# Supplementary material for: Synthesis, Characterization, and Catalytic Exploration of Mononuclear Mo(VI) Dioxido Complexes of (Z)-1-R-2-(4′,4′-Dimethyl-2′-oxazolin-2′-yl)-eth-1-en-1-ates
Source: Molecules. 2022 Feb 15;27(4):1309. doi: 10.3390/molecules27041309 (PMC8874378; doi:10.3390/molecules27041309)
Supplement: Supplementary file 1 [file molecules-27-01309-s001.zip]

Archive with 11 entries (9 files):
- molecules-1551548-supplementary/
- molecules-1551548-supplementary/ESI-zipped/
- molecules-1551548-supplementary/ESI-zipped/checkcif_2131173.pdf
- molecules-1551548-supplementary/ESI-zipped/checkcif_2131174.pdf
- molecules-1551548-supplementary/ESI-zipped/checkcif_2131175.pdf
- molecules-1551548-supplementary/ESI-zipped/checkcif_2131176.pdf
- molecules-1551548-supplementary/ESI-zipped/k09179_2131173.cif
- molecules-1551548-supplementary/ESI-zipped/k09188_2131175.cif
- molecules-1551548-supplementary/ESI-zipped/k1044_2131176.cif
- molecules-1551548-supplementary/ESI-zipped/k1048_2131174.cif
- molecules-1551548-supplementary/ESI-zipped/SupplementaryInformation.pdf
