# Supplementary material for: Synthesis, Characterization, and Catalytic Exploration of Mononuclear Mo(VI) Dioxido Complexes of (Z)-1-R-2-(4′,4′-Dimethyl-2′-oxazolin-2′-yl)-eth-1-en-1-ates
Source: Molecules. 2022 Feb 15;27(4):1309. doi: 10.3390/molecules27041309 (PMC8874378; doi:10.3390/molecules27041309)
Supplement: Supplementary file 1 [file molecules-27-01309-s001.zip › molecules-1551548-supplementary/ESI-zipped/k09179_2131173.cif]

 
data_k09179
 
_audit_creation_method            'SHELXL-2018/3'
_shelx_SHELXL_version_number      '2018/3'
_chemical_name_systematic         ?
_chemical_name_common             ?
_chemical_melting_point           ?
_chemical_formula_moiety          'C26 H28 Mo N2 O6'
_chemical_formula_sum
 'C26 H28 Mo N2 O6' 
_chemical_formula_weight          560.44

loop_
 _atom_type_symbol
 _atom_type_description
 _atom_type_scat_dispersion_real
 _atom_type_scat_dispersion_imag
 _atom_type_scat_source
 'C'  'C'   0.0033   0.0016
 'International Tables Vol C Tables 4.2.6.8 and 6.1.1.4'
 'H'  'H'   0.0000   0.0000
 'International Tables Vol C Tables 4.2.6.8 and 6.1.1.4'
 'N'  'N'   0.0061   0.0033
 'International Tables Vol C Tables 4.2.6.8 and 6.1.1.4'
 'O'  'O'   0.0106   0.0060
 'International Tables Vol C Tables 4.2.6.8 and 6.1.1.4'
 'Mo'  'Mo'  -1.6832   0.6857
 'International Tables Vol C Tables 4.2.6.8 and 6.1.1.4'
 
_space_group_crystal_system       monoclinic
_space_group_IT_number            14
_space_group_name_H-M_alt         'P 21/n'
_space_group_name_Hall            '-P 2yn'
 
_shelx_space_group_comment
;
The symmetry employed for this shelxl refinement is uniquely defined
by the following loop, which should always be used as a source of
symmetry information in preference to the above space-group names.
They are only intended as comments.
;
 
loop_
 _space_group_symop_operation_xyz
 'x, y, z'
 '-x+1/2, y+1/2, -z+1/2'
 '-x, -y, -z'
 'x-1/2, -y-1/2, z-1/2'
 
_cell_length_a                    11.1664(4)
_cell_length_b                    11.1623(4)
_cell_length_c                    20.4516(4)
_cell_angle_alpha                 90
_cell_angle_beta                  95.6150(19)
_cell_angle_gamma                 90
_cell_volume                      2536.91(14)
_cell_formula_units_Z             4
_cell_measurement_temperature     150(2)
_cell_measurement_reflns_used     16606 
_cell_measurement_theta_min       2.6
_cell_measurement_theta_max       27.5 
 
_exptl_crystal_description        'block' 
_exptl_crystal_colour             'dark orange' 
_exptl_crystal_density_meas       ?
_exptl_crystal_density_method     ?
_exptl_crystal_density_diffrn     1.467          
_exptl_crystal_F_000              1152
_exptl_transmission_factor_min    ?
_exptl_transmission_factor_max    ?
_exptl_crystal_size_max           0.400
_exptl_crystal_size_mid           0.300
_exptl_crystal_size_min           0.220
_exptl_absorpt_coefficient_mu     0.560
_shelx_estimated_absorpt_T_min    0.807
_shelx_estimated_absorpt_T_max    0.887
# Absorption correction 

_exptl_absorpt_correction_type 'multi-scan' 
_exptl_absorpt_correction_T_min  0.752
_exptl_absorpt_correction_T_max  0.888
_exptl_absorpt_process_details
;
multi-scan from symmetry-related measurements 
 Sortav (Blessing 1995)
;
_exptl_absorpt_special_details    ?
_diffrn_ambient_temperature       150(2)
_diffrn_radiation_wavelength      0.71073
_diffrn_radiation_type            MoK\a
_diffrn_radiation_source          'fine-focus sealed tube' 
_diffrn_radiation_monochromator   graphite 
_diffrn_measurement_device_type   'Nonius KappaCCD' 
_diffrn_measurement_method        '\f scans and \w scans with \k offsets' 
_diffrn_detector_area_resol_mean  9 
_diffrn_reflns_number             16606
_diffrn_reflns_av_unetI/netI      0.0542
_diffrn_reflns_av_R_equivalents   0.0492
_diffrn_reflns_limit_h_min        -14
_diffrn_reflns_limit_h_max        14
_diffrn_reflns_limit_k_min        -14
_diffrn_reflns_limit_k_max        14
_diffrn_reflns_limit_l_min        -21
_diffrn_reflns_limit_l_max        26
_diffrn_reflns_theta_min          2.586
_diffrn_reflns_theta_max          27.477
_diffrn_reflns_theta_full         25.242
_diffrn_measured_fraction_theta_max   0.988
_diffrn_measured_fraction_theta_full  0.996
_diffrn_reflns_Laue_measured_fraction_max    0.988
_diffrn_reflns_Laue_measured_fraction_full   0.996
_diffrn_reflns_point_group_measured_fraction_max   0.988
_diffrn_reflns_point_group_measured_fraction_full  0.996
_reflns_number_total              5765
_reflns_number_gt                 4415
_reflns_threshold_expression      'I > 2\s(I)'
_reflns_Friedel_coverage          0.000
_reflns_Friedel_fraction_max      .
_reflns_Friedel_fraction_full     .
 
_reflns_special_details
;
 Reflections were merged by SHELXL according to the crystal
 class for the calculation of statistics and refinement.
 
 _reflns_Friedel_fraction is defined as the number of unique
 Friedel pairs measured divided by the number that would be
 possible theoretically, ignoring centric projections and
 systematic absences.
;
 
_computing_data_collection        'Collect (Nonius B.V., 1997-2002)' 
_computing_cell_refinement        'Denzo-SMN (Otwinowski & Minor, 1997)' 
_computing_data_reduction         'Denzo-SMN' 
_computing_structure_solution     'SIR-92 (Altomare et al., 1994)' 
_computing_structure_refinement   'SHELXL-2018/3 (Sheldrick, 2015b)' 
_computing_molecular_graphics     'PLATON (Spek, 2003)' 
_computing_publication_material   'SHELXTL V6.1'
_refine_special_details           ?
_refine_ls_structure_factor_coef  Fsqd
_refine_ls_matrix_type            full
_refine_ls_weighting_scheme       calc
_refine_ls_weighting_details
'w=1/[\s^2^(Fo^2^)+(0.0342P)^2^+4.0387P] where P=(Fo^2^+2Fc^2^)/3'
_atom_sites_solution_primary      direct
_atom_sites_solution_secondary    ?
_atom_sites_solution_hydrogens    geom
_refine_ls_hydrogen_treatment     constr
_refine_ls_extinction_method      none
_refine_ls_extinction_coef        .
_refine_ls_number_reflns          5765
_refine_ls_number_parameters      320
_refine_ls_number_restraints      0
_refine_ls_R_factor_all           0.0689
_refine_ls_R_factor_gt            0.0441
_refine_ls_wR_factor_ref          0.1034
_refine_ls_wR_factor_gt           0.0917
_refine_ls_goodness_of_fit_ref    1.069
_refine_ls_restrained_S_all       1.069
_refine_ls_shift/su_max           0.000
_refine_ls_shift/su_mean          0.000
 
loop_
 _atom_site_label
 _atom_site_type_symbol
 _atom_site_fract_x
 _atom_site_fract_y
 _atom_site_fract_z
 _atom_site_U_iso_or_equiv
 _atom_site_adp_type
 _atom_site_occupancy
 _atom_site_site_symmetry_order  
 _atom_site_calc_flag
 _atom_site_refinement_flags_posn
 _atom_site_refinement_flags_adp
 _atom_site_refinement_flags_occupancy
 _atom_site_disorder_assembly
 _atom_site_disorder_group
Mo1 Mo 0.49906(2) 0.21385(2) 0.23414(2) 0.01962(9) Uani 1 1 d . . . . .
O1 O 0.6348(2) 0.2098(2) 0.28068(11) 0.0271(5) Uani 1 1 d . . . . .
O2 O 0.4015(2) 0.1780(2) 0.29015(11) 0.0278(5) Uani 1 1 d . . . . .
O3 O 0.35251(19) 0.20977(19) 0.16008(10) 0.0235(5) Uani 1 1 d . . . . .
O4 O 0.5854(2) 0.2743(2) 0.15352(11) 0.0256(5) Uani 1 1 d . . . . .
O5 O 0.4349(2) 0.5926(2) 0.20783(12) 0.0338(6) Uani 1 1 d . . . . .
O6 O 0.5354(2) -0.0941(2) 0.11158(12) 0.0323(6) Uani 1 1 d . . . . .
N1 N 0.4594(2) 0.3989(2) 0.23907(12) 0.0221(6) Uani 1 1 d . . . . .
N2 N 0.5293(2) 0.0438(2) 0.19088(12) 0.0213(6) Uani 1 1 d . . . . .
C1 C 0.6424(3) 0.3574(3) 0.05555(16) 0.0270(7) Uani 1 1 d . . . . .
C2 C 0.6765(4) 0.2449(4) 0.0354(2) 0.0434(10) Uani 1 1 d . . . . .
H2A H 0.665659 0.177380 0.062467 0.052 Uiso 1 1 calc R U . . .
C3 C 0.7262(4) 0.2292(4) -0.0237(2) 0.0521(12) Uani 1 1 d . . . . .
H3A H 0.748713 0.151459 -0.036860 0.063 Uiso 1 1 calc R U . . .
C4 C 0.7428(3) 0.3270(4) -0.06315(18) 0.0404(10) Uani 1 1 d . . . . .
H4A H 0.775463 0.316725 -0.103952 0.048 Uiso 1 1 calc R U . . .
C5 C 0.7119(3) 0.4388(4) -0.04320(18) 0.0413(9) Uani 1 1 d . . . . .
H5A H 0.725378 0.506241 -0.069812 0.050 Uiso 1 1 calc R U . . .
C6 C 0.6610(3) 0.4549(3) 0.01545(18) 0.0370(9) Uani 1 1 d . . . . .
H6A H 0.638683 0.532955 0.028249 0.044 Uiso 1 1 calc R U . . .
C7 C 0.5848(3) 0.3693(3) 0.11741(15) 0.0255(7) Uani 1 1 d . . . . .
C8 C 0.5342(3) 0.4737(3) 0.13664(17) 0.0325(8) Uani 1 1 d . . . . .
H8A H 0.537332 0.542521 0.109529 0.039 Uiso 1 1 calc R U . . .
C9 C 0.4780(3) 0.4829(3) 0.19492(16) 0.0265(7) Uani 1 1 d . . . . .
C10 C 0.3845(3) 0.4568(3) 0.28852(16) 0.0263(7) Uani 1 1 d . . . . .
C11 C 0.3993(3) 0.5897(3) 0.27357(17) 0.0306(8) Uani 1 1 d . . . . .
H11A H 0.322580 0.633159 0.276008 0.037 Uiso 1 1 calc R U . . .
H11B H 0.461824 0.626342 0.304980 0.037 Uiso 1 1 calc R U . . .
C12 C 0.2532(3) 0.4176(3) 0.2744(2) 0.0374(9) Uani 1 1 d . . . . .
H12A H 0.223637 0.440196 0.229342 0.056 Uiso 1 1 calc R U . . .
H12B H 0.204328 0.457113 0.305302 0.056 Uiso 1 1 calc R U . . .
H12C H 0.247601 0.330564 0.279337 0.056 Uiso 1 1 calc R U . . .
C13 C 0.4336(3) 0.4286(3) 0.35913(16) 0.0347(8) Uani 1 1 d . . . . .
H13A H 0.520196 0.445209 0.364864 0.052 Uiso 1 1 calc R U . . .
H13B H 0.419629 0.343915 0.368464 0.052 Uiso 1 1 calc R U . . .
H13C H 0.392600 0.478631 0.389406 0.052 Uiso 1 1 calc R U . . .
C14 C 0.2463(3) 0.2197(3) 0.05454(16) 0.0266(7) Uani 1 1 d . . . . .
C15 C 0.1482(3) 0.2772(3) 0.07844(18) 0.0330(8) Uani 1 1 d . . . . .
H15A H 0.143427 0.281721 0.124491 0.040 Uiso 1 1 calc R U . . .
C16 C 0.0583(3) 0.3276(4) 0.0360(2) 0.0422(10) Uani 1 1 d . . . . .
H16A H -0.009006 0.364268 0.052934 0.051 Uiso 1 1 calc R U . . .
C17 C 0.0661(4) 0.3246(4) -0.0309(2) 0.0474(11) Uani 1 1 d . . . . .
H17A H 0.004699 0.360230 -0.060024 0.057 Uiso 1 1 calc R U . . .
C18 C 0.1631(4) 0.2699(4) -0.05557(19) 0.0457(10) Uani 1 1 d . . . . .
H18A H 0.168627 0.268531 -0.101620 0.055 Uiso 1 1 calc R U . . .
C19 C 0.2527(3) 0.2170(4) -0.01325(17) 0.0363(9) Uani 1 1 d . . . . .
H19A H 0.318646 0.178649 -0.030566 0.044 Uiso 1 1 calc R U . . .
C20 C 0.3423(3) 0.1657(3) 0.10111(15) 0.0239(7) Uani 1 1 d . . . . .
C21 C 0.4102(3) 0.0703(3) 0.08380(16) 0.0269(7) Uani 1 1 d . . . . .
H21A H 0.402421 0.043105 0.039568 0.032 Uiso 1 1 calc R U . . .
C22 C 0.4910(3) 0.0122(3) 0.13054(16) 0.0241(7) Uani 1 1 d . . . . .
C23 C 0.5893(3) -0.1512(3) 0.17101(18) 0.0355(8) Uani 1 1 d . . . . .
H23A H 0.661909 -0.197112 0.162359 0.043 Uiso 1 1 calc R U . . .
H23B H 0.531443 -0.205892 0.189474 0.043 Uiso 1 1 calc R U . . .
C24 C 0.6218(3) -0.0466(3) 0.21759(17) 0.0288(7) Uani 1 1 d . . . . .
C25 C 0.7474(3) 0.0006(3) 0.2075(2) 0.0365(9) Uani 1 1 d . . . . .
H25A H 0.751280 0.019516 0.160916 0.055 Uiso 1 1 calc R U . . .
H25B H 0.807613 -0.060726 0.221092 0.055 Uiso 1 1 calc R U . . .
H25C H 0.763858 0.073033 0.233859 0.055 Uiso 1 1 calc R U . . .
C26 C 0.6093(4) -0.0799(3) 0.28868(17) 0.0381(9) Uani 1 1 d . . . . .
H26A H 0.526256 -0.104376 0.293135 0.057 Uiso 1 1 calc R U . . .
H26B H 0.629784 -0.010532 0.316972 0.057 Uiso 1 1 calc R U . . .
H26C H 0.663960 -0.146266 0.301770 0.057 Uiso 1 1 calc R U . . .
 
loop_
 _atom_site_aniso_label
 _atom_site_aniso_U_11
 _atom_site_aniso_U_22
 _atom_site_aniso_U_33
 _atom_site_aniso_U_23
 _atom_site_aniso_U_13
 _atom_site_aniso_U_12
Mo1 0.01830(14) 0.01926(14) 0.02101(15) -0.00019(11) 0.00045(9) -0.00013(12)
O1 0.0248(12) 0.0228(12) 0.0321(12) -0.0026(10) -0.0050(9) 0.0016(10)
O2 0.0284(13) 0.0267(13) 0.0290(12) 0.0009(10) 0.0069(10) -0.0017(10)
O3 0.0197(11) 0.0238(11) 0.0264(11) -0.0021(10) -0.0006(9) 0.0004(10)
O4 0.0268(12) 0.0219(12) 0.0294(12) 0.0029(10) 0.0087(9) -0.0001(10)
O5 0.0465(15) 0.0200(12) 0.0363(14) 0.0023(10) 0.0108(11) 0.0078(11)
O6 0.0341(14) 0.0240(12) 0.0380(14) -0.0077(11) -0.0003(11) 0.0084(11)
N1 0.0230(13) 0.0230(14) 0.0196(13) -0.0006(11) -0.0015(10) -0.0061(11)
N2 0.0189(13) 0.0183(13) 0.0267(14) 0.0004(11) 0.0019(10) -0.0017(11)
C1 0.0216(16) 0.0308(19) 0.0286(17) 0.0002(15) 0.0025(13) -0.0047(15)
C2 0.058(3) 0.030(2) 0.047(2) -0.0038(18) 0.028(2) -0.0066(19)
C3 0.064(3) 0.041(3) 0.057(3) -0.010(2) 0.034(2) -0.009(2)
C4 0.036(2) 0.057(3) 0.030(2) -0.0051(18) 0.0113(16) -0.0072(19)
C5 0.043(2) 0.045(2) 0.038(2) 0.0120(18) 0.0127(17) -0.0038(19)
C6 0.041(2) 0.033(2) 0.039(2) 0.0049(17) 0.0135(17) -0.0001(17)
C7 0.0226(16) 0.0281(18) 0.0253(17) 0.0003(14) -0.0012(13) -0.0084(14)
C8 0.042(2) 0.0255(18) 0.0303(18) 0.0025(15) 0.0064(15) 0.0035(16)
C9 0.0259(17) 0.0205(16) 0.0323(18) -0.0018(14) -0.0016(14) 0.0022(14)
C10 0.0244(17) 0.0246(17) 0.0306(17) -0.0056(14) 0.0055(13) 0.0018(14)
C11 0.035(2) 0.0254(18) 0.0327(19) -0.0027(15) 0.0091(15) 0.0014(15)
C12 0.0211(18) 0.035(2) 0.056(2) -0.0074(18) 0.0080(16) 0.0004(16)
C13 0.041(2) 0.036(2) 0.0278(18) -0.0050(16) 0.0061(15) -0.0006(17)
C14 0.0259(17) 0.0283(18) 0.0250(16) -0.0016(14) -0.0006(13) -0.0017(15)
C15 0.0294(18) 0.038(2) 0.0312(18) 0.0022(16) -0.0014(14) 0.0030(17)
C16 0.030(2) 0.044(2) 0.051(2) 0.0042(19) -0.0028(17) 0.0096(18)
C17 0.040(2) 0.055(3) 0.043(2) 0.009(2) -0.0164(18) 0.005(2)
C18 0.049(3) 0.056(3) 0.029(2) 0.0000(19) -0.0106(17) 0.005(2)
C19 0.036(2) 0.045(2) 0.0268(18) -0.0037(17) -0.0029(15) 0.0023(19)
C20 0.0244(17) 0.0242(17) 0.0227(16) -0.0006(13) 0.0003(13) -0.0042(14)
C21 0.0278(18) 0.0251(18) 0.0269(17) -0.0034(14) -0.0018(13) -0.0007(14)
C22 0.0199(16) 0.0197(16) 0.0335(18) -0.0010(14) 0.0071(13) -0.0025(13)
C23 0.036(2) 0.0220(18) 0.048(2) 0.0001(16) 0.0015(17) 0.0067(16)
C24 0.0264(18) 0.0192(17) 0.040(2) 0.0029(15) -0.0007(14) 0.0062(14)
C25 0.0213(18) 0.033(2) 0.054(2) -0.0005(17) -0.0005(16) 0.0062(15)
C26 0.043(2) 0.034(2) 0.036(2) 0.0117(17) -0.0023(16) 0.0061(18)
 
_geom_special_details
;
 All esds (except the esd in the dihedral angle between two l.s. planes)
 are estimated using the full covariance matrix.  The cell esds are taken
 into account individually in the estimation of esds in distances, angles
 and torsion angles; correlations between esds in cell parameters are only
 used when they are defined by crystal symmetry.  An approximate (isotropic)
 treatment of cell esds is used for estimating esds involving l.s. planes.
;
 
loop_
 _geom_bond_atom_site_label_1
 _geom_bond_atom_site_label_2
 _geom_bond_distance
 _geom_bond_site_symmetry_2
 _geom_bond_publ_flag
Mo1 O2 1.704(2) . ?
Mo1 O1 1.709(2) . ?
Mo1 O4 2.101(2) . ?
Mo1 N1 2.117(3) . ?
Mo1 O3 2.119(2) . ?
Mo1 N2 2.135(3) . ?
O3 C20 1.297(4) . ?
O4 C7 1.292(4) . ?
O5 C9 1.351(4) . ?
O5 C11 1.439(4) . ?
O6 C22 1.357(4) . ?
O6 C23 1.450(4) . ?
N1 C9 1.332(4) . ?
N1 C10 1.519(4) . ?
N2 C22 1.314(4) . ?
N2 C24 1.507(4) . ?
C1 C2 1.386(5) . ?
C1 C6 1.390(5) . ?
C1 C7 1.481(4) . ?
C2 C3 1.389(5) . ?
C2 H2A 0.9500 . ?
C3 C4 1.381(6) . ?
C3 H3A 0.9500 . ?
C4 C5 1.367(6) . ?
C4 H4A 0.9500 . ?
C5 C6 1.388(5) . ?
C5 H5A 0.9500 . ?
C6 H6A 0.9500 . ?
C7 C8 1.369(5) . ?
C8 C9 1.404(5) . ?
C8 H8A 0.9500 . ?
C10 C13 1.527(5) . ?
C10 C11 1.527(5) . ?
C10 C12 1.530(5) . ?
C11 H11A 0.9900 . ?
C11 H11B 0.9900 . ?
C12 H12A 0.9800 . ?
C12 H12B 0.9800 . ?
C12 H12C 0.9800 . ?
C13 H13A 0.9800 . ?
C13 H13B 0.9800 . ?
C13 H13C 0.9800 . ?
C14 C19 1.396(5) . ?
C14 C15 1.398(5) . ?
C14 C20 1.490(4) . ?
C15 C16 1.381(5) . ?
C15 H15A 0.9500 . ?
C16 C17 1.381(6) . ?
C16 H16A 0.9500 . ?
C17 C18 1.381(6) . ?
C17 H17A 0.9500 . ?
C18 C19 1.389(5) . ?
C18 H18A 0.9500 . ?
C19 H19A 0.9500 . ?
C20 C21 1.373(5) . ?
C21 C22 1.408(4) . ?
C21 H21A 0.9500 . ?
C23 C24 1.528(5) . ?
C23 H23A 0.9900 . ?
C23 H23B 0.9900 . ?
C24 C26 1.520(5) . ?
C24 C25 1.531(5) . ?
C25 H25A 0.9800 . ?
C25 H25B 0.9800 . ?
C25 H25C 0.9800 . ?
C26 H26A 0.9800 . ?
C26 H26B 0.9800 . ?
C26 H26C 0.9800 . ?
 
loop_
 _geom_angle_atom_site_label_1
 _geom_angle_atom_site_label_2
 _geom_angle_atom_site_label_3
 _geom_angle
 _geom_angle_site_symmetry_1
 _geom_angle_site_symmetry_3
 _geom_angle_publ_flag
O2 Mo1 O1 102.11(11) . . ?
O2 Mo1 O4 167.34(10) . . ?
O1 Mo1 O4 89.74(10) . . ?
O2 Mo1 N1 92.69(10) . . ?
O1 Mo1 N1 100.20(10) . . ?
O4 Mo1 N1 80.70(9) . . ?
O2 Mo1 O3 88.59(10) . . ?
O1 Mo1 O3 167.99(10) . . ?
O4 Mo1 O3 80.08(9) . . ?
N1 Mo1 O3 84.53(9) . . ?
O2 Mo1 N2 101.96(10) . . ?
O1 Mo1 N2 92.28(10) . . ?
O4 Mo1 N2 81.77(9) . . ?
N1 Mo1 N2 158.36(10) . . ?
O3 Mo1 N2 80.05(9) . . ?
C20 O3 Mo1 131.6(2) . . ?
C7 O4 Mo1 137.3(2) . . ?
C9 O5 C11 107.4(3) . . ?
C22 O6 C23 106.1(3) . . ?
C9 N1 C10 106.5(3) . . ?
C9 N1 Mo1 127.4(2) . . ?
C10 N1 Mo1 125.3(2) . . ?
C22 N2 C24 108.0(3) . . ?
C22 N2 Mo1 125.3(2) . . ?
C24 N2 Mo1 125.12(19) . . ?
C2 C1 C6 118.2(3) . . ?
C2 C1 C7 119.4(3) . . ?
C6 C1 C7 122.4(3) . . ?
C1 C2 C3 121.2(4) . . ?
C1 C2 H2A 119.4 . . ?
C3 C2 H2A 119.4 . . ?
C4 C3 C2 119.8(4) . . ?
C4 C3 H3A 120.1 . . ?
C2 C3 H3A 120.1 . . ?
C5 C4 C3 119.6(3) . . ?
C5 C4 H4A 120.2 . . ?
C3 C4 H4A 120.2 . . ?
C4 C5 C6 120.9(4) . . ?
C4 C5 H5A 119.6 . . ?
C6 C5 H5A 119.6 . . ?
C5 C6 C1 120.3(4) . . ?
C5 C6 H6A 119.8 . . ?
C1 C6 H6A 119.8 . . ?
O4 C7 C8 120.9(3) . . ?
O4 C7 C1 115.8(3) . . ?
C8 C7 C1 123.2(3) . . ?
C7 C8 C9 122.5(3) . . ?
C7 C8 H8A 118.8 . . ?
C9 C8 H8A 118.8 . . ?
N1 C9 O5 115.0(3) . . ?
N1 C9 C8 129.5(3) . . ?
O5 C9 C8 115.4(3) . . ?
N1 C10 C13 111.8(3) . . ?
N1 C10 C11 101.7(3) . . ?
C13 C10 C11 110.7(3) . . ?
N1 C10 C12 109.4(3) . . ?
C13 C10 C12 111.7(3) . . ?
C11 C10 C12 111.1(3) . . ?
O5 C11 C10 104.7(3) . . ?
O5 C11 H11A 110.8 . . ?
C10 C11 H11A 110.8 . . ?
O5 C11 H11B 110.8 . . ?
C10 C11 H11B 110.8 . . ?
H11A C11 H11B 108.9 . . ?
C10 C12 H12A 109.5 . . ?
C10 C12 H12B 109.5 . . ?
H12A C12 H12B 109.5 . . ?
C10 C12 H12C 109.5 . . ?
H12A C12 H12C 109.5 . . ?
H12B C12 H12C 109.5 . . ?
C10 C13 H13A 109.5 . . ?
C10 C13 H13B 109.5 . . ?
H13A C13 H13B 109.5 . . ?
C10 C13 H13C 109.5 . . ?
H13A C13 H13C 109.5 . . ?
H13B C13 H13C 109.5 . . ?
C19 C14 C15 118.4(3) . . ?
C19 C14 C20 121.5(3) . . ?
C15 C14 C20 120.1(3) . . ?
C16 C15 C14 120.9(3) . . ?
C16 C15 H15A 119.5 . . ?
C14 C15 H15A 119.5 . . ?
C15 C16 C17 120.0(4) . . ?
C15 C16 H16A 120.0 . . ?
C17 C16 H16A 120.0 . . ?
C16 C17 C18 120.0(4) . . ?
C16 C17 H17A 120.0 . . ?
C18 C17 H17A 120.0 . . ?
C17 C18 C19 120.2(4) . . ?
C17 C18 H18A 119.9 . . ?
C19 C18 H18A 119.9 . . ?
C18 C19 C14 120.4(4) . . ?
C18 C19 H19A 119.8 . . ?
C14 C19 H19A 119.8 . . ?
O3 C20 C21 122.2(3) . . ?
O3 C20 C14 115.7(3) . . ?
C21 C20 C14 122.0(3) . . ?
C20 C21 C22 121.1(3) . . ?
C20 C21 H21A 119.5 . . ?
C22 C21 H21A 119.5 . . ?
N2 C22 O6 114.2(3) . . ?
N2 C22 C21 129.9(3) . . ?
O6 C22 C21 115.9(3) . . ?
O6 C23 C24 103.9(3) . . ?
O6 C23 H23A 111.0 . . ?
C24 C23 H23A 111.0 . . ?
O6 C23 H23B 111.0 . . ?
C24 C23 H23B 111.0 . . ?
H23A C23 H23B 109.0 . . ?
N2 C24 C26 112.7(3) . . ?
N2 C24 C23 99.9(3) . . ?
C26 C24 C23 111.7(3) . . ?
N2 C24 C25 109.0(3) . . ?
C26 C24 C25 112.6(3) . . ?
C23 C24 C25 110.1(3) . . ?
C24 C25 H25A 109.5 . . ?
C24 C25 H25B 109.5 . . ?
H25A C25 H25B 109.5 . . ?
C24 C25 H25C 109.5 . . ?
H25A C25 H25C 109.5 . . ?
H25B C25 H25C 109.5 . . ?
C24 C26 H26A 109.5 . . ?
C24 C26 H26B 109.5 . . ?
H26A C26 H26B 109.5 . . ?
C24 C26 H26C 109.5 . . ?
H26A C26 H26C 109.5 . . ?
H26B C26 H26C 109.5 . . ?
 
_refine_diff_density_max    1.523
_refine_diff_density_min   -0.803
_refine_diff_density_rms    0.098

_shelx_res_file
;
TITL k09179 in P2(1)/n
    k09179.res
    created by SHELXL-2018/3 at 15:39:38 on 09-Nov-2021
CELL 0.71073  11.1664  11.1623  20.4516  90.000  95.615  90.000
ZERR    4  0.0004  0.0004  0.0004  0.0000  0.0019  0.0000
LATT  1
SYMM 1/2 - X, 1/2 + Y, 1/2 - Z
SFAC C  H  N  O  Mo
UNIT   104  112    8   24    4
TEMP -123
SIZE 0.4, 0.3, 0.22
ACTA
BOND $H
FMAP 2
PLAN  20
L.S.  4

WGHT    0.034200    4.038700
FVAR       0.25661
MO1   5    0.499061    0.213854    0.234136    11.00000    0.01830    0.01926 =
         0.02101   -0.00019    0.00045   -0.00013
O1    4    0.634763    0.209827    0.280684    11.00000    0.02481    0.02278 =
         0.03213   -0.00256   -0.00499    0.00157
O2    4    0.401456    0.177982    0.290150    11.00000    0.02838    0.02667 =
         0.02901    0.00090    0.00687   -0.00165
O3    4    0.352507    0.209773    0.160080    11.00000    0.01971    0.02379 =
         0.02644   -0.00212   -0.00061    0.00042
O4    4    0.585442    0.274263    0.153518    11.00000    0.02679    0.02186 =
         0.02941    0.00293    0.00868   -0.00013
O5    4    0.434857    0.592554    0.207827    11.00000    0.04652    0.02001 =
         0.03630    0.00232    0.01078    0.00775
O6    4    0.535352   -0.094127    0.111575    11.00000    0.03406    0.02400 =
         0.03804   -0.00766   -0.00026    0.00841
N1    3    0.459435    0.398921    0.239066    11.00000    0.02304    0.02298 =
         0.01965   -0.00064   -0.00148   -0.00612
N2    3    0.529321    0.043789    0.190878    11.00000    0.01894    0.01825 =
         0.02674    0.00039    0.00188   -0.00168
C1    1    0.642416    0.357374    0.055546    11.00000    0.02163    0.03083 =
         0.02861    0.00015    0.00254   -0.00471
C2    1    0.676491    0.244915    0.035398    11.00000    0.05828    0.02968 =
         0.04694   -0.00377    0.02826   -0.00665
AFIX  43
H2A   2    0.665659    0.177380    0.062467    11.00000   -1.20000
AFIX   0
C3    1    0.726193    0.229207   -0.023664    11.00000    0.06378    0.04119 =
         0.05679   -0.01041    0.03355   -0.00895
AFIX  43
H3A   2    0.748713    0.151459   -0.036860    11.00000   -1.20000
AFIX   0
C4    1    0.742763    0.327037   -0.063151    11.00000    0.03573    0.05680 =
         0.03015   -0.00506    0.01125   -0.00715
AFIX  43
H4A   2    0.775463    0.316725   -0.103952    11.00000   -1.20000
AFIX   0
C5    1    0.711856    0.438756   -0.043201    11.00000    0.04292    0.04461 =
         0.03799    0.01199    0.01275   -0.00381
AFIX  43
H5A   2    0.725378    0.506241   -0.069812    11.00000   -1.20000
AFIX   0
C6    1    0.660958    0.454889    0.015448    11.00000    0.04104    0.03260 =
         0.03919    0.00489    0.01352   -0.00012
AFIX  43
H6A   2    0.638683    0.532955    0.028249    11.00000   -1.20000
AFIX   0
C7    1    0.584765    0.369319    0.117412    11.00000    0.02255    0.02807 =
         0.02530    0.00030   -0.00115   -0.00836
C8    1    0.534229    0.473696    0.136636    11.00000    0.04218    0.02552 =
         0.03034    0.00251    0.00641    0.00345
AFIX  43
H8A   2    0.537332    0.542521    0.109529    11.00000   -1.20000
AFIX   0
C9    1    0.477969    0.482887    0.194916    11.00000    0.02587    0.02053 =
         0.03226   -0.00179   -0.00155    0.00220
C10   1    0.384473    0.456759    0.288524    11.00000    0.02439    0.02458 =
         0.03057   -0.00562    0.00548    0.00179
C11   1    0.399282    0.589665    0.273574    11.00000    0.03476    0.02540 =
         0.03270   -0.00271    0.00911    0.00136
AFIX  23
H11A  2    0.322580    0.633159    0.276008    11.00000   -1.20000
H11B  2    0.461824    0.626342    0.304980    11.00000   -1.20000
AFIX   0
C12   1    0.253220    0.417645    0.274353    11.00000    0.02114    0.03547 =
         0.05632   -0.00740    0.00799    0.00038
AFIX 137
H12A  2    0.223637    0.440196    0.229342    11.00000   -1.50000
H12B  2    0.204328    0.457113    0.305302    11.00000   -1.50000
H12C  2    0.247601    0.330564    0.279337    11.00000   -1.50000
AFIX   0
C13   1    0.433624    0.428609    0.359135    11.00000    0.04106    0.03580 =
         0.02776   -0.00501    0.00611   -0.00058
AFIX 137
H13A  2    0.520196    0.445209    0.364864    11.00000   -1.50000
H13B  2    0.419629    0.343915    0.368464    11.00000   -1.50000
H13C  2    0.392600    0.478631    0.389406    11.00000   -1.50000
AFIX   0
C14   1    0.246292    0.219720    0.054541    11.00000    0.02588    0.02830 =
         0.02497   -0.00158   -0.00057   -0.00168
C15   1    0.148233    0.277227    0.078435    11.00000    0.02935    0.03756 =
         0.03122    0.00221   -0.00139    0.00297
AFIX  43
H15A  2    0.143427    0.281721    0.124491    11.00000   -1.20000
AFIX   0
C16   1    0.058284    0.327578    0.036040    11.00000    0.03014    0.04404 =
         0.05096    0.00424   -0.00283    0.00959
AFIX  43
H16A  2   -0.009006    0.364268    0.052934    11.00000   -1.20000
AFIX   0
C17   1    0.066089    0.324627   -0.030910    11.00000    0.03974    0.05513 =
         0.04334    0.00881   -0.01643    0.00521
AFIX  43
H17A  2    0.004699    0.360230   -0.060024    11.00000   -1.20000
AFIX   0
C18   1    0.163122    0.269930   -0.055565    11.00000    0.04921    0.05650 =
         0.02861   -0.00002   -0.01061    0.00483
AFIX  43
H18A  2    0.168627    0.268531   -0.101620    11.00000   -1.20000
AFIX   0
C19   1    0.252653    0.216980   -0.013255    11.00000    0.03612    0.04482 =
         0.02685   -0.00374   -0.00294    0.00233
AFIX  43
H19A  2    0.318646    0.178649   -0.030566    11.00000   -1.20000
AFIX   0
C20   1    0.342279    0.165679    0.101107    11.00000    0.02441    0.02422 =
         0.02272   -0.00063    0.00030   -0.00419
C21   1    0.410163    0.070291    0.083798    11.00000    0.02777    0.02508 =
         0.02694   -0.00340   -0.00181   -0.00070
AFIX  43
H21A  2    0.402421    0.043105    0.039568    11.00000   -1.20000
AFIX   0
C22   1    0.491033    0.012159    0.130544    11.00000    0.01990    0.01974 =
         0.03349   -0.00099    0.00710   -0.00251
C23   1    0.589268   -0.151188    0.171010    11.00000    0.03592    0.02199 =
         0.04808    0.00007    0.00148    0.00672
AFIX  23
H23A  2    0.661909   -0.197112    0.162359    11.00000   -1.20000
H23B  2    0.531443   -0.205892    0.189474    11.00000   -1.20000
AFIX   0
C24   1    0.621838   -0.046556    0.217588    11.00000    0.02636    0.01924 =
         0.03998    0.00290   -0.00067    0.00624
C25   1    0.747448    0.000555    0.207452    11.00000    0.02133    0.03290 =
         0.05429   -0.00055   -0.00049    0.00618
AFIX 137
H25A  2    0.751280    0.019516    0.160916    11.00000   -1.50000
H25B  2    0.807613   -0.060726    0.221092    11.00000   -1.50000
H25C  2    0.763858    0.073033    0.233859    11.00000   -1.50000
AFIX   0
C26   1    0.609350   -0.079895    0.288684    11.00000    0.04295    0.03380 =
         0.03620    0.01173   -0.00229    0.00606
AFIX 137
H26A  2    0.526256   -0.104376    0.293135    11.00000   -1.50000
H26B  2    0.629784   -0.010532    0.316972    11.00000   -1.50000
H26C  2    0.663960   -0.146266    0.301770    11.00000   -1.50000

AFIX   0
HKLF 4


REM  k09179 in P2(1)/n
REM wR2 = 0.103405, GooF = S = 1.06926, Restrained GooF = 1.06926 for all data
REM R1 = 0.044112 for 4415 Fo > 4sig(Fo) and 0.068874 for all 5765 data
REM 320 parameters refined using 0 restraints

END

WGHT      0.0341      4.0322

REM Highest difference peak  1.523,  deepest hole -0.803,  1-sigma level  0.098
Q1    1   0.4972  0.2088  0.2997  11.00000  0.05    1.52
Q2    1   0.5087  0.3517  0.2357  11.00000  0.05    1.03
Q3    1   0.4847  0.4455  0.2300  11.00000  0.05    0.49
Q4    1   0.5148  0.1086  0.2054  11.00000  0.05    0.45
Q5    1   0.4424  0.4074  0.2599  11.00000  0.05    0.44
Q6    1   0.5191  0.2778  0.1367  11.00000  0.05    0.40
Q7    1   0.4158  0.2760  0.3135  11.00000  0.05    0.40
Q8    1   0.4268  0.3970  0.2239  11.00000  0.05    0.39
Q9    1   0.5666  0.2633  0.1792  11.00000  0.05    0.38
Q10   1   0.1592  0.2988  0.0993  11.00000  0.05    0.38
Q11   1   0.5069  0.2278  0.3517  11.00000  0.05    0.38
Q12   1   0.3709  0.1752  0.1799  11.00000  0.05    0.37
Q13   1   0.4715  0.0792  0.1054  11.00000  0.05    0.36
Q14   1   0.5810  0.2148  0.2602  11.00000  0.05    0.35
Q15   1   0.5953  0.1647  0.2921  11.00000  0.05    0.35
Q16   1   0.5671  0.4390  0.1135  11.00000  0.05    0.35
Q17   1   0.7556 -0.0822  0.3099  11.00000  0.05    0.35
Q18   1   0.3953  0.1337  0.0923  11.00000  0.05    0.35
Q19   1   0.5323  0.5234  0.1278  11.00000  0.05    0.35
Q20   1   0.1432  0.3221 -0.1326  11.00000  0.05    0.34
;
_shelx_res_checksum   10729

_shelx_hkl_file
;
 -14   0   1   10.25    5.00
 -14   0   2   46.13    8.75
 -14   0   3   -5.37    5.12
 -14   0   4   13.60    5.12
 -14   0   5    1.12    4.86
 -14   0   6   39.56    8.71
 -14   0   7   -0.62    4.84
 -14   0   8   79.07    8.93
 -14   0   9    1.48    5.20
 -14  -1   1   11.47    4.99
 -14   1   1   10.66    7.27
 -14  -1   2   15.83    7.23
 -14   1   2    0.25    5.01
 -14  -1   3  -10.22    5.36
 -14   1   3  -16.41    7.14
 -14   1   4    3.75    5.50
 -14  -1   4   -4.61    5.73
 -14  -1   5   -4.35    7.21
 -14   1   5   -3.37    5.12
 -14  -1   6   16.75    5.83
 -14   1   6    7.86    5.61
 -14  -1   7   28.00    6.69
 -14   1   7   12.08    6.10
 -14   1   8   30.82    9.57
 -14  -1   8   47.36    7.30
 -14   1   9    0.00    7.57
 -14  -1   9   -1.36    5.06
 -14  -2   1   63.44    8.46
 -14   2   1   59.20    8.55
 -14  -2   2  153.25   12.45
 -14   2   2  103.01   11.81
 -14  -2   3   44.89    7.21
 -14   2   3   51.21    7.41
 -14  -2   4   45.59    9.19
 -14   2   4   41.00    7.40
 -14   2   5    1.00    7.64
 -14  -2   5    1.86    5.58
 -14  -2   6   56.00    7.93
 -14   2   6   77.37   10.88
 -14   2   7   14.35    5.74
 -14  -2   7   13.36    6.31
 -14  -2   8   11.85    8.02
 -14   2   8   14.95    6.35
 -14   3   1   10.58    6.17
 -14  -3   1    8.19    5.59
 -14  -3   2   -0.37    5.09
 -14   3   2    0.76    5.41
 -14   3   3  -16.72    7.80
 -14   3   4   10.05    6.15
 -14   3   5   24.45    5.77
 -14   3   6   17.03    6.14
 -13   0   1    7.86    4.37
 -13   0   2    3.24    5.74
 -13   0   3    0.50    4.24
 -13   0   4    6.97    4.61
 -13   0   5    5.22    6.22
 -13   0   6    6.70    4.47
 -13   0   7    3.72    4.34
 -13   0   8    1.48    4.70
 -13   0   9  120.89   10.49
 -13   0  10    7.88    5.17
 -13   0  11   59.11    7.99
 -13   0  12   -5.03    4.66
 -13   0  13  182.83   13.86
 -13   0  14   16.16    6.12
 -13   1   1  139.58   11.77
 -13  -1   1  171.17   12.59
 -13   1   2   20.64    5.13
 -13  -1   2    9.21    4.48
 -13   1   3   39.50    8.00
 -13  -1   3   64.29    8.46
 -13   1   4   -8.37    4.25
 -13  -1   4    6.58    4.22
 -13  -1   5   23.94    5.46
 -13   1   5   21.94    5.36
 -13  -1   6   13.74    5.20
 -13   1   6    5.72    4.36
 -13   1   7   74.53    9.32
 -13  -1   7   57.08    8.40
 -13  -1   8   -0.86    4.56
 -13   1   8   19.34    6.69
 -13  -1   9   58.32    7.39
 -13   1   9   60.75    8.42
 -13   1  10   31.62    7.41
 -13  -1  10   33.28    6.02
 -13   1  11   17.01    6.66
 -13  -1  11    9.93    4.66
 -13   1  12   24.62    7.39
 -13  -1  12    9.91    4.77
 -13  -1  13   13.93    6.84
 -13   1  13    1.35    4.80
 -13  -2   1    2.24    4.59
 -13   2   1   -4.39    4.39
 -13  -2   2    4.22    4.84
 -13   2   2    4.26    6.15
 -13   2   3   16.79    5.51
 -13  -2   3   10.42    4.47
 -13  -2   4    7.19    4.34
 -13   2   4    9.39    5.13
 -13  -2   5   12.75    6.44
 -13   2   5    8.50    6.37
 -13  -2   6   -1.11    4.20
 -13   2   6   -8.98    6.24
 -13   2   7   23.16    5.60
 -13  -2   7    8.14    4.56
 -13  -2   8   16.00    5.17
 -13   2   8   14.67    4.97
 -13   2   9   53.23    7.20
 -13  -2   9   63.64    7.50
 -13  -2  10   12.38    5.76
 -13   2  10   19.20    5.82
 -13  -2  11   66.33    7.96
 -13   2  11   81.28    8.17
 -13  -2  12   10.26    5.13
 -13   2  12   23.23    7.79
 -13   2  13  125.34   11.49
 -13  -2  13  107.00   10.26
 -13  -3   1   64.72    7.57
 -13   3   1   55.83    8.30
 -13   3   2   34.43    6.28
 -13  -3   2   50.71    8.31
 -13   3   3   70.17    8.16
 -13  -3   3   99.63   10.04
 -13   3   4   59.30    9.15
 -13  -3   4   65.99    7.93
 -13   3   5   30.29    6.13
 -13  -3   5   52.93    8.16
 -13  -3   6   25.56    6.17
 -13   3   6   27.12    5.63
 -13   3   7   23.46    5.74
 -13  -3   8   31.50    6.03
 -13   3   8   34.26    6.48
 -13  -3   9   48.51    6.88
 -13   3   9   33.21    6.10
 -13  -3  10  -12.26    6.74
 -13   3  10    5.71    4.72
 -13  -3  11   31.57    6.49
 -13   3  11   37.10    6.58
 -13   3  12   13.52    5.58
 -13  -3  12    7.82    5.74
 -13   4   1   -6.17    4.66
 -13  -4   1    0.25    4.71
 -13  -4   2  -13.63    6.44
 -13   4   2   -5.28    4.78
 -13   4   3   10.18    7.04
 -13  -4   3    0.00    4.58
 -13  -4   4    4.83    4.95
 -13   4   4   -3.01    4.39
 -13   4   5    3.13    4.76
 -13  -4   5   16.08    7.67
 -13  -4   6   35.57    6.92
 -13   4   6   19.40    5.88
 -13  -4   7   -8.51    4.81
 -13   4   7    7.37    5.12
 -13   4   8   52.91    7.24
 -13  -4   8   53.69    7.51
 -13  -4   9   34.55    6.52
 -13   4   9   22.81    6.23
 -13   4  10   21.79    5.98
 -13  -4  10   36.21    8.59
 -13   4  11   33.85    6.47
 -13  -4  11   35.06    8.95
 -13   5   1   28.22    6.17
 -13  -5   1   29.11    6.44
 -13  -5   2   69.53    8.43
 -13   5   2   65.58    9.32
 -13   5   3    2.14    5.03
 -13  -5   3   -1.24    5.08
 -13   5   4    7.79    5.40
 -13  -5   4    8.92    6.07
 -13   5   5   -4.14    4.89
 -13  -5   5   -7.06    7.31
 -13  -5   6    0.37    5.32
 -13   5   6    6.64    5.64
 -13   5   7    6.30    5.68
 -13  -5   8   15.05    5.80
 -13   5   8  -11.25    7.37
 -13   5   9   14.11    7.24
 -13  -5   9   21.20    6.16
 -13   6   1    3.22    7.69
 -13  -6   2    8.68    5.58
 -13   6   2   20.64    6.67
 -13   6   3   18.23    6.04
 -13  -6   3    3.23    5.46
 -13  -6   4   -4.09    5.46
 -13   6   4   -4.52    5.27
 -13   6   5   -8.65    7.78
 -13   6   6    1.25    7.77
 -12   0   1    6.36    5.11
 -12   0   2   58.16    6.35
 -12   0   3    1.12    3.61
 -12   0   4   22.86    6.21
 -12   0   5    0.62    3.60
 -12   0   6   50.52    5.82
 -12   0   7   -5.19    4.94
 -12   0   8   58.20    7.40
 -12   0   9   -3.08    5.29
 -12   0  10   28.73    6.51
 -12   0  11   -0.86    5.15
 -12   0  12   51.75    7.59
 -12   0  13   -5.13    3.91
 -12   0  14   -3.05    3.91
 -12   0  15    2.56    4.27
 -12   0  16    1.46    5.98
 -12  -1   1    4.47    4.10
 -12   1   1   12.62    4.12
 -12  -1   2   29.43    5.96
 -12   1   2   29.85    5.12
 -12   1   3    8.11    5.49
 -12  -1   3    6.82    3.97
 -12  -1   4   -2.60    3.97
 -12   1   4   -0.75    3.61
 -12  -1   5    0.74    5.32
 -12   1   5   -0.25    3.23
 -12   1   6   -2.48    4.97
 -12  -1   6    5.06    3.70
 -12  -1   7    0.49    3.20
 -12   1   7   -5.08    4.83
 -12  -1   8  112.50    9.60
 -12   1   8  109.22   10.03
 -12   1   9    5.06    4.07
 -12  -1   9    8.71    4.17
 -12   1  10  123.46    9.87
 -12  -1  10  127.43   10.41
 -12  -1  11   11.24    4.28
 -12   1  11    6.27    5.78
 -12  -1  12  140.00   10.74
 -12   1  12  140.14   10.70
 -12   1  13   37.42    6.87
 -12  -1  13   28.37    5.12
 -12  -1  14  147.91   12.17
 -12   1  14  131.45   10.92
 -12   1  15   16.31    5.03
 -12  -1  15    8.14    6.69
 -12  -1  16   94.41    9.48
 -12   1  16   82.79    9.69
 -12   2   1    5.64    4.26
 -12  -2   1   22.93    5.95
 -12   2   2   72.88    7.02
 -12  -2   2   66.04    6.82
 -12  -2   3    4.46    5.57
 -12   2   3    9.51    3.88
 -12   2   4   73.96    6.63
 -12  -2   4   69.12    6.80
 -12  -2   5   19.38    4.69
 -12   2   5   14.97    4.37
 -12  -2   6   75.66    8.38
 -12   2   6   76.34    7.85
 -12  -2   7   10.82    5.78
 -12   2   7   12.93    5.97
 -12   2   8   57.57    6.70
 -12  -2   8   56.82    6.75
 -12  -2   9    0.37    3.67
 -12   2   9   -3.10    3.96
 -12  -2  10   33.73    5.62
 -12   2  10   36.85    5.69
 -12   2  11    4.57    5.43
 -12  -2  11   -1.10    3.42
 -12   2  12   16.28    5.92
 -12  -2  12    5.11    4.38
 -12  -2  13    4.62    6.08
 -12   2  13   -3.57    4.07
 -12  -2  14   19.55    6.56
 -12   2  14    2.22    4.31
 -12   2  15   12.33    6.53
 -12  -2  15    2.91    4.73
 -12  -2  16    3.15    4.37
 -12   2  16   12.09    4.81
 -12   3   1   -4.14    3.77
 -12  -3   1   -2.60    3.59
 -12   3   2    7.91    5.77
 -12  -3   2   -0.62    3.59
 -12   3   3   14.79    4.64
 -12  -3   3   15.33    4.57
 -12  -3   4   38.04    5.93
 -12   3   4   28.29    5.26
 -12   3   5   17.50    4.63
 -12  -3   5   12.21    5.80
 -12   3   6   21.84    6.12
 -12  -3   6   23.89    4.93
 -12   3   7   53.08    7.10
 -12  -3   7   39.95    5.90
 -12  -3   8   16.07    4.66
 -12   3   8   16.79    4.60
 -12  -3   9   69.54    7.96
 -12   3   9   59.13    7.58
 -12   3  10   27.54    5.21
 -12  -3  10   34.95    5.99
 -12   3  11   24.66    6.44
 -12  -3  11   45.87    6.22
 -12   3  12   83.97    9.66
 -12  -3  12  102.06    9.14
 -12   3  13   52.25    6.81
 -12  -3  13   70.05    7.91
 -12   3  14   75.80    8.05
 -12  -3  14   73.25    8.27
 -12   3  15   81.07    9.67
 -12  -3  15   90.18   10.08
 -12   4   1   19.24    4.91
 -12  -4   1   23.62    5.19
 -12   4   2   41.09    6.79
 -12  -4   2   34.51    7.30
 -12   4   3   57.12    6.53
 -12  -4   3   63.30    7.05
 -12   4   4   53.03    6.65
 -12  -4   4   56.70    6.92
 -12  -4   5  180.39   12.23
 -12   4   5  131.34   10.65
 -12   4   6   19.75    5.88
 -12  -4   6   16.26    4.81
 -12   4   7    9.36    6.12
 -12  -4   7   11.07    4.43
 -12   4   8   50.00    6.49
 -12  -4   8   64.24    7.62
 -12   4   9   36.86    6.85
 -12  -4   9   37.15    6.13
 -12  -4  10   35.99    7.71
 -12   4  10   43.92    7.09
 -12   4  11   12.56    5.84
 -12  -4  11   10.76    6.23
 -12   4  12    1.24    4.10
 -12  -4  12    1.95    4.52
 -12   4  13    0.12    3.98
 -12  -4  13   16.70    5.24
 -12   4  14    5.60    5.97
 -12  -4  14   -4.51    4.63
 -12  -4  15    5.48    5.11
 -12   4  15    4.36    4.86
 -12  -5   1    6.31    4.58
 -12   5   1   -7.68    6.42
 -12  -5   2    2.35    5.69
 -12   5   2    2.39    4.28
 -12  -5   3   -3.22    4.21
 -12   5   3    1.01    4.02
 -12   5   4   -3.26    4.14
 -12  -5   4   -3.59    4.33
 -12   5   5    7.77    5.89
 -12  -5   5   -4.33    6.06
 -12  -5   6    9.51    4.57
 -12   5   6   30.30    7.14
 -12  -5   7   13.56    5.06
 -12   5   7  -10.13    6.00
 -12   5   8  -14.49    6.12
 -12  -5   8    3.32    4.80
 -12   5   9   66.53    8.62
 -12  -5   9   60.13    8.00
 -12  -5  10   41.88    6.76
 -12   5  10   58.39    8.24
 -12   5  11   53.27    8.49
 -12  -5  11   66.86    7.86
 -12  -5  12   18.75    6.13
 -12   5  12   17.47    4.99
 -12   5  13   47.09    6.62
 -12  -5  13   43.47    7.47
 -12   6   1   97.55    9.84
 -12  -6   1  102.04   10.29
 -12   6   2   -7.18    4.66
 -12  -6   2   -7.56    4.34
 -12   6   3   38.35    6.79
 -12  -6   3   49.08    8.43
 -12  -6   4    1.86    4.83
 -12   6   4    5.53    6.28
 -12   6   5   66.12    8.92
 -12  -6   5   49.91    6.94
 -12   6   6   21.93    7.02
 -12  -6   6   -7.30    6.93
 -12  -6   7   95.46    9.90
 -12   6   7   82.14    9.15
 -12   6   8   28.65    7.26
 -12  -6   8   10.75    5.93
 -12  -6   9   26.66    6.42
 -12   6   9   24.89    7.01
 -12   6  10    2.59    5.43
 -12  -6  11   36.23    7.03
 -12   6  11   45.80    6.76
 -12  -6  12    8.13    6.03
 -12   6  12    9.27    5.26
 -12  -7   1   -4.46    4.71
 -12   7   1   12.48    5.30
 -12   7   2   -9.70    5.16
 -12  -7   2   -4.84    7.32
 -12  -7   3   -4.72    5.21
 -12   7   3   -9.18    6.79
 -12   7   4    4.40    6.41
 -12  -7   4   -5.34    7.33
 -12  -7   5   23.46    5.96
 -12   7   5    7.41    5.27
 -12   7   6    2.76    5.27
 -12  -7   6   -4.96    5.83
 -12   7   7   55.28    7.66
 -12  -7   7   67.59    9.06
 -12   7   8    4.14    5.14
 -12  -7   8   10.54    6.07
 -12  -7   9   90.19   11.28
 -12   7   9   63.41    9.28
 -12   8   1   92.71   11.18
 -12   8   2   -3.78    8.18
 -12  -8   2    1.86    6.09
 -12   8   3   36.47    6.92
 -12   8   4   -1.88    5.65
 -11   0   1    7.96    4.73
 -11   0   2    2.61    2.98
 -11   0   3    6.83    4.59
 -11   0   4    0.62    3.35
 -11   0   5    0.12    3.09
 -11   0   6   10.01    4.57
 -11   0   7   51.90    5.18
 -11   0   8    0.25    3.20
 -11   0   9   38.04    4.79
 -11   0  10    2.90    2.02
 -11   0  10    5.02    3.55
 -11   0  11  166.69   10.77
 -11   0  11  149.72    8.98
 -11   0  12   -4.16    2.65
 -11   0  12    4.15    3.42
 -11   0  13  121.10    9.27
 -11   0  13  114.71    8.09
 -11   0  14    7.55    3.77
 -11   0  15  139.66   10.23
 -11   0  15  121.20    9.21
 -11   0  16   -1.34    4.87
 -11   0  16    0.00    2.77
 -11   0  17   51.99    6.58
 -11   0  17   40.27    5.29
 -11   0  18    0.73    5.36
 -11   0  18    9.81    4.15
 -11   0  19  109.08    8.92
 -11  -1   1  118.29    8.94
 -11   1   1  109.06    7.99
 -11   1   2    3.74    3.37
 -11  -1   2   -0.37    2.85
 -11  -1   3  113.14    8.30
 -11   1   3  117.60    8.85
 -11   1   4   14.93    3.61
 -11  -1   4   18.05    4.08
 -11   1   5  173.39   10.45
 -11  -1   5  129.81    8.16
 -11   1   6    7.44    1.14
 -11   1   6   12.52    4.71
 -11  -1   6   12.68    4.56
 -11  -1   7  112.30    8.61
 -11   1   7   90.22    4.66
 -11   1   7   98.73    8.05
 -11   1   8    3.76    1.25
 -11   1   8   15.31    3.70
 -11  -1   8    6.37    3.43
 -11  -1   9  117.65    8.33
 -11   1   9  123.20    8.88
 -11  -1  10   21.48    4.52
 -11   1  10   24.47    4.30
 -11   1  10   10.26    2.75
 -11   1  11   21.90    3.26
 -11  -1  11   21.07    4.14
 -11   1  11   23.81    4.91
 -11   1  12   16.79    5.27
 -11   1  12    3.13    3.00
 -11  -1  12    9.24    3.77
 -11  -1  13   18.69    5.46
 -11   1  13    5.88    3.38
 -11   1  14    0.00    3.06
 -11  -1  14   -6.06    4.73
 -11  -1  15    0.61    3.63
 -11   1  15    0.37    2.87
 -11   1  15   -2.20    3.30
 -11   1  16    6.73    5.14
 -11  -1  16   -5.45    3.39
 -11   1  16   -8.11    2.87
 -11   1  17    2.49    5.11
 -11  -1  17    2.30    3.75
 -11   1  17   10.54    4.29
 -11   1  18    3.68    4.05
 -11  -1  18   -0.85    3.64
 -11   1  19    4.80    5.54
 -11  -1  19    6.07    4.49
 -11  -2   1    6.18    3.46
 -11   2   1    7.13    4.51
 -11   2   2    6.75    3.38
 -11  -2   2   -1.98    2.97
 -11   2   3    1.50    4.87
 -11  -2   3    5.93    3.21
 -11   2   4    6.24    3.62
 -11  -2   4   -1.73    4.44
 -11   2   4    0.87    0.99
 -11   2   5   53.38    3.49
 -11   2   5   68.89    6.73
 -11  -2   5   58.60    5.91
 -11   2   6   12.68    3.98
 -11  -2   6    0.37    3.07
 -11   2   6   -0.74    1.36
 -11   2   7   64.67    7.20
 -11  -2   7   59.71    6.62
 -11   2   7   50.84    3.48
 -11  -2   8   -0.73    4.65
 -11   2   8   13.75    4.96
 -11   2   8    6.69    1.98
 -11  -2   9   44.55    6.47
 -11   2   9   43.10    4.22
 -11   2   9   61.84    6.43
 -11   2  10    6.42    4.69
 -11  -2  10   10.35    4.02
 -11   2  10   10.03    2.23
 -11   2  11  130.62    8.43
 -11   2  11  140.69   10.00
 -11  -2  11  140.63   10.71
 -11  -2  12   62.60    6.92
 -11   2  12   20.89    4.08
 -11   2  12   53.21    5.79
 -11   2  13   92.20    7.64
 -11   2  14   30.16    4.92
 -11  -2  14   24.80    4.84
 -11   2  14    9.50    4.32
 -11   2  15  109.39    9.00
 -11   2  15  152.33   10.60
 -11  -2  15  159.31   11.62
 -11   2  16   34.40    5.06
 -11  -2  16   40.23    6.65
 -11   2  16   33.21    5.91
 -11   2  17   42.86    7.16
 -11  -2  17   52.18    6.77
 -11   2  18   15.35    5.94
 -11  -2  18   24.77    6.53
 -11   2  18   16.44    5.89
 -11   3   1   58.33    6.78
 -11  -3   1   50.62    5.68
 -11   3   2   51.65    5.64
 -11  -3   2   44.80    5.56
 -11  -3   3  135.03    8.89
 -11   3   3  120.46    8.40
 -11  -3   4  113.07    8.51
 -11   3   4  101.80    8.64
 -11   3   5  119.39    8.63
 -11  -3   5  120.28    8.62
 -11   3   6  105.36    8.11
 -11  -3   6  115.89    8.24
 -11   3   7   20.54    4.11
 -11  -3   7   18.87    4.04
 -11   3   7   23.07    2.79
 -11   3   8   -0.37    3.23
 -11  -3   8    6.11    3.67
 -11   3   8   -3.28    1.58
 -11  -3   9   36.37    5.13
 -11   3   9   30.49    3.40
 -11   3   9   35.99    4.72
 -11   3  10    4.49    2.92
 -11  -3  10    0.12    3.29
 -11   3  10    4.21    3.47
 -11  -3  11   22.13    4.62
 -11   3  11   15.30    3.52
 -11   3  11   20.56    4.46
 -11   3  12    0.85    2.31
 -11   3  12    6.68    3.59
 -11  -3  12    6.19    3.64
 -11   3  13   -4.21    4.21
 -11  -3  13   -6.67    3.39
 -11   3  13    1.82    2.79
 -11  -3  14    0.24    3.63
 -11   3  14   -3.51    3.64
 -11   3  14    8.54    3.96
 -11  -3  15   -2.54    5.56
 -11   3  15   -0.36    4.36
 -11   3  15   -0.99    3.35
 -11  -3  16   -0.60    4.23
 -11   3  16   -2.61    5.34
 -11   3  17    8.94    3.99
 -11   3  17   -1.00    3.49
 -11  -3  17    0.00    4.23
 -11  -3  18   -5.56    4.71
 -11   3  18    4.87    3.87
 -11  -4   1   -5.43    3.21
 -11   4   1    4.15    4.90
 -11  -4   2    1.23    4.69
 -11   4   2    4.65    3.64
 -11  -4   3   -1.36    3.33
 -11   4   3   -3.01    3.01
 -11  -4   4   -4.19    3.33
 -11   4   4   -6.39    4.64
 -11  -4   5    7.38    3.69
 -11   4   5    4.26    3.38
 -11  -4   6   90.44    7.50
 -11   4   6   72.49    6.38
 -11  -4   7   63.06    6.75
 -11   4   7   48.05    5.62
 -11  -4   8   64.30    6.62
 -11   4   8   72.67    6.49
 -11   4   9   34.24    5.23
 -11  -4   9   38.03    6.48
 -11  -4  10  213.16   12.60
 -11   4  10  175.80   11.22
 -11  -4  11  184.43   11.97
 -11   4  11  180.08   12.09
 -11  -4  12   50.15    7.55
 -11   4  12   72.13    7.34
 -11   4  12   31.87    5.12
 -11  -4  13   69.79    6.94
 -11   4  13   68.93    7.35
 -11   4  13   70.65    6.43
 -11   4  14   37.49    5.48
 -11   4  14   24.62    4.52
 -11  -4  14   45.43    6.32
 -11   4  15   50.77    5.83
 -11   4  15   50.78    7.36
 -11  -4  15   62.87    7.17
 -11   4  16   40.06    5.23
 -11   4  16   52.90    6.01
 -11  -4  16   38.33    7.89
 -11   4  17   20.08    4.63
 -11   4  17   26.22    5.02
 -11  -4  17   27.76    5.70
 -11   5   1   25.57    6.30
 -11  -5   1   35.07    4.94
 -11   5   2  114.89    9.07
 -11  -5   2  114.99    9.15
 -11  -5   3   12.97    4.57
 -11   5   3   15.71    4.27
 -11   5   4   35.78    6.15
 -11  -5   4   43.32    7.16
 -11   5   5   36.11    6.15
 -11  -5   5   42.17    6.04
 -11  -5   6   59.61    6.78
 -11   5   6   45.84    6.89
 -11  -5   7    5.41    4.43
 -11   5   7    1.00    3.38
 -11   5   8   90.62    8.14
 -11  -5   8  131.46   10.21
 -11   5   9   83.68    8.84
 -11  -5  10   46.57    7.60
 -11   5  10   37.59    6.87
 -11   5  11   11.99    5.62
 -11  -5  11   27.67    7.10
 -11   5  12    2.75    3.87
 -11  -5  12    7.46    6.12
 -11   5  13   15.51    4.75
 -11  -5  13   19.06    5.38
 -11   5  14   -2.38    5.26
 -11  -5  14    5.98    5.25
 -11   5  15    5.02    3.89
 -11  -5  15   18.92    5.37
 -11   5  15   17.45    5.62
 -11   5  16    2.39    4.16
 -11  -5  16    9.64    7.44
 -11   5  16    9.60    5.86
 -11  -6   1   12.49    4.58
 -11   6   1   15.14    6.44
 -11  -6   2   -1.24    5.81
 -11   6   2    4.16    4.03
 -11   6   3    5.29    4.03
 -11  -6   3   17.69    4.70
 -11  -6   4   22.64    5.32
 -11   6   4   16.22    4.65
 -11  -6   5   -3.59    5.56
 -11   6   5    4.02    5.53
 -11  -6   6    4.32    4.08
 -11   6   6    2.51    5.40
 -11   6   7   11.16    6.15
 -11  -6   7   -2.22    4.07
 -11   6   8   70.45    8.16
 -11  -6   8   68.82    7.53
 -11   6   9   10.15    5.77
 -11  -6   9   13.80    4.93
 -11   6  10   90.88    8.16
 -11  -6  10  103.92    9.25
 -11  -6  11    2.34    4.55
 -11   6  11   -7.15    4.39
 -11  -6  12   77.10    8.25
 -11   6  12   75.34    7.92
 -11   6  13    0.13    5.66
 -11  -6  13    3.81    4.92
 -11   6  14   67.68    7.57
 -11  -6  14   78.76    9.10
 -11   6  15   13.52    6.95
 -11  -6  15   17.57    8.11
 -11   7   1    4.80    4.67
 -11  -7   1   13.37    6.19
 -11   7   2   49.60    6.82
 -11  -7   2   59.61    7.19
 -11   7   3    2.40    4.29
 -11  -7   3   -4.83    6.20
 -11  -7   4  125.59    9.69
 -11   7   4  110.72   11.11
 -11  -7   5    6.20    5.08
 -11   7   5    4.28    5.79
 -11   7   6  158.34   11.62
 -11  -7   6  155.37   12.29
 -11   7   7   -4.78    6.29
 -11  -7   7   -2.72    6.44
 -11   7   8  103.57   10.58
 -11  -7   8  112.89   10.66
 -11   7   9    6.16    4.15
 -11  -7  10   27.21    6.06
 -11   7  10   12.33    4.91
 -11  -7  11   -2.23    4.70
 -11   7  11    6.30    4.28
 -11   7  12   -1.51    6.68
 -11  -7  12    4.82    5.69
 -11  -7  13    1.98    7.17
 -11   7  13    9.73    5.05
 -11   8   1   19.34    5.70
 -11  -8   2    5.09    4.84
 -11   8   2    2.53    4.67
 -11  -8   3    2.61    5.09
 -11   8   3   10.10    7.07
 -11   8   4    6.43    7.06
 -11  -8   4    7.08    4.97
 -11  -8   5    4.84    4.60
 -11   8   5   -6.17    6.80
 -11   8   6   18.39    7.18
 -11  -8   6   39.87    8.57
 -11  -8   7    1.74    4.72
 -11   8   7   21.79    7.18
 -11   8   8   74.33    9.46
 -11  -8   8   92.37    9.45
 -11   8   9   -2.40    4.92
 -11  -8   9    3.35    5.21
 -11  -8  10  150.72   12.93
 -11   8  10  126.81   10.51
 -11  -8  11    5.22    6.08
 -11   8  11   -2.40    4.68
 -11  -9   1    5.21    5.33
 -11   9   1    3.41    7.46
 -11   9   2   79.56   10.25
 -11  -9   2   79.09   10.93
 -11  -9   3    1.37    5.72
 -11   9   3   16.41    8.46
 -11  -9   4  102.18   10.33
 -11   9   4   89.55    9.74
 -11  -9   5   25.86    8.46
 -11   9   5   16.26    5.68
 -11   9   6   76.78    8.72
 -11   9   7   19.17    7.82
 -10   0   1    7.82    3.10
 -10   0   2  479.30   19.17
 -10   0   3   -3.97    2.73
 -10   0   4  166.07    8.93
 -10   0   5    3.09    3.95
 -10   0   6  114.64    7.65
 -10   0   7    1.01    1.14
 -10   0   7    5.29    2.71
 -10   0   8   26.05    2.28
 -10   0   8   18.65    3.31
 -10   0   9    0.00    2.57
 -10   0   9   -0.25    1.26
 -10   0  10   64.38    5.75
 -10   0  10   59.39    4.18
 -10   0  11   -2.44    2.56
 -10   0  11    2.27    1.52
 -10   0  12   18.74    3.65
 -10   0  12   16.43    3.16
 -10   0  13    5.06    2.91
 -10   0  13   -0.73    2.67
 -10   0  14   19.79    4.86
 -10   0  14   18.32    3.66
 -10   0  15    4.73    3.16
 -10   0  15    5.56    3.54
 -10   0  16   -0.63    2.65
 -10   0  16   -0.73    2.91
 -10   0  17   -6.92    3.16
 -10   0  17   -2.14    3.03
 -10   0  18   -4.62    4.38
 -10   0  18    0.38    3.40
 -10   0  19    2.68    3.17
 -10   0  19   -5.78    5.28
 -10   0  20    1.00    4.14
 -10   1   1   43.74    5.24
 -10  -1   1   42.19    4.70
 -10   1   2    2.86    2.74
 -10  -1   2    3.83    3.71
 -10   1   3    2.11    3.73
 -10  -1   3    5.31    2.84
 -10   1   4   35.19    1.77
 -10   1   4   30.81    4.35
 -10  -1   4   33.66    5.06
 -10  -1   5   16.37    3.45
 -10   1   5   13.44    1.51
 -10   1   5   15.50    3.47
 -10  -1   6   57.10    5.41
 -10   1   6   55.08    5.82
 -10   1   6   43.42    2.77
 -10  -1   7    3.68    2.70
 -10   1   7    2.63    1.63
 -10   1   7    4.45    3.95
 -10  -1   8  101.32    7.34
 -10   1   8   73.01    4.40
 -10   1   8   94.54    6.29
 -10  -1   9    1.46    4.02
 -10   1   9    8.98    3.08
 -10  -1  10  205.47   10.61
 -10   1  10  177.02    9.96
 -10  -1  11   10.32    4.13
 -10   1  11   -1.75    2.38
 -10   1  11    0.86    2.94
 -10  -1  12  182.93   10.21
 -10   1  12  223.69   11.41
 -10   1  12  171.48   10.67
 -10  -1  12  197.61   11.53
 -10   1  13   42.54    5.38
 -10  -1  13   35.56    4.11
 -10  -1  13   19.71    3.69
 -10   1  13   25.16    3.38
 -10   1  14  140.04    9.14
 -10  -1  14  133.77    8.92
 -10   1  14  132.93    9.05
 -10  -1  14  125.29    8.23
 -10  -1  15   -0.24    4.10
 -10   1  15    3.54    4.15
 -10   1  15    5.37    3.75
 -10  -1  15    0.51    2.29
 -10  -1  16  105.80    7.90
 -10   1  16  103.68    8.20
 -10   1  16  105.40    7.37
 -10  -1  16  122.62    8.58
 -10   1  17    6.10    4.61
 -10   1  17   -1.71    3.92
 -10  -1  17    7.61    3.38
 -10  -1  18  170.24   11.01
 -10  -1  18  153.12   11.58
 -10   1  18  155.72   10.57
 -10   1  18  139.64   10.33
 -10  -1  19    8.00    4.32
 -10  -1  19   22.63    5.32
 -10   1  19   20.85    6.08
 -10   1  19   16.25    4.06
 -10  -1  20   47.69    6.73
 -10  -1  20   44.26    5.46
 -10   1  20   47.21    5.95
 -10  -2   1   42.31    4.94
 -10   2   1   44.50    5.13
 -10   2   2  363.26   16.37
 -10  -2   2  503.19   20.78
 -10   2   2  535.41   18.69
 -10   2   3   46.55    4.99
 -10   2   3   29.11    2.10
 -10  -2   3   45.68    5.05
 -10   2   4  301.42   12.78
 -10   2   4  319.94   14.50
 -10  -2   4  322.62   15.16
 -10   2   5   81.70    4.70
 -10  -2   5   96.59    6.76
 -10   2   5   97.56    6.60
 -10   2   6  154.55    8.96
 -10   2   6  144.30    7.31
 -10  -2   6  156.28    9.20
 -10   2   7   81.84    5.71
 -10   2   7   59.01    4.08
 -10  -2   7   92.75    6.73
 -10   2   8  165.53    7.56
 -10   2   8  170.20    9.06
 -10  -2   8  191.06   10.75
 -10   2   9   35.79    3.34
 -10  -2   9   55.59    5.96
 -10   2   9   45.97    4.95
 -10   2  10   42.56    3.95
 -10   2  10   45.64    4.94
 -10  -2  10   49.76    5.95
 -10   2  11   22.18    3.94
 -10   2  11   20.84    3.33
 -10  -2  11   21.44    4.72
 -10  -2  12   35.91    5.44
 -10   2  12   15.53    2.71
 -10   2  12   25.60    4.06
 -10   2  13    0.49    2.83
 -10  -2  13    3.38    3.14
 -10   2  13    3.57    3.20
 -10   2  14   18.33    4.80
 -10   2  14   15.87    3.44
 -10  -2  14   24.47    4.46
 -10   2  15   -0.25    2.83
 -10   2  15   -0.37    2.83
 -10   2  16   -8.26    4.19
 -10   2  16    0.49    4.29
 -10  -2  16   -6.50    3.25
 -10   2  17    4.66    3.68
 -10  -2  17    5.17    3.61
 -10  -2  18    1.56    4.57
 -10   2  18    6.94    3.59
 -10  -2  19   -5.06    3.25
 -10   2  19    4.89    3.42
 -10   2  19    3.73    4.48
 -10  -2  20   -2.77    3.38
 -10   2  20    4.76    4.02
 -10  -3   1    1.35    3.94
 -10   3   1    0.50    2.63
 -10   3   2    3.63    2.76
 -10  -3   2    1.23    2.71
 -10  -3   3   10.33    3.32
 -10   3   3   10.76    3.25
 -10  -3   4   50.10    5.16
 -10   3   4   48.00    4.88
 -10   3   5   13.61    3.37
 -10  -3   5   13.61    4.41
 -10  -3   6  100.97    7.23
 -10   3   6  115.41    8.11
 -10  -3   7  248.69   13.46
 -10   3   7  243.91   11.86
 -10  -3   8   38.40    4.88
 -10   3   8   32.18    4.47
 -10   3   9   48.64    5.46
 -10  -3   9   34.67    4.50
 -10  -3  10    9.11    3.52
 -10   3  10   10.11    2.77
 -10   3  10   10.54    4.46
 -10  -3  11   99.26    7.28
 -10   3  11  109.72    7.57
 -10   3  11   53.62    5.19
 -10   3  12   34.04    4.09
 -10  -3  12   26.13    4.24
 -10   3  13   28.47    4.46
 -10  -3  13   32.62    4.83
 -10   3  13   18.32    4.22
 -10  -3  14   56.35    6.40
 -10   3  14   52.42    5.67
 -10   3  14   57.98    6.32
 -10   3  15   55.08    5.46
 -10  -3  15   54.73    6.63
 -10   3  15   36.50    4.82
 -10   3  16   67.75    6.34
 -10   3  16   47.92    5.66
 -10  -3  16   72.89    7.23
 -10   3  17   36.81    5.06
 -10   3  17   47.50    5.49
 -10  -3  17   53.47    6.15
 -10  -3  18   30.94    4.94
 -10   3  18   33.28    4.88
 -10   3  18   18.75    4.09
 -10  -3  19   29.02    6.26
 -10   3  19   31.22    7.33
 -10  -3  20   33.13    6.03
 -10   3  20   29.15    6.00
 -10   4   1   38.73    5.66
 -10  -4   1   50.84    5.05
 -10  -4   2  114.34    8.01
 -10   4   2  115.95    7.67
 -10   4   3  275.96   13.09
 -10  -4   3  285.48   13.56
 -10  -4   4   61.32    6.52
 -10   4   4   52.77    5.89
 -10  -4   5  186.54   10.70
 -10   4   5  167.75    9.79
 -10  -4   6  108.08    7.73
 -10   4   6  104.89    7.51
 -10  -4   7   77.81    7.22
 -10   4   7   79.91    6.13
 -10   4   8   42.90    4.24
 -10  -4   8   44.34    6.35
 -10   4   9   18.19    3.61
 -10  -4   9   17.32    4.15
 -10  -4  10   61.73    6.09
 -10   4  10   46.45    5.23
 -10  -4  11   -4.62    3.40
 -10   4  11    0.50    2.86
 -10   4  12   -1.00    3.86
 -10  -4  12    8.62    5.22
 -10   4  13    2.74    2.99
 -10  -4  13   -8.13    4.97
 -10   4  14   16.97    3.62
 -10   4  14   12.06    3.31
 -10  -4  14   15.63    4.48
 -10  -4  15   -2.06    3.51
 -10   4  15    5.44    3.43
 -10   4  15    3.75    3.13
 -10   4  16   -3.31    3.07
 -10  -4  16  -13.79    5.32
 -10   4  16   11.53    4.76
 -10   4  17    2.89    3.65
 -10  -4  17    0.00    3.87
 -10   4  17   -5.08    3.43
 -10  -4  18   -0.73    4.11
 -10   4  18    8.04    4.26
 -10  -4  19    1.21    4.35
 -10   4  19    2.36    4.14
 -10   5   1   12.86    5.04
 -10  -5   1    3.20    4.93
 -10   5   2   -1.64    3.02
 -10  -5   2   -5.79    3.45
 -10   5   3   17.11    3.90
 -10  -5   3   15.28    5.67
 -10  -5   4    1.11    3.20
 -10   5   4   -1.13    3.02
 -10  -5   5    0.49    3.32
 -10   5   5    2.89    4.52
 -10  -5   6    4.55    4.67
 -10   5   6    1.88    4.26
 -10   5   7   14.16    4.64
 -10  -5   7    8.96    4.91
 -10   5   8   30.55    5.14
 -10  -5   8   39.72    5.27
 -10  -5   9   32.82    4.90
 -10   5   9   28.29    5.76
 -10   5  10   26.53    5.63
 -10  -5  10   22.38    4.65
 -10   5  11  113.55    8.41
 -10  -5  11  130.99   10.04
 -10  -5  12   34.55    5.13
 -10   5  12   19.42    4.14
 -10   5  13   30.74    5.65
 -10  -5  13   33.43    6.22
 -10   5  14   49.78    5.54
 -10  -5  14   51.94    7.08
 -10  -5  15   31.32    4.75
 -10   5  15   45.62    6.18
 -10  -5  16   50.67    6.95
 -10   5  16   34.51    4.93
 -10   5  17   58.03    7.71
 -10  -5  17   86.31    9.38
 -10   5  17   64.06    6.47
 -10   5  18   22.31    6.77
 -10  -5  18   24.82    5.84
 -10   6   1  101.67    7.98
 -10  -6   1   91.71    7.29
 -10  -6   2   -0.25    3.46
 -10   6   2    2.27    4.80
 -10   6   3  124.44    8.98
 -10  -6   3  160.04   11.13
 -10  -6   4    1.98    3.33
 -10   6   4    6.43    3.66
 -10   6   5  123.95    8.72
 -10  -6   5  137.70    9.76
 -10   6   6   11.83    3.90
 -10  -6   6    7.77    3.82
 -10  -6   7  165.35   11.60
 -10   6   7  168.32   10.86
 -10   6   8    7.80    4.02
 -10  -6   8    9.11    5.42
 -10  -6   9  134.48    9.74
 -10   6   9  135.57    9.09
 -10   6  10   14.47    4.15
 -10  -6  10   11.31    4.30
 -10   6  11   15.49    5.29
 -10  -6  11   31.95    5.29
 -10  -6  12   -3.19    5.53
 -10   6  12    5.04    3.78
 -10   6  13   32.72    5.05
 -10  -6  13   36.60    7.25
 -10   6  14    3.67    5.44
 -10  -6  14   -3.32    4.05
 -10  -6  15    5.16    4.30
 -10   6  15    2.03    3.43
 -10   6  16   -5.77    6.75
 -10   6  17   -1.10    4.42
 -10   7   1    0.25    3.68
 -10  -7   1    3.83    3.46
 -10  -7   2    1.24    5.20
 -10   7   2   -0.51    5.57
 -10  -7   3    7.43    3.96
 -10   7   3    6.96    4.18
 -10  -7   4   23.27    5.07
 -10   7   4   18.84    4.55
 -10  -7   5   42.32    6.93
 -10   7   5   12.76    4.17
 -10  -7   6    5.32    4.33
 -10   7   6    4.67    3.79
 -10   7   7  116.68    9.62
 -10  -7   7  130.58   10.16
 -10  -7   8   -3.96    4.08
 -10   7   8    6.44    4.04
 -10  -7   9  162.01   10.90
 -10   7   9  159.57   10.78
 -10   7  10   -2.91    5.44
 -10  -7  10   -8.65    4.08
 -10   7  11   67.60    7.10
 -10  -7  11   80.43    7.67
 -10   7  12    7.10    4.18
 -10  -7  12   -2.47    4.57
 -10   7  13   65.18    8.01
 -10  -7  13   76.12    8.17
 -10  -7  14    5.31    5.07
 -10   7  14    3.69    4.20
 -10  -7  15   75.90    9.03
 -10   7  15   57.20    6.52
 -10   7  16    0.00    4.57
 -10   8   1  141.49   11.84
 -10  -8   1  159.65   11.90
 -10   8   2   16.75    6.35
 -10  -8   2    7.93    4.58
 -10  -8   3  135.58   11.05
 -10   8   3  114.27    9.41
 -10  -8   4   27.52    7.19
 -10   8   4    1.52    3.93
 -10  -8   5  155.35   11.68
 -10   8   5  145.07   11.82
 -10   8   6   19.25    5.20
 -10  -8   6    4.96    4.59
 -10  -8   7  152.49   11.92
 -10   8   7  120.99   10.17
 -10   8   8    1.39    4.06
 -10  -8   8  -10.54    6.32
 -10  -8   9   33.48    7.81
 -10   8   9   27.40    6.72
 -10   8  10    1.78    5.71
 -10  -8  10    0.87    6.33
 -10   8  11    5.09    4.45
 -10  -8  11   -5.96    6.20
 -10  -8  12    6.58    7.08
 -10   8  12    7.13    5.99
 -10   8  13   12.38    4.47
 -10  -8  13    6.58    5.46
 -10  -8  14   -2.73    5.10
 -10   8  14   -2.05    6.27
 -10  -9   1   12.87    6.68
 -10   9   1    8.52    5.21
 -10  -9   2    2.73    4.46
 -10   9   2   -1.65    4.95
 -10  -9   3   17.73    5.21
 -10   9   3   15.74    4.95
 -10   9   4    0.89    4.32
 -10  -9   4   10.92    4.71
 -10   9   5   -0.38    4.44
 -10  -9   5    0.12    4.34
 -10   9   6   17.51    5.20
 -10  -9   6   27.18    6.21
 -10  -9   7   86.40    9.07
 -10   9   7   57.01    7.37
 -10   9   8   18.93    6.10
 -10  -9   8   44.46    8.57
 -10   9   9   96.77   10.45
 -10  -9   9  139.89   12.44
 -10   9  10   18.21    5.22
 -10  -9  10   18.40    8.45
 -10  -9  11  122.03   11.71
 -10   9  11   81.22    8.68
 -10  10   1   33.41    6.99
 -10 -10   1   35.50    8.29
 -10  10   2   23.11    6.35
 -10 -10   2    9.16    5.57
 -10  10   3   23.99    6.48
 -10 -10   3   28.38    6.69
 -10  10   4   56.86    8.01
 -10 -10   4   62.49    9.30
 -10 -10   5   35.23    7.20
 -10  10   5   27.04    6.86
 -10  10   6   46.98    7.50
 -10  10   7   46.24    7.25
   9   0  -1   19.11    3.87
  -9   0   1   12.77    2.85
   9   0  -2   -3.26    2.29
  -9   0   2    2.11    3.10
   9   0  -3    4.93    2.65
  -9   0   3    4.70    2.23
  -9   0   4   -4.08    3.09
   9   0  -4    1.80    3.24
  -9   0   5   35.38    3.95
   9   0  -5   31.76    3.70
  -9   0   5   33.57    2.17
  -9   0   6   -0.51    1.01
  -9   0   6    3.32    2.34
   9   0  -6   -2.74    2.26
  -9   0   7   31.78    2.41
   9   0  -7   25.36    3.56
  -9   0   7   24.55    4.05
  -9   0   8    1.39    1.65
   9   0  -8   -0.94    2.12
  -9   0   8   -1.96    3.06
   9   0  -9    0.59    2.35
  -9   0   9    2.93    3.05
  -9   0   9    3.29    1.90
  -9   0  10    2.93    3.29
  -9   0  10    1.27    2.03
   9   0 -11   27.93    4.09
  -9   0  11   20.80    4.14
  -9   0  11   25.36    2.92
  -9   0  12   -3.17    1.65
  -9   0  12   -5.22    2.91
  -9   0  13   56.40    4.95
  -9   0  13   52.86    4.73
  -9   0  14   -4.31    2.91
  -9   0  14    1.82    2.42
  -9   0  15   92.75    6.67
  -9   0  16    3.03    2.42
  -9   0  16    0.13    2.53
  -9   0  17  195.66   10.57
  -9   0  17  173.88   11.13
  -9   0  18   -2.02    3.28
  -9   0  18    1.21    2.79
  -9   0  19  211.48   15.63
  -9   0  19  271.64   15.73
  -9   0  20    2.69    2.81
  -9   0  20    0.00    5.78
  -9   0  21   66.21    7.78
  -9   0  22   -7.76    6.26
   9   1  -1  534.32   22.40
  -9  -1   1  541.99   20.81
   9  -1  -1  544.86   23.53
  -9   1   1  514.71   19.23
  -9   1   2   13.01    0.63
  -9   1   2   25.49    3.73
   9   1  -2   16.30    3.16
  -9  -1   2   27.26    4.07
   9  -1  -2   25.90    3.96
  -9  -1   3  715.29   28.19
   9   1  -3  707.64   26.66
  -9   1   3  676.19   25.08
  -9   1   3  721.67   25.45
   9  -1  -3  726.38   29.27
   9   1  -4    7.13    2.42
   9  -1  -4    5.84    2.62
  -9  -1   4    7.50    2.71
  -9   1   4    3.39    1.00
  -9   1   4    7.20    2.73
   9   1  -5  193.51   10.25
  -9   1   5  201.03    8.83
  -9   1   5  203.00    9.56
   9  -1  -5  194.02   10.58
  -9  -1   5  195.02    9.84
  -9   1   6    6.55    3.58
  -9  -1   6    6.61    2.45
   9  -1  -6    4.14    2.60
  -9   1   6    0.75    1.38
   9   1  -6    7.08    2.64
   9  -1  -7  198.22   10.03
  -9  -1   7  195.22    9.68
  -9   1   7  191.83    8.91
   9   1  -7  182.48   10.04
  -9   1   7  161.83    8.19
   9   1  -8   10.70    3.81
   9  -1  -8    2.35    2.35
  -9   1   8    0.00    1.26
  -9  -1   8    1.71    2.32
  -9   1   8    5.54    2.46
  -9   1   9   66.25    4.65
   9   1  -9   86.08    6.04
  -9  -1   9   78.34    4.60
  -9  -1   9   78.65    5.60
   9  -1  -9   93.35    6.56
  -9   1   9   87.10    6.03
  -9  -1  10    5.48    2.17
  -9   1  10   10.30    2.94
  -9   1  10    2.88    2.38
   9   1 -10   12.73    3.30
   9  -1 -10   11.43    3.15
  -9  -1  10   10.55    2.91
  -9  -1  11   45.14    4.48
   9   1 -11   63.19    5.29
  -9   1  11   57.89    4.78
  -9  -1  11   54.91    3.96
  -9   1  11   51.52    4.14
  -9   1  12   10.51    3.67
  -9  -1  12   18.00    3.26
   9  -1 -12   17.78    3.72
  -9   1  12    9.27    2.25
  -9  -1  12    9.56    2.93
  -9   1  13    8.63    2.50
  -9  -1  13    5.74    2.30
  -9   1  13    7.57    2.81
  -9  -1  13   15.07    3.38
  -9   1  14    7.25    2.63
  -9   1  14    3.78    2.56
  -9  -1  14    3.83    2.42
  -9   1  15    7.99    2.87
  -9  -1  15    4.69    2.77
  -9   1  15    2.08    3.54
  -9   1  16    2.44    2.69
  -9   1  16   -2.87    2.74
  -9  -1  16    2.04    2.42
  -9  -1  16    0.12    2.53
  -9  -1  17    9.43    3.19
  -9   1  17    0.12    2.74
  -9   1  17    3.43    3.67
  -9  -1  17    3.25    2.65
  -9  -1  18    0.38    2.93
  -9   1  18   -0.37    3.11
  -9  -1  18    2.29    3.61
  -9   1  18    1.96    3.44
  -9  -1  19   27.39    4.22
  -9   1  19   12.28    4.22
  -9   1  19   21.06    3.69
  -9  -1  19   28.38    5.73
  -9  -1  20    4.48    2.90
  -9   1  20    8.42    5.82
  -9  -1  21   16.37    4.82
  -9   1  21   20.26    5.19
  -9   1  22    5.18    4.69
  -9  -1  22    3.17    5.19
  -9  -2   1   14.02    2.95
   9  -2  -1   17.04    3.48
  -9   2   1   11.74    3.00
   9   2  -1   14.43    3.21
   9  -2  -2   60.65    5.51
  -9   2   2   60.29    5.25
  -9  -2   2   72.03    5.78
   9   2  -2   62.10    5.78
  -9  -2   3   49.97    4.42
   9  -2  -3   55.67    4.65
  -9   2   3   53.00    5.49
   9   2  -3   55.89    5.27
   9  -2  -4    5.82    2.73
   9   2  -4   10.38    3.05
  -9  -2   4    9.32    2.82
  -9   2   4    7.97    2.62
   9  -2  -5  118.54    7.46
  -9   2   5  122.87    7.35
  -9  -2   5  140.32    7.97
  -9   2   6   23.71    4.35
  -9  -2   6   23.44    3.66
   9  -2  -6   24.39    4.36
   9   2  -6   25.66    3.99
  -9   2   7  186.28    9.07
   9  -2  -7  213.06    9.77
   9   2  -7  203.80   10.97
  -9  -2   7  178.56    9.40
   9  -2  -8    6.08    3.63
  -9   2   8    7.35    1.84
   9   2  -8    9.95    3.00
  -9  -2   8   15.43    3.89
  -9   2   8   12.25    3.09
   9   2  -9  133.42    8.00
  -9  -2   9  129.12    7.89
  -9   2   9  128.35    7.25
   9  -2  -9  132.81    7.71
  -9   2   9  142.78    7.80
  -9   2  10   -1.35    1.72
  -9  -2  10   -0.85    3.63
   9   2 -10    8.78    3.08
   9  -2 -10    5.93    2.79
  -9   2  10    4.93    2.47
  -9   2  11   46.56    4.44
  -9   2  11   51.40    4.54
  -9  -2  11   45.27    5.19
   9  -2 -11   54.10    5.11
   9  -2 -12   34.33    4.87
  -9   2  12   41.96    4.68
  -9  -2  12   32.41    4.58
   9  -2 -13  158.91    9.64
  -9   2  13  142.72    8.23
  -9  -2  13  164.92    9.40
  -9   2  13  150.08    8.14
  -9  -2  14   11.53    3.00
  -9   2  14   12.38    2.94
  -9   2  14   22.76    3.45
  -9   2  15  133.60    9.44
  -9  -2  15  164.19    9.74
  -9   2  16    9.79    3.30
  -9   2  16   20.60    3.45
  -9  -2  16   13.91    3.48
  -9   2  17  120.98    8.69
  -9   2  17  146.56    8.67
  -9  -2  17  153.75   10.45
  -9   2  18   47.72    5.25
  -9   2  18   53.36    5.71
  -9  -2  18   73.18    6.00
  -9  -2  19   79.36    7.33
  -9   2  19   60.69    6.23
  -9   2  19   41.44    6.10
  -9   2  20   -1.58    4.99
  -9  -2  20    9.26    4.57
  -9   2  21   18.11    4.98
  -9   2  22   -3.03    5.10
   9   3  -1  443.07   19.67
   9  -3  -1  444.20   19.88
  -9  -3   1  440.42   18.84
  -9   3   1  396.15   17.47
   9   3  -2  361.41   16.10
  -9   3   2  359.90   15.33
  -9  -3   2  357.58   15.63
   9  -3  -2  342.42   16.32
   9  -3  -3  347.02   16.50
  -9  -3   3  354.27   15.98
   9   3  -3  361.81   16.53
  -9   3   3  339.77   14.81
   9  -3  -4  414.74   18.94
  -9  -3   4  412.43   17.68
   9   3  -4  403.18   19.17
  -9   3   4  432.00   18.07
  -9   3   5  305.97   13.78
   9  -3  -5  283.54   14.22
   9   3  -5  292.42   14.64
  -9  -3   5  308.60   13.48
  -9   3   6  329.72   13.77
   9  -3  -6  352.67   15.95
  -9  -3   6  337.31   15.17
   9  -3  -7  211.76   11.40
  -9  -3   7  224.76   10.74
  -9   3   7  202.77    9.74
  -9  -3   8   55.53    5.84
  -9   3   8   66.50    5.23
   9  -3  -8   67.88    6.08
  -9  -3   9   27.65    4.85
  -9   3   9   31.41    3.85
   9  -3  -9   36.46    4.89
  -9   3  10    2.48    2.36
  -9  -3  10    3.51    3.87
  -9  -3  11   72.50    6.05
  -9   3  11   68.42    5.71
   9  -3 -11   56.15    5.92
  -9   3  12    4.34    3.59
  -9  -3  12   10.50    4.46
  -9   3  13   47.91    5.15
  -9   3  13   65.83    5.34
  -9  -3  13   73.48    5.91
  -9   3  14   -5.71    3.47
  -9  -3  14    4.69    3.25
  -9   3  14    0.12    3.36
  -9   3  15   -1.49    2.36
  -9   3  15    4.91    3.84
  -9  -3  15   -2.64    3.97
  -9  -3  16    9.85    3.36
  -9   3  16   -3.72    4.08
  -9   3  16    4.74    3.61
  -9  -3  17    4.56    3.36
  -9   3  17   -1.25    3.25
  -9   3  17   11.86    5.03
  -9  -3  18   23.41    4.20
  -9   3  18   13.54    4.07
  -9   3  18   23.72    3.77
  -9  -3  19    5.04    4.56
  -9   3  19    3.35    3.47
  -9  -3  20    4.56    3.60
  -9   3  20   -3.23    4.07
  -9   3  21    4.30    4.78
  -9  -3  21    9.01    3.61
  -9   4   1    8.93    3.90
  -9  -4   1   16.45    4.30
  -9  -4   2    0.98    2.70
  -9   4   2    4.15    2.77
  -9  -4   3   83.77    7.98
  -9   4   3   78.51    5.91
  -9  -4   4    3.80    2.82
  -9   4   4    6.78    3.76
  -9   4   5   17.55    3.13
   9  -4  -5   28.36    4.02
  -9  -4   5   20.44    4.77
  -9  -4   6   10.39    3.42
  -9   4   6    8.26    2.88
   9  -4  -6   15.30    4.59
  -9  -4   7  118.61    7.21
  -9   4   7  116.79    7.27
   9  -4  -7  137.89    8.81
   9  -4  -8  154.00    9.84
  -9  -4   8  154.12    9.03
  -9   4   8  148.65    8.15
  -9  -4   9  106.44    7.31
   9  -4  -9  109.15    8.40
  -9   4   9   96.37    6.26
  -9  -4  10   43.25    5.10
  -9   4  10   23.96    3.62
  -9  -4  11   42.58    5.10
  -9   4  11   27.95    4.74
  -9   4  12  121.10    7.26
  -9  -4  12  130.14    8.62
  -9  -4  13   90.42    7.27
  -9   4  13   95.61    6.88
  -9  -4  14   43.29    5.81
  -9   4  14   35.81    4.88
  -9   4  15   42.42    4.65
  -9  -4  15   44.95    5.32
  -9   4  16   34.75    5.89
  -9   4  16   45.06    5.04
  -9   4  17   63.77    7.55
  -9   4  17   66.33    6.70
  -9  -4  17   77.96    7.85
  -9   4  18   65.20    7.91
  -9  -4  18  111.45    9.30
  -9   4  18  109.86    8.00
  -9   4  19   18.40    6.01
  -9  -4  19   21.58    4.94
  -9   4  20   27.83    6.96
  -9  -4  20   54.11    7.12
  -9  -4  21   10.48    4.46
  -9   4  21    6.13    6.25
   9   5  -1  103.66    5.32
  -9   5   1   87.19    6.83
  -9  -5   1   92.45    6.28
   9   5  -2  282.63   12.99
  -9   5   2  321.95   14.20
  -9  -5   2  302.45   14.42
  -9  -5   3   14.87    3.81
  -9   5   3   26.11    4.92
   9   5  -3   24.19    2.09
  -9  -5   4  134.14    8.24
  -9   5   4  134.20    8.21
   9   5  -4  138.30    6.05
   9   5  -5   32.20    2.58
  -9   5   5   22.66    3.65
  -9  -5   5   19.39    3.68
   9   5  -6   53.20    3.56
  -9   5   6   54.46    5.41
  -9  -5   6   54.44    5.40
  -9   5   7   72.52    5.54
   9   5  -7   80.15    4.66
  -9  -5   7   70.31    6.01
  -9   5   8  172.09    9.21
   9   5  -8  158.79    8.70
  -9  -5   8  197.01   10.43
  -9  -5   9   23.84    5.26
  -9   5   9   37.42    4.40
   9   5  -9   20.85    3.05
  -9  -5  10  102.47    8.07
  -9   5  10   86.80    6.29
  -9   5  11   61.99    5.62
  -9  -5  12   15.49    4.02
  -9   5  12   17.87    4.40
  -9  -5  13   17.55    4.02
  -9   5  13   18.91    3.66
  -9   5  14    8.21    4.04
  -9  -5  14    5.24    3.53
  -9  -5  15   -1.10    5.11
  -9   5  15    4.81    4.05
  -9   5  16    8.77    3.05
  -9  -5  16   13.26    4.02
  -9   5  17    1.02    2.93
  -9  -5  17   -0.61    3.77
  -9  -5  18    7.05    4.13
  -9   5  18    8.87    3.97
  -9  -5  19   13.73    5.71
  -9   5  19   16.70    4.79
  -9   5  20   13.79    7.24
  -9  -5  20    7.65    4.25
   9   6  -1    1.13    1.25
  -9  -6   1    3.45    3.08
  -9   6   1    5.33    3.30
  -9   6   2   18.39    3.68
   9   6  -2   11.59    1.87
  -9  -6   2   19.72    4.93
  -9  -6   3   15.53    3.82
  -9   6   3    8.11    3.29
   9   6  -3    8.08    1.86
  -9   6   4   11.52    4.68
  -9  -6   4   17.37    3.94
   9   6  -4   27.63    2.61
  -9  -6   5   14.66    4.93
  -9   6   5   19.73    4.81
   9   6  -5    9.27    1.85
   9   6  -6   65.50    4.83
  -9  -6   6   76.19    6.53
  -9   6   6   69.53    6.08
  -9   6   7    8.97    4.42
   9   6  -7    3.20    1.85
  -9  -6   7    7.87    3.57
  -9   6   8   11.50    4.30
  -9  -6   8   10.82    3.57
   9   6  -8   24.84    3.20
  -9   6   9   14.79    4.42
   9   6  -9   -5.16    2.09
  -9  -6   9    9.22    3.69
  -9   6  10   65.01    5.95
   9   6 -10   64.52    5.17
  -9  -6  10   70.02    6.15
  -9   6  11    1.52    2.91
  -9  -6  11    3.93    3.81
  -9  -6  12   97.49    8.36
  -9   6  12   78.50    7.24
  -9   6  13   16.01    3.81
  -9  -6  13   30.69    5.04
  -9   6  14   58.97    6.88
  -9  -6  14   79.79    7.13
  -9   6  15   10.09    4.85
  -9  -6  15   -0.86    5.52
  -9  -6  16   64.07    7.13
  -9   6  16   71.08    6.66
  -9   6  17    5.03    6.26
  -9   6  18  116.51    9.71
  -9   6  19   11.40    6.74
  -9  -7   1    0.37    3.21
  -9   7   1   -1.66    4.97
  -9  -7   2  170.88   10.15
  -9   7   2  155.31   10.21
   9   7  -2  188.97    8.99
  -9   7   3    8.52    4.20
  -9  -7   3    6.67    5.06
   9   7  -3    5.00    2.38
  -9  -7   4  308.92   15.25
  -9   7   4  295.99   17.23
   9   7  -4  359.71   13.80
   9   7  -5    4.48    2.74
  -9   7   5   21.86    4.45
  -9  -7   5   24.45    5.06
   9   7  -6  222.01   12.26
  -9   7   6  241.27   12.52
  -9  -7   6  240.44   12.27
  -9   7   7    2.92    3.56
  -9  -7   7    4.32    3.83
   9   7  -7   -2.73    2.73
  -9  -7   8  161.24   10.52
  -9   7   8  149.08    9.82
  -9   7   9   13.48    4.07
  -9  -7   9    7.41    3.95
  -9  -7  10   45.43    5.93
  -9   7  10   54.10    6.24
  -9   7  11    1.66    3.31
  -9  -7  11    0.49    3.70
  -9   7  12   22.09    4.21
  -9  -7  12   11.49    4.32
  -9  -7  13    6.18    5.31
  -9   7  13    3.20    4.73
  -9   7  14    0.90    4.49
  -9  -7  14   -2.35    4.20
  -9  -7  15    4.95    4.58
  -9   7  15    4.24    3.34
  -9   7  16   -7.21    3.22
  -9  -7  16   -0.87    4.45
  -9   7  17   -2.23    4.70
  -9  -8   1   -0.49    3.46
  -9   8   1   18.65    5.75
  -9  -8   2   12.36    5.32
  -9   8   2    4.72    3.96
  -9   8   3    4.60    3.83
  -9  -8   3    8.16    3.71
  -9   8   4   33.18    4.60
  -9  -8   4   23.01    4.45
  -9   8   5    4.85    3.57
  -9  -8   5  -10.89    5.44
  -9   8   6   86.50    6.91
  -9  -8   6   85.38    8.05
  -9  -8   7   -1.73    3.96
  -9   8   7    4.98    3.83
  -9  -8   8  151.28   11.04
  -9   8   8  166.63   10.77
  -9  -8   9   -2.85    4.21
  -9   8   9    2.30    4.86
  -9  -8  10  122.41    9.93
  -9   8  10   78.04    7.30
  -9  -8  11    9.17    4.22
  -9   8  11    3.97    3.84
  -9  -8  12   65.63    7.45
  -9   8  12   52.73    7.06
  -9   8  13    3.73    3.73
  -9  -8  13   12.54    4.72
  -9   8  14   17.88    4.50
  -9  -8  14   17.89    7.21
  -9   8  15    8.46    5.10
  -9   8  16  102.30    9.85
  -9  -9   1   33.95    5.43
  -9   9   1   38.90    6.27
  -9  -9   2   84.28    8.78
  -9   9   2   63.71    7.30
  -9   9   3   15.22    4.86
  -9  -9   3   23.37    5.32
  -9  -9   4   73.74    7.31
  -9   9   4   64.45    7.43
  -9   9   5   53.97    6.79
  -9  -9   5   44.68    7.31
  -9  -9   6   99.05    8.80
  -9   9   6   94.91    7.82
  -9  -9   7    0.00    4.46
  -9   9   7    8.06    4.48
  -9   9   8   39.70    5.77
  -9  -9   8   52.92    7.32
  -9  -9   9    1.86    4.71
  -9   9   9   -4.49    5.26
  -9   9  10   15.65    4.88
  -9  -9  11    3.35    4.97
  -9   9  11    1.03    5.91
  -9  -9  12    5.10    4.85
  -9   9  12   15.30    4.76
  -9   9  13    1.42    5.92
  -9  -9  13   10.83    5.98
  -9   9  14    2.32    4.12
  -9  -9  14   18.45    7.98
  -9 -10   1   -8.02    4.32
  -9  10   1    0.51    4.35
  -9  10   2   13.31    5.50
  -9 -10   2   -7.90    6.42
  -9  10   3   -2.94    4.48
  -9 -10   3    8.52    4.82
  -9  10   4   -4.73    4.22
  -9 -10   4    8.53    5.32
  -9 -10   5    7.42    6.43
  -9  10   5   -5.25    4.61
  -9 -10   6   -3.09    6.93
  -9  10   6   12.67    4.87
  -9  10   7   25.75    5.51
  -9 -10   7    4.70    5.08
  -9 -10   8   32.59    6.69
  -9  10   8   30.25    5.90
  -9  10   9   15.27    6.93
  -9 -10   9    5.21    5.08
  -9 -10  10   39.98    7.20
  -9  10  10   34.28    5.91
  -9  10  11    8.86    6.42
  -9 -10  11    7.09    5.59
  -9  11   1  146.39   12.43
  -9 -11   1  140.30   12.20
  -9  11   2    2.17    7.79
  -9 -11   2   15.15    5.79
  -9  11   3   53.78    7.80
  -9 -11   3   77.92   10.24
  -9  11   4    0.51    5.24
  -9 -11   4   -4.07    5.43
  -9  11   5   57.39    8.96
  -9 -11   5   61.11    8.40
  -9  11   6   34.52    8.44
  -8   0   1    5.94    2.72
   8   0  -1    2.30    3.03
  -8   0   2 1065.51   37.02
   8   0  -2 1055.98   38.60
   8   0  -3    2.65    2.05
  -8   0   3    7.90    4.08
  -8   0   4 1655.44   54.53
  -8   0   4 1660.52   55.77
   8   0  -4 1682.74   59.32
  -8   0   5    3.94    2.46
   8   0  -5   -0.12    2.03
  -8   0   5   -0.51    0.89
  -8   0   6  354.87   14.17
  -8   0   6  353.05   12.51
   8   0  -6  368.55   15.06
  -8   0   7    0.76    1.27
   8   0  -7   -2.49    1.90
  -8   0   7    4.17    2.21
  -8   0   8  182.04    7.91
   8   0  -8  178.41    9.00
  -8   0   8  185.15    7.97
  -8   0   9   -0.49    1.95
   8   0  -9    4.71    2.24
  -8   0   9   -0.38    1.14
   8   0 -10   69.37    5.05
  -8   0  10   77.16    4.46
  -8   0  10   60.82    4.63
  -8   0  11   -0.38    1.53
  -8   0  11   -1.46    1.94
   8   0 -11    0.94    2.11
  -8   0  12   98.03    5.71
  -8   0  12   84.49    5.47
   8   0 -12  110.96    7.36
   8   0 -13   -0.23    2.10
  -8   0  13    6.53    2.90
  -8   0  13   -4.57    2.67
   8   0 -14   -5.35    2.91
  -8   0  14   -1.27    1.90
  -8   0  14   -3.39    1.93
  -8   0  15   -3.17    2.15
  -8   0  15   -0.48    2.05
   8   0 -15    0.00    2.32
  -8   0  16   23.82    3.02
  -8   0  16    7.98    3.54
  -8   0  17   -0.13    2.40
  -8   0  17   -1.94    2.66
  -8   0  18  101.60    7.83
  -8   0  18   97.77    6.68
  -8   0  19    2.31    2.31
  -8   0  20   68.90    7.92
  -8   0  21    7.65    4.27
  -8   0  22   18.78    6.64
  -8   0  23   -6.49    4.50
  -8   1   1   17.48    1.13
   8   1  -1   20.16    3.54
   8  -1  -1   21.95    3.62
  -8  -1   1   18.59    3.08
  -8   1   1   22.87    2.98
  -8  -1   2    6.15    2.34
  -8   1   2    9.44    2.48
  -8   1   2    6.62    0.87
   8  -1  -2    7.33    2.40
   8   1  -2    5.48    2.19
  -8   1   3   41.45    3.73
  -8   1   3   37.61    2.01
  -8  -1   3   42.14    3.69
   8   1  -3   43.62    4.13
   8  -1  -3   49.36    4.32
   8   1  -4  137.30    6.67
   8  -1  -4  128.93    7.29
  -8   1   4  121.96    6.83
  -8   1   4  122.66    5.52
  -8  -1   4  137.12    6.64
   8  -1  -5   57.08    4.29
  -8  -1   5   53.61    3.92
  -8   1   5   40.16    2.76
   8   1  -5   53.06    4.22
  -8   1   5   50.24    4.09
  -8  -1   6  101.11    6.24
   8   1  -6   98.84    6.25
   8  -1  -6  107.57    6.17
  -8   1   6  109.67    6.56
   8  -1  -7   77.54    5.20
  -8  -1   7   67.24    4.76
  -8   1   7   59.53    4.93
   8   1  -7   72.82    5.03
  -8  -1   7   58.70    3.46
  -8   1   7   53.09    3.64
  -8  -1   8   11.73    1.66
   8  -1  -8   11.52    2.82
  -8  -1   8    9.84    2.55
  -8   1   8   13.52    1.88
   8   1  -8   10.59    2.62
  -8   1   8   12.30    2.34
   8  -1  -9   11.13    3.28
   8   1  -9   13.27    2.73
  -8   1   9    5.76    2.25
  -8   1   9   12.15    2.46
  -8  -1   9    9.45    2.55
  -8  -1   9    9.57    1.79
   8   1 -10   25.25    3.30
  -8   1  10   23.28    2.76
   8  -1 -10   31.67    3.27
  -8  -1  10   25.80    2.68
  -8   1  10   32.22    3.43
  -8  -1  10   29.50    3.51
  -8  -1  11   37.40    3.74
   8   1 -11   43.12    4.35
  -8   1  11   38.28    4.16
  -8   1  11   25.53    3.00
  -8  -1  11   28.63    3.45
   8  -1 -11   34.86    3.62
  -8  -1  12  128.80    6.92
  -8   1  12  144.97    7.47
   8   1 -12  146.43    8.67
  -8  -1  12  131.50    7.36
   8  -1 -12  150.69    8.04
  -8   1  12  135.06    7.52
  -8   1  13   21.24    3.00
   8  -1 -13   37.08    4.42
  -8  -1  13   34.14    4.33
   8   1 -13   37.33    4.08
  -8   1  13   25.99    3.30
  -8  -1  13   30.97    3.33
  -8   1  14   48.31    4.03
  -8  -1  14   46.95    4.81
  -8   1  14   27.59    4.37
  -8  -1  14   34.69    3.97
   8  -1 -14   49.95    4.42
  -8  -1  15   50.75    4.44
  -8   1  15   46.13    4.03
   8  -1 -15   51.81    4.53
  -8   1  15   33.29    3.99
  -8  -1  15   34.04    4.10
  -8  -1  16  260.91   12.03
   8   1 -16  262.54   13.59
  -8  -1  16  259.28   12.57
  -8   1  16  263.42   12.98
   8  -1 -16  241.97   13.16
  -8   1  17    8.71    4.35
  -8  -1  17   17.13    4.47
  -8  -1  17   15.24    3.00
  -8   1  17   18.36    2.94
  -8   1  18  134.09   10.19
  -8   1  18  161.37    9.35
  -8  -1  18  148.63    9.85
  -8  -1  18  163.03    9.51
  -8  -1  19    3.83    3.32
  -8  -1  19   13.96    3.85
  -8   1  19   10.54    3.72
  -8   1  19   15.54    3.08
  -8   1  20   69.66    7.06
  -8  -1  20   56.15    7.77
  -8   1  20   86.64    6.20
  -8  -1  20   83.65    6.52
  -8  -1  21   -4.07    3.94
  -8   1  21    4.20    4.32
  -8   1  22   39.70    6.34
  -8   1  23    7.50    5.17
  -8  -2   1  120.57    6.76
   8  -2  -1  107.15    6.87
   8   2  -1  111.11    6.80
  -8   2   1  109.13    6.50
   8   2  -2  487.11   19.53
  -8   2   2  448.60   18.40
   8  -2  -2  484.42   21.67
  -8  -2   2  453.42   17.10
  -8   2   3   22.57    3.12
   8   2  -3   16.32    3.07
  -8  -2   3   12.61    2.82
   8  -2  -3   15.54    2.75
   8  -2  -4  401.93   17.21
   8   2  -4  412.88   16.91
  -8   2   4  400.71   15.87
  -8  -2   4  403.80   16.06
  -8  -2   5   14.02    2.81
  -8   2   5    7.09    2.24
   8  -2  -5   11.27    2.49
   8   2  -5   14.84    3.65
  -8   2   6  201.49    8.97
   8   2  -6  212.12    9.82
  -8  -2   6  212.81    9.76
   8  -2  -6  212.86   10.54
  -8   2   7   68.91    4.96
   8  -2  -7   82.01    5.42
  -8  -2   7   81.70    5.71
   8   2  -7   83.00    5.67
  -8  -2   8   89.26    5.82
  -8   2   8   90.94    5.83
   8   2  -8   93.82    6.47
   8  -2  -8   94.60    6.22
  -8  -2   9  151.77    7.75
   8   2  -9  152.09    9.78
  -8   2   9  156.27    7.68
   8  -2  -9  163.35    8.78
  -8   2  10   78.58    4.94
  -8  -2  10   78.98    5.43
  -8   2  10   68.08    4.51
   8   2 -10   76.83    5.81
   8  -2 -10   88.10    5.60
   8   2 -11   73.15    5.31
   8  -2 -11   65.83    5.70
  -8   2  11   66.79    4.94
  -8  -2  11   62.81    4.70
  -8   2  11   58.16    4.39
  -8   2  12   95.05    6.60
   8   2 -12  120.60    7.41
  -8   2  12  126.46    6.54
   8  -2 -12  127.69    7.56
  -8  -2  12  139.20    7.34
   8  -2 -13   11.15    2.79
  -8   2  13   10.59    3.20
  -8   2  13    0.49    2.07
  -8  -2  13   20.62    3.72
  -8  -2  13    8.60    2.44
   8   2 -13    7.72    3.63
   8   2 -14   14.10    3.15
   8  -2 -14   10.00    3.37
  -8   2  14    8.42    3.42
  -8  -2  14    5.53    2.31
  -8   2  14   13.06    2.83
  -8  -2  14    8.38    2.87
  -8   2  15   18.13    3.45
   8   2 -15    8.14    4.07
   8  -2 -15   11.52    3.49
  -8   2  15    2.68    3.54
  -8  -2  15    4.79    3.35
  -8  -2  15    6.43    3.21
  -8   2  16   13.47    2.72
  -8  -2  16   -1.29    3.47
  -8  -2  16    9.80    2.99
  -8   2  16    4.27    3.66
  -8   2  17    0.98    2.56
  -8  -2  17    3.22    3.99
  -8   2  17   -2.11    1.98
  -8  -2  17    1.67    3.11
  -8   2  18   26.88    3.49
  -8  -2  18   29.89    3.83
  -8  -2  18   47.08    6.31
  -8  -2  19   20.96    5.27
  -8  -2  19   24.53    3.59
  -8   2  19   19.59    4.50
  -8   2  19   17.51    3.00
  -8  -2  20   31.09    5.14
  -8   2  20   26.49    5.71
  -8  -2  20   28.16    4.91
  -8  -2  21    0.90    4.23
  -8   2  21    8.74    4.37
  -8  -2  21   11.41    4.32
  -8   2  22    2.91    4.24
  -8  -2  22    2.69    4.48
  -8   2  23   10.89    4.84
  -8  -3   1    7.59    2.08
  -8   3   1    2.26    2.13
   8  -3  -1    1.44    3.25
   8   3  -1    1.37    2.24
   8   3  -2    5.84    3.23
   8  -3  -2    0.36    2.16
  -8   3   2   -4.51    2.88
  -8  -3   2   -0.86    2.20
  -8   3   3    2.75    2.13
   8  -3  -3   -1.20    2.03
   8   3  -3    0.62    2.23
  -8  -3   3    5.25    2.57
   8  -3  -4   25.36    3.45
  -8  -3   4   30.14    3.54
  -8   3   4   27.39    3.38
   8   3  -4   30.42    3.57
  -8   3   5   25.74    3.87
   8   3  -5   30.02    4.17
  -8  -3   5   22.42    3.41
   8  -3  -5   33.43    3.68
  -8   3   6  232.32   10.64
  -8  -3   6  242.74   11.46
   8   3  -6  256.59   12.58
   8  -3  -6  260.55   11.61
   8   3  -7   16.97    3.15
  -8  -3   7   17.60    3.04
   8  -3  -7   20.11    3.18
  -8   3   7   21.06    2.99
  -8  -3   8  207.18    9.84
   8  -3  -8  222.91   10.58
  -8   3   8  222.15   10.24
   8   3  -8  226.76   11.82
  -8   3   9  113.38    6.36
   8  -3  -9  123.76    7.25
   8   3  -9  119.78    7.55
  -8  -3   9  111.01    6.54
   8   3 -10   54.42    4.77
  -8  -3  10   52.63    4.47
  -8   3  10   50.19    4.10
   8  -3 -10   48.91    4.78
  -8   3  11    8.69    3.10
  -8  -3  11    4.34    2.53
   8  -3 -11    4.88    2.33
   8   3 -11   -2.01    2.37
   8   3 -12   82.47    6.60
  -8  -3  12   84.71    5.66
  -8   3  12   69.30    5.47
   8  -3 -12   79.12    5.82
  -8   3  13   10.31    2.61
  -8  -3  13   18.27    3.85
   8  -3 -13    5.35    3.25
   8   3 -13    8.44    3.17
  -8   3  14  261.33   11.73
  -8  -3  14  232.85   11.92
   8  -3 -14  256.16   13.31
  -8   3  14  223.52   11.96
  -8   3  15   73.70    5.74
   8  -3 -15   84.63    5.96
  -8   3  16  230.52   12.15
  -8  -3  16  243.34   12.26
  -8   3  16  211.41   12.21
  -8   3  17   40.02    4.90
  -8  -3  17   71.97    5.99
  -8   3  17   57.00    5.02
  -8  -3  18   78.52    6.59
  -8   3  18   56.25    4.92
  -8   3  18   47.31    6.10
  -8  -3  19   53.50    5.87
  -8   3  19   21.98    4.42
  -8   3  19   40.18    4.31
  -8   3  20   31.29    5.14
  -8  -3  20   39.03    4.91
  -8  -3  21   42.89    4.44
  -8   3  21   17.91    4.90
   8   4  -1  625.77   24.58
   8  -4  -1  749.07   31.46
  -8  -4   1  766.18   27.65
  -8   4   1  699.47   25.95
   8   4  -1  757.14   30.43
  -8  -4   2  279.43   12.88
  -8   4   2  279.92   13.14
   8   4  -2  325.29   12.20
   8  -4  -2  271.65   12.77
   8   4  -3  432.02   16.84
   8   4  -3  525.87   21.40
  -8   4   3  496.51   19.46
  -8  -4   3  503.82   20.13
   8  -4  -3  528.43   21.87
   8   4  -4  149.36    8.81
  -8   4   4  142.58    8.44
   8   4  -4  174.66    6.87
  -8  -4   4  137.48    7.47
   8  -4  -4  148.68    7.88
   8  -4  -5  407.36   18.81
   8   4  -5  433.99   17.94
   8   4  -5  375.46   15.43
  -8   4   5  412.48   16.16
  -8  -4   5  412.57   17.39
   8   4  -6   62.47    5.39
   8  -4  -6   58.56    5.67
  -8  -4   6   59.49    5.25
   8   4  -6   76.25    4.03
  -8   4   6   66.38    5.78
   8   4  -7  287.33   13.67
  -8  -4   7  298.39   12.82
  -8   4   7  268.27   11.83
   8  -4  -7  296.25   13.93
  -8  -4   8   61.15    4.99
  -8   4   8   57.12    5.27
   8   4  -8   48.88    3.89
   8   4  -8   67.03    6.05
   8  -4  -8   62.10    5.28
   8   4  -9    8.54    3.85
   8  -4  -9   13.90    3.15
  -8  -4   9    9.23    3.04
  -8   4   9    7.64    3.38
  -8  -4  10   -0.73    2.43
   8   4 -10    1.67    2.75
  -8   4  10    2.75    3.00
   8  -4 -10    5.59    3.61
  -8   4  11   14.65    2.76
   8  -4 -11   27.93    3.61
  -8  -4  11    7.99    2.91
   8  -4 -12   28.50    4.19
  -8  -4  12    4.84    3.87
  -8   4  12   14.92    2.88
  -8  -4  13    1.69    3.75
   8  -4 -13   14.79    3.15
  -8   4  13    5.15    2.39
  -8   4  14    7.80    3.14
  -8  -4  14    0.12    2.66
  -8  -4  15   -0.84    2.66
  -8   4  15    1.89    2.14
  -8   4  16   -1.90    2.03
  -8  -4  16   -2.29    2.77
  -8   4  17   39.53    6.12
  -8  -4  17   58.45    5.67
  -8   4  17   65.19    5.47
  -8   4  18    3.45    2.17
  -8  -4  18   11.20    3.37
  -8   4  18    4.94    5.18
  -8   4  19   21.79    5.89
  -8  -4  19    7.34    4.45
  -8   4  20   21.92    6.36
  -8  -4  20   24.66    4.45
  -8   4  21    0.71    6.48
  -8   4  22    8.02    6.72
   8   5  -1   15.22    4.15
   8   5  -1   19.50    1.88
  -8   5   1   21.68    3.55
  -8  -5   1   19.26    3.93
  -8   5   2    0.76    2.41
   8  -5  -2    2.28    2.28
   8   5  -2    2.26    2.76
  -8  -5   2   -1.72    2.33
   8   5  -2    3.11    1.24
   8  -5  -3   80.81    5.86
   8   5  -3   74.16    4.23
   8   5  -3   82.90    6.75
  -8   5   3   74.56    5.32
  -8  -5   3   76.65    5.89
  -8   5   4    2.40    2.53
   8   5  -4   -2.11    2.48
   8  -5  -4   -3.57    2.38
  -8  -5   4    1.10    2.45
   8  -5  -5   48.93    4.86
   8   5  -5   58.21    5.94
  -8  -5   5   52.06    5.15
  -8   5   5   46.26    5.06
   8   5  -5   49.81    3.70
   8  -5  -6   12.86    3.07
   8   5  -6   19.38    2.33
  -8  -5   6   15.42    3.31
  -8   5   6   25.89    4.17
   8  -5  -7   12.70    3.29
   8   5  -7   15.55    2.57
  -8  -5   7    4.53    2.81
  -8   5   7    7.20    3.53
   8   5  -8   35.56    2.94
  -8  -5   8   40.70    4.52
  -8   5   8   28.78    4.17
   8  -5  -8   36.09    3.99
   8  -5  -9   21.97    3.62
  -8  -5   9   20.52    3.66
  -8   5   9   22.34    4.17
   8   5  -9   25.01    2.93
   8  -5 -10    0.93    3.73
  -8   5  10    3.16    2.65
   8   5 -10    4.39    2.19
  -8  -5  10    4.76    2.81
  -8  -5  11   75.74    6.23
  -8   5  11   82.92    5.70
   8   5 -11  106.82    6.60
   8   5 -12   44.96    4.26
  -8  -5  12   40.11    4.64
  -8   5  12   17.34    4.18
  -8  -5  13   42.41    4.76
  -8   5  13   41.09    4.19
   8   5 -13   53.17    5.35
  -8  -5  14    4.02    4.26
  -8   5  14   -2.42    2.42
  -8  -5  15   57.11    5.73
  -8   5  15   67.58    5.49
  -8   5  16   37.73    4.73
  -8   5  17   46.58    4.88
  -8  -5  17   47.19    5.11
  -8   5  18   46.43    6.57
  -8   5  19   70.51    6.91
  -8  -5  19   80.39    7.18
  -8   5  20    6.55    4.45
  -8  -5  20   25.60    6.19
  -8  -5  21   70.51    7.76
  -8   5  21   48.12    8.55
  -8   6   1  371.11   16.51
  -8  -6   1  395.93   17.40
  -8  -6   2   12.05    3.20
  -8   6   2   12.36    3.44
   8   6  -2   -0.50    1.63
   8   6  -3  182.82   10.15
  -8  -6   3  201.09   10.24
  -8   6   3  183.91   10.09
  -8   6   4   28.39    4.58
   8   6  -4   43.61    3.61
  -8  -6   4   29.76    4.18
  -8  -6   5  157.13    9.12
  -8   6   5  133.59    8.54
   8   6  -5  125.87    7.35
   8  -6  -5  146.53    9.02
   8   6  -6   14.21    2.35
  -8  -6   6    4.79    2.95
  -8   6   6    3.94    2.93
   8  -6  -6    2.36    4.01
   8   6  -7   62.62    5.07
   8  -6  -7   73.52    6.71
  -8   6   7   51.63    5.35
  -8  -6   7   50.50    4.92
  -8  -6   8    3.19    3.07
   8  -6  -8   -2.81    3.86
  -8   6   8    5.21    3.69
  -8  -6   9  154.75    8.99
  -8   6   9  128.41    8.42
   8  -6  -9  146.12    9.03
   8   6  -9  144.97    8.27
   8  -6 -10    0.23    2.80
   8   6 -10   10.17    2.57
  -8  -6  10   -0.25    2.82
  -8   6  10    0.13    2.55
  -8  -6  11  107.95    7.75
  -8   6  11  114.53    7.28
   8   6 -11   92.48    7.00
  -8  -6  12   98.13    7.38
  -8   6  12   96.84    6.91
  -8   6  13   10.81    3.56
  -8  -6  14    6.63    4.67
  -8   6  14   14.63    3.46
  -8   6  15    2.70    2.83
  -8  -6  15    9.46    3.69
  -8  -6  16  -10.56    4.91
  -8   6  16   -7.73    3.48
  -8  -6  17    3.19    3.68
  -8   6  17   -2.58    2.32
  -8   6  18    0.37    3.68
  -8   6  19    0.49    4.05
  -8   6  20   -8.33    5.39
  -8   7   1   22.05    5.13
  -8  -7   1   12.19    4.43
  -8  -7   2    8.75    3.33
  -8   7   2    9.74    3.59
  -8   7   3    3.20    3.07
  -8  -7   3   -9.12    3.94
   8   7  -3    2.61    1.74
   8   7  -4   -1.12    1.61
  -8  -7   4    2.34    3.21
  -8   7   4    0.77    3.07
  -8  -7   5   71.14    6.29
   8   7  -5   67.81    5.35
  -8   7   5   70.40    5.51
  -8  -7   6    9.99    4.69
  -8   7   6   25.34    4.35
   8   7  -6   21.90    3.10
  -8  -7   7  123.19    8.52
   8   7  -7  108.52    6.83
  -8   7   7  104.60    6.80
  -8   7   8    2.43    3.07
   8   7  -8    1.48    2.46
  -8  -7   9   53.66    5.80
  -8   7   9   49.35    6.03
  -8   7  10   -7.40    3.33
  -8   7  11  146.99    9.27
  -8  -7  11  178.67   11.02
  -8  -7  12   12.48    5.31
  -8   7  12    5.66    3.99
  -8  -7  13  208.06   12.65
  -8   7  13  194.73   11.88
  -8   7  14    4.39    3.10
  -8  -7  14   -7.05    3.71
  -8  -7  15  145.43   12.15
  -8   7  15  143.91   10.35
  -8   7  16    5.81    4.13
  -8  -7  16    0.87    3.59
  -8   7  17  151.33   11.67
  -8   7  18    6.19    4.58
  -8   7  19   38.85    6.44
  -8   8   1  298.22   14.73
  -8  -8   1  300.32   15.21
  -8   8   2   30.48    5.02
  -8  -8   2   21.70    5.55
  -8   8   3  297.97   15.37
  -8  -8   3  308.13   15.85
  -8   8   4   34.98    4.89
   8   8  -4   18.07    3.22
  -8  -8   4   50.35    5.56
  -8   8   5  206.01   11.61
  -8  -8   5  234.91   13.86
   8   8  -5  233.76   12.52
  -8  -8   6   16.42    4.32
  -8   8   6   15.95    3.86
   8   8  -6   12.95    3.70
  -8  -8   7  204.71   11.77
  -8   8   7  191.60   10.85
  -8  -8   8   18.42    4.45
  -8   8   8    4.51    4.38
  -8  -8   9   74.09    6.81
  -8   8   9   54.12    5.42
  -8  -8  10    5.69    3.84
  -8   8  10   -1.55    3.22
  -8   8  11   22.21    5.16
  -8  -8  11   28.87    5.33
  -8  -8  12    1.61    3.84
  -8   8  12    2.33    3.23
  -8   8  13    5.43    3.23
  -8  -8  13    0.62    5.59
  -8  -8  14    5.10    4.23
  -8   8  14    0.00    4.40
  -8  -8  15    2.74    4.85
  -8   8  15    1.68    4.52
  -8   8  16   -6.85    6.72
  -8   8  17    6.35    5.11
  -8  -9   1   14.89    4.43
  -8   9   1   18.69    6.06
  -8   9   2   14.57    4.64
  -8  -9   2    6.28    5.05
  -8   9   3    8.38    4.13
  -8  -9   3    6.41    3.94
  -8   9   4    7.09    3.87
  -8  -9   4   -0.49    3.82
  -8   9   5   16.38    4.26
  -8  -9   5   22.95    6.17
  -8   9   6   14.70    4.39
  -8  -9   6   13.34    4.69
  -8   9   7   22.97    5.68
  -8  -9   7   22.37    5.07
  -8   9   8    4.00    5.16
  -8  -9   8    6.43    4.33
  -8   9   9   90.57    7.89
  -8  -9   9   89.74    8.06
  -8  -9  10    4.71    4.34
  -8   9  10   20.55    5.82
  -8   9  11   52.64    5.95
  -8  -9  11   56.71    6.95
  -8  -9  12   -4.72    6.34
  -8   9  12   12.29    5.04
  -8  -9  13  131.41   12.09
  -8   9  13  114.16    8.67
  -8   9  14    4.74    4.74
  -8   9  15   44.93    7.37
  -8   9  16   16.50    7.50
  -8  10   1  116.68    9.82
  -8 -10   1  136.86    9.85
  -8  10   2   34.04    5.55
  -8 -10   2   43.41    6.15
  -8 -10   3   40.37    7.39
  -8  10   3   34.17    5.55
  -8 -10   4   50.37    6.78
  -8  10   4   36.24    6.19
  -8  10   5   21.03    4.90
  -8 -10   5   29.21    5.67
  -8 -10   6   66.96    7.65
  -8  10   6   53.82    6.59
  -8  10   7   44.03    7.10
  -8 -10   7   28.76    7.28
  -8  10   8   10.98    6.33
  -8 -10   8   19.64    7.29
  -8 -10   9    2.23    7.05
  -8  10   9    5.04    4.52
  -8  10  10   32.69    6.59
  -8  10  11   13.18    4.78
  -8 -10  11   37.59    8.44
  -8  10  12    4.78    5.55
  -8 -10  12   14.91    5.47
  -8 -10  13    9.71    5.60
  -8  10  13    8.76    4.38
  -8  11   1   10.94    7.08
  -8 -11   1   -1.35    6.50
  -8  11   2    0.39    6.56
  -8 -11   2    0.49    4.66
  -8  11   3   29.61    7.60
  -8 -11   3    8.10    5.03
  -8  11   4   28.33    7.47
  -8 -11   4    2.70    7.00
  -8  11   5   -0.64    4.51
  -8 -11   5    3.81    5.04
  -8 -11   6   29.29    6.28
  -8  11   6   26.16    6.06
  -8 -11   7   16.14    6.28
  -8  11   7    2.84    5.03
  -8 -11   8   40.08    7.03
  -8  11   8   28.49    7.35
  -8  11   9   11.34    5.03
  -8 -11   9   15.19    6.30
  -8  11  10    3.48    4.90
  -8 -11  10   21.03    6.43
  -8  12   1   -6.67    5.51
  -8 -12   1    3.42    5.38
  -8 -12   2   56.53    8.33
  -8  12   2   58.62    7.70
  -8  12   3   -7.57    5.39
  -8  12   4   63.40    8.86
  -7   0   1    4.82    1.85
   7   0  -1    6.19    2.55
   7   0  -2   -0.85    1.57
  -7   0   2    0.26    0.26
  -7   0   2    1.11    1.60
  -7   0   3    7.03    1.73
   7   0  -3   11.59    2.17
  -7   0   3    6.85    0.76
  -7   0   4    1.97    1.72
   7   0  -4   -3.49    1.56
  -7   0   4    0.76    0.76
  -7   0   5  314.99   13.07
  -7   0   5  320.78   13.28
   7   0  -5  337.89   13.46
  -7   0   6    3.19    1.84
   7   0  -6    1.67    1.67
  -7   0   6   -1.65    0.76
  -7   0   7    4.77    2.45
  -7   0   7    9.54    1.40
   7   0  -7    7.96    2.50
  -7   0   8    0.73    2.20
   7   0  -8    0.71    1.66
  -7   0   8   -1.27    1.15
  -7   0   9  186.00    8.94
   7   0  -9  168.41    8.27
  -7   0   9  156.38    7.44
  -7   0  10   -0.89    1.53
  -7   0  10    2.79    2.43
   7   0 -10   -0.59    1.64
   7   0 -11  214.27    9.85
  -7   0  11  217.98    9.97
  -7   0  11  227.17   11.36
   7   0 -12    1.40    1.63
  -7   0  12   -2.29    1.78
  -7   0  12    1.69    1.81
  -7   0  13   97.62    6.37
   7   0 -13  102.32    5.83
  -7   0  13   87.94    5.08
  -7   0  14    1.65    2.92
   7   0 -14   -1.97    1.74
  -7   0  14   -3.62    2.29
  -7   0  15  303.17   14.88
   7   0 -15  320.71   14.18
  -7   0  15  309.42   13.68
  -7   0  16   -2.05    2.29
   7   0 -16    3.13    2.90
  -7   0  16   -1.27    3.55
  -7   0  17  214.78   11.66
   7   0 -17  253.31   12.06
  -7   0  17  245.11   11.04
  -7   0  18    2.91    1.94
   7   0 -18    1.62    2.20
  -7   0  18   -0.13    4.04
  -7   0  19   91.00    7.82
  -7   0  19  120.31    7.55
  -7   0  20   -5.75    2.69
  -7   0  20   -1.51    4.78
  -7   0  21  112.47    9.17
  -7   0  22    0.75    5.76
  -7   0  23   25.99    6.25
  -7   0  24   -8.97    4.74
  -7   1   1  951.16   33.19
  -7  -1   1  941.93   32.22
   7  -1  -1  985.41   33.54
   7   1  -1  984.89   34.09
   7  -1  -2   49.65    3.62
  -7   1   2   54.50    4.72
   7   1  -2   57.24    4.15
  -7  -1   2   59.27    5.16
   7   1  -3  865.91   30.55
  -7   1   3  881.56   30.66
   7  -1  -3  862.73   30.52
  -7  -1   3  841.94   30.04
   7  -1  -4    7.06    2.03
  -7   1   4    0.87    2.60
   7   1  -4    8.00    2.06
  -7  -1   4    7.71    2.08
   7   1  -5  515.12   19.85
  -7   1   5  530.88   19.01
  -7  -1   5  471.12   17.65
   7  -1  -5  509.59   18.31
  -7  -1   6   -0.37    2.31
  -7   1   6    1.60    1.97
   7  -1  -6   -1.19    1.42
  -7  -1   6    1.28    0.89
   7   1  -6   -3.73    1.68
   7   1  -7  150.52    7.55
   7  -1  -7  171.09    7.47
  -7  -1   7  127.92    6.66
  -7  -1   7  150.86    7.07
  -7   1   7  150.41    7.90
   7   1  -8    1.91    1.79
  -7   1   8    2.37    1.87
   7  -1  -8    1.53    2.24
  -7   1   8   -1.11    2.21
  -7  -1   8   -0.89    1.53
  -7  -1   8    2.30    1.82
  -7  -1   9  233.51    9.89
   7  -1  -9  248.88   10.95
  -7  -1   9  254.03    9.95
  -7   1   9  208.53   10.13
   7   1  -9  252.82   10.33
  -7   1   9  258.63   10.11
  -7   1  10    4.90    2.57
  -7  -1  10    7.60    2.05
  -7   1  10    3.87    1.87
  -7  -1  10    6.79    1.67
   7  -1 -10    7.02    2.69
   7   1 -10    5.66    2.12
  -7  -1  11   70.78    5.01
  -7  -1  11   91.07    5.18
  -7   1  11   81.43    5.14
  -7   1  11   64.14    4.62
   7   1 -11   84.93    5.41
   7  -1 -11   90.24    5.26
  -7  -1  12    1.03    1.67
   7  -1 -12    3.61    1.75
  -7   1  12    0.37    1.75
   7   1 -12    4.56    1.99
  -7   1  12    0.37    1.59
  -7  -1  12   -1.08    1.80
  -7  -1  13   23.38    3.48
  -7   1  13   16.09    3.37
   7  -1 -13   26.75    2.91
   7   1 -13   26.00    3.50
  -7   1  13   24.53    2.69
  -7  -1  13   25.03    2.95
  -7   1  14   -2.56    2.32
  -7  -1  14    1.67    2.05
   7   1 -14    2.09    1.86
   7  -1 -14    3.95    1.98
  -7  -1  14    0.60    1.80
  -7   1  14   -0.25    1.99
   7   1 -15   16.24    2.67
  -7   1  15    7.20    2.20
   7  -1 -15    6.27    2.09
  -7  -1  15    7.18    2.57
  -7  -1  15    8.14    2.03
  -7   1  15    5.35    2.61
  -7   1  16   11.69    3.61
  -7   1  16    5.62    1.83
  -7  -1  16    9.10    3.08
   7   1 -16   11.12    2.66
  -7  -1  16    8.01    2.27
   7  -1 -16   10.21    2.32
  -7  -1  17   10.12    4.23
   7   1 -17   29.05    3.47
  -7   1  17   17.64    4.10
  -7  -1  17   16.99    3.59
   7  -1 -17   22.85    3.48
  -7   1  17   15.69    3.07
  -7   1  18   -3.20    2.34
  -7   1  18   -1.61    2.73
  -7  -1  18   -5.76    2.81
  -7  -1  18   -2.04    2.76
  -7   1  19   49.58    4.58
  -7   1  19   50.41    5.45
  -7  -1  19   44.84    5.88
  -7  -1  19   43.71    4.45
  -7   1  20    3.11    1.62
  -7  -1  20    3.73    2.77
  -7  -1  20   -0.89    4.72
  -7  -1  21   18.03    3.63
  -7   1  21   20.24    4.81
  -7  -1  21   22.65    4.96
  -7   1  22   10.47    4.93
  -7  -1  22   10.16    6.10
  -7   1  23   11.93    7.13
  -7  -1  23   15.21    5.32
  -7   1  24    8.71    5.15
  -7  -1  24    7.58    5.56
  -7   2   1    2.75    1.87
  -7  -2   1    3.42    1.83
   7  -2  -1    4.71    1.93
   7   2  -1   -0.12    1.73
  -7  -2   2   28.58    2.81
   7   2  -2   33.48    3.94
   7  -2  -2   31.66    3.49
  -7   2   2   26.46    3.25
  -7   2   3   10.85    2.00
  -7  -2   3   12.44    3.17
   7   2  -3    9.32    2.21
   7  -2  -3    7.55    2.64
  -7   2   4  134.76    6.99
   7  -2  -4  141.29    7.06
  -7  -2   4  135.90    6.71
   7   2  -4  138.39    7.22
  -7   2   5  217.43    8.99
   7   2  -5  220.92    9.75
   7  -2  -5  252.13   11.45
  -7  -2   5  234.44   10.00
   7  -2  -6    0.95    1.66
  -7  -2   6    0.24    1.70
   7   2  -6    1.21    1.81
  -7   2   6   -1.24    1.61
   7   2  -7   81.83    4.94
   7  -2  -7   75.60    4.96
  -7  -2   7   78.29    4.85
  -7   2   7   66.10    4.97
   7   2  -8    2.51    1.80
  -7   2   8   -2.48    2.35
   7  -2  -8   -0.12    2.35
  -7  -2   8    3.26    1.81
  -7   2   9   61.33    4.58
   7   2  -9   61.54    4.88
  -7  -2   9   63.60    4.34
   7  -2  -9   68.38    4.92
  -7  -2  10   60.45    4.24
   7   2 -10   69.86    4.86
  -7   2  10   62.11    4.70
  -7  -2  10   75.37    4.94
   7  -2 -10   76.25    5.03
   7   2 -11  135.49    7.78
  -7   2  11  136.58    7.18
   7  -2 -11  137.38    7.01
  -7  -2  11  136.05    7.22
  -7  -2  11  141.57    6.98
  -7   2  12   12.46    2.34
   7   2 -12   16.54    3.52
  -7   2  12    8.38    3.04
  -7  -2  12   11.58    2.44
  -7  -2  12   16.41    2.99
   7  -2 -12   12.68    2.33
  -7  -2  13   32.96    3.99
  -7   2  13   32.21    3.89
  -7   2  13   31.70    3.58
  -7  -2  13   26.54    3.23
   7   2 -13   28.97    3.39
   7  -2 -13   30.24    3.14
  -7  -2  14   55.68    4.52
  -7   2  14   44.88    5.47
  -7  -2  14   70.57    5.26
   7   2 -14   71.98    5.71
  -7   2  14   70.61    4.70
   7  -2 -14   67.58    4.77
  -7  -2  15  446.28   18.09
   7   2 -15  416.83   19.22
  -7  -2  15  401.48   19.56
   7  -2 -15  455.31   21.12
  -7   2  15  386.60   18.54
  -7   2  15  448.63   17.75
  -7   2  16   92.00    5.71
   7   2 -16   99.46    6.97
  -7   2  16   77.37    6.70
  -7  -2  16  101.33    6.57
  -7  -2  16   69.28    6.20
   7  -2 -16  112.86    6.18
  -7  -2  17  130.63    8.00
   7  -2 -17  139.60    8.05
  -7  -2  17  124.24    8.66
  -7   2  17  120.08    7.10
  -7   2  17  103.62    7.91
  -7  -2  18   48.04    4.53
  -7   2  18   23.10    4.26
  -7  -2  18   53.13    6.32
  -7   2  18   52.38    4.00
  -7  -2  19   82.74    7.35
  -7   2  19   55.45    4.78
  -7   2  19   47.37    6.08
  -7  -2  19   78.74    5.85
  -7  -2  20    7.29    2.51
  -7  -2  20    8.75    3.86
  -7  -2  21   97.48    6.72
  -7  -2  21   83.19    7.98
  -7   2  21   76.99    8.13
  -7  -2  22   10.53    5.01
  -7   2  22   19.26    4.84
  -7   2  23   44.88    6.66
  -7  -2  23   60.48    7.56
  -7   2  24   16.92    5.44
  -7  -2  24   17.77    5.50
   7   3  -1  284.14    9.95
  -7  -3   1  271.01   11.62
   7   3  -1  265.28   11.86
   7  -3  -1  302.55   12.98
  -7   3   1  285.86   12.34
   7   3  -2  370.05   14.69
   7   3  -2  291.15   11.15
  -7   3   2  337.88   13.85
  -7  -3   2  339.11   13.45
   7  -3  -2  344.96   14.39
  -7   3   3  319.28   13.84
   7  -3  -3  338.72   13.74
   7   3  -3  324.51   13.74
  -7  -3   3  306.84   12.70
   7   3  -3  329.84   11.63
  -7  -3   4  138.08    7.19
   7   3  -4  123.68    6.77
   7  -3  -4  124.11    7.06
  -7   3   4  119.51    6.40
   7   3  -4  103.77    4.39
  -7   3   5  214.36   10.17
   7   3  -5  227.40   10.41
   7  -3  -5  230.50   10.38
   7   3  -5  206.71    8.41
  -7  -3   5  224.96    9.86
  -7  -3   6  314.21   12.77
   7   3  -6  330.19   13.77
  -7   3   6  318.49   12.68
   7   3  -6  287.52   11.32
   7  -3  -6  339.04   13.91
   7  -3  -7  191.86    9.11
   7   3  -7  194.20    7.66
  -7   3   7  163.93    8.39
  -7  -3   7  192.37    9.34
   7   3  -7  177.14    9.20
  -7   3   8  178.36    8.26
   7   3  -8  169.63    8.90
   7  -3  -8  173.49    8.25
  -7  -3   8  171.38    8.24
   7   3  -9   47.66    3.94
  -7   3   9   53.59    4.24
   7  -3  -9   48.11    3.63
  -7  -3   9   41.14    4.23
  -7   3  10    8.10    2.62
   7   3 -10   -1.78    2.73
   7  -3 -10    2.22    2.33
  -7  -3  10    5.06    2.17
   7  -3 -11   20.63    2.68
  -7  -3  11   17.20    2.77
  -7   3  11   20.30    2.62
   7   3 -11   15.60    2.84
  -7   3  12   18.32    2.62
   7   3 -12   21.53    3.29
   7  -3 -12   17.35    2.80
  -7  -3  12   12.85    3.24
   7   3 -13   77.69    5.86
   7  -3 -13   79.89    4.78
  -7  -3  13   57.95    4.92
  -7   3  13   69.12    5.12
   7  -3 -14   -0.82    1.63
  -7   3  14   -0.62    2.37
  -7  -3  14    0.12    2.16
   7   3 -14   -0.35    2.34
  -7  -3  15    0.24    2.87
   7  -3 -15   -2.22    2.45
  -7   3  15   -0.48    2.38
  -7   3  15    0.63    1.50
  -7   3  16    6.20    2.86
  -7   3  16    0.13    1.51
  -7  -3  16    5.14    2.51
   7  -3 -16    5.50    2.11
  -7   3  17   10.37    3.46
  -7   3  17   11.24    2.15
  -7  -3  17   13.75    3.59
  -7   3  18    9.78    3.34
  -7  -3  18   12.07    3.70
  -7   3  18   10.15    2.67
  -7   3  19    5.87    2.55
  -7  -3  19    6.69    2.51
  -7   3  19   15.63    4.06
  -7  -3  20   10.51    2.99
  -7   3  20    7.16    3.82
  -7   3  21   18.25    4.89
  -7  -3  21   20.91    3.82
  -7   3  22    0.00    3.70
  -7   3  23   10.97    5.01
   7   4  -1    5.74    2.24
  -7   4   1    1.01    2.15
  -7  -4   1    5.01    2.32
   7   4  -1    4.24    0.87
   7  -4  -1    2.17    2.05
  -7  -4   2   22.34    3.30
   7   4  -2   19.88    2.98
  -7   4   2    9.86    2.40
   7   4  -2   19.46    1.49
   7  -4  -2   12.03    3.13
   7  -4  -3   24.70    3.72
  -7  -4   3   29.40    3.30
   7   4  -3   31.69    2.10
  -7   4   3   25.38    3.28
   7   4  -3   26.11    3.47
   7   4  -4   27.59    4.07
   7   4  -4   29.34    2.21
   7  -4  -4   32.01    3.35
  -7   4   4   27.38    3.79
  -7  -4   4   36.82    3.42
   7  -4  -5   91.12    5.84
   7   4  -5   91.52    5.52
  -7  -4   5   82.58    5.49
  -7   4   5   97.31    5.81
   7   4  -5   87.48    4.91
  -7   4   6   29.98    3.15
   7   4  -6   43.74    4.02
   7  -4  -6   34.95    3.56
   7   4  -6   30.02    2.44
  -7  -4   6   35.77    3.65
  -7   4   7   11.83    2.27
   7  -4  -7   13.21    3.07
   7   4  -7    3.03    2.30
   7   4  -7    8.03    1.70
  -7  -4   7   10.82    3.28
   7   4  -8   52.48    3.77
  -7   4   8   47.56    3.90
   7   4  -8   56.97    4.82
   7  -4  -8   47.37    3.65
  -7  -4   8   47.72    4.13
   7   4  -9  180.02    9.24
  -7   4   9  150.82    7.82
   7  -4  -9  185.46    9.64
  -7  -4   9  182.44    9.00
   7   4  -9  180.58    8.29
   7  -4 -10  171.32    8.44
   7   4 -10  149.75    7.99
  -7   4  10  151.99    8.07
  -7  -4  10  151.61    8.14
   7   4 -10  132.35    7.05
  -7   4  11   61.19    4.29
   7   4 -11   67.45    5.34
   7   4 -11   87.06    5.22
   7  -4 -11   70.36    5.26
  -7  -4  11   77.13    5.70
  -7   4  12   42.24    4.29
   7   4 -12   54.95    4.60
   7   4 -12   46.98    4.49
  -7  -4  12   57.71    5.21
   7  -4 -12   54.36    4.55
   7  -4 -13   53.47    4.56
  -7  -4  13   56.82    4.60
  -7   4  13   61.64    4.43
   7   4 -13   50.93    4.82
   7  -4 -14  200.31   10.91
  -7  -4  14  174.44    9.57
  -7   4  14  178.81    9.01
  -7   4  15   92.10    5.85
  -7  -4  15  110.09    7.02
   7  -4 -15  113.98    6.94
   7   4 -15  111.71    7.39
  -7  -4  16   74.06    6.04
   7  -4 -16   79.55    5.78
  -7   4  16   69.61    4.72
  -7  -4  17   92.44    6.88
  -7   4  17   94.45    5.89
  -7   4  18    7.53    4.94
  -7  -4  18    8.79    2.77
  -7   4  18    6.81    2.06
  -7   4  19   66.68    7.90
  -7  -4  19   83.48    6.63
  -7   4  20   52.76    5.77
  -7   4  21   11.77    4.56
  -7   4  23   17.47    7.32
  -7   5   1    8.79    2.80
  -7  -5   1    8.44    2.69
   7  -5  -1    6.51    2.89
   7   5  -1    7.36    2.62
   7   5  -2  611.42   24.77
  -7   5   2  584.74   23.00
   7  -5  -2  607.15   24.32
  -7  -5   2  581.44   22.61
  -7   5   3  180.58    9.18
  -7  -5   3  186.05    9.08
   7   5  -3  196.03    9.94
   7  -5  -3  179.94   10.45
   7   5  -3  225.84    9.77
   7   5  -4  135.88    6.11
   7  -5  -4  120.59    7.54
  -7   5   4  144.60    7.52
   7   5  -4  136.10    7.79
  -7  -5   4  141.21    7.85
   7  -5  -5   51.45    4.64
   7   5  -5   50.05    4.91
  -7  -5   5   58.59    5.51
  -7   5   5   55.93    4.45
   7  -5  -6  252.01   11.66
   7   5  -6  217.96   11.62
  -7  -5   6  237.68   11.77
  -7   5   6  241.91   10.20
   7   5  -6  192.83   10.14
  -7  -5   7    6.72    2.81
  -7   5   7    7.24    3.18
   7   5  -7   17.55    2.58
   7  -5  -7    4.36    3.07
   7   5  -7    7.40    2.91
   7   5  -8  345.06   15.38
  -7  -5   8  349.37   15.32
   7  -5  -8  358.37   15.95
  -7   5   8  348.46   13.90
   7   5  -8  331.82   16.13
   7  -5  -9   33.05    3.87
  -7   5   9   24.66    3.31
  -7  -5   9   22.96    3.42
   7   5  -9   22.34    3.72
   7   5  -9   36.27    3.91
   7   5 -10  346.24   16.20
   7   5 -10  368.57   17.13
  -7  -5  10  350.47   15.44
   7  -5 -10  380.13   16.59
  -7   5  10  298.77   15.17
   7   5 -11    9.37    2.56
  -7  -5  11   14.28    3.42
   7   5 -11   19.51    3.81
  -7   5  11   10.70    3.31
   7  -5 -11   17.99    2.81
  -7  -5  12  164.60    9.18
   7  -5 -12  178.23    9.27
  -7   5  12  183.06    9.59
   7   5 -12  158.13    8.79
   7  -5 -13   12.99    2.58
  -7   5  13   23.14    3.71
  -7  -5  13   11.59    4.03
   7   5 -13   21.34    4.37
  -7   5  14    5.51    2.82
  -7  -5  14    3.66    2.68
   7  -5 -14    7.28    2.35
  -7   5  15    6.94    2.96
   7  -5 -15    4.37    2.24
  -7  -5  15    1.10    2.56
  -7  -5  16    4.14    3.90
  -7   5  16    3.35    2.83
  -7  -5  17    1.22    2.92
  -7   5  17    2.71    2.84
  -7   5  18    7.91    3.16
  -7   5  19    3.16    4.50
  -7   5  20   23.93    6.69
  -7  -5  20   31.19    4.86
  -7  -5  21   10.18    3.51
  -7   5  21    4.93    5.99
  -7   5  22   20.68    4.23
   7  -6  -1   24.52    3.85
   7   6  -1   17.57    4.36
  -7  -6   1   22.69    3.31
  -7   6   1   21.43    4.36
  -7   6   2   12.96    3.08
   7  -6  -2   11.26    3.95
  -7  -6   2   11.41    3.68
   7   6  -3    9.04    3.10
  -7  -6   3    2.70    2.46
  -7   6   3    5.64    2.56
   7  -6  -3    6.81    2.87
   7  -6  -4   41.06    4.29
   7   6  -4   45.42    3.73
  -7  -6   4   38.19    4.05
   7   6  -4   44.02    4.57
  -7   6   4   45.89    4.36
   7   6  -5    2.95    2.95
  -7  -6   5   -1.47    3.32
   7   6  -5    6.55    1.73
  -7   6   5    5.38    3.33
   7  -6  -5   -1.19    2.37
  -7   6   6   43.45    4.87
   7  -6  -6   54.46    5.21
   7   6  -6   52.01    3.71
   7   6  -6   55.11    5.01
  -7  -6   6   48.75    4.79
  -7   6   7    1.15    2.31
  -7  -6   7   -2.21    2.46
   7  -6  -7    2.24    2.35
   7   6  -7   -1.84    1.60
  -7   6   8   -0.51    2.18
   7  -6  -8    3.52    2.35
   7   6  -8    1.72    1.96
  -7  -6   8    4.30    2.70
  -7  -6   9    3.93    2.58
   7   6  -9    2.69    2.82
  -7   6   9    2.95    2.18
   7  -6  -9   -0.59    3.16
   7   6 -10   49.62    4.78
  -7  -6  10   47.55    4.80
   7  -6 -10   39.29    3.98
  -7   6  10   43.81    4.76
   7   6 -11    2.44    2.20
  -7  -6  11   -2.58    2.70
   7  -6 -11    2.69    2.69
  -7   6  11    8.23    2.70
  -7  -6  12  162.79    9.13
   7   6 -12  164.18   10.28
  -7   6  12  169.42    9.42
   7  -6 -12  166.35    9.52
   7  -6 -13   61.69    5.52
  -7  -6  13   57.20    5.91
  -7   6  13   57.68    4.39
   7   6 -13   72.47    6.70
  -7  -6  14  192.44   11.11
  -7   6  14  162.46    9.32
  -7  -6  15   19.08    4.06
  -7   6  15   22.90    3.36
  -7  -6  16  137.72    9.50
  -7   6  16  133.31    8.81
  -7  -6  17    3.57    3.45
  -7   6  17    7.63    3.23
  -7   6  18   83.62    7.76
  -7   6  19    5.41    3.56
  -7   6  20  113.96    9.35
  -7  -6  21    1.96    3.80
  -7   6  21   -3.06    4.47
  -7  -7   1   11.18    3.19
  -7   7   1   10.07    3.10
  -7  -7   2  237.99   11.59
  -7   7   2  241.62   11.65
  -7  -7   3   15.13    4.31
   7  -7  -3   18.83    4.41
  -7   7   3   19.87    4.26
   7  -7  -4  219.51   11.23
  -7   7   4  200.94   10.61
  -7  -7   4  206.34   10.49
   7  -7  -5    5.56    2.96
   7   7  -5    4.67    2.58
  -7   7   5    0.77    2.71
  -7  -7   5    5.17    2.95
   7  -7  -6   59.75    5.20
  -7  -7   6   44.94    5.79
  -7   7   6   56.67    5.94
   7   7  -6   60.50    4.81
   7  -7  -7   14.33    3.29
  -7   7   7   20.15    4.39
   7   7  -7   19.12    3.56
  -7  -7   7   12.56    4.43
   7   7  -8    9.30    2.57
   7  -7  -8    7.26    3.05
  -7   7   8   -1.03    2.33
  -7  -7   8    3.82    3.20
   7   7  -9   -0.24    2.20
   7  -7  -9    8.65    3.04
  -7   7   9    0.39    2.33
  -7  -7   9    1.11    3.08
   7   7 -10  118.32    7.61
  -7   7  10  118.16    7.39
  -7  -7  10  111.94    7.79
   7  -7 -10  134.83    8.33
  -7  -7  11    6.67    4.57
  -7   7  11   -2.07    2.33
  -7   7  12    6.48    3.63
  -7  -7  12    5.56    3.21
  -7  -7  13   -2.85    2.97
  -7   7  13    2.59    2.33
  -7   7  14    0.78    2.46
  -7  -7  14    1.61    3.22
  -7  -7  15   -0.37    4.59
  -7   7  15   -1.68    2.33
  -7   7  16    8.01    3.49
  -7  -7  16   16.37    4.34
  -7   7  17    5.83    4.96
  -7   7  18    9.67    4.22
  -7   7  19    2.60    6.07
  -7   7  20   15.85    6.31
  -7  -8   1   40.53    4.92
  -7   8   1   43.16    4.80
  -7  -8   2    1.72    4.30
  -7   8   2    3.11    3.11
  -7  -8   3   18.45    3.94
  -7   8   3    5.57    3.24
  -7  -8   4   14.03    3.82
  -7   8   4    9.46    4.41
  -7  -8   5    5.91    4.68
  -7   8   5    5.96    4.28
  -7  -8   6   83.42    6.54
  -7   8   6   68.36    5.58
   7   8  -6   90.74    6.65
  -7   8   7    7.53    3.11
  -7  -8   7    5.80    3.45
   7   8  -7    4.51    3.77
  -7  -8   8   54.06    5.81
  -7   8   8   38.82    4.68
   7   8  -8   60.67    5.26
  -7   8   9   -0.99    3.34
  -7   8  10  149.69    9.11
  -7  -8  10  154.48    9.42
  -7  -8  11    8.17    3.84
  -7   8  11   13.13    4.16
  -7  -8  12  193.83   11.32
  -7   8  12  190.74   10.41
  -7  -8  13    8.69    4.10
  -7   8  13    1.56    2.86
  -7   8  14  120.63    8.30
  -7  -8  14  147.24   10.23
  -7   8  15    8.13    2.84
  -7  -8  15   10.33    5.73
  -7   8  16  103.08    8.99
  -7   8  17    5.61    4.62
  -7   8  18  111.05    9.63
  -7   8  19   -2.12    5.86
  -7   9   1   68.03    6.37
  -7  -9   1   79.72    6.63
  -7   9   2  130.64    8.98
  -7  -9   2  116.49    8.36
  -7  -9   3   85.62    6.89
  -7   9   3   92.35    7.41
  -7   9   4  123.04    8.33
  -7  -9   4  133.50    8.87
  -7  -9   5   40.84    6.40
  -7   9   5   31.58    4.81
  -7   9   6   65.26    6.12
  -7  -9   6   77.94    7.89
  -7   9   7   36.28    4.81
  -7  -9   7   30.56    4.93
  -7   9   8   42.91    5.85
  -7  -9   8   41.70    5.43
  -7   9   9    8.19    3.64
  -7  -9   9   13.84    4.20
  -7  -9  10   23.63    4.95
  -7   9  10   34.06    4.68
  -7  -9  11    5.70    5.70
  -7   9  11   -0.26    3.12
  -7  -9  12    9.06    5.96
  -7   9  12   10.12    4.80
  -7   9  13    0.39    4.14
  -7  -9  13    6.34    4.48
  -7  -9  14   -2.12    4.24
  -7   9  14    0.90    2.97
  -7   9  15    0.26    2.95
  -7  -9  15    7.74    6.74
  -7   9  16    0.62    4.50
  -7   9  17   19.64    5.51
  -7  10   1    4.15    5.58
  -7 -10   1    1.59    3.91
  -7 -10   2   13.96    4.29
  -7  10   2    0.26    5.45
  -7  10   3   -1.17    4.93
  -7 -10   3   -2.33    5.27
  -7 -10   4    7.36    4.05
  -7  10   4    5.07    5.07
  -7 -10   5    5.40    3.68
  -7  10   5   -5.98    4.81
  -7 -10   6    7.62    3.93
  -7  10   6    4.42    3.64
  -7 -10   7   12.18    4.43
  -7  10   7   16.89    4.42
  -7  10   8   13.38    5.59
  -7 -10   8   11.95    4.80
  -7  10   9    4.41    3.89
  -7 -10   9   10.73    4.93
  -7  10  10   36.96    6.36
  -7 -10  10   46.46    6.80
  -7  10  11   34.83    4.92
  -7 -10  11   26.74    5.94
  -7  10  12   92.72    8.92
  -7 -10  12   91.78    9.19
  -7  10  13   24.23    5.84
  -7  10  14  125.03   11.23
  -7  10  15   60.64    8.62
  -7  11   1  120.57   10.51
  -7 -11   1  128.21   10.39
  -7  11   2   32.52    5.96
  -7 -11   2   26.13    5.37
  -7  11   3  116.23    9.73
  -7 -11   3  135.05   10.53
  -7 -11   4   31.80    5.87
  -7  11   4   25.92    5.44
  -7 -11   5   33.79    7.96
  -7  11   5   22.68    5.19
  -7 -11   6   14.46    6.86
  -7  11   6   11.53    6.22
  -7  11   7   36.01    5.96
  -7 -11   7   39.76    6.14
  -7  11   8    8.80    4.53
  -7 -11   8   21.01    6.14
  -7 -11   9   16.37    5.54
  -7  11   9   24.44    6.60
  -7  11  10   35.37    5.81
  -7 -11  10   32.55    6.66
  -7  11  11    1.80    4.25
  -7 -11  11    2.47    7.17
  -7  11  12    9.24    6.16
  -7 -11  12   24.27    7.92
  -7 -12   1   -7.79    6.81
  -7  12   1   -0.90    7.10
  -7 -12   2    0.24    4.75
  -7  12   2   -1.81    7.36
  -7 -12   3   14.38    5.36
  -7  12   3   13.16    7.36
  -7  12   4   11.36    6.97
  -7 -12   4    7.08    6.95
  -7  12   5   20.91    6.07
  -7 -12   5   21.13    6.11
  -7 -12   6    1.59    4.89
  -7  12   6    4.77    5.29
  -7 -12   7    7.96    5.51
  -7  12   7   21.40    7.48
  -7  12   8    9.40    5.15
   6   0  -1    1.46    1.82
  -6   0   1   -0.74    1.73
   6   0  -2  166.38    7.30
  -6   0   2  166.03    7.17
  -6   0   2  172.45    6.50
   6   0  -3    2.30    1.93
  -6   0   3    0.74    1.35
  -6   0   3   -1.02    0.63
  -6   0   4  134.58    6.04
  -6   0   4  147.77    5.88
   6   0  -4  148.63    6.40
   6   0  -5    1.80    1.44
  -6   0   5    0.37    1.35
  -6   0   5   -1.40    1.40
  -6   0   6 1283.15   41.62
  -6   0   6 1183.24   45.04
   6   0  -6 1351.60   42.26
  -6   0   7    0.13    1.40
   6   0  -7   -1.07    1.31
  -6   0   7    1.83    1.59
  -6   0   8  481.06   16.90
   6   0  -8  495.98   17.47
  -6   0   8  483.10   19.45
  -6   0   9   -1.53    1.27
  -6   0   9    0.24    1.58
   6   0  -9    1.42    1.30
  -6   0  10  245.71    9.50
  -6   0  10  202.20   10.60
   6   0 -10  234.52    9.19
  -6   0  11   -1.27    1.53
  -6   0  11    3.51    1.69
   6   0 -11   -2.69    1.87
  -6   0  12  246.00    9.94
   6   0 -12  251.27    9.72
  -6   0  12  212.34   11.86
  -6   0  13    1.53    2.03
  -6   0  13    3.98    2.17
   6   0 -13    1.28    1.98
  -6   0  14   83.45    6.61
  -6   0  14  121.74    6.04
   6   0 -14  129.41    6.63
  -6   0  15   -4.19    2.16
  -6   0  15    4.22    2.17
   6   0 -15   -0.46    1.51
  -6   0  16    6.63    2.29
   6   0 -16   14.58    2.20
  -6   0  16    0.63    3.17
   6   0 -17   -1.85    2.20
  -6   0  17    0.36    1.93
  -6   0  17    1.64    2.66
  -6   0  18    0.97    2.06
   6   0 -18    1.27    1.74
  -6   0  18   -1.14    3.66
  -6   0  19    1.10    1.83
  -6   0  19   -2.52    2.77
  -6   0  20   21.55    2.45
  -6   0  20   19.00    4.15
  -6   0  21   -9.17    3.52
  -6   0  22   72.05    8.15
  -6   0  23   -2.50    5.75
  -6   0  24   38.29    6.24
  -6   0  25   -3.48    4.85
   6   1  -1    2.94    1.47
  -6  -1   1    0.98    1.47
   6  -1  -1    4.97    1.70
  -6   1   1    3.35    1.49
   6  -1  -2   36.84    2.90
   6   1  -2   40.18    3.06
  -6   1   2   41.20    3.11
  -6  -1   2   33.04    2.94
  -6   1   3    1.12    1.98
   6  -1  -3    3.97    1.81
   6   1  -3   -1.95    1.34
  -6  -1   3    3.79    2.08
   6   1  -4  150.25    6.56
   6  -1  -4  144.96    6.85
  -6   1   4  147.84    6.83
  -6  -1   4  142.33    6.85
  -6   1   5   -0.25    1.24
  -6  -1   5    0.38    0.89
  -6  -1   5    9.13    2.43
   6  -1  -5    0.12    1.31
   6   1  -5    1.21    1.33
   6   1  -6  145.21    6.14
  -6   1   6  132.67    6.44
  -6  -1   6  154.00    6.16
   6  -1  -6  139.86    6.32
  -6  -1   6  135.60    6.57
   6   1  -7   12.32    2.15
  -6  -1   7   10.87    1.41
  -6   1   7   10.59    1.97
   6  -1  -7    9.00    2.13
  -6  -1   7    7.87    1.70
  -6   1   8   89.11    4.84
  -6  -1   8   94.78    4.75
  -6   1   8  107.07    5.55
  -6  -1   8   86.97    4.84
   6   1  -8   77.97    4.77
   6  -1  -8   93.34    4.73
  -6   1   9   -0.99    1.37
  -6  -1   9   -0.26    1.03
  -6   1   9    2.70    1.96
  -6  -1   9    0.96    2.17
   6  -1  -9    1.65    1.41
   6   1  -9   -0.71    2.01
  -6  -1  10  308.07   12.65
  -6   1  10  316.84   13.59
  -6  -1  10  317.36   12.79
   6  -1 -10  326.63   12.81
  -6   1  10  332.76   13.41
   6   1 -10  322.56   13.82
   6   1 -11   12.68    2.23
  -6   1  11   12.19    2.24
  -6  -1  11   10.80    2.57
  -6  -1  11   24.95    3.12
  -6   1  11   19.81    2.32
   6  -1 -11   21.97    2.34
   6   1 -12   79.03    4.80
  -6  -1  12   85.76    5.54
  -6   1  12   85.88    4.41
   6  -1 -12   81.02    4.90
  -6   1  12   89.47    5.73
  -6  -1  12   84.65    5.04
   6   1 -13    3.85    2.33
  -6  -1  13    2.87    1.67
  -6   1  13    6.59    2.86
   6  -1 -13    4.19    1.51
  -6   1  13    3.66    2.08
  -6  -1  13    3.47    2.06
  -6   1  14  388.11   18.45
   6  -1 -14  476.42   17.60
  -6  -1  14  439.22   18.85
  -6   1  14  485.56   19.02
  -6  -1  14  475.10   17.63
   6   1 -14  499.58   17.04
  -6  -1  15   71.47    4.66
  -6   1  15   47.37    4.60
   6  -1 -15   73.27    4.76
   6   1 -15   68.24    4.53
  -6   1  15   66.50    4.29
  -6  -1  15   52.82    4.89
   6   1 -16   74.23    4.88
  -6   1  16   55.41    5.34
   6  -1 -16   68.42    4.52
  -6  -1  16   60.61    5.53
  -6  -1  16   60.01    4.42
  -6   1  16   68.72    4.42
  -6   1  17    4.72    3.97
  -6  -1  17   18.09    3.72
   6  -1 -17   33.30    2.89
  -6  -1  17   26.74    3.34
  -6   1  17   37.36    3.20
  -6  -1  18  244.47   11.15
  -6   1  18  256.29   12.87
   6  -1 -18  258.02   12.05
  -6  -1  18  218.54   13.22
  -6   1  18  201.19   13.53
   6   1 -18  255.35   12.36
   6  -1 -19   17.20    2.31
  -6   1  19    8.17    3.47
  -6  -1  19   19.53    3.12
  -6  -1  19    6.78    4.48
  -6   1  19   16.76    2.73
  -6   1  20  124.34    7.77
  -6   1  20   87.39    8.04
  -6  -1  20  118.83    7.11
  -6  -1  20   99.58    8.43
  -6   1  21    1.85    4.94
  -6  -1  21    6.17    2.54
  -6  -1  21   12.36    4.33
  -6  -1  22   71.70    7.89
  -6   1  22   77.25    7.77
  -6  -1  23    1.14    4.31
  -6   1  23    1.97    4.18
  -6  -1  24   43.02    6.71
  -6   1  24   51.43    7.24
  -6  -1  25   -8.71    4.92
  -6   1  25   -3.31    7.72
  -6  -2   1  254.58   11.12
  -6   2   1  246.04   11.40
   6   2  -1  276.16   10.41
   6  -2  -1  271.53   10.71
   6  -2  -2  829.65   27.58
  -6   2   2  790.78   28.96
   6   2  -2  899.80   29.05
  -6  -2   2  794.10   27.50
  -6   2   3   82.48    4.63
  -6  -2   3   70.75    4.26
   6  -2  -3   80.72    4.34
   6   2  -3   74.71    4.17
   6   2  -4  264.36   10.51
   6  -2  -4  269.06   11.54
  -6   2   4  260.91   11.13
  -6  -2   4  261.52   10.23
   6  -2  -5   14.19    2.27
  -6   2   5   10.96    1.99
   6   2  -5    7.65    1.94
  -6  -2   5    9.93    2.06
  -6   2   6  416.16   15.62
  -6  -2   6  408.21   16.25
   6   2  -6  408.17   15.73
   6  -2  -6  448.00   15.63
  -6  -2   7   57.66    3.99
   6  -2  -7   50.72    3.32
  -6   2   7   52.15    3.98
   6   2  -7   52.23    4.20
   6  -2  -8   56.99    3.66
   6   2  -8   45.02    3.58
  -6   2   8   57.53    3.85
  -6  -2   8   48.51    3.74
  -6  -2   9  193.29    7.84
   6  -2  -9  189.61    8.01
  -6  -2   9  169.72    8.38
  -6   2   9  184.03    8.95
   6   2  -9  192.80    8.69
   6   2 -10   30.97    3.43
  -6  -2  10   34.05    3.24
  -6  -2  10   33.17    3.09
   6  -2 -10   33.34    2.81
  -6   2  10   28.83    3.10
   6  -2 -11   57.66    3.62
  -6   2  11   48.96    3.47
   6   2 -11   47.65    3.77
  -6  -2  11   30.13    2.96
  -6  -2  11   52.90    3.83
  -6  -2  12   11.99    2.32
   6   2 -12   13.36    2.81
  -6  -2  12   13.50    2.39
   6  -2 -12   13.75    2.10
  -6   2  12   14.59    2.10
  -6  -2  13    3.34    2.39
   6   2 -13    7.25    1.99
  -6   2  13    2.72    1.98
  -6  -2  13    1.68    2.71
   6  -2 -13    2.10    2.10
  -6   2  13    5.33    2.18
  -6   2  14   -1.36    1.86
   6   2 -14    4.20    1.87
  -6   2  14    2.55    3.03
  -6  -2  14   -0.95    1.67
   6  -2 -14    2.09    1.40
  -6  -2  14    0.26    2.07
  -6   2  15   -0.73    3.28
  -6   2  15    0.62    1.37
  -6  -2  15    5.69    2.33
  -6  -2  15   -3.45    2.14
   6  -2 -15    0.58    1.86
   6   2 -15   -1.63    1.86
   6   2 -16   62.92    5.13
  -6   2  16   54.76    5.71
   6  -2 -16   59.37    4.42
  -6  -2  16   50.04    5.05
  -6  -2  16   48.05    4.05
  -6   2  16   53.82    3.99
  -6   2  17   19.27    2.75
  -6   2  17   17.24    3.52
   6  -2 -17   28.78    3.02
  -6  -2  17   18.19    2.74
  -6  -2  17   23.79    4.78
   6   2 -18   -3.16    3.04
  -6   2  18    2.77    2.01
  -6   2  18    1.58    2.79
  -6  -2  18    0.71    1.78
   6  -2 -18    0.12    1.74
  -6  -2  18   -5.04    4.01
  -6   2  19    0.85    3.16
  -6  -2  19    5.42    3.23
   6  -2 -19    8.08    1.73
  -6  -2  19    9.99    3.09
  -6   2  19    5.57    1.90
  -6  -2  20    5.16    3.61
  -6  -2  20    4.41    2.14
  -6   2  20    9.70    3.64
  -6   2  21   11.51    4.00
  -6  -2  21   16.00    2.51
  -6  -2  21   10.69    4.25
  -6   2  22   23.25    5.21
  -6  -2  22   24.17    5.40
  -6   2  23    6.78    6.05
  -6  -2  23    5.00    4.88
  -6  -2  24    6.91    7.30
  -6   2  24   14.62    5.32
   6   3  -1  177.69    6.39
  -6  -3   1  139.52    6.70
  -6   3   1  155.63    7.44
   6  -3  -1  158.77    7.55
   6   3  -1  162.50    7.82
   6   3  -2   26.51    3.08
   6  -3  -2   26.23    2.78
  -6  -3   2   22.37    3.16
  -6   3   2   26.30    2.77
   6   3  -2   18.37    1.36
  -6   3   3   48.40    3.52
  -6  -3   3   43.85    3.52
   6  -3  -3   48.16    3.62
   6   3  -3   39.55    3.44
   6   3  -4   13.55    1.34
  -6  -3   4   14.19    2.18
  -6   3   4   21.86    2.64
   6  -3  -4   21.22    2.52
   6   3  -4   17.24    2.45
   6   3  -5   65.19    4.38
   6  -3  -5   69.58    4.42
   6   3  -5   67.30    3.30
  -6  -3   5   60.58    4.24
  -6   3   5   57.73    4.40
   6   3  -6   36.05    3.27
   6   3  -6   48.68    2.68
  -6   3   6   31.34    3.01
   6  -3  -6   31.96    2.85
  -6  -3   6   29.53    3.39
   6   3  -7  215.75    9.16
  -6   3   7  200.16    9.05
   6   3  -7  194.80    8.15
  -6  -3   7  216.06    8.85
   6  -3  -7  200.04    8.90
   6   3  -8  534.83   18.27
  -6  -3   8  490.05   18.29
   6  -3  -8  533.20   18.95
   6   3  -8  513.21   19.20
  -6   3   8  486.53   18.98
   6   3  -9  220.91    9.10
  -6   3   9  228.58   10.17
   6  -3  -9  263.29    9.79
   6   3  -9  231.48    9.90
  -6  -3   9  232.71   10.15
   6   3 -10  366.64   14.06
   6   3 -10  377.96   14.85
   6  -3 -10  352.28   13.87
  -6   3  10  345.02   14.81
  -6  -3  10  336.28   13.77
   6   3 -11  107.35    6.27
  -6   3  11  138.04    6.28
  -6  -3  11  133.19    6.63
   6  -3 -11  138.76    6.68
   6   3 -11  120.87    6.74
   6   3 -12  159.18    8.72
  -6  -3  12  152.01    8.06
  -6   3  12  147.58    7.41
   6  -3 -12  161.47    7.02
  -6  -3  13   30.10    3.24
  -6   3  13   25.22    2.89
   6  -3 -13   28.70    2.80
   6   3 -13   26.76    3.64
   6   3 -14  583.04   23.97
  -6  -3  14  493.02   22.72
   6  -3 -14  552.47   21.91
  -6   3  14  553.93   21.95
  -6  -3  15   81.87    5.52
   6  -3 -15   87.75    5.27
  -6   3  15   85.58    5.31
   6   3 -15   88.21    6.22
   6   3 -16  201.82   10.22
  -6  -3  16  192.02    9.84
   6  -3 -16  195.72   10.66
  -6   3  16  158.96    9.30
  -6   3  16  203.55    9.53
   6   3 -17   13.85    3.05
   6  -3 -17    4.32    1.64
  -6   3  17    8.66    1.78
  -6  -3  17    7.65    2.15
  -6   3  17   10.36    3.34
  -6   3  18  115.03    7.05
  -6   3  18  117.65    8.48
  -6  -3  18  131.65    7.90
   6  -3 -18  153.23    7.02
  -6   3  19   19.68    5.01
  -6  -3  19   12.52    3.34
  -6   3  19    7.32    2.06
  -6  -3  20   77.97    5.73
  -6   3  20   64.07    7.40
  -6   3  21   19.81    4.30
  -6   3  22    6.80    4.18
  -6   3  23   38.90    6.33
  -6   3  24    5.01    4.77
   6   4  -1  265.99   10.57
  -6  -4   1  261.30   10.87
  -6   4   1  242.03   10.44
   6  -4  -1  261.13   11.08
  -6   4   2  270.20   11.20
  -6  -4   2  284.92   11.72
   6   4  -2  276.31   11.14
   6  -4  -2  288.03   13.46
   6   4  -3  117.89    5.24
  -6   4   3  118.77    6.61
   6  -4  -3  124.90    6.88
  -6  -4   3  121.05    6.59
   6   4  -3  136.44    7.14
   6   4  -4   69.45    4.77
   6   4  -4   95.14    4.10
  -6   4   4   73.80    4.57
  -6  -4   4   70.23    4.63
   6  -4  -4   78.63    4.93
   6   4  -5  316.41   12.82
   6   4  -5  283.89   11.15
  -6   4   5  300.97   12.20
  -6  -4   5  307.06   12.32
   6  -4  -5  333.26   14.63
  -6   4   6   53.45    4.18
   6   4  -6   64.00    3.69
   6  -4  -6   49.69    3.57
  -6  -4   6   54.47    4.14
   6   4  -6   47.59    3.88
   6   4  -7  269.22   10.87
  -6  -4   7  246.28   10.96
  -6   4   7  237.01   11.17
   6   4  -7  254.82   10.46
   6  -4  -7  274.88   11.07
   6   4  -8   78.68    5.52
   6  -4  -8  105.19    5.56
   6   4  -8  105.30    5.14
  -6  -4   8   96.29    6.08
  -6   4   8   81.15    5.70
  -6   4   9  154.24    7.11
   6   4  -9  163.10    8.49
   6  -4  -9  168.90    7.67
  -6  -4   9  162.98    8.15
   6   4  -9  153.44    7.94
   6   4 -10   35.91    3.40
   6   4 -10   42.22    3.81
   6  -4 -10   39.50    3.40
  -6   4  10   38.14    3.30
  -6  -4  10   42.09    3.76
   6   4 -11    6.66    2.30
   6   4 -11   10.07    2.61
   6  -4 -11   10.18    2.11
  -6  -4  11    9.58    2.42
  -6   4  11    5.46    2.28
   6   4 -12   17.02    2.96
  -6   4  12   12.58    2.16
  -6  -4  12    8.72    3.27
   6  -4 -12   17.31    2.46
   6   4 -12   12.33    2.66
   6   4 -13   92.74    6.61
   6   4 -13  109.25    6.78
   6  -4 -13  103.23    5.98
  -6  -4  13   94.21    6.55
  -6   4  13   98.85    5.74
   6  -4 -14    1.06    1.52
   6   4 -14    2.95    2.48
   6   4 -14    6.15    3.62
  -6  -4  14    5.20    2.42
  -6   4  14    7.03    2.30
  -6  -4  15   12.46    3.39
   6   4 -15   10.61    2.83
  -6   4  15    7.82    2.31
   6  -4 -15   13.52    2.47
  -6  -4  16    1.45    2.30
   6   4 -16    2.01    2.71
  -6   4  16    0.00    1.29
   6  -4 -16    3.06    2.12
  -6   4  17    6.96    2.06
   6  -4 -17    9.44    2.12
  -6  -4  17    8.33    2.66
  -6   4  18   -1.65    2.95
  -6   4  18   -1.94    1.94
  -6   4  19   -4.84    3.54
  -6  -4  19   -0.60    2.17
  -6   4  20   40.72    5.43
  -6  -4  20   59.51    5.30
  -6  -4  21    7.68    3.00
  -6   4  21    2.95    4.02
  -6   4  22   34.28    5.91
  -6   4  23    5.68    4.73
  -6   4  24   13.25    5.68
  -6  -5   1    4.76    1.95
   6   5  -1    5.31    2.10
   6  -5  -1    6.65    2.06
  -6   5   1    5.00    2.18
   6   5  -2    0.49    1.97
  -6  -5   2   -1.59    1.83
   6  -5  -2   -0.60    2.65
  -6   5   2    0.00    1.92
   6   5  -3   90.18    5.78
   6  -5  -3   97.99    5.90
  -6   5   3   84.83    5.64
  -6  -5   3   86.92    5.63
  -6  -5   4   48.05    4.04
  -6   5   4   53.93    4.49
   6   5  -4   66.75    3.85
   6   5  -4   45.59    4.16
   6  -5  -4   51.21    3.96
   6   5  -5    8.16    2.31
   6   5  -5    7.77    1.48
  -6   5   5    9.48    2.31
   6  -5  -5   11.68    2.86
  -6  -5   5   11.37    2.57
  -6   5   6    2.43    1.79
   6   5  -6    6.79    3.03
  -6  -5   6    1.22    2.08
   6   5  -6    6.15    1.60
   6  -5  -6    7.60    2.73
  -6   5   7    4.23    2.56
   6   5  -7    5.31    2.41
   6  -5  -7    3.08    1.89
  -6  -5   7    2.20    2.81
   6   5  -7    2.45    1.47
  -6   5   8    1.28    2.43
  -6  -5   8    2.57    2.93
   6   5  -8   -5.65    2.16
   6   5  -8   -0.86    1.47
   6  -5  -8    0.83    1.77
  -6  -5   9   13.57    3.55
   6   5  -9   21.99    2.69
  -6   5   9   15.13    2.56
   6   5  -9   23.12    3.24
   6  -5  -9   15.05    3.17
   6   5 -10  172.56    9.69
   6  -5 -10  206.96    9.32
   6   5 -10  199.40   10.78
  -6   5  10  176.61    8.10
  -6  -5  10  182.67    9.19
  -6  -5  11  396.57   16.33
   6   5 -11  374.55   16.00
  -6   5  11  371.71   15.72
   6  -5 -11  413.03   17.10
   6   5 -11  374.27   18.72
   6   5 -12    1.09    2.19
  -6  -5  12    8.56    2.81
  -6   5  12    6.69    2.70
   6   5 -12    9.51    3.09
   6  -5 -12    9.38    1.99
   6   5 -13  422.26   19.15
  -6   5  13  446.05   19.00
  -6  -5  13  449.37   18.56
   6   5 -13  423.01   19.89
   6  -5 -13  462.76   18.34
   6   5 -14   41.51    5.09
  -6  -5  14   30.58    4.41
  -6   5  14   21.71    2.84
   6  -5 -14   37.69    3.66
   6  -5 -15  278.41   12.37
  -6   5  15  230.09   11.15
  -6  -5  15  249.58   12.40
   6   5 -15  215.48   12.50
  -6   5  16    7.25    2.46
   6  -5 -16    4.63    2.14
  -6   5  17  116.08    6.73
  -6  -5  17  113.59    7.72
  -6   5  18   54.80    4.12
  -6  -5  18   63.93    5.38
  -6   5  19  137.67    9.29
  -6  -5  20   54.85    5.72
  -6   5  20   47.78    6.24
  -6  -5  21  109.81    8.39
  -6   5  21   72.43    8.02
  -6   5  22    7.07    4.71
  -6  -5  22    4.24    4.60
  -6   5  23   39.17    6.73
  -6   6   1  391.80   16.33
   6   6  -1  433.41   18.45
   6  -6  -1  416.13   18.69
   6   6  -2    5.04    3.44
   6  -6  -2    3.37    2.40
  -6   6   2   13.31    2.97
  -6  -6   2   11.64    2.70
   6   6  -3  236.92   11.32
  -6   6   3  219.61   10.36
  -6  -6   3  260.05   11.20
   6  -6  -3  233.51   11.68
  -6   6   4   35.42    4.40
   6   6  -4   44.75    5.14
  -6  -6   4   37.29    3.93
   6  -6  -4   42.37    3.94
   6   6  -5   59.71    5.00
  -6   6   5   59.72    5.05
   6  -6  -5   55.65    4.65
  -6  -6   5   58.04    4.54
   6   6  -6   14.57    3.16
  -6   6   6   17.46    3.62
   6   6  -6   22.42    2.70
  -6  -6   6   15.47    3.07
   6  -6  -6   17.41    2.96
  -6   6   7   45.79    4.40
   6   6  -7   44.04    3.68
  -6  -6   7   42.98    4.79
   6  -6  -7   49.46    4.26
   6   6  -7   48.30    5.09
  -6   6   8    7.89    2.33
   6   6  -8   -0.98    1.83
   6  -6  -8    0.35    2.12
   6   6  -8    1.45    2.41
  -6  -6   8    8.60    3.56
   6  -6  -9  107.30    6.36
  -6   6   9   85.87    5.70
  -6  -6   9   92.09    6.89
   6   6  -9  111.51    6.87
   6  -6 -10    6.92    2.46
  -6  -6  10    9.84    3.69
  -6   6  10    7.26    3.11
   6   6 -10    9.36    3.00
   6   6 -10   10.35    3.65
   6   6 -11  119.75    8.18
   6  -6 -11  137.70    7.54
  -6   6  11  130.92    6.63
   6   6 -11  135.03    8.63
  -6  -6  11  122.51    7.40
  -6  -6  12    3.57    2.71
   6   6 -12   12.02    3.89
  -6   6  12    1.43    1.95
   6  -6 -12   -0.23    2.11
   6  -6 -13    8.12    2.24
   6   6 -13    5.58    2.79
  -6   6  13    5.72    2.08
  -6  -6  13    7.52    2.84
   6   6 -14   34.37    4.72
  -6   6  14   39.75    3.64
   6  -6 -14   47.38    3.79
  -6  -6  14   44.66    4.45
   6  -6 -15    5.94    2.62
  -6   6  15   -0.13    1.69
  -6  -6  15    1.36    2.84
  -6   6  16   -0.78    2.46
  -6  -6  16    1.60    3.95
  -6   6  17    0.00    2.18
  -6  -6  17    0.00    2.84
  -6   6  18    0.74    2.96
  -6   6  19    3.08    4.19
  -6   6  20   -2.34    4.67
  -6   6  21   -1.96    3.56
  -6   6  22    1.18    4.85
  -6  -6  22   -0.24    3.30
   6   7  -1   19.95    3.45
  -6  -7   1   10.05    2.82
   6  -7  -1    8.56    2.89
  -6   7   1   20.02    4.16
  -6  -7   2  110.76    7.13
   6   7  -2  100.31    7.14
  -6   7   2  100.53    6.64
   6  -7  -2  110.96    7.95
   6   7  -3   29.44    3.93
  -6  -7   3   37.19    4.05
   6  -7  -3   26.56    4.07
  -6   7   3   30.57    3.64
  -6   7   4   12.75    2.99
   6   7  -4    4.65    2.82
  -6  -7   4    2.95    2.58
   6  -7  -4    6.31    2.74
  -6  -7   5   70.06    5.54
   6  -7  -5   73.69    5.35
  -6   7   5   65.20    4.82
   6   7  -5   65.80    5.87
   6   7  -6    1.10    2.68
  -6   7   6   -2.34    3.12
   6  -7  -6    6.50    2.84
  -6  -7   6    2.95    2.46
  -6  -7   7   78.53    5.79
   6  -7  -7   73.36    5.78
  -6   7   7   72.02    6.26
   6   7  -7   90.95    6.37
   6   7  -8    2.43    2.91
  -6  -7   8    8.50    2.96
  -6   7   8    9.25    2.74
   6  -7  -8    3.17    2.82
  -6  -7   9   74.49    6.30
   6  -7  -9   79.76    5.76
   6   7  -9   71.86    5.84
  -6   7   9   80.15    5.35
  -6  -7  10    3.95    2.84
   6   7 -10    4.24    2.54
  -6   7  10    2.22    2.09
   6  -7 -10    1.64    2.22
  -6  -7  11  195.69   10.05
   6   7 -11  185.86   11.21
  -6   7  11  209.22    9.15
   6  -7 -11  210.69   11.65
  -6  -7  12    6.07    4.08
  -6   7  12   -0.78    2.08
   6  -7 -12    3.28    2.34
   6   7 -12   -2.54    2.66
  -6  -7  13  207.59   12.31
  -6   7  13  207.12   10.69
  -6  -7  14   -0.99    2.85
  -6   7  14   -1.82    1.95
  -6   7  15  236.48   12.68
  -6  -7  15  238.09   13.22
  -6  -7  16   -5.22    3.48
  -6   7  16    4.49    2.69
  -6   7  18    5.35    3.85
  -6   7  19   65.84    7.09
  -6   7  20   -3.72    5.46
  -6   7  21   63.51    7.93
  -6  -8   1  256.50   12.04
  -6   8   1  277.60   13.73
  -6   8   2   10.31    4.31
  -6  -8   2   11.40    3.43
  -6  -8   3  405.73   17.37
   6  -8  -3  378.44   17.82
  -6   8   3  408.48   17.42
   6  -8  -4    4.76    4.41
  -6   8   4    8.75    4.18
  -6  -8   4    7.73    4.17
  -6  -8   5  242.64   11.59
   6  -8  -5  217.51   11.33
  -6   8   5  223.49   11.39
  -6   8   6   -2.87    2.48
  -6  -8   6   -0.74    2.83
   6  -8  -6   -1.18    2.83
   6   8  -7  135.87    8.35
  -6  -8   7  123.10    8.14
  -6   8   7  122.04    7.85
   6   8  -8   12.51    3.25
  -6   8   8   28.87    4.84
   6  -8  -8   29.64    4.10
  -6  -8   8   18.61    3.82
   6  -8  -9  340.40   15.80
   6   8  -9  301.64   15.11
  -6   8   9  289.05   13.62
  -6  -8   9  312.97   15.85
  -6  -8  10    3.71    3.34
   6   8 -10    4.80    3.24
  -6   8  10    4.83    3.79
  -6   8  11   20.21    3.26
  -6  -8  11   37.26    4.83
  -6   8  12   13.14    3.25
  -6  -8  12   23.31    4.84
  -6   8  13    2.46    3.37
  -6  -8  13    6.71    3.73
  -6   8  14    1.55    3.35
  -6  -8  14    1.87    3.36
  -6   8  15   13.18    3.07
  -6   8  16    7.49    3.74
  -6   8  17   10.99    5.62
  -6   8  18   11.37    4.75
  -6   8  19   30.10    5.75
  -6   8  20   -7.61    5.99
  -6  -9   1   -4.64    3.05
  -6   9   1   -6.27    4.18
  -6   9   2   -2.48    4.44
  -6  -9   2    6.73    3.18
  -6   9   3   82.84    7.45
  -6  -9   3   95.46    6.99
  -6  -9   4   15.19    3.68
  -6   9   4    9.15    4.44
  -6   9   5   12.42    3.66
  -6  -9   5    7.73    4.78
  -6  -9   6   -3.44    3.07
  -6   9   6    2.35    2.88
  -6  -9   7    2.34    3.20
  -6   9   7    1.57    2.87
  -6   9   8   -0.86    3.20
  -6  -9   9   32.05    4.56
  -6   9   9   43.57    4.83
  -6   9  10   24.22    4.95
  -6  -9  10   25.69    4.82
  -6   9  11  114.56    7.54
  -6  -9  11  131.27    9.67
  -6   9  12   35.97    4.27
  -6  -9  12   41.28    5.71
  -6   9  13  140.70    9.28
  -6  -9  13  160.12   11.21
  -6   9  14   11.76    3.20
  -6  -9  14    9.96    4.61
  -6  -9  15   94.15    8.74
  -6   9  15  115.43    7.99
  -6   9  16   21.24    5.50
  -6   9  17   53.41    8.39
  -6   9  18    6.13    5.01
  -6  10   1   65.85    6.79
  -6 -10   1   79.29    6.83
  -6  10   2   45.40    5.74
  -6 -10   2   56.69    6.10
  -6 -10   3   73.47    7.09
  -6  10   3   53.63    5.75
  -6  10   4   24.40    5.09
  -6 -10   4   22.60    4.77
  -6  10   5    5.61    5.09
  -6 -10   5   14.55    4.28
  -6  10   6   24.00    4.57
  -6 -10   6   24.73    4.65
  -6 -10   7    0.74    3.31
  -6  10   7    5.21    3.65
  -6 -10   8   47.03    5.90
  -6  10   8   46.99    6.25
  -6  10   9   27.93    4.55
  -6 -10   9   38.38    5.54
  -6  10  10   10.37    4.67
  -6 -10  10   22.31    4.81
  -6 -10  11    4.69    4.20
  -6  10  11    2.07    3.36
  -6  10  12    8.86    3.60
  -6 -10  12   14.85    4.58
  -6 -10  13    3.97    6.08
  -6  10  13    6.00    3.45
  -6  10  14   -1.26    2.53
  -6 -10  14   -1.49    4.48
  -6  10  15    5.48    4.61
  -6  10  16   -1.75    6.24
  -6  11   1   36.53    5.85
  -6 -11   1   37.15    5.34
  -6  11   2    0.52    4.03
  -6 -11   2   -1.22    5.11
  -6  11   3   -1.82    3.77
  -6 -11   3    4.62    4.14
  -6 -11   4    1.10    3.90
  -6  11   4   -3.12    3.90
  -6  11   5    1.83    4.02
  -6 -11   6   -0.98    5.62
  -6  11   6    1.17    5.59
  -6  11   7   -3.76    3.63
  -6 -11   7   -0.37    6.11
  -6  11   8   35.74    5.57
  -6 -11   8   42.49    7.35
  -6 -11   9   30.30    7.48
  -6  11   9   15.63    4.65
  -6  11  10   46.99    6.82
  -6 -11  10   45.48    7.99
  -6 -11  11   61.60    8.01
  -6  11  11   62.53    6.92
  -6 -11  12   63.22    7.79
  -6  11  12   49.16    6.37
  -6 -11  13   44.81    7.18
  -6  11  13   41.07    5.94
   6 -11 -14   37.66    5.38
  -6 -11  14   23.57    8.44
  -6  12   1   19.55    5.31
  -6 -12   1   28.70    5.81
  -6  12   2  165.57   12.71
  -6 -12   2  202.33   14.45
  -6 -12   3   28.40    6.07
  -6  12   3   23.95    6.08
  -6  12   4   84.89    9.58
  -6 -12   4  104.72    9.97
  -6  12   5   -1.29    6.21
  -6 -12   6   58.09    8.65
  -6  12   6   45.08    6.07
  -6  12   7    3.74    4.51
  -6 -12   7   13.17    7.20
  -6 -12   8   19.42    7.33
  -6  12   8   21.36    5.79
  -6 -12   9   26.07    8.20
  -6  12   9    0.26    4.49
  -6  12  10   15.59    4.98
  -6 -12  10   28.08    8.46
  -6  12  11    2.67    5.85
  -6  13   1    0.64    7.47
  -6 -13   1    6.04    4.71
  -6  13   2    6.18    7.72
  -6 -13   2  -16.33    7.50
  -6  13   3   -5.53    7.34
  -6 -13   3    2.54    5.33
  -6 -13   4   12.73    5.58
  -6  13   4    6.05    5.66
  -6  13   5    7.07    5.27
  -5   0   1   34.69    1.53
  -5   0   1   27.60    2.34
   5   0  -1   31.30    2.68
   5   0  -2    2.79    1.21
  -5   0   2    1.23    1.23
  -5   0   2   -0.25    0.38
   5   0  -3   -0.36    1.09
  -5   0   3   -0.76    0.51
  -5   0   3    5.65    1.48
  -5   0   4    2.58    1.60
   5   0  -4   -1.57    1.45
  -5   0   5   26.94    2.33
   5   0  -5   30.27    2.52
  -5   0   5   23.12    1.65
   5   0  -6    3.23    1.79
  -5   0   6   -2.42    1.40
  -5   0   6    0.37    1.71
  -5   0   7 1007.37   33.97
  -5   0   7 1033.30   36.48
   5   0  -7 1022.76   33.10
  -5   0   8    1.02    1.65
   5   0  -8   -0.24    1.07
  -5   0   8    1.82    1.34
  -5   0   9  568.36   20.60
   5   0  -9  629.87   21.07
  -5   0   9  612.63   23.15
   5   0 -10    1.29    1.18
  -5   0  10    0.61    1.09
  -5   0  10   -0.64    2.04
   5   0 -11  752.08   25.50
  -5   0  11  751.58   27.07
  -5   0  11  749.53   30.41
   5   0 -12   -2.10    1.52
  -5   0  12   -5.98    2.42
  -5   0  12    1.21    1.81
  -5   0  13  519.84   18.52
   5   0 -13  526.31   18.45
  -5   0  13  480.46   21.55
   5   0 -14    1.04    1.63
  -5   0  14    3.49    1.81
  -5   0  14   -2.03    1.91
  -5   0  15  189.67   10.93
   5   0 -15  212.40    9.42
  -5   0  15  198.32    8.46
   5   0 -16    1.04    1.28
  -5   0  16   -0.24    1.21
  -5   0  16   -0.13    2.28
  -5   0  17  165.67    7.64
  -5   0  17  143.62    9.25
   5   0 -17  167.43    8.39
   5   0 -18    0.82    1.98
  -5   0  18    0.36    1.70
  -5   0  18   -1.14    2.65
   5   0 -19  267.73   12.01
  -5   0  19  266.56   12.96
  -5   0  19  233.96   12.76
  -5   0  20   -2.09    1.60
  -5   0  20    1.89    3.52
  -5   0  21  132.04    9.18
  -5   0  22    1.76    5.27
  -5   0  23   81.68    7.76
  -5   0  24    5.87    4.74
  -5   0  25   12.08    7.22
   5  -1  -1  362.74   12.70
  -5   1   1  335.10   13.08
   5   1  -1  358.05   12.56
  -5  -1   1  340.77   13.00
  -5   1   2    1.36    1.24
   5  -1  -2   -3.03    1.70
  -5  -1   2    1.34    1.22
   5   1  -2    0.98    1.10
   5  -1  -3  116.53    5.20
   5   1  -3  106.61    4.76
  -5  -1   3  109.88    5.01
  -5   1   3  106.37    5.34
   5   1  -4   58.18    3.40
  -5   1   4   53.49    3.72
   5  -1  -4   60.31    3.37
  -5  -1   4   60.66    4.02
  -5  -1   4   70.44    3.07
  -5   1   5  792.45   27.37
   5   1  -5  784.84   26.50
  -5  -1   5  809.61   26.33
   5  -1  -5  777.47   26.81
  -5  -1   5  727.90   25.11
  -5   1   6  146.76    5.95
  -5  -1   6  136.62    5.90
  -5  -1   6  128.51    5.58
   5  -1  -6  136.78    6.09
   5   1  -6  126.45    6.25
   5  -1  -7  251.89    9.17
   5   1  -7  246.02    9.22
  -5  -1   7  217.55    9.77
  -5   1   7  247.40    9.66
  -5  -1   7  241.78    8.97
   5   1  -8   16.17    1.90
   5  -1  -8   17.49    1.77
  -5   1   8   16.36    2.09
  -5  -1   8   14.21    1.93
  -5  -1   8   12.70    1.80
   5   1  -9  132.97    6.40
  -5   1   9  119.43    5.42
  -5  -1   9  131.18    6.02
  -5  -1   9  135.91    6.45
   5  -1  -9  138.33    5.90
   5   1 -10    3.06    1.77
   5  -1 -10    3.75    1.76
  -5  -1  10    0.77    1.93
  -5   1  10    1.59    1.23
  -5  -1  10    3.60    1.44
  -5   1  10    2.35    1.49
  -5  -1  11  110.29    6.32
  -5  -1  11  130.02    5.76
   5  -1 -11  125.47    5.74
  -5   1  11  119.21    5.28
  -5   1  11  100.61    5.59
  -5   1  12   21.73    2.86
  -5  -1  12   16.22    2.58
   5  -1 -12   33.23    2.45
   5   1 -12   26.90    2.92
  -5  -1  12   30.21    2.51
  -5   1  12   27.15    2.69
   5   1 -13    3.27    1.87
   5  -1 -13    3.49    1.28
  -5  -1  13    1.16    1.80
  -5   1  13    3.06    1.22
  -5  -1  14    8.62    2.32
  -5  -1  14    7.50    1.67
   5  -1 -14    9.16    1.39
  -5   1  14    7.45    3.11
  -5   1  14    1.59    1.71
   5   1 -14    6.53    2.10
  -5   1  15   26.33    4.10
  -5  -1  15   23.93    3.99
  -5  -1  15   42.49    2.98
   5  -1 -15   32.19    2.55
   5   1 -15   42.92    3.15
  -5   1  15   38.23    2.94
   5   1 -16    3.74    1.64
  -5   1  16   -0.74    2.11
   5  -1 -16    3.47    1.27
  -5  -1  16    2.26    2.02
  -5   1  16    0.74    1.60
  -5  -1  16   -2.83    2.19
  -5  -1  17   -0.51    2.57
  -5   1  17    2.96    1.23
   5   1 -17    4.22    2.22
  -5   1  17    5.46    2.73
  -5  -1  17    2.02    1.91
   5  -1 -17    3.58    1.62
  -5  -1  18    2.05    3.85
  -5  -1  18    1.55    2.03
  -5   1  18   -1.99    1.37
  -5   1  18    0.00    2.60
   5   1 -18   -1.17    1.53
   5  -1 -18    2.54    1.62
  -5  -1  19    2.63    1.55
  -5  -1  19    0.13    2.69
   5  -1 -19    1.16    1.39
   5   1 -19    5.07    2.01
  -5   1  19   11.76    4.33
  -5   1  19    3.25    1.50
  -5  -1  20    2.64    2.04
  -5   1  20    1.77    1.39
  -5   1  20   -2.72    3.09
  -5  -1  20    6.01    4.60
  -5  -1  21   28.39    2.78
  -5  -1  21   28.31    4.72
  -5   1  21   18.27    4.44
  -5   1  22   10.35    4.44
  -5  -1  22   13.23    5.98
  -5   1  23   59.55    8.49
  -5  -1  23   73.88    7.87
  -5   1  24   16.58    5.28
  -5  -1  24   21.91    6.96
  -5  -1  25   41.17    7.20
  -5   1  25   34.21    6.74
   5   2  -1    2.34    1.35
   5  -2  -1    2.07    1.22
  -5   2   1    0.75    1.25
   5   2  -1    2.95    0.49
  -5  -2   1    2.91    1.34
   5   2  -2   66.15    2.70
  -5  -2   2   68.78    3.89
   5   2  -2   55.89    3.80
  -5   2   2   62.92    3.63
   5  -2  -2   63.28    3.64
   5   2  -3   15.75    1.95
  -5   2   3   20.50    2.38
   5   2  -3   19.87    1.34
  -5  -2   3   17.20    2.42
   5  -2  -3   22.82    2.30
   5   2  -4  283.72   11.45
  -5  -2   4  271.18   10.55
   5  -2  -4  278.72   10.38
   5   2  -4  280.62   10.14
  -5   2   4  289.69   11.15
   5  -2  -5    7.66    1.56
   5   2  -5   11.16    1.34
  -5   2   5    7.48    1.87
  -5  -2   5    3.14    1.81
   5   2  -5    5.80    1.45
   5   2  -6   62.85    2.91
  -5   2   6   53.07    3.87
  -5  -2   6   53.40    3.26
   5  -2  -6   59.18    3.70
   5   2  -6   54.97    3.73
  -5   2   7  527.33   19.38
  -5  -2   7  527.23   19.08
   5  -2  -7  564.06   18.95
   5   2  -7  554.46   18.60
   5   2  -7  552.02   18.96
  -5   2   8   87.62    4.73
   5   2  -8   92.90    4.24
  -5  -2   8  102.09    4.94
   5   2  -8   87.17    4.77
  -5  -2   8   89.17    4.64
   5  -2  -8   84.50    4.26
  -5  -2   9  507.78   18.51
   5   2  -9  500.01   16.76
  -5  -2   9  488.22   17.22
   5  -2  -9  494.28   17.25
  -5   2   9  468.38   17.60
   5   2 -10  245.72    9.94
   5  -2 -10  261.70    9.76
  -5  -2  10  257.11    9.85
  -5  -2  10  244.80   10.23
  -5   2  10  246.33   10.09
  -5   2  11  389.97   15.45
  -5  -2  11  467.89   16.65
   5   2 -11  378.57   14.28
  -5  -2  11  395.34   14.52
   5  -2 -11  383.64   14.66
   5   2 -12  195.70    7.77
   5  -2 -12  179.06    7.60
  -5  -2  12  186.40    7.67
  -5  -2  12  181.43    8.57
  -5   2  12  180.24    8.09
  -5   2  13  667.31   24.84
  -5  -2  13  672.83   25.42
  -5  -2  13  633.50   23.11
   5  -2 -13  650.70   23.15
   5   2 -13  665.00   24.25
  -5  -2  14  120.21    6.09
   5  -2 -14  117.29    5.71
   5   2 -14  114.89    6.35
  -5  -2  14   94.60    7.00
  -5   2  14  117.71    5.99
   5   2 -15  148.74    7.42
  -5  -2  15  164.69    9.23
   5  -2 -15  163.13    7.56
  -5   2  15  142.41    8.13
  -5  -2  15  157.99    7.63
  -5   2  15  151.59    7.14
  -5   2  16   56.28    4.98
  -5  -2  16   55.81    5.32
   5   2 -16   71.82    4.25
  -5  -2  16   67.70    4.40
   5  -2 -16   82.88    4.41
  -5   2  16   68.79    4.15
   5   2 -17  185.27    9.36
  -5  -2  17  190.32   10.53
  -5   2  17  159.81    9.48
  -5  -2  17  192.40    8.93
   5  -2 -17  186.67    8.57
  -5   2  17  192.37    8.23
   5   2 -18   72.63    5.11
  -5   2  18   43.33    4.74
   5  -2 -18   72.90    4.39
  -5  -2  18   64.32    4.40
  -5  -2  18   39.86    5.05
  -5   2  18   66.57    3.95
  -5   2  19  127.05    8.87
  -5  -2  19  152.94   10.24
   5  -2 -19  161.97    7.65
  -5  -2  19  157.75    8.21
  -5   2  19  153.06    7.83
   5   2 -19  162.94    8.60
  -5  -2  20   19.73    2.85
  -5   2  20   13.59    4.73
  -5  -2  20   11.36    5.29
  -5  -2  21   48.12    4.05
  -5   2  21   37.71    6.18
  -5  -2  21   46.67    5.55
  -5   2  22   14.78    4.73
  -5  -2  22    9.14    4.38
  -5   2  23   34.50    5.81
  -5  -2  23   36.22    6.81
  -5   2  24   -4.72    4.23
  -5  -2  24    2.69    4.61
  -5   2  25   18.25    5.92
  -5  -2  25   10.61    7.80
   5   3  -1   25.81    2.34
  -5   3   1   26.17    2.53
   5  -3  -1   28.50    2.68
  -5  -3   1   27.05    2.79
   5   3  -2    5.02    1.47
   5  -3  -2    5.95    1.82
  -5  -3   2    5.34    1.58
  -5   3   2    5.43    1.52
   5   3  -3    6.32    1.11
   5   3  -3    3.66    1.46
   5  -3  -3    4.71    1.45
  -5   3   3    4.42    1.89
  -5  -3   3    0.61    1.33
  -5   3   4  177.89    7.71
   5   3  -4  196.39    7.55
   5   3  -4  155.67    6.44
  -5  -3   4  187.11    8.01
   5  -3  -4  195.57    7.98
   5   3  -5  743.19   24.83
  -5  -3   5  701.24   25.00
   5  -3  -5  751.07   25.43
  -5   3   5  712.01   26.56
   5   3  -5  727.48   24.50
   5   3  -6  364.19   13.03
   5  -3  -6  393.53   13.91
  -5   3   6  363.43   13.40
   5   3  -6  330.68   13.38
  -5  -3   6  384.35   14.91
   5   3  -7  369.20   13.47
  -5   3   7  339.81   13.64
  -5  -3   7  326.39   12.84
   5  -3  -7  353.62   12.65
   5   3  -7  344.37   12.73
   5   3  -8  164.20    6.93
  -5   3   8  152.92    6.94
   5  -3  -8  164.87    6.76
  -5  -3   8  160.28    7.62
   5   3  -8  140.22    6.46
  -5  -3   9  118.90    6.28
   5  -3  -9  133.85    5.91
   5   3  -9  114.47    5.47
   5   3  -9  132.11    5.84
  -5   3   9  119.94    5.93
   5   3 -10   76.48    4.63
   5   3 -10   60.32    4.36
   5  -3 -10   75.34    4.12
  -5   3  10   78.70    4.41
  -5  -3  10   71.45    4.94
   5   3 -11  118.26    6.05
  -5  -3  11  129.77    6.99
   5  -3 -11  144.69    6.46
   5   3 -11  130.05    6.40
  -5   3  11  125.17    6.31
  -5   3  12    1.89    1.26
  -5  -3  12    1.32    1.68
   5  -3 -12    1.29    1.17
   5   3 -12   -0.24    1.69
   5   3 -12    3.78    1.77
   5   3 -13   -0.35    2.36
  -5  -3  13    4.33    2.40
  -5   3  13   -0.13    1.14
   5  -3 -13    1.52    1.17
   5   3 -13   -4.93    1.92
   5  -3 -14    7.47    1.52
  -5  -3  14    7.32    1.92
  -5   3  14    5.33    1.40
   5   3 -14    7.81    2.13
   5   3 -15    8.53    2.37
  -5   3  15   10.96    2.04
   5  -3 -15   10.62    1.75
  -5  -3  15    8.75    2.64
  -5  -3  16    9.10    2.40
  -5   3  16    9.47    1.79
   5   3 -16    7.95    2.97
   5   3 -17   11.07    3.57
  -5  -3  17    6.58    2.03
  -5   3  17   12.51    2.98
   5  -3 -17   12.30    1.74
  -5   3  17    5.14    1.54
   5   3 -18    5.61    2.99
   5  -3 -18    1.15    1.27
  -5   3  18    2.86    2.98
  -5   3  18    1.29    1.29
  -5  -3  18   -0.48    1.55
  -5   3  19    0.51    1.16
   5  -3 -19    2.75    1.15
  -5   3  19   -3.46    2.74
  -5  -3  19    1.79    1.79
  -5   3  20    5.85    3.46
  -5  -3  20    2.03    2.03
  -5   3  21   10.39    4.30
  -5  -3  21   10.36    2.50
  -5   3  22   11.47    4.66
  -5   3  23   40.26    6.33
  -5   3  24    4.06    4.90
   5  -4  -1  185.73    7.82
   5   4  -1  183.28    7.62
  -5   4   1  168.92    8.07
  -5  -4   1  167.61    7.68
  -5   4   2   28.89    3.32
   5  -4  -2   28.61    2.79
   5   4  -2   22.97    2.69
  -5  -4   2   23.85    2.56
  -5   4   3  152.31    7.17
   5  -4  -3  162.67    7.28
  -5  -4   3  161.73    7.80
   5   4  -3  159.40    7.44
   5   4  -4   16.63    2.31
  -5  -4   4   12.29    2.19
   5  -4  -4   15.52    2.29
   5   4  -4   23.51    2.11
  -5   4   4   15.20    2.04
  -5  -4   5   56.95    3.78
   5   4  -5   72.67    3.59
  -5   4   5   54.52    4.09
   5  -4  -5   50.31    3.72
   5   4  -5   55.99    3.87
  -5   4   6   70.34    4.73
   5   4  -6   78.44    4.58
  -5  -4   6   71.79    4.63
   5   4  -6   68.63    3.82
   5  -4  -6   76.23    4.31
  -5  -4   7   34.43    3.41
   5   4  -7   47.68    3.85
   5  -4  -7   51.08    3.57
  -5   4   7   43.79    3.58
   5   4  -7   60.69    3.20
   5   4  -8  366.54   14.17
   5   4  -8  335.85   13.41
  -5   4   8  352.73   13.57
  -5  -4   8  350.01   13.79
   5  -4  -8  373.84   13.57
   5   4  -9  111.94    5.75
  -5   4   9   89.20    4.99
   5  -4  -9   90.93    4.61
  -5  -4   9   79.07    4.75
   5   4  -9   81.11    5.02
   5   4 -10  148.77    7.45
  -5  -4  10  162.75    7.32
   5  -4 -10  168.42    6.97
   5   4 -10  178.61    8.48
  -5   4  11  224.38    9.50
   5   4 -11  235.21   10.38
   5   4 -11  235.73   11.10
  -5  -4  11  253.45   10.49
   5  -4 -11  246.05    9.79
   5   4 -12  124.04    6.32
   5  -4 -12  140.40    6.71
  -5   4  12  116.07    6.56
   5   4 -12  118.12    6.93
  -5  -4  12  128.65    6.34
   5   4 -13    6.65    3.27
  -5  -4  13   -1.82    1.82
  -5   4  13    1.80    1.80
   5   4 -13   -4.29    2.50
   5  -4 -13    3.17    1.88
   5   4 -14  444.86   17.83
  -5   4  14  410.21   16.94
   5  -4 -14  473.40   17.94
  -5  -4  14  363.87   17.92
   5   4 -14  380.99   18.08
  -5  -4  15   11.66    2.79
   5  -4 -15    6.35    1.41
  -5   4  15    4.01    1.94
   5   4 -15   10.15    3.34
   5   4 -15   17.24    3.62
   5  -4 -16    1.06    1.65
   5   4 -16    5.50    2.87
   5   4 -16   13.01    3.37
  -5   4  16    5.17    1.29
  -5  -4  16    6.79    2.18
   5   4 -17  106.64    7.09
   5  -4 -17  114.30    6.35
  -5  -4  17  115.20    6.92
  -5   4  17   90.62    5.30
  -5   4  18   48.45    3.34
  -5  -4  18   50.68    4.60
   5  -4 -18   59.44    3.85
  -5   4  19  149.78    9.82
  -5  -4  19  154.28    8.84
  -5  -4  20   46.50    4.82
  -5   4  20   42.33    6.50
  -5   4  21   37.27    6.98
  -5  -4  21   20.31    3.97
  -5   4  22   51.32    5.16
  -5   4  23   13.03    4.98
  -5   4  24   45.41    7.12
  -5  -5   1   99.59    5.75
   5   5  -1  100.11    5.76
  -5   5   1  109.17    5.95
   5  -5  -1  108.06    5.60
  -5  -5   2  208.26    9.43
  -5   5   2  207.37    9.06
   5   5  -2  218.98    9.67
   5  -5  -2  232.65    9.97
   5   5  -3   58.67    4.14
  -5   5   3   55.04    4.27
  -5  -5   3   60.62    4.16
   5  -5  -3   53.15    3.86
  -5  -5   4   89.02    5.51
   5   5  -4  103.09    5.96
  -5   5   4  103.50    5.82
   5  -5  -4   95.92    5.30
   5   5  -5   40.94    3.88
  -5   5   5   35.28    3.75
  -5  -5   5   36.46    3.18
   5  -5  -5   39.82    3.35
  -5  -5   6  116.76    6.25
   5   5  -6  123.79    5.81
  -5   5   6  116.07    6.60
   5   5  -6  125.41    7.02
   5  -5  -6  113.97    5.86
   5   5  -7   48.58    3.98
  -5   5   7   47.59    3.75
  -5  -5   7   39.80    3.43
   5  -5  -7   49.36    3.92
   5   5  -7   66.76    3.81
  -5  -5   8  199.70    9.33
   5   5  -8  246.86   10.49
   5   5  -8  190.78    8.98
  -5   5   8  220.09    8.82
   5  -5  -8  228.70    9.75
   5  -5  -9   92.22    4.85
   5   5  -9  104.62    5.64
  -5  -5   9   76.00    4.91
  -5   5   9   78.99    5.18
   5   5 -10  234.07   10.34
  -5   5  10  229.56    9.61
   5  -5 -10  245.74   10.18
   5   5 -10  235.41   10.91
  -5  -5  10  247.63   11.19
   5   5 -11   41.11    4.26
  -5   5  11   48.66    3.89
   5   5 -11   53.12    4.68
  -5  -5  11   57.68    4.55
   5  -5 -11   60.44    3.66
  -5   5  12  130.27    6.50
   5   5 -12  111.50    6.60
   5   5 -12  119.23    7.43
  -5  -5  12  119.71    6.89
   5  -5 -12  121.73    6.38
  -5  -5  13   15.84    2.95
   5   5 -13   16.55    3.48
   5   5 -13   14.55    3.88
   5  -5 -13   16.37    2.12
  -5   5  13   15.72    2.60
   5   5 -14    8.05    2.88
   5  -5 -14    3.19    2.01
  -5   5  14    4.16    1.95
  -5  -5  14   -1.35    2.21
   5   5 -14   -3.15    2.54
   5   5 -15   14.74    3.75
  -5  -5  15    5.53    2.58
   5   5 -15    8.42    3.85
  -5   5  15    5.83    1.94
   5  -5 -15    9.13    1.54
  -5   5  16    0.26    1.81
   5  -5 -16    0.12    1.66
  -5  -5  16    2.33    3.32
  -5   5  17    5.88    1.92
  -5  -5  17    6.38    2.70
  -5   5  18   -0.63    1.26
  -5  -5  18    1.23    2.45
  -5   5  19   12.60    4.04
  -5   5  20    6.22    3.78
  -5   5  21   21.03    6.14
  -5  -5  21   11.19    4.26
  -5   5  22   28.02    5.22
  -5   5  23    9.11    5.44
   5  -6  -1   54.96    4.37
  -5  -6   1   52.46    3.92
   5   6  -1   63.19    5.14
  -5   6   1   52.08    4.69
  -5  -6   2   37.83    3.80
  -5   6   2   38.68    3.65
   5   6  -2   40.89    3.91
   5  -6  -2   50.16    4.36
  -5   6   3   69.70    4.70
  -5  -6   3   87.60    5.28
   5   6  -3   83.98    5.37
   5  -6  -3   80.41    5.43
   5   6  -4   50.26    4.38
  -5   6   4   59.56    4.57
  -5  -6   4   63.51    5.15
   5  -6  -4   61.85    4.56
  -5   6   5   -0.65    1.83
   5  -6  -5    3.10    2.03
  -5  -6   5    4.17    2.09
   5   6  -5    4.25    2.92
  -5  -6   6   11.18    2.58
   5   6  -6    8.73    2.55
   5  -6  -6   15.09    2.97
  -5   6   6   11.22    2.48
   5   6  -7    5.23    2.31
   5   6  -7   -1.45    2.18
  -5   6   7    1.83    2.48
  -5  -6   7    0.37    1.97
   5  -6  -7    3.55    2.49
   5   6  -8  195.77    8.74
   5   6  -8  203.77   10.06
  -5  -6   8  198.82    9.75
  -5   6   8  193.42    9.15
   5  -6  -8  212.14    9.73
   5   6  -9    6.31    2.79
   5  -6  -9   -5.06    2.59
   5   6  -9   -0.97    3.02
  -5   6   9   -0.39    1.70
  -5  -6   9    4.68    2.22
   5  -6 -10  115.74    6.26
   5   6 -10  105.15    7.25
   5   6 -10  119.24    6.83
  -5  -6  10  110.72    6.55
  -5   6  10  111.11    6.14
   5   6 -11   46.34    5.19
   5   6 -11   58.28    4.14
  -5  -6  11   36.54    4.20
  -5   6  11   34.98    3.66
   5  -6 -11   37.01    3.41
   5  -6 -12  372.82   14.03
  -5  -6  12  326.48   15.01
   5   6 -12  302.45   13.44
  -5   6  12  308.37   12.42
   5   6 -12  315.73   15.36
   5   6 -13   16.30    4.71
   5   6 -13   17.17    3.39
  -5  -6  13    7.92    2.85
   5  -6 -13   10.50    2.12
  -5   6  13    8.07    2.47
   5   6 -14  273.49   17.11
   5  -6 -14  378.53   14.76
  -5  -6  14  369.55   16.30
   5   6 -14  359.68   15.04
  -5   6  14  353.04   15.08
  -5   6  15  108.93    5.81
   5  -6 -15  126.89    6.49
  -5  -6  15  109.88    7.45
  -5   6  16  153.30    8.30
   5  -6 -16  189.78    9.79
  -5   6  17   48.80    3.39
  -5  -6  17   45.96    4.96
  -5   6  18  133.58    9.07
  -5   6  19   -8.90    4.08
  -5   6  20  106.86    8.54
  -5   6  21   14.40    4.80
  -5   6  22   96.12    9.41
  -5  -6  22  117.37    9.23
   5  -7  -1  -10.80    3.16
  -5   7   1    3.14    2.62
  -5  -7   1    2.20    2.20
   5   7  -1    6.37    2.57
  -5   7   2  515.58   19.57
   5   7  -2  510.31   20.64
   5  -7  -2  542.50   22.64
  -5  -7   2  513.74   20.29
  -5   7   3   66.51    5.11
   5  -7  -3   60.07    5.30
   5   7  -3   62.69    5.02
  -5  -7   3   62.12    5.03
   5   7  -4  172.25    8.93
   5  -7  -4  173.73    8.91
  -5   7   4  160.83    8.14
  -5  -7   4  174.52    9.10
  -5   7   5    5.76    2.49
   5  -7  -5    6.32    2.50
  -5  -7   5    6.14    2.70
   5   7  -6  119.60    7.56
  -5   7   6  122.37    6.69
  -5  -7   6  124.86    7.63
   5  -7  -6  128.07    6.92
   5  -7  -7    0.59    3.19
  -5  -7   7   -4.18    3.20
   5   7  -7   -1.46    2.31
  -5   7   7    1.31    2.10
  -5  -7   8  121.47    7.53
   5   7  -8  125.32    7.79
   5   7  -8  101.00    6.46
  -5   7   8  115.66    6.82
   5  -7  -8  121.27    6.98
   5   7  -9    8.87    3.16
  -5   7   9    0.52    1.96
   5  -7  -9    0.23    2.00
   5   7  -9    0.36    2.17
  -5  -7   9    8.88    3.58
   5   7 -10   48.07    4.74
  -5   7  10   38.57    3.66
  -5  -7  10   42.63    4.57
   5   7 -10   44.85    4.35
   5  -7 -10   40.09    4.34
   5  -7 -11    2.58    3.05
  -5  -7  11    1.24    2.60
  -5   7  11    7.57    3.00
   5   7 -11    1.20    2.40
  -5   7  12  100.15    5.86
   5  -7 -12  131.16    7.21
  -5  -7  12  118.62    7.83
   5   7 -12   89.59    6.76
  -5   7  13    1.42    2.46
   5  -7 -13    8.61    2.83
  -5  -7  13   14.15    4.47
  -5  -7  14   -2.11    2.73
   5  -7 -14    2.73    1.78
  -5   7  14    2.06    1.80
  -5   7  15    4.33    2.42
  -5  -7  15    4.61    4.11
  -5   7  16   -0.38    2.13
  -5  -7  16    5.98    3.36
  -5   7  17   12.46    4.49
  -5   7  18   -1.00    3.37
  -5   7  19   -1.49    2.99
  -5   7  20   -7.46    3.48
  -5   7  21    0.99    3.72
  -5   7  22   -9.52    5.57
   5  -8  -1   -1.58    2.68
  -5   8   1   -3.93    2.49
   5   8  -1   -1.35    2.58
  -5  -8   1   -1.59    2.20
  -5   8   2   12.84    2.88
  -5  -8   2   16.01    3.79
   5  -8  -2   21.80    3.51
   5   8  -2   10.67    3.43
  -5   8   3    3.15    2.62
   5   8  -3    7.97    2.82
   5  -8  -3    6.27    3.62
  -5  -8   3    1.96    2.45
  -5   8   4   23.87    3.67
  -5  -8   4   22.28    3.92
   5  -8  -4   26.62    3.60
   5   8  -4   25.72    4.04
  -5   8   5   17.05    3.15
  -5  -8   5   18.75    3.31
   5  -8  -5   17.06    3.46
  -5   8   6   38.42    4.72
  -5  -8   6   37.80    4.42
   5  -8  -6   37.51    4.40
   5  -8  -7    6.50    2.95
  -5  -8   7    1.23    3.81
  -5   8   7    4.98    2.62
  -5  -8   8  200.02   10.62
  -5   8   8  195.96    9.84
   5   8  -8  211.71   11.54
   5  -8  -8  199.94   10.65
  -5  -8   9    6.04    3.33
   5  -8  -9    3.16    2.46
  -5   8   9    3.14    3.27
   5   8  -9   -0.48    2.62
  -5  -8  10  337.56   16.86
   5  -8 -10  368.77   17.00
  -5   8  10  365.63   15.55
  -5   8  11   18.44    2.99
  -5  -8  11   26.73    4.09
   5  -8 -11   36.94    4.10
  -5   8  12  332.70   16.19
   5  -8 -12  394.54   17.78
  -5  -8  12  354.49   18.30
  -5  -8  13   25.09    4.10
  -5   8  13   18.86    2.82
  -5   8  14  193.90    9.68
  -5  -8  14  200.01   12.61
  -5  -8  15   30.67    5.86
  -5   8  15   28.48    3.51
  -5   8  16  105.14    7.17
  -5  -8  16  111.49    9.01
  -5   8  17    5.62    5.12
  -5   8  18  122.91    9.78
  -5   8  19    1.13    4.00
  -5   8  20   40.72    7.63
  -5   9   1   33.90    4.58
  -5  -9   1   27.74    4.14
  -5   9   2  181.50    9.19
  -5  -9   2  175.19    9.77
  -5  -9   3   57.81    6.10
  -5   9   3   67.98    6.16
  -5   9   4   47.81    5.11
  -5  -9   4   44.94    5.13
  -5   9   5   11.13    3.27
  -5  -9   5   14.06    3.79
   5  -9  -5    5.73    3.35
   5  -9  -6   90.53    6.79
  -5  -9   6   94.14    6.99
  -5   9   6   91.45    6.94
  -5   9   7   26.79    3.79
  -5  -9   7   21.82    4.17
  -5   9   8   57.13    4.96
  -5  -9   8   48.75    5.28
   5  -9  -8   52.69    5.54
   5  -9  -9   35.96    4.46
  -5  -9   9   30.88    4.43
  -5   9   9   22.11    3.77
  -5   9  10   27.73    4.67
  -5  -9  10   33.65    4.44
  -5   9  11   -0.13    2.45
  -5  -9  11    0.25    4.69
  -5   9  12    0.13    2.31
  -5  -9  12   -1.49    3.47
  -5   9  13   -8.00    3.30
  -5  -9  13   -1.61    3.60
  -5   9  14   -4.90    3.01
  -5  -9  14   -2.49    4.85
  -5   9  15    0.00    2.10
  -5  -9  15   -0.37    3.74
  -5  -9  16    4.87    3.74
   5  -9 -16    1.34    1.95
  -5   9  17    3.88    3.88
  -5   9  18   -2.63    6.26
  -5   9  19   -0.25    4.01
  -5  10   1    4.70    4.57
  -5 -10   1    3.52    3.15
  -5  10   2   22.85    5.35
  -5 -10   2   25.02    5.47
  -5 -10   3    3.89    3.40
  -5  10   3   -0.78    4.44
  -5 -10   4   14.73    4.02
  -5  10   4   13.45    4.57
  -5 -10   5   -0.24    3.29
  -5  10   5    3.39    3.26
  -5 -10   6    2.32    3.54
  -5  10   6    1.95    3.26
  -5  10   7   10.92    4.42
  -5 -10   7   17.11    4.28
  -5  10   8    2.85    2.98
  -5 -10   8    7.71    3.92
  -5 -10   9  125.64    9.83
  -5  10   9  117.09    8.54
  -5  10  10   14.54    3.47
  -5 -10  10   25.08    4.92
  -5 -10  11   61.24    6.78
  -5  10  11   54.33    5.12
  -5 -10  12   91.52    8.41
  -5  10  12  112.25    7.62
  -5 -10  13  107.59    9.05
  -5  10  13   88.53    7.17
  -5  10  14   83.48    7.08
   5 -10 -14  119.94    8.08
  -5 -10  14   92.46    8.95
  -5  10  15   52.61    7.97
  -5  10  16   72.29    7.86
  -5  10  17   64.92    8.50
  -5  11   1   79.98    7.16
  -5 -11   1  109.31    8.11
  -5  11   2  104.69    8.33
  -5 -11   2  125.55    9.46
  -5 -11   3   57.82    6.43
  -5  11   3   46.80    5.33
  -5 -11   4   43.33    5.83
  -5  11   4   31.96    5.33
  -5 -11   5   57.12    6.57
  -5  11   5   36.86    6.10
  -5  11   6    8.03    3.50
  -5 -11   6   16.31    4.75
  -5  11   7   50.22    8.05
  -5 -11   8   19.17    6.84
  -5  11   8   39.17    6.44
  -5  11   9   45.80    5.90
  -5 -11   9   50.41    7.22
  -5 -11  10   18.64    5.15
  -5  11  10   10.46    3.83
  -5  11  11   17.61    5.07
  -5 -11  11    4.30    4.42
   5 -11 -11   26.36    4.56
   5 -11 -12    5.78    5.02
  -5 -11  12    1.48    4.31
   5 -11 -13    7.08    3.36
  -5 -11  13    0.86    6.54
  -5  11  14    5.94    5.08
  -5  11  15   -2.61    4.96
  -5 -12   1   -1.09    3.86
  -5  12   1   -0.39    4.40
  -5  12   2    7.76    4.14
  -5 -12   2   -0.24    5.68
  -5  12   3    9.18    4.66
  -5 -12   3   21.04    5.20
  -5  12   4   -2.20    6.07
  -5 -12   4   -0.36    4.12
  -5  12   5   15.74    4.90
  -5 -12   5   20.13    5.58
  -5  12   6    5.67    4.38
  -5 -12   6    6.80    4.37
  -5 -12   7   23.11    5.96
  -5  12   7   12.07    6.03
   5 -12  -8    4.61    4.48
  -5  12   8    4.99    4.09
  -5 -12   8    9.26    5.12
   5 -12  -9   53.47    6.37
  -5 -12   9   50.78    7.08
  -5 -12  10   -6.24    5.02
   5 -12 -10    9.11    5.82
   5 -12 -11   45.35    6.53
  -5 -12  11   29.30    6.38
  -5 -12  12   -6.39    5.41
   5 -12 -12    2.61    3.86
  -5 -13   1   42.40    6.27
  -5  13   1   40.53    7.21
   5 -13  -1   42.85    7.08
  -5  13   2    3.09    5.15
   5 -13  -2   22.51    7.72
  -5 -13   2    3.74    4.95
  -5 -13   3   66.07    9.42
   5 -13  -3   62.73    9.26
  -5 -13   4    5.68    5.44
   5 -13  -4   10.79    5.52
   5 -13  -5   67.94    8.21
  -5 -13   5   60.79    8.48
  -5 -13   6   -1.58    4.73
   5 -13  -6   -6.78    6.91
  -5  13   7   72.80    8.16
  -5  13   8    5.33    6.98
  -4   0   1    0.86    0.86
   4   0  -1    0.24    0.85
   4   0  -2   29.42    2.07
  -4   0   2   35.40    2.34
  -4   0   2   20.95    1.26
  -4   0   3    3.19    1.47
  -4   0   3    1.01    0.63
   4   0  -3    5.33    1.21
   4   0  -4  348.51   12.36
  -4   0   4  365.73   12.69
   4   0  -5    2.88    1.32
  -4   0   5    0.12    0.98
   4   0  -6 1299.01   42.13
  -4   0   6 1290.72   44.41
  -4   0   6 1245.71   44.43
  -4   0   7    1.46    1.09
   4   0  -7   -2.26    0.83
  -4   0   7   -1.02    1.02
   4   0  -8 1055.00   33.05
  -4   0   8 1061.44   34.09
  -4   0   8  905.74   36.01
   4   0  -9   -0.35    1.18
  -4   0   9   -0.73    1.45
  -4   0   9   -1.14    1.27
  -4   0  10  200.40    9.82
   4   0 -10  223.80    7.78
  -4   0  10  224.79    8.62
   4   0 -11    3.86    1.40
  -4   0  11    1.09    0.96
  -4   0  11   -1.78    2.03
   4   0 -12    9.81    1.64
  -4   0  12   13.84    1.93
  -4   0  12    7.50    2.03
   4   0 -13   -0.23    0.93
  -4   0  13   -0.96    0.84
  -4   0  13   -0.89    1.78
   4   0 -14  205.57    7.74
  -4   0  14  182.88    7.60
  -4   0  14  147.04    9.79
   4   0 -15   -0.23    1.05
  -4   0  15    0.00    1.20
  -4   0  15    0.00    2.03
   4   0 -16   85.24    3.90
  -4   0  16   72.19    3.99
  -4   0  16   54.87    6.09
   4   0 -17   -0.35    1.42
  -4   0  17    0.36    1.33
  -4   0  17   -2.53    2.28
  -4   0  18   26.92    4.05
   4   0 -18   44.76    3.11
  -4   0  18   43.24    3.04
  -4   0  19    4.32    1.44
  -4   0  19   -1.96    1.22
  -4   0  19   -3.28    4.04
  -4   0  20    3.83    1.24
  -4   0  20    5.42    3.40
  -4   0  21   -1.26    3.02
  -4   0  22   89.07    8.28
  -4   0  23   -3.38    3.76
  -4   0  25    0.62    4.98
  -4   1   1  436.49   16.21
   4   1  -1  464.20   15.75
  -4  -1   1  434.19   16.02
   4  -1  -1  488.48   15.93
   4   1  -2   15.37    1.59
  -4  -1   2   15.20    1.70
   4  -1  -2   22.22    2.19
  -4   1   2   15.27    1.49
  -4  -1   3  266.19   10.11
   4   1  -3  285.43   10.60
  -4   1   3  274.99   10.96
  -4  -1   3  287.50   10.39
   4  -1  -3  296.01   10.57
  -4  -1   4  267.74    9.73
   4   1  -4  254.77    9.70
  -4   1   4  264.39    9.96
  -4  -1   4  243.46    9.48
   4  -1  -4  260.18    9.31
   4  -1  -5   58.61    3.12
   4   1  -5   65.01    3.49
  -4   1   5   70.89    3.72
  -4  -1   5   67.19    3.63
  -4  -1   5   57.53    3.20
  -4   1   6  149.95    6.33
   4   1  -6  144.47    6.00
  -4  -1   6  136.01    5.93
  -4  -1   6  167.45    6.69
   4  -1  -6  150.24    6.22
  -4  -1   7    6.38    1.68
   4   1  -7   -0.36    1.31
  -4   1   7    4.19    1.48
  -4  -1   7    1.79    1.41
   4  -1  -7    2.38    1.07
  -4  -1   8 1037.48   35.09
   4   1  -8  992.00   32.59
  -4   1   8  964.09   33.34
  -4  -1   8  978.67   32.82
   4  -1  -8  960.53   32.06
  -4  -1   9   34.97    2.52
  -4   1   9   35.39    2.46
   4   1  -9   27.06    2.48
  -4  -1   9   23.13    2.32
   4  -1  -9   37.00    2.48
  -4  -1  10  447.97   16.45
  -4  -1  10  462.20   17.11
  -4   1  10  451.57   17.11
   4  -1 -10  451.38   16.01
   4   1 -10  463.22   16.18
  -4   1  10  454.60   17.77
   4   1 -11   -0.47    1.06
  -4  -1  11   -2.45    1.54
  -4   1  11    3.06    1.10
  -4   1  11   -1.86    1.49
  -4  -1  11    1.07    1.43
   4  -1 -11    0.12    0.82
  -4   1  12  617.62   20.74
  -4  -1  12  591.35   20.95
   4   1 -12  599.77   19.47
  -4   1  12  547.71   22.26
  -4  -1  12  597.27   22.57
   4  -1 -12  614.82   20.02
  -4  -1  13   -2.83    2.45
   4   1 -13    4.00    1.65
  -4   1  13    2.21    1.10
  -4   1  13   -2.23    1.86
  -4  -1  13    4.16    1.78
   4  -1 -13    6.63    1.51
   4  -1 -14  164.14    6.75
  -4   1  14  168.34    8.70
   4   1 -14  155.31    6.63
  -4   1  14  172.68    7.39
  -4  -1  14  163.00    6.80
  -4  -1  14  166.86    8.40
   4   1 -15    0.95    1.66
  -4  -1  15   -4.12    2.06
  -4   1  15   -0.62    0.74
  -4   1  15   -0.87    1.99
  -4  -1  15    0.12    0.95
   4  -1 -15    0.12    0.81
  -4   1  16  192.50   10.94
   4   1 -16  207.90    9.20
  -4   1  16  209.30    8.31
  -4  -1  16  198.00    9.05
  -4  -1  16  196.85   10.70
   4  -1 -16  198.25    8.30
   4   1 -17   30.34    2.75
  -4  -1  17   15.93    3.47
  -4   1  17   28.71    2.24
  -4   1  17   17.37    3.47
  -4  -1  17   28.62    2.62
   4  -1 -17   31.34    2.11
  -4   1  18  138.57    9.18
   4   1 -18  173.16    7.86
  -4   1  18  170.86    7.41
  -4  -1  18  173.58    7.28
  -4  -1  18  173.55    9.64
   4  -1 -18  180.64    7.26
  -4  -1  19    6.40    1.57
  -4   1  19    3.54    1.01
  -4   1  19    2.03    1.19
  -4   1  19    1.11    2.97
  -4  -1  19    2.51    1.31
  -4  -1  19    1.28    2.82
  -4   1  20  253.27   10.42
  -4   1  20  199.37   12.88
  -4  -1  20  250.37   12.26
  -4  -1  20  245.08   14.22
  -4   1  21   13.59    3.71
  -4  -1  21   17.03    2.30
  -4  -1  21    7.27    3.57
  -4   1  22   68.63    7.77
  -4   1  23   -6.53    5.66
  -4  -1  23   -3.81    3.81
  -4   1  24   12.67    5.07
  -4   1  25   11.54    5.28
  -4  -1  25   -6.45    5.06
   4  -2  -1  222.34    8.11
   4   2  -1  203.16    7.85
  -4   2   1  210.44    8.31
  -4  -2   1  204.87    8.00
   4   2  -2   18.36    1.12
   4   2  -2   11.58    1.83
  -4   2   2    8.16    1.38
  -4  -2   2    8.34    1.33
   4  -2  -2   13.88    1.95
  -4   2   3   71.58    3.64
   4   2  -3   68.70    3.40
   4   2  -3   68.44    2.84
  -4  -2   3   64.98    3.87
   4  -2  -3   76.12    3.53
   4   2  -4 1007.92   32.11
   4   2  -4 1007.32   34.59
  -4   2   4  996.49   33.71
  -4  -2   4  988.26   34.24
   4  -2  -4 1073.46   34.46
   4  -2  -5   11.52    1.80
   4   2  -5   15.88    2.05
   4   2  -5    7.93    1.10
  -4   2   5   16.14    1.88
  -4  -2   5   14.70    1.69
   4   2  -6  384.72   14.17
   4   2  -6  392.54   14.28
  -4   2   6  405.00   14.81
  -4  -2   6  403.74   13.88
   4  -2  -6  395.31   14.51
   4   2  -7   88.77    4.66
   4   2  -7   99.74    4.87
  -4   2   7   97.53    4.63
  -4  -2   7   91.83    4.33
  -4  -2   7  104.55    5.27
   4  -2  -7   92.81    4.17
  -4   2   8  322.81   11.91
  -4  -2   8  306.83   12.39
  -4  -2   8  300.58   12.04
   4   2  -8  279.46   11.06
   4   2  -8  309.58   10.97
   4  -2  -8  321.73   11.29
  -4  -2   9   19.54    2.28
  -4   2   9   19.08    1.75
   4   2  -9   15.42    1.90
   4   2  -9    8.10    1.69
  -4  -2   9    4.75    1.93
   4  -2  -9   23.32    1.77
   4   2 -10  105.70    5.46
   4   2 -10  111.94    5.08
  -4   2  10  106.26    5.50
  -4  -2  10  106.57    5.40
  -4  -2  10   98.37    5.56
   4  -2 -10  107.74    4.59
  -4  -2  11   63.98    3.71
  -4  -2  11   39.73    3.87
   4  -2 -11   74.41    3.40
   4   2 -11   61.84    3.80
   4   2 -11   52.51    3.86
  -4   2  11   67.26    3.38
   4   2 -12   67.95    4.27
   4  -2 -12   69.89    3.51
  -4   2  12   71.85    3.76
  -4  -2  12   69.04    4.07
  -4  -2  12   59.17    4.27
   4   2 -13   47.06    3.45
  -4   2  13   39.83    2.76
  -4  -2  13   43.73    4.15
   4  -2 -13   40.73    2.45
   4  -2 -14   -0.46    0.70
  -4   2  14    0.00    1.81
   4   2 -14    4.17    2.03
  -4   2  14    0.25    1.13
  -4  -2  14    4.53    1.91
  -4  -2  14    1.81    2.07
  -4  -2  15   11.53    2.85
   4   2 -15   17.46    2.75
  -4   2  15   12.88    1.64
  -4   2  15   11.63    2.54
  -4  -2  15   11.06    1.90
   4  -2 -15   14.46    1.62
  -4   2  16    2.43    3.27
   4   2 -16   -0.12    2.16
  -4   2  16    3.43    1.14
  -4  -2  16    2.02    1.31
  -4  -2  16    1.04    2.33
   4  -2 -16    3.35    0.81
   4   2 -17    1.81    1.69
  -4  -2  17   -1.30    3.37
  -4   2  17    0.38    1.15
  -4   2  17    4.37    3.52
  -4  -2  17    1.31    1.31
   4  -2 -17   -0.12    0.93
  -4   2  18    3.08    0.90
  -4   2  18    4.37    4.25
  -4  -2  18    8.06    2.13
  -4  -2  18    2.54    2.42
  -4  -2  18    5.83    2.72
   4  -2 -18    7.00    1.05
  -4  -2  19    2.25    1.90
  -4   2  19   -0.38    0.77
  -4   2  19    1.56    0.60
  -4   2  19    4.13    2.91
  -4  -2  19    4.66    3.10
  -4  -2  20    1.42    3.10
  -4   2  20    1.82    3.03
  -4  -2  20    1.54    1.30
  -4   2  21    7.16    3.52
  -4  -2  21   10.81    2.14
  -4  -2  21   12.00    4.39
  -4   2  22   27.77    5.09
  -4  -2  22   49.71    5.93
  -4  -2  23   11.83    6.56
  -4   2  23    4.97    4.00
  -4   2  24   61.56    7.44
  -4   2  25    2.43    5.12
   4  -3  -1   19.57    2.08
   4   3  -1   15.83    1.83
  -4   3   1   16.80    2.04
  -4  -3   1   12.72    1.70
  -4  -3   2    4.72    1.21
   4   3  -2    8.50    1.46
  -4   3   2   10.68    1.91
   4  -3  -2    9.51    1.58
  -4   3   3   16.27    1.91
  -4  -3   3   18.05    2.18
   4  -3  -3   13.72    1.82
   4   3  -3   17.55    1.94
  -4  -3   4   88.92    4.61
   4   3  -4   92.68    4.59
   4   3  -4   77.31    3.73
  -4   3   4   84.11    4.45
   4  -3  -4   87.39    4.24
   4   3  -5  137.80    5.58
   4   3  -5  120.31    5.42
  -4   3   5  128.51    5.60
  -4  -3   5  131.06    5.95
   4  -3  -5  134.39    5.68
   4   3  -6  162.83    6.61
   4   3  -6  178.64    6.79
  -4   3   6  146.36    6.61
  -4  -3   6  152.00    6.79
   4  -3  -6  164.40    6.61
  -4  -3   7  563.66   19.31
  -4   3   7  568.37   19.49
   4   3  -7  538.53   18.13
   4   3  -7  485.26   18.22
   4  -3  -7  556.35   19.40
  -4  -3   8 1013.01   35.58
   4   3  -8  968.04   32.85
  -4   3   8 1016.11   35.03
   4   3  -8 1079.75   37.23
   4  -3  -8 1025.32   35.41
   4   3  -9  424.27   14.38
   4   3  -9  384.82   15.41
  -4   3   9  422.64   16.94
  -4  -3   9  445.96   15.54
   4  -3  -9  446.16   16.26
  -4   3  10  680.93   24.62
   4   3 -10  692.44   25.16
   4   3 -10  721.19   26.15
  -4  -3  10  667.66   23.92
   4  -3 -10  697.96   23.20
  -4  -3  11  518.13   18.33
   4   3 -11  493.51   16.81
   4   3 -11  456.89   18.15
  -4   3  11  490.01   18.14
   4  -3 -11  514.91   18.74
   4  -3 -12  711.75   24.12
   4   3 -12  701.26   24.90
   4   3 -12  702.51   26.04
  -4   3  12  705.52   26.26
  -4  -3  12  721.65   25.85
   4   3 -13  240.18    9.16
   4  -3 -13  223.43    9.03
   4   3 -13  186.41    9.57
  -4   3  13  224.82    8.86
  -4  -3  13  220.83    9.45
  -4   3  14  133.92    5.93
   4   3 -14  132.61    6.77
   4   3 -14  145.89    7.12
  -4  -3  14  135.09    6.65
   4  -3 -14  141.11    6.20
  -4  -3  15   85.05    6.00
   4   3 -15   82.47    4.96
   4   3 -15   80.18    5.67
  -4   3  15   73.99    3.88
  -4  -3  15   79.14    4.71
   4  -3 -15   88.93    4.31
  -4   3  16  302.42   12.18
   4   3 -16  307.82   12.91
  -4  -3  16  305.37   12.45
  -4  -3  16  312.87   14.04
   4  -3 -16  310.21   12.44
  -4  -3  17   33.30    3.53
   4   3 -17   36.09    4.01
  -4   3  17   36.15    2.32
  -4   3  17   40.29    5.37
  -4  -3  17   35.06    3.60
  -4  -3  17   32.00    4.30
   4  -3 -17   38.54    2.31
  -4   3  18  111.84    4.59
  -4   3  18  101.91    7.76
  -4  -3  18  116.22    6.01
  -4  -3  18   94.69    6.36
  -4  -3  18   96.16    6.92
   4  -3 -18  115.85    4.54
  -4   3  19   15.89    5.02
  -4  -3  19   14.17    2.81
  -4  -3  19   25.82    3.23
  -4  -3  19   21.60    3.91
  -4   3  20  106.43    6.70
  -4   3  21   12.74    2.74
  -4   3  23    5.14    5.74
  -4   3  24   -2.75    5.62
  -4   3  25    5.50    6.94
   4  -4  -1  173.92    7.24
  -4  -4   1  173.11    7.20
   4   4  -1  173.45    7.19
  -4   4   1  177.64    7.75
   4  -4  -2  190.44    7.83
   4   4  -2  188.82    7.54
  -4   4   2  184.87    7.88
  -4  -4   2  195.07    8.79
   4   4  -3    4.84    1.45
  -4   4   3    2.32    1.42
  -4  -4   3    6.46    1.71
   4  -4  -3    7.76    1.70
  -4  -4   4   60.48    3.78
   4  -4  -4   61.11    3.51
   4   4  -4   69.74    4.23
  -4   4   4   59.69    3.74
   4   4  -5  839.56   27.37
   4   4  -5  871.50   29.31
  -4   4   5  794.14   29.10
  -4  -4   5  810.15   28.41
   4  -4  -5  844.20   29.30
  -4  -4   6    8.42    1.83
   4   4  -6    7.59    2.41
  -4   4   6    4.39    1.93
   4  -4  -6    9.46    1.56
   4   4  -6   19.33    1.97
  -4  -4   7  315.61   12.37
   4  -4  -7  319.69   11.64
  -4   4   7  301.67   12.42
   4   4  -7  329.13   11.36
   4   4  -7  317.98   12.36
   4   4  -8  103.77    5.31
  -4   4   8  102.91    5.30
   4  -4  -8  105.83    5.12
  -4  -4   8  101.42    5.51
   4   4  -8  105.66    5.29
  -4  -4   9   53.79    3.79
  -4   4   9   53.90    3.62
   4   4  -9   53.81    3.80
   4   4  -9   47.80    3.49
   4  -4  -9   57.53    3.20
   4   4 -10   21.33    2.77
   4   4 -10   29.40    2.93
  -4   4  10   22.77    2.20
  -4  -4  10   19.69    2.57
   4  -4 -10   21.24    2.13
   4   4 -11  443.53   15.87
   4   4 -11  377.55   17.37
  -4  -4  11  436.71   16.34
  -4   4  11  423.17   15.20
   4  -4 -11  450.27   16.35
  -4  -4  12   47.59    3.92
   4   4 -12   45.57    3.87
   4   4 -12   43.99    4.26
  -4   4  12   42.94    2.99
   4  -4 -12   55.05    3.30
   4   4 -13    6.55    2.30
  -4   4  13    1.30    1.43
  -4  -4  13    5.02    1.96
   4  -4 -13    6.94    1.29
   4   4 -13    8.36    2.18
   4   4 -14   -2.43    2.55
   4   4 -14   -3.63    2.30
  -4   4  14   -2.46    1.17
  -4  -4  14    0.86    1.71
   4  -4 -14    1.18    0.94
  -4   4  15  140.73    5.96
   4  -4 -15  153.11    6.36
   4   4 -15  149.62    7.82
   4   4 -15  114.76    7.40
  -4  -4  15  152.99    7.48
   4  -4 -16   43.74    2.58
   4   4 -16   45.53    5.56
  -4   4  16   42.78    2.57
  -4  -4  16   40.77    3.67
  -4  -4  16   32.83    3.66
   4   4 -16   46.75    4.64
  -4  -4  17   16.76    3.67
  -4  -4  17    9.38    2.44
   4  -4 -17   15.52    1.51
  -4   4  17   12.20    1.38
  -4  -4  18    4.62    2.07
  -4  -4  18   -0.74    2.33
   4  -4 -18    4.69    0.69
  -4   4  18    1.69    0.60
  -4   4  19    2.25    3.08
  -4  -4  19    0.73    2.06
  -4   4  20    0.47    3.44
  -4  -4  20    4.96    2.30
  -4   4  21   16.00    4.27
  -4  -4  21   22.43    3.98
  -4   4  22   36.54    7.48
  -4  -4  22   49.99    4.93
  -4   4  23   19.59    6.89
  -4   4  24   16.63    7.13
   4   5  -1   38.68    3.16
  -4   5   1   36.05    3.65
  -4  -5   1   25.03    2.93
   4  -5  -1   39.48    3.06
   4   5  -2  391.00   14.52
  -4   5   2  377.35   14.37
  -4  -5   2  395.93   14.85
   4  -5  -2  403.15   15.91
  -4   5   3    9.64    2.08
  -4  -5   3   10.03    1.96
   4  -5  -3    8.12    2.55
   4   5  -3    8.99    1.94
   4   5  -4    4.01    2.31
  -4   5   4   -0.39    1.43
  -4  -5   4    2.94    1.59
   4  -5  -4   -5.43    1.93
   4  -5  -5  213.87    8.81
   4   5  -5  232.69    8.88
  -4   5   5  209.52    9.02
  -4  -5   5  217.26    9.96
   4  -5  -6    3.23    1.67
  -4   5   6    6.52    1.70
  -4  -5   6   10.43    2.58
   4   5  -6    1.94    1.70
   4   5  -7  198.77    8.63
   4   5  -7  201.08    8.89
  -4   5   7  196.90    8.24
  -4  -5   7  185.37    8.74
   4  -5  -7  209.05    8.50
  -4   5   8   88.24    4.97
   4   5  -8   80.30    4.86
   4   5  -8  105.28    5.04
  -4  -5   8   86.32    5.54
   4  -5  -8   83.98    5.00
  -4  -5   9  206.42    9.38
   4   5  -9  201.31    9.21
   4   5  -9  223.22    9.49
   4  -5  -9  210.41    9.51
  -4  -5  10   62.22    4.56
   4   5 -10   57.96    4.26
   4   5 -10  101.14    5.39
  -4   5  10   51.57    3.66
   4  -5 -10   61.15    3.43
   4  -5 -11  466.63   17.35
   4   5 -11  438.34   17.90
  -4   5  11  429.73   16.61
  -4  -5  11  452.60   17.83
   4   5 -11  432.15   17.58
   4   5 -12  198.81   10.74
   4   5 -12  188.03    9.16
  -4   5  12  181.41    7.83
  -4  -5  12  205.63    9.66
   4  -5 -12  203.08    8.67
  -4   5  13  663.16   25.13
   4   5 -13  724.20   26.99
   4   5 -13  632.86   29.18
  -4  -5  13  698.66   25.96
   4  -5 -13  705.30   25.99
   4   5 -14    9.09    3.27
   4   5 -14   35.72    4.53
  -4   5  14   32.50    2.45
  -4  -5  14   39.04    4.33
   4  -5 -14   40.39    2.97
  -4  -5  15  217.34   10.06
   4  -5 -15  217.59    9.90
   4   5 -15  219.52   11.31
   4   5 -15  200.80   11.67
  -4   5  15  209.68    8.46
  -4  -5  15  192.80   10.45
  -4  -5  16  103.26    6.32
  -4   5  16   97.74    4.66
  -4  -5  16   97.63    7.38
   4  -5 -16  120.75    5.36
  -4   5  17  164.55    6.77
  -4  -5  17  173.39    9.17
  -4  -5  17  164.96    9.87
   4  -5 -17  191.02    7.59
   4  -5 -18   13.95    1.17
  -4  -5  18    9.00    3.45
   4  -5 -18   17.95    1.28
  -4   5  19  167.00    9.63
  -4   5  20   12.63    4.17
  -4   5  21   56.99    6.64
  -4  -5  21   57.81    5.75
  -4  -5  22   52.10    5.24
  -4   5  22   36.52    7.47
  -4   5  23   21.36    7.48
  -4   6   1  383.22   15.88
  -4  -6   1  382.55   15.21
   4  -6  -1  403.17   15.89
  -4  -6   2   11.38    2.33
   4   6  -2    6.59    2.08
  -4   6   2   14.93    2.62
   4  -6  -2    8.29    2.68
   4   6  -3  341.31   12.87
  -4   6   3  346.15   13.67
  -4  -6   3  337.19   13.90
   4  -6  -3  365.25   14.40
  -4  -6   4   69.80    4.79
   4  -6  -4   74.10    4.48
   4   6  -4   68.48    4.52
  -4   6   4   76.16    4.99
  -4  -6   5  333.80   13.93
   4   6  -5  336.51   14.32
  -4   6   5  323.71   13.02
   4  -6  -5  335.56   13.89
  -4  -6   6  102.92    5.91
   4   6  -6   92.53    5.75
   4  -6  -6  115.14    6.11
  -4   6   6  100.18    6.30
   4   6  -7  235.43   10.29
  -4   6   7  222.07    9.72
  -4  -6   7  234.54   10.25
   4  -6  -7  228.94   10.16
   4   6  -8  182.06    8.37
  -4   6   8  155.65    7.35
   4  -6  -8  149.98    7.26
  -4  -6   8  139.43    7.54
   4   6  -8  151.74    7.83
  -4   6   9   59.02    3.93
   4  -6  -9   61.71    4.26
   4   6  -9   70.30    5.63
   4   6  -9   61.36    4.62
  -4  -6   9   63.21    4.57
  -4  -6  10    1.11    2.10
   4   6 -10    2.33    3.43
   4   6 -10    1.69    2.90
  -4   6  10    4.96    2.35
   4  -6 -10    1.30    1.41
  -4   6  11  124.09    6.26
  -4  -6  11  136.19    7.69
   4  -6 -11  146.25    7.22
   4   6 -11  156.08    8.23
   4   6 -11  131.81    7.19
   4   6 -12    2.33    3.43
   4   6 -12   -1.45    2.30
  -4  -6  12    1.24    2.11
  -4   6  12   -0.91    1.30
   4  -6 -12   -0.71    1.89
  -4   6  13   34.74    3.22
   4  -6 -13   42.48    3.20
   4   6 -13   45.95    5.29
   4   6 -13   28.62    4.83
  -4  -6  13   36.87    3.85
   4   6 -14   60.82    5.32
  -4   6  14   47.10    3.19
  -4  -6  14   57.17    5.23
   4  -6 -14   71.95    4.19
  -4   6  15    7.40    1.88
  -4  -6  15    8.13    3.33
  -4  -6  15   10.70    3.73
   4  -6 -15   16.15    1.92
  -4  -6  16    2.24    2.61
  -4   6  16   -2.58    1.35
   4  -6 -16    3.13    1.44
  -4  -6  17    4.23    2.86
   4  -6 -17    3.86    1.33
   4  -6 -17    8.36    1.55
  -4  -6  18   19.89    4.23
   4  -6 -18   21.70    1.74
  -4   6  19   -3.10    3.60
  -4   6  20   -3.22    3.84
  -4   6  21  -13.71    4.20
  -4   6  22   14.27    4.68
  -4   6  23   28.18    6.33
   4  -7  -1   67.17    5.17
   4   7  -1   84.67    5.53
  -4   7   1   72.35    5.12
  -4  -7   1   76.29    4.89
  -4   7   2    1.57    1.97
   4   7  -2    0.49    2.09
  -4  -7   2   -1.10    2.81
   4  -7  -2   -2.57    2.08
  -4  -7   3   44.18    4.04
   4   7  -3   39.64    4.42
  -4   7   3   42.26    3.94
   4  -7  -3   46.69    4.26
   4  -7  -4   74.13    5.45
  -4  -7   4   80.75    5.03
   4   7  -4   67.26    5.28
  -4   7   4   72.85    4.86
   4   7  -5  126.20    7.62
  -4   7   5  113.13    6.31
  -4  -7   5  105.15    6.51
   4  -7  -5  110.01    6.51
  -4  -7   6   31.70    3.81
   4  -7  -6   44.95    4.43
   4   7  -6   42.24    3.56
  -4   7   6   39.87    3.81
  -4   7   7  309.76   12.75
  -4  -7   7  329.27   13.71
   4  -7  -7  327.26   14.83
  -4  -7   8   49.30    4.44
   4   7  -8   49.90    4.67
  -4   7   8   46.83    3.80
   4  -7  -8   54.88    4.03
  -4  -7   9  301.59   13.01
   4   7  -9  295.88   14.67
   4   7  -9  355.56   13.46
  -4   7   9  295.91   12.43
   4  -7  -9  336.47   14.13
   4   7 -10   94.03    6.41
   4  -7 -10   98.71    6.02
   4   7 -10   65.01    5.43
  -4   7  10   99.05    5.73
  -4  -7  10  104.50    6.20
  -4   7  11   62.33    4.53
   4   7 -11   72.67    6.41
   4   7 -11   71.59    5.55
  -4  -7  11   71.73    5.83
  -4  -7  11   70.33    5.55
   4  -7 -11   67.64    4.71
  -4   7  12    1.67    1.54
  -4  -7  12    2.85    2.73
   4   7 -12    1.92    2.63
  -4  -7  12   -3.82    4.32
   4  -7 -12    3.29    2.47
  -4  -7  13  208.76   11.48
   4  -7 -13  209.98   10.02
  -4   7  13  180.36    8.92
  -4  -7  14   23.16    4.61
  -4   7  14   18.31    2.38
   4  -7 -14   26.63    3.22
  -4   7  15  139.45    7.54
  -4  -7  15  152.64    9.88
   4  -7 -15  182.10    7.92
   4  -7 -16    5.31    2.05
  -4  -7  16    4.99    3.12
  -4  -7  17  237.21   12.44
   4  -7 -17  229.16    9.25
  -4   7  18   -0.25    3.00
  -4   7  19   90.13    7.64
  -4   7  20   -3.49    3.24
  -4   7  21   85.44    7.61
  -4   7  22   14.26    4.46
   4  -8  -1  157.18    9.27
   4   8  -1  130.53    7.78
  -4   8   1  151.65    7.74
  -4  -8   1  148.27    7.57
   4  -8  -2   18.39    3.19
   4   8  -2   10.35    2.84
  -4   8   2   16.77    3.15
  -4  -8   2   12.56    2.93
  -4  -8   3  214.21   10.29
   4  -8  -3  213.91   11.15
  -4   8   3  207.72    9.72
  -4  -8   4    5.87    2.57
   4   8  -4   -2.22    2.59
  -4   8   4    6.81    2.49
   4  -8  -4   -2.91    3.27
  -4  -8   5  150.42    8.10
   4   8  -5  163.67    9.64
  -4   8   5  166.94    8.40
   4  -8  -5  171.74    8.84
  -4  -8   6    0.25    2.57
   4   8  -6   -6.79    3.70
  -4   8   6   -0.65    3.01
   4  -8  -6    1.80    2.28
  -4  -8   7  179.24    9.36
  -4   8   7  150.89    8.24
   4   8  -7  172.16    9.77
   4  -8  -7  171.42    9.09
  -4  -8   8    4.92    2.71
  -4   8   8    2.86    2.86
   4  -8  -8    5.44    3.31
   4  -8  -9   94.47    6.03
  -4   8   9   87.40    5.71
  -4  -8   9   84.52    6.42
   4   8  -9   82.99    6.15
   4  -8 -10   32.98    3.53
   4   8 -10   23.57    3.68
  -4  -8  10   31.48    5.19
  -4   8  10   28.64    3.10
  -4   8  11   29.72    3.46
  -4  -8  11   34.14    4.58
   4  -8 -11   35.04    3.76
   4  -8 -12   10.20    2.35
  -4  -8  12   11.03    3.60
  -4   8  12    7.74    2.03
  -4   8  13    0.38    2.38
   4  -8 -13   -0.24    1.88
  -4  -8  13   -2.24    3.98
  -4   8  14   29.44    3.09
  -4  -8  14   26.76    4.61
  -4  -8  15   -2.62    3.12
   4  -8 -15   -0.24    1.70
  -4  -8  16   -1.87    3.37
   4  -8 -16   -1.19    2.26
  -4   8  18   -2.00    3.50
  -4   8  19    1.25    3.75
  -4   8  20    2.37    3.87
  -4   8  21    8.73    4.24
   4  -9  -1   50.27    5.32
  -4   9   1   60.73    5.75
  -4  -9   1   64.06    5.34
   4  -9  -2    9.10    4.79
  -4   9   2   21.69    4.31
  -4  -9   2   22.23    3.65
  -4  -9   3   33.21    4.26
  -4   9   3   29.91    4.57
   4  -9  -3   29.47    4.40
  -4   9   4   10.57    3.13
  -4  -9   4    9.75    3.05
   4  -9  -4    9.24    4.50
  -4   9   5   56.58    5.09
  -4  -9   5   64.30    5.37
   4  -9  -5   81.20    7.02
  -4   9   6    1.17    3.51
   4  -9  -6    3.12    2.76
  -4  -9   6    1.96    2.93
  -4  -9   7  139.90    8.59
  -4   9   7  148.34    7.93
   4  -9  -7  167.96    9.47
  -4  -9   8    7.11    3.43
  -4   9   8    1.42    3.36
  -4   9   9  101.15    6.44
   4  -9  -9  115.55    7.69
  -4  -9   9   96.44    7.50
  -4   9  10   27.62    3.45
  -4  -9  10   31.76    4.68
   4  -9 -10   39.45    4.47
  -4  -9  11  171.26    9.90
  -4   9  11  152.10    8.89
  -4  -9  12   16.08    5.07
  -4   9  12   17.45    3.14
  -4   9  13  113.59    7.21
   4  -9 -13  148.93    7.83
  -4  -9  13  136.21    9.69
  -4  -9  14   37.02    6.21
   4  -9 -14   38.11    3.42
  -4  -9  15  103.81    8.85
   4  -9 -15  110.49    6.26
   4  -9 -16    8.35    2.59
  -4  -9  16   -1.75    5.49
  -4   9  17   82.91    8.13
  -4   9  18    5.12    5.87
  -4   9  19   28.63    6.00
  -4   9  20    7.37    4.87
  -4 -10   1  173.90    9.70
  -4  10   1  169.39    9.65
  -4  10   2   89.63    7.03
  -4 -10   2  107.06    7.04
  -4  10   3  116.24    7.94
  -4 -10   3  120.19    7.90
  -4  10   4  154.17    8.72
  -4 -10   4  160.56    9.13
  -4  10   5  107.75    7.79
  -4 -10   5   94.75    8.04
  -4  10   6  107.75    7.25
  -4 -10   6  120.36    8.66
  -4  10   7   90.79    8.06
  -4  10   8   75.48    5.91
  -4 -10   8   71.76    7.34
  -4 -10   9   44.71    5.39
  -4  10   9   30.51    4.85
  -4  10  10   -2.09    3.44
  -4 -10  11   35.92    5.17
   4 -10 -11   50.00    5.41
  -4 -10  12    2.10    5.30
   4 -10 -12    4.60    3.85
  -4 -10  13   -0.99    3.96
   4 -10 -13   -1.35    2.58
  -4 -10  14   -3.22    3.59
   4 -10 -14    5.07    2.90
  -4  10  15   -4.10    5.84
  -4  10  16    0.37    4.23
  -4  10  17   -6.48    4.61
  -4  10  18    3.87    4.99
  -4  11   1    1.42    3.37
  -4 -11   1    8.80    5.07
  -4  11   2    8.03    3.88
  -4 -11   2   15.58    4.11
  -4 -11   3    6.05    3.99
  -4  11   3    7.89    4.66
  -4 -11   4    5.45    3.76
  -4  11   4    0.39    4.65
  -4  11   5    1.93    3.48
  -4 -11   5   -0.49    3.52
  -4 -11   6   25.39    4.86
  -4  11   6   24.42    4.37
  -4  11   7    1.79    3.07
  -4 -11   7   -2.19    3.77
   4 -11  -7    2.30    3.46
  -4  11   8   72.12    6.38
  -4 -11   8   81.20    7.69
   4 -11  -8   96.58    7.91
   4 -11  -9   -0.76    3.29
  -4 -11   9   -3.18    3.79
  -4 -11  10  140.54   10.67
   4 -11 -10  153.08    9.19
   4 -11 -11   24.28    3.86
  -4 -11  11   15.21    4.79
  -4 -11  12   90.39    9.48
   4 -11 -12   98.03    7.64
  -4 -11  13   44.87    6.54
   4 -11 -13   53.85    5.35
  -4  11  14   31.75    5.81
  -4  11  15   15.72    7.43
  -4  11  16   34.24    6.33
  -4 -12   1   93.90    8.56
   4 -12  -1   78.07    7.22
  -4  12   1   74.59    7.09
  -4  12   2   39.40    5.54
   4 -12  -2   56.00    7.60
  -4 -12   2   48.95    7.36
  -4 -12   3   46.25    6.28
   4 -12  -3   54.40    6.56
  -4 -12   4   53.20    6.53
   4 -12  -4   53.28    6.17
  -4 -12   5   29.06    5.33
   4 -12  -5   23.18    5.00
   4 -12  -6   42.52    7.15
  -4 -12   6   37.60    6.31
  -4 -12   7    8.62    4.86
   4 -12  -7    2.03    3.94
  -4 -12   8   39.43    6.09
   4 -12  -8   49.97    6.07
  -4 -12   9    1.10    4.51
   4 -12  -9    4.40    3.90
   4 -12 -10   25.56    5.36
  -4 -12  10   29.08    5.99
  -4 -12  11   -7.71    6.73
   4 -12 -11    9.27    4.08
  -4 -12  12   12.15    5.28
   4 -12 -12   10.14    3.91
  -4  12  13    3.07    5.29
   4 -13  -1   -5.51    4.74
  -4 -13   1    6.62    4.69
   4 -13  -2   -2.82    6.27
  -4 -13   2    2.65    4.70
  -4 -13   3   -4.22    4.10
   4 -13  -3    6.39    4.86
   4 -13  -4    4.08    4.72
  -4 -13   4   15.71    7.13
   4 -13  -5   -0.64    4.71
  -4 -13   5   -5.81    4.60
   4 -13  -6   41.36    6.60
  -4 -13   6   39.74    6.42
   4 -13  -7   10.36    5.31
  -4 -13   7   19.54    5.70
  -4 -13   8   98.34    9.25
   4 -13  -8  121.88   10.19
  -4  13   9    7.24    6.37
   3   0  -1   15.86    1.47
  -3   0   1   14.01    1.23
   3   0  -2    0.85    0.61
  -3   0   2    1.72    0.74
   3   0  -3  407.39   14.12
  -3   0   3  399.12   14.42
  -3   0   3  395.28   14.31
   3   0  -4    3.14    0.84
  -3   0   4    2.45    0.86
  -3   0   4    1.52    1.01
   3   0  -5  219.79    8.07
  -3   0   5  219.69    8.21
  -3   0   5  235.22    8.90
   3   0  -6    1.55    0.72
  -3   0   6    1.95    1.09
  -3   0   6   -1.65    1.14
   3   0  -7  776.24   26.58
  -3   0   7  789.82   26.61
   3   0  -8    0.47    0.95
  -3   0   8    2.66    0.97
   3   0  -9 2410.13   75.27
  -3   0   9 2532.97   77.59
  -3   0   9 2381.57   83.33
   3   0 -10    0.71    0.71
  -3   0  10    4.22    1.20
  -3   0  10   -3.94    1.91
   3   0 -11  825.07   27.18
  -3   0  11  864.90   28.80
  -3   0  11  842.95   33.07
   3   0 -12    2.60    1.06
  -3   0  12    2.64    0.96
  -3   0  12   -0.64    1.65
   3   0 -13  400.59   13.84
  -3   0  13  427.68   14.49
  -3   0  13  359.88   17.07
  -3   0  14    1.80    1.32
  -3   0  14   -3.68    1.78
   3   0 -15  347.82   11.91
  -3   0  15  343.83   12.80
  -3   0  15  323.26   16.91
   3   0 -16   -0.49    0.73
  -3   0  16    0.12    1.08
  -3   0  16   -7.86    3.17
  -3   0  17  271.54   10.10
  -3   0  17  253.96   14.58
  -3   0  18   -0.73    0.85
  -3   0  18    0.86    0.99
  -3   0  18   -0.25    2.53
  -3   0  19  165.68    7.04
  -3   0  19  154.53    6.56
  -3   0  19  180.14    9.23
  -3   0  20   -0.50    0.75
  -3   0  20   -0.76    0.76
  -3   0  20    0.25    3.02
  -3   0  21  144.41    9.19
  -3   0  22    8.41    3.77
  -3   0  23   33.70    5.51
  -3   0  24   -6.88    4.00
  -3   0  25   16.09    5.36
   3   1  -1  836.98   27.57
   3   1  -1  808.08   25.92
  -3   1   1  782.23   27.23
  -3  -1   1  764.17   26.30
   3  -1  -1  819.93   26.57
   3   1  -2    5.47    1.22
   3   1  -2    9.70    0.74
  -3   1   2    6.46    0.99
  -3  -1   2    7.99    1.09
   3  -1  -2    6.33    0.97
   3   1  -3  795.49   26.45
   3   1  -3  781.12   26.45
  -3   1   3  795.04   28.57
  -3  -1   3  786.74   27.05
  -3  -1   3  822.08   28.01
   3  -1  -3  812.06   26.81
   3   1  -4    9.76    1.33
   3   1  -4   14.06    1.22
  -3   1   4   10.92    1.49
  -3  -1   4    9.41    1.69
  -3  -1   4   11.19    1.27
   3  -1  -4   13.03    1.57
   3   1  -5  534.51   17.90
   3   1  -5  545.94   18.87
  -3   1   5  545.39   19.68
  -3  -1   5  526.03   18.00
  -3  -1   5  565.93   19.89
   3  -1  -5  537.67   18.58
   3   1  -6    3.22    1.07
   3   1  -6    5.96    1.10
  -3   1   6    4.33    0.87
  -3  -1   6    3.36    0.84
  -3  -1   6    2.43    1.28
   3  -1  -6    2.39    0.84
   3   1  -7 1054.62   35.54
   3   1  -7 1038.98   36.23
  -3   1   7 1133.34   38.91
  -3  -1   7 1072.21   34.81
  -3  -1   7 1105.69   38.73
   3  -1  -7 1102.83   35.35
   3   1  -8    1.31    0.83
  -3   1   8    3.21    0.99
  -3  -1   8    1.68    1.08
  -3  -1   8   -0.13    1.03
   3  -1  -8    0.24    0.83
   3   1  -9  218.48    8.45
  -3   1   9  223.17    8.18
  -3  -1   9  200.05    7.79
  -3  -1   9  191.59    8.27
   3  -1  -9  210.90    7.44
   3   1 -10   36.95    2.26
  -3   1  10   38.49    2.34
  -3   1  10   29.77    2.60
  -3  -1  10   37.22    2.15
  -3  -1  10   34.97    3.09
   3  -1 -10   38.84    2.00
   3   1 -11  188.27    7.06
  -3   1  11  192.45    7.17
  -3   1  11  170.70    8.31
  -3  -1  11  182.25    7.41
  -3  -1  11  181.79    8.66
   3  -1 -11  192.18    6.69
   3   1 -12   21.18    1.80
  -3   1  12   18.44    1.60
  -3   1  12   12.27    2.23
  -3  -1  12   19.74    1.79
  -3  -1  12   15.32    2.45
   3  -1 -12   20.09    1.40
   3   1 -13   69.78    3.38
  -3   1  13   72.87    3.58
  -3   1  13   52.00    4.47
  -3  -1  13   69.01    3.69
  -3  -1  13   61.40    4.51
   3  -1 -13   70.56    2.94
   3   1 -14   18.52    1.94
  -3   1  14   17.77    1.48
  -3   1  14   13.04    2.61
  -3  -1  14   20.40    1.90
  -3  -1  14    3.09    2.96
   3  -1 -14   20.12    1.30
   3   1 -15  132.57    5.39
  -3   1  15  110.41    7.09
  -3  -1  15  105.88    6.58
   3  -1 -15  128.25    4.91
  -3   1  15  131.30    5.72
  -3  -1  15  109.63    5.35
  -3   1  16   -2.12    0.75
  -3   1  16    0.50    2.24
  -3  -1  16    0.12    0.83
  -3  -1  16   -1.10    1.35
  -3  -1  16    1.16    2.19
   3  -1 -16    0.60    0.72
  -3   1  17   82.16    3.67
  -3   1  17   74.79    3.33
  -3   1  17   62.56    6.33
  -3  -1  17   71.57    3.80
  -3  -1  17   68.88    3.83
  -3  -1  17   66.66    5.40
  -3   1  18    7.91    0.77
  -3   1  18    8.01    0.75
  -3   1  18    6.33    3.97
  -3  -1  18    8.42    1.31
  -3  -1  18    7.29    1.61
  -3  -1  18    8.08    2.95
  -3   1  19    4.21    3.10
  -3  -1  19    5.95    1.55
  -3  -1  19    4.84    1.61
  -3  -1  19    2.56    4.23
  -3   1  20    5.69    3.47
  -3  -1  20    1.68    1.56
  -3  -1  20    2.74    1.49
  -3  -1  20    8.95    3.33
  -3   1  21   84.45    7.67
  -3  -1  21  102.55    5.33
  -3  -1  21  111.95    8.94
  -3   1  22    5.56    5.06
  -3  -1  22    5.10    3.69
  -3   1  23   46.60    6.91
  -3  -1  23   57.70    6.74
  -3   1  24   10.96    4.92
  -3  -1  24    9.13    4.82
  -3   1  25   54.56    7.38
  -3  -1  25   45.79    7.34
   3   2  -1   28.26    1.94
  -3   2   1   32.97    2.40
  -3  -2   1   27.88    1.93
   3  -2  -1   31.09    2.21
  -3  -2   2  641.90   22.25
   3   2  -2  640.93   20.85
  -3   2   2  613.33   22.92
   3  -2  -2  657.61   22.15
   3   2  -3   92.45    4.34
   3   2  -3  106.46    4.00
  -3   2   3   99.75    4.30
  -3  -2   3   91.22    4.23
   3  -2  -3  103.43    4.28
   3   2  -4  187.15    7.34
   3   2  -4  194.38    7.57
  -3   2   4  187.23    7.33
  -3  -2   4  185.06    7.13
   3  -2  -4  195.61    7.30
   3   2  -5  117.65    5.04
   3   2  -5  119.99    5.18
  -3   2   5  104.61    4.79
  -3  -2   5  114.46    4.71
   3  -2  -5  115.47    4.84
   3   2  -6  250.64    9.24
   3   2  -6  251.99    9.47
  -3   2   6  245.67    9.46
  -3  -2   6  242.47    9.30
   3  -2  -6  255.04    9.03
   3   2  -7  494.91   16.68
   3   2  -7  523.37   18.76
  -3   2   7  508.31   17.79
  -3  -2   7  502.47   17.76
  -3  -2   7  574.90   20.00
   3  -2  -7  502.79   17.60
   3   2  -8   36.41    2.40
   3   2  -8   20.94    2.31
  -3   2   8   35.45    2.01
  -3  -2   8   33.73    2.29
  -3  -2   8   27.04    2.44
   3  -2  -8   35.21    2.14
   3   2  -9  402.25   14.20
   3   2  -9  455.80   16.23
  -3   2   9  416.82   15.14
  -3  -2   9  400.20   14.37
  -3  -2   9  474.81   17.48
   3  -2  -9  415.37   14.69
   3   2 -10  546.40   18.13
   3   2 -10  479.23   18.14
  -3   2  10  551.78   19.08
  -3  -2  10  550.51   18.23
  -3  -2  10  525.47   20.49
   3  -2 -10  541.41   17.70
   3   2 -11  583.16   20.14
   3   2 -11  571.12   20.90
  -3   2  11  588.99   21.50
  -3  -2  11  566.82   20.38
  -3  -2  11  639.93   23.17
   3  -2 -11  570.32   19.27
   3   2 -12  219.35    8.52
   3   2 -12  175.47    9.20
  -3   2  12  239.39    8.38
  -3  -2  12  227.62    8.55
  -3  -2  12  194.86    9.99
   3  -2 -12  239.59    8.08
   3   2 -13  475.89   16.55
  -3   2  13  465.37   16.82
  -3  -2  13  453.64   16.37
   3  -2 -13  471.15   15.66
  -3  -2  13  518.90   19.83
   3   2 -14   95.80    4.79
  -3   2  14  100.19    4.10
  -3   2  14   68.16    5.09
  -3  -2  14   92.40    4.44
  -3  -2  14   78.31    5.58
   3  -2 -14  102.24    3.74
   3   2 -15  183.05    7.91
  -3   2  15  176.45    6.96
  -3   2  15  158.12    9.11
  -3  -2  15  167.73    7.19
  -3  -2  15  184.42    9.50
   3  -2 -15  188.22    6.71
  -3   2  16   55.48    5.47
  -3  -2  16   83.93    4.42
  -3  -2  16   66.20    5.71
   3  -2 -16   89.63    3.13
  -3   2  16   89.82    3.37
  -3  -2  16   81.98    4.95
  -3   2  17  224.15   11.93
  -3  -2  17  249.26    9.68
  -3  -2  17  218.68   11.07
  -3  -2  17  259.57   13.15
  -3  -2  18  157.34    7.27
  -3  -2  18  141.70    6.63
  -3  -2  18  108.75    7.66
  -3   2  18  105.38    7.66
  -3   2  19  118.16    8.40
  -3  -2  19  140.39    7.13
  -3  -2  19  131.99    7.62
  -3  -2  19  129.88    8.69
  -3   2  20   24.19    4.38
  -3  -2  20   34.60    2.73
  -3  -2  20   33.17    3.24
  -3  -2  20   21.19    4.14
  -3   2  21   69.02    6.44
  -3  -2  21  101.75    5.82
  -3  -2  21   89.04    7.24
  -3   2  22    0.12    3.76
  -3  -2  22   -4.25    3.61
  -3   2  23   24.40    5.22
  -3  -2  23   25.33    7.33
  -3  -2  24    7.31    5.13
  -3   2  24    1.09    4.24
  -3   2  25    0.77    4.61
   3   3  -1   17.90    1.69
  -3   3   1   18.62    1.80
  -3  -3   1   18.68    1.82
   3  -3  -1   18.46    1.97
  -3   3   2  131.24    6.18
   3  -3  -2  135.07    5.66
   3   3  -2  135.06    5.33
  -3  -3   2  128.37    5.84
   3   3  -3  262.53    9.20
  -3   3   3  262.97   10.05
  -3  -3   3  258.71    9.87
   3  -3  -3  269.21    9.69
   3   3  -4  138.51    5.80
  -3   3   4  133.91    6.43
  -3  -3   4  138.23    6.10
   3  -3  -4  140.54    5.61
   3   3  -5  536.89   18.27
   3   3  -5  570.85   18.72
  -3   3   5  513.06   19.19
  -3  -3   5  481.75   17.71
   3  -3  -5  552.94   18.48
  -3   3   6   63.83    3.09
  -3  -3   6   61.78    3.54
   3  -3  -6   71.21    3.26
   3   3  -6   63.74    3.75
   3   3  -6   47.92    2.97
   3   3  -7  503.30   16.86
   3   3  -7  502.59   17.83
  -3  -3   7  514.38   18.10
   3  -3  -7  522.42   17.81
  -3   3   7  510.47   18.82
   3   3  -8   24.22    2.18
  -3   3   8   27.13    2.19
  -3  -3   8   29.76    2.44
   3  -3  -8   32.15    2.15
   3   3  -8   21.23    2.21
   3   3  -9   68.59    4.13
   3   3  -9   73.54    4.17
  -3   3   9   66.82    3.61
  -3  -3   9   66.85    3.79
   3  -3  -9   73.24    3.21
   3   3 -10   82.56    4.15
   3   3 -10   63.83    4.40
  -3   3  10   77.64    3.75
  -3  -3  10   76.86    4.28
   3  -3 -10   86.25    3.79
   3   3 -11   11.61    1.83
   3   3 -11   10.11    2.19
  -3   3  11    8.79    1.42
  -3  -3  11   12.08    2.20
   3  -3 -11   14.69    1.41
   3   3 -12   11.53    2.45
   3   3 -12    0.85    2.43
  -3   3  12    3.49    0.91
  -3  -3  12    3.90    1.46
   3  -3 -12    8.43    1.05
   3   3 -13    2.09    1.48
   3   3 -13   -0.36    1.94
  -3   3  13    0.65    0.91
  -3  -3  13    1.22    1.34
   3  -3 -13    3.62    0.93
   3   3 -14   11.23    2.10
   3   3 -14   17.80    3.03
  -3   3  14   11.50    1.29
  -3  -3  14   11.56    2.31
  -3  -3  14   13.61    2.59
   3  -3 -14   17.07    1.28
   3   3 -15   47.29    4.72
  -3   3  15   43.36    2.18
  -3  -3  15   40.82    3.41
  -3  -3  15   30.08    3.10
  -3  -3  15   32.58    3.64
   3  -3 -15   44.50    2.09
   3   3 -16   30.08    3.99
  -3   3  16   22.32    0.99
  -3  -3  16   30.43    3.03
  -3  -3  16   21.46    2.73
  -3  -3  16   19.62    3.51
   3  -3 -16   28.17    1.18
  -3   3  17   10.50    2.98
  -3  -3  17   12.70    2.42
  -3  -3  17    6.96    2.11
  -3  -3  17    7.54    2.86
  -3   3  18   -0.12    3.82
  -3  -3  18    4.10    2.17
  -3  -3  18   -1.24    1.62
  -3  -3  18   -1.43    2.86
  -3  -3  19   25.24    3.24
  -3  -3  19   38.25    4.82
  -3  -3  19   26.56    2.77
  -3   3  19   33.62    5.38
  -3   3  20   11.73    5.03
  -3  -3  20   11.38    2.52
  -3  -3  20   12.06    2.99
  -3   3  21   21.56    5.63
  -3  -3  21   26.15    2.87
  -3   3  23   34.87    6.95
  -3   3  24   -2.28    5.87
  -3   3  25   31.28    7.91
   3   4  -1   81.24    4.14
  -3  -4   1   84.08    4.52
   3  -4  -1   87.14    4.57
  -3   4   1   77.94    4.16
   3   4  -2   29.64    2.43
  -3   4   2   24.05    2.47
  -3  -4   2   23.10    2.08
   3  -4  -2   21.35    2.46
   3  -4  -3  251.06   10.06
   3   4  -3  246.48    9.27
  -3  -4   3  243.46    9.58
  -3   4   3  243.24    9.26
   3   4  -4  198.99    7.93
  -3   4   4  194.96    8.09
  -3  -4   4  194.14    7.74
   3  -4  -4  200.95    7.69
  -3   4   5   19.40    1.95
  -3  -4   5   17.06    2.21
   3  -4  -5   23.93    2.18
   3   4  -5   16.07    2.56
   3   4  -6  934.14   30.86
   3   4  -6  937.28   31.52
  -3   4   6  961.14   32.69
  -3  -4   6  940.33   32.43
   3  -4  -6  984.25   31.87
   3   4  -7  182.62    7.96
   3   4  -7  258.12    8.57
   3  -4  -7  198.03    7.58
  -3  -4   7  183.95    7.89
  -3   4   7  189.50    8.23
   3   4  -8  333.58   11.68
   3   4  -8  297.67   11.74
  -3   4   8  304.29   11.76
  -3  -4   8  318.28   11.98
   3  -4  -8  323.25   11.75
   3   4  -9  120.75    5.41
  -3   4   9  121.39    5.23
  -3  -4   9  131.19    6.05
   3  -4  -9  129.39    5.73
   3   4 -10  304.65   11.00
   3   4 -10  271.97   11.69
  -3   4  10  289.84   10.59
  -3  -4  10  271.19   11.13
   3  -4 -10  310.28   10.61
   3   4 -11  257.00   10.77
   3   4 -11  257.04   11.78
  -3   4  11  233.31    9.91
  -3  -4  11  242.36   10.39
   3  -4 -11  269.02    9.28
   3   4 -12  250.29   10.31
   3   4 -12  215.10   10.53
  -3   4  12  233.01    8.85
  -3  -4  12  229.12   10.64
   3  -4 -12  260.02    8.91
   3   4 -13   62.64    4.72
   3   4 -13   82.46    4.89
  -3   4  13   63.87    3.36
  -3  -4  13   65.27    4.57
   3  -4 -13   70.78    3.07
   3   4 -14   53.63    4.63
  -3   4  14   52.89    2.68
  -3  -4  14   59.21    4.45
  -3  -4  14   53.21    3.98
   3  -4 -14   58.13    2.83
   3   4 -15    4.86    2.67
  -3   4  15   -0.62    0.75
  -3  -4  15    4.68    2.34
  -3  -4  15   -1.87    2.37
   3  -4 -15    1.17    0.58
   3   4 -16  215.28   11.44
  -3  -4  16  225.79   10.76
   3  -4 -16  229.25    8.31
   3  -4 -16  234.38    8.02
  -3  -4  17   96.33    6.01
  -3  -4  17  108.14    6.16
  -3  -4  18   54.55    3.93
  -3  -4  18   41.55    4.62
  -3  -4  19  148.00    7.61
  -3   4  19  132.43    9.38
  -3   4  20   20.29    4.51
  -3  -4  20   35.19    3.90
  -3   4  21   57.84    6.18
  -3  -4  21   71.41    5.35
  -3   4  22   27.46    6.42
  -3   4  23    6.42    6.30
  -3   4  24    7.14    6.78
   3   5  -1  227.08    8.60
  -3   5   1  233.06   10.09
  -3  -5   1  239.36    9.09
   3  -5  -1  232.41    9.08
   3   5  -2  785.22   25.85
  -3   5   2  787.85   27.70
  -3  -5   2  760.56   27.69
   3  -5  -2  832.93   29.84
   3   5  -3   14.22    2.33
  -3   5   3   17.54    2.36
  -3  -5   3   17.68    2.21
   3  -5  -3   14.20    2.33
  -3  -5   4 1113.85   37.80
   3   5  -4 1198.47   38.99
  -3   5   4 1139.94   40.09
   3  -5  -4 1128.72   38.85
   3   5  -5    7.37    1.72
  -3   5   5    4.32    2.23
  -3  -5   5    4.80    1.85
   3  -5  -5    7.74    1.57
  -3  -5   6  253.53   10.51
   3   5  -6  274.13   10.75
  -3   5   6  275.62   10.90
   3  -5  -6  282.92   10.65
   3  -5  -7  233.89    9.15
   3   5  -7  219.49    8.91
   3   5  -7  256.27   10.17
  -3   5   7  223.65    9.18
  -3  -5   7  224.86    9.41
   3  -5  -8  336.74   12.35
   3   5  -8  330.73   12.65
   3   5  -8  288.24   12.22
  -3   5   8  334.90   12.07
  -3  -5   8  327.47   13.14
   3   5  -9  102.32    5.89
  -3   5   9   87.93    4.57
   3   5  -9   83.94    4.96
  -3  -5   9   82.03    5.08
   3  -5  -9   82.34    3.93
   3   5 -10  236.10    9.96
   3   5 -10  192.68    9.57
  -3   5  10  240.14    8.87
  -3  -5  10  233.28   10.31
   3  -5 -10  255.72    9.77
   3   5 -11   12.43    2.61
   3   5 -11   18.17    3.05
  -3   5  11    3.10    1.68
  -3  -5  11    9.80    2.23
   3  -5 -11   13.01    1.54
   3   5 -12   65.40    4.62
   3   5 -12   50.55    4.39
  -3   5  12   52.60    2.96
  -3  -5  12   62.08    4.23
  -3  -5  12   47.96    4.49
   3  -5 -12   67.01    3.45
   3   5 -13    0.00    2.92
  -3   5  13    2.92    1.27
  -3  -5  13   -0.50    1.74
  -3  -5  13    3.12    3.00
   3  -5 -13    4.03    1.42
   3   5 -14   35.98    4.26
  -3   5  14   33.38    2.37
  -3  -5  14   44.01    4.23
   3  -5 -14   49.88    2.86
   3   5 -15   22.95    4.98
  -3   5  15   21.86    1.70
  -3  -5  15   23.25    2.99
  -3  -5  15   21.90    3.38
   3  -5 -15   25.40    1.66
  -3  -5  16   10.07    2.49
  -3  -5  16    3.01    3.51
   3  -5 -16   10.57    0.94
   3  -5 -16   10.84    1.06
  -3  -5  17    3.35    2.24
  -3  -5  17   -4.63    2.50
  -3   5  18    3.22    2.23
  -3   5  19   -0.50    2.10
  -3   5  20   61.69    4.82
  -3   5  21   28.73    5.22
  -3  -5  21   15.49    3.07
  -3   5  22   21.98    6.65
  -3  -5  22   18.10    4.16
  -3   5  23   32.45    7.37
   3   6  -1   16.42    3.09
  -3   6   1   19.36    2.62
  -3  -6   1   16.64    2.81
   3  -6  -1   16.03    2.36
   3   6  -2    4.32    1.85
  -3   6   2    1.18    1.70
  -3  -6   2    0.49    1.59
   3  -6  -2    1.61    1.73
   3   6  -3   16.56    2.47
  -3   6   3    4.06    1.70
  -3  -6   3    7.98    1.96
   3  -6  -3   12.05    2.58
  -3  -6   4  151.02    7.51
   3  -6  -4  160.78    7.24
   3   6  -4  135.13    6.70
  -3   6   4  151.79    6.96
   3   6  -5    8.55    2.35
  -3   6   5   13.61    2.62
  -3  -6   5   11.69    2.09
   3  -6  -5    9.47    2.43
   3   6  -6  270.69   10.96
  -3   6   6  240.10    9.84
  -3  -6   6  265.94   10.39
   3  -6  -6  256.67   10.55
   3   6  -7   70.20    5.35
  -3   6   7   72.32    4.57
  -3  -6   7   68.37    4.70
   3  -6  -7   65.87    3.96
   3   6  -8  240.78   10.73
   3   6  -8  219.47   10.59
  -3   6   8  223.80    9.14
  -3  -6   8  242.39   10.54
   3  -6  -8  230.15   10.06
   3   6  -9   17.32    2.99
   3   6  -9   47.77    3.77
  -3   6   9   20.36    2.21
  -3  -6   9   27.73    3.34
   3  -6  -9   22.28    2.25
   3   6 -10  343.51   14.86
  -3  -6  10  332.31   12.95
   3   6 -10  334.32   14.90
  -3   6  10  295.14   12.16
  -3  -6  10  311.97   14.65
   3  -6 -10  334.97   13.10
   3   6 -11    4.96    2.42
  -3   6  11   15.86    2.30
  -3  -6  11   15.65    3.48
  -3  -6  11   15.00    3.00
   3  -6 -11   20.77    2.36
  -3  -6  12   51.46    4.89
   3   6 -12   59.51    5.22
  -3   6  12   52.77    3.42
  -3  -6  12   57.84    4.61
   3  -6 -12   58.73    3.56
   3   6 -13   17.29    3.27
  -3   6  13    3.74    1.25
  -3  -6  13    1.99    2.99
  -3  -6  13    7.65    2.88
   3  -6 -13    7.83    1.66
   3   6 -14  280.99   16.66
  -3   6  14  295.40   11.46
  -3  -6  14  307.79   13.29
  -3  -6  14  296.14   15.36
   3  -6 -14  337.86   13.87
  -3  -6  15   36.33    4.12
  -3  -6  15   27.75    4.77
   3  -6 -15   40.65    2.52
   3  -6 -15   44.29    2.77
  -3  -6  16  336.47   14.46
  -3  -6  16  336.58   16.54
   3  -6 -16  337.40   13.17
   3  -6 -16  378.88   13.38
   3  -6 -17    2.95    0.80
  -3  -6  17    2.25    2.50
  -3   6  18  161.65    9.78
  -3   6  19    4.49    2.62
  -3   6  20   97.90    7.12
  -3   6  21   10.79    3.60
  -3   6  22   77.44    7.06
  -3   6  23   11.97    5.15
   3   7  -1   37.90    4.35
  -3   7   1   50.01    4.05
  -3  -7   1   48.57    4.40
   3  -7  -1   54.41    4.13
   3   7  -2  522.79   20.23
  -3   7   2  496.02   18.62
  -3  -7   2  480.47   17.94
   3  -7  -2  510.75   21.11
   3   7  -3   19.78    2.99
  -3   7   3   24.69    3.53
  -3  -7   3   23.26    3.06
   3  -7  -3   23.09    2.84
   3   7  -4  667.57   25.27
  -3   7   4  611.56   23.46
  -3  -7   4  601.31   21.94
   3  -7  -4  624.18   22.62
   3   7  -5   15.58    2.87
  -3   7   5   11.09    2.48
  -3  -7   5   13.26    3.44
   3  -7  -5   14.75    2.44
   3   7  -6  199.77    9.76
  -3   7   6  192.90    8.48
  -3  -7   6  202.88    9.50
   3  -7  -6  223.96    9.49
   3   7  -7   15.99    3.37
  -3   7   7   23.10    2.86
  -3  -7   7   28.69    4.07
  -3  -7   7   20.49    3.50
   3  -7  -7   26.07    3.25
  -3   7   8   71.10    4.66
  -3  -7   8   72.53    4.70
  -3  -7   8   70.04    5.63
   3  -7  -8   75.51    4.79
   3   7  -9   35.90    3.85
  -3   7   9   26.10    3.22
  -3  -7   9   19.90    3.21
  -3  -7   9   29.80    4.76
   3  -7  -9   35.93    3.21
   3   7 -10    1.56    2.39
  -3   7  10    3.96    2.04
  -3  -7  10    7.18    2.60
  -3  -7  10   -1.38    2.51
   3  -7 -10    6.02    1.89
   3   7 -11    9.81    2.75
  -3   7  11    2.15    1.90
  -3  -7  11    6.95    3.35
  -3  -7  11    0.88    2.64
   3  -7 -11    3.89    2.35
   3   7 -12   58.17    5.77
  -3   7  12   60.95    3.88
  -3  -7  12   71.70    5.23
  -3  -7  12   68.72    6.16
   3  -7 -12   82.80    5.21
  -3   7  13   14.64    1.97
  -3  -7  13   19.29    4.36
  -3  -7  13   21.12    3.90
   3  -7 -13   23.74    2.34
   3  -7 -13   23.29    2.84
  -3  -7  14  183.29    9.51
  -3  -7  14  141.64    9.70
   3  -7 -14  190.54    7.53
   3  -7 -14  204.33    8.34
  -3  -7  15    8.24    3.37
   3  -7 -15   12.88    1.66
   3  -7 -15   16.84    2.05
  -3  -7  16    1.25    3.75
   3  -7 -16   -4.16    1.27
   3  -7 -16    1.09    1.22
  -3  -7  17    0.50    2.63
   3  -7 -17    0.11    1.25
  -3   7  18    9.01    3.63
  -3   7  19   -2.50    3.00
  -3   7  20   -0.25    3.00
  -3   7  21   -1.87    2.99
   3   8  -1    2.50    2.25
  -3   8   1    7.94    2.47
  -3  -8   1    9.97    2.55
  -3  -8   1    4.62    2.62
   3  -8  -1   18.41    3.88
   3   8  -2    6.49    2.50
  -3   8   2    6.90    2.34
  -3  -8   2   10.49    3.75
   3  -8  -2    4.61    2.62
  -3  -8   2    8.53    2.56
  -3   8   3   15.74    2.60
  -3  -8   3    8.54    3.29
  -3  -8   3   18.37    4.25
   3  -8  -3   20.08    3.72
  -3   8   4   50.80    4.68
  -3  -8   4   53.52    4.16
   3  -8  -4   56.04    4.56
  -3  -8   4   47.27    4.88
  -3   8   5   75.22    4.68
  -3  -8   5   68.66    5.15
  -3  -8   5   73.84    6.39
   3  -8  -5   82.69    5.52
  -3   8   6  154.96    7.52
   3  -8  -6  152.40    7.93
  -3  -8   6  167.07    8.60
  -3  -8   6  147.67    9.16
  -3   8   7   22.94    2.96
  -3  -8   7   24.31    3.56
  -3  -8   7   21.31    4.01
   3  -8  -7   23.26    3.14
  -3   8   8  242.47   10.93
  -3  -8   8  262.95   11.36
  -3  -8   8  218.32   11.94
   3  -8  -8  244.31   10.84
  -3   8   9    7.39    2.93
  -3  -8   9    9.36    3.82
  -3  -8   9    1.63    3.26
   3  -8  -9    8.44    2.26
   3   8 -10  297.51   15.31
   3  -8 -10  317.11   13.12
  -3  -8  10  303.56   14.37
  -3   8  10  312.70   13.06
  -3   8  11    8.38    2.63
   3  -8 -11    8.83    2.24
  -3  -8  11    2.84    2.84
  -3  -8  12  257.30   13.31
   3  -8 -12  291.10   11.53
   3  -8 -12  273.10   13.53
  -3  -8  13    9.69    3.35
   3  -8 -13    4.74    2.43
   3  -8 -13    3.54    2.47
  -3  -8  14  172.58    9.74
   3  -8 -14  174.70    8.04
   3  -8 -14  158.71    8.63
  -3  -8  15   22.06    4.36
   3  -8 -15   35.00    2.93
  -3  -8  16  246.03   14.42
   3  -8 -16  248.32   10.76
  -3   8  18   45.76    5.88
  -3   8  19   -1.63    3.50
  -3   8  20   86.08    7.65
  -3   8  21    1.12    4.12
  -3   9   1   34.08    4.67
  -3  -9   1   23.28    3.40
  -3  -9   1   20.03    4.63
   3  -9  -1   31.11    4.14
  -3   9   2  244.81   11.82
  -3  -9   2  275.40   11.71
  -3  -9   2  233.41   12.43
   3  -9  -2  274.36   12.68
  -3   9   3   37.14    4.01
  -3  -9   3   34.66    4.02
  -3  -9   3   23.80    4.14
   3  -9  -3   29.81    3.98
  -3   9   4  280.11   12.18
  -3  -9   4  291.23   12.35
  -3  -9   4  243.05   13.19
   3  -9  -4  285.09   13.77
  -3   9   5   64.83    5.68
  -3  -9   5   79.05    5.50
   3  -9  -5   72.49    6.39
  -3   9   6  192.70    9.40
  -3  -9   6  214.79   10.78
   3  -9  -6  233.71   11.14
  -3   9   7   29.16    4.22
  -3  -9   7   27.90    4.16
   3  -9  -7   40.13    4.84
  -3   9   8  175.76    8.92
  -3  -9   8  179.97    9.71
   3  -9  -8  180.09   10.24
  -3   9   9   65.16    5.06
  -3  -9   9   82.17    7.01
   3  -9  -9   81.45    5.44
   3  -9  -9   72.31    5.73
   3  -9 -10   43.30    3.88
   3  -9 -10   38.24    4.15
  -3  -9  10   38.27    4.68
  -3  -9  11   45.50    5.18
   3  -9 -11   47.36    4.72
   3  -9 -11   47.67    3.97
  -3  -9  12   15.69    4.82
   3  -9 -12   17.04    3.65
   3  -9 -12   14.18    3.42
  -3  -9  13   14.24    3.84
   3  -9 -13   19.62    2.89
  -3  -9  14   15.51    4.09
   3  -9 -14   16.09    2.96
  -3  -9  15    3.23    3.48
   3  -9 -15   16.50    2.79
  -3  -9  16   -8.84    5.10
   3  -9 -16   -2.17    1.94
  -3   9  17    3.24    3.74
  -3   9  18   12.73    4.74
  -3   9  19   -1.25    5.87
  -3  10   1   -1.93    4.00
  -3 -10   1   -1.45    2.78
  -3  10   2   56.83    5.16
  -3 -10   2   50.98    5.33
  -3  10   3   -6.31    2.83
  -3 -10   3   -4.37    4.12
  -3  10   4   47.40    4.63
  -3 -10   4   45.18    4.98
  -3  10   5   23.57    4.48
  -3 -10   5   13.26    4.01
   3 -10  -5   19.98    3.71
   3 -10  -5   17.56    5.04
  -3  10   6  115.60    7.03
  -3 -10   6  138.64    8.42
   3 -10  -6  143.55    8.69
   3 -10  -6  138.45    9.30
  -3 -10   7  102.02    7.58
   3 -10  -7  119.74    7.38
   3 -10  -7  122.19    8.26
  -3 -10   8   34.47    6.24
   3 -10  -8   22.46    4.54
  -3 -10   9  123.32    8.95
   3 -10  -9  135.39    7.90
  -3 -10  10    8.83    3.68
   3 -10 -10    4.34    2.61
  -3 -10  11  123.80    9.11
   3 -10 -11  137.59    8.36
  -3 -10  12   42.50    6.41
   3 -10 -12   69.07    5.58
  -3 -10  13   39.50    5.43
   3 -10 -13   43.70    4.06
  -3 -10  14   25.85    4.95
   3 -10 -14   40.53    4.35
  -3 -10  15   65.56    7.32
   3 -10 -15   65.13    5.09
  -3  10  16   94.10    8.71
  -3  10  17   46.37    6.47
  -3  10  18   35.09    7.72
  -3 -11   1   71.65    6.40
   3 -11  -1   90.35    7.19
  -3 -11   2  142.69    9.32
   3 -11  -2  159.62    9.63
  -3 -11   3  100.81    7.63
   3 -11  -3  124.80    8.33
  -3 -11   4  168.59   10.56
   3 -11  -4  162.95   10.10
  -3 -11   5  129.15    9.60
   3 -11  -5  122.21    7.78
  -3 -11   6   12.64    5.84
   3 -11  -6   21.81    4.44
  -3 -11   7   78.78    7.19
   3 -11  -7   84.00    6.82
  -3 -11   8   11.71    4.39
   3 -11  -8   15.16    4.89
  -3 -11   9   63.41    6.97
   3 -11  -9   71.00    6.22
  -3 -11  10   22.89    5.14
   3 -11 -10   26.73    4.19
  -3 -11  11   24.90    4.91
   3 -11 -11   14.01    3.41
  -3 -11  12    4.06    4.06
   3 -11 -12   -0.36    3.85
  -3 -11  13    9.48    4.68
   3 -11 -13   12.45    4.15
  -3  11  14    1.23    6.29
  -3  11  15    0.87    4.45
  -3  11  16   -1.86    6.44
  -3 -12   1   19.52    4.70
   3 -12  -1   27.84    4.85
  -3 -12   2   -1.69    5.19
   3 -12  -2    0.26    3.44
  -3 -12   3    5.44    3.99
   3 -12  -3    7.38    4.20
  -3 -12   4    4.84    3.87
   3 -12  -4    9.65    5.71
  -3 -12   5   26.79    5.33
   3 -12  -5   21.39    5.06
  -3 -12   6   12.50    4.61
   3 -12  -6   17.01    4.54
  -3 -12   7   66.88    7.66
   3 -12  -7   80.73    6.40
  -3 -12   8   10.11    5.12
   3 -12  -8   25.16    5.85
  -3 -12   9   44.04    6.59
   3 -12  -9   58.44    5.93
  -3 -12  10    7.70    6.48
   3 -12 -10    0.73    3.06
  -3 -12  11   25.47    5.88
   3 -12 -11   26.88    4.60
  -3 -12  12   -8.22    4.91
   3 -12 -12    1.91    3.23
  -3  12  13   17.94    7.50
  -3  12  14    1.72    5.05
  -3 -13   1   47.81    6.75
   3 -13  -1   55.55    8.39
  -3 -13   2   20.03    5.31
   3 -13  -2   16.50    5.20
  -3 -13   3   97.03    9.67
   3 -13  -3  101.35    8.88
  -3 -13   4    7.87    5.08
   3 -13  -4   -9.60    4.17
  -3 -13   5  153.78   12.13
   3 -13  -5  133.46   10.21
  -3 -13   6    7.52    5.10
   3 -13  -6   10.91    5.01
  -3 -13   7   89.69    9.73
   3 -13  -7  105.10    9.11
  -3 -13   8   14.00    5.60
   3 -13  -8   23.78    6.44
  -3 -13   9   23.65    6.46
   3 -13  -9   23.60    5.16
  -3 -13  10   -4.88    5.37
   3 -13 -10   14.73    4.63
   3 -14  -1   -3.80    7.21
  -3 -14   1    7.83    5.42
  -3 -14   2    2.54    5.07
   3 -14  -2   25.90    8.34
  -3 -14   3    9.19    7.50
   3 -14  -3   14.88    5.42
  -3  14   4   -8.30    4.65
   2   0  -1    0.85    0.49
  -2   0   1    1.35    0.74
   2   0  -2 3004.23   95.44
  -2   0   2 3006.86   95.38
   2   0  -3    2.42    0.61
  -2   0   3    0.49    0.49
   2   0  -4    2.05    0.60
  -2   0   4    1.58    0.61
  -2   0   4    0.88    0.63
   2   0  -5    0.48    0.60
  -2   0   5    0.36    0.61
   2   0  -6  496.10   16.48
  -2   0   6  500.91   17.41
   2   0  -7    1.19    0.48
  -2   0   7    0.97    0.60
  -2   0   7    1.52    1.39
   2   0  -8 1449.96   45.55
  -2   0   8 1513.72   48.61
  -2   0   8 1398.61   52.05
   2   0  -9   -0.24    0.48
  -2   0   9    3.37    1.08
  -2   0   9    2.29    1.27
   2   0 -10    0.60    0.60
  -2   0  10    0.96    0.48
  -2   0  10    7.62    2.03
   2   0 -11   -0.73    0.49
  -2   0  11   -0.24    0.60
  -2   0  11   -1.52    1.40
  -2   0  12    1.92    0.72
  -2   0  12    3.18    1.78
   2   0 -13    0.12    0.50
  -2   0  13    0.00    0.60
  -2   0  13    2.79    2.41
  -2   0  14   65.97    2.88
  -2   0  14   59.93    2.76
  -2   0  14   43.80    4.19
  -2   0  15    0.96    0.84
  -2   0  15    0.13    0.75
  -2   0  15   -4.57    2.03
  -2   0  16   30.23    1.81
  -2   0  16   27.67    1.90
  -2   0  16   27.26    4.31
  -2   0  17   -0.85    0.73
  -2   0  17   -0.63    2.41
  -2   0  17   -0.25    0.76
  -2   0  18    1.72    0.61
  -2   0  18    2.55    0.64
  -2   0  18   -2.91    2.66
  -2   0  19    1.26    3.66
  -2   0  20   20.56    4.29
  -2   0  21    0.76    3.27
  -2   0  22   52.78    7.16
  -2   0  23   -2.63    3.89
  -2   0  24   32.91    5.63
  -2   0  25   -0.25    6.24
  -2   0  26   79.61    8.60
   2   1  -1  935.71   30.49
  -2   1   1  936.33   30.62
  -2  -1   1  933.42   30.25
   2  -1  -1  969.74   31.42
   2   1  -2  256.75    8.71
   2   1  -2  241.14    8.72
  -2   1   2  261.84    9.02
  -2  -1   2  245.30    8.69
   2  -1  -2  268.72    9.34
  -2  -1   3  721.41   23.86
   2  -1  -3  691.19   22.50
   2   1  -3  655.31   22.16
   2   1  -3  678.32   23.15
  -2   1   3  690.35   22.90
  -2  -1   3  668.10   22.20
   2   1  -4  515.23   17.06
   2   1  -4  538.57   18.50
  -2   1   4  522.78   18.00
  -2  -1   4  511.10   17.48
  -2  -1   4  533.29   18.37
   2  -1  -4  528.55   18.35
   2   1  -5   99.66    3.96
   2   1  -5   96.41    4.30
  -2   1   5  101.59    3.99
  -2  -1   5   99.27    3.97
  -2  -1   5  100.55    4.34
   2  -1  -5  102.21    4.10
   2   1  -6  920.01   29.94
   2   1  -6  885.42   32.27
  -2   1   6  941.65   31.07
  -2  -1   6  881.53   29.50
  -2  -1   6  961.52   33.27
   2  -1  -6  940.68   29.79
   2   1  -7   50.62    2.41
   2   1  -7   50.01    2.81
  -2   1   7   52.50    2.48
  -2  -1   7   52.57    2.52
  -2  -1   7   58.63    3.08
   2  -1  -7   53.62    2.38
   2   1  -8  162.98    6.18
   2   1  -8  172.96    6.72
  -2   1   8  167.54    6.34
  -2  -1   8  160.69    6.13
  -2  -1   8  176.50    7.60
   2  -1  -8  156.93    5.93
   2   1  -9   63.34    3.05
   2   1  -9   64.86    3.41
  -2   1   9   61.64    2.97
  -2  -1   9   59.06    2.88
  -2  -1   9   60.76    3.47
   2  -1  -9   62.21    2.60
   2   1 -10 1296.28   42.00
  -2   1  10 1311.45   41.81
  -2   1  10 1255.00   45.53
  -2  -1  10 1264.95   41.55
  -2  -1  10 1315.93   46.74
   2  -1 -10 1268.26   40.24
  -2   1  11   22.55    2.48
   2   1 -11   30.58    1.85
  -2   1  11   35.95    2.35
  -2  -1  11   35.37    2.51
  -2  -1  11   22.74    3.09
   2  -1 -11   27.17    1.43
   2   1 -12  246.28    8.62
  -2   1  12  242.02    8.83
  -2   1  12  222.62    9.95
  -2  -1  12  231.52    8.38
  -2  -1  12  232.56   10.34
   2  -1 -12  227.43    7.75
  -2   1  13   36.92    1.87
  -2   1  13   27.95    3.11
  -2  -1  13   34.89    2.38
  -2  -1  13   33.08    2.25
  -2  -1  13   21.35    2.83
   2  -1 -13   33.07    1.60
  -2   1  14  540.02   17.86
  -2   1  14  498.00   17.53
  -2   1  14  534.62   22.56
  -2  -1  14  541.54   18.27
  -2  -1  14  512.73   19.10
  -2  -1  14  548.34   21.10
  -2   1  15    2.28    0.51
  -2   1  15    4.58    0.51
  -2   1  15   -0.62    1.99
  -2  -1  15    2.85    0.95
  -2  -1  15    4.40    1.26
  -2  -1  15    0.51    2.06
  -2   1  16  298.50   15.07
  -2  -1  16  328.41   11.07
  -2  -1  16  310.04   12.47
  -2  -1  16  327.40   14.33
  -2   1  17    5.72    2.49
  -2  -1  17    5.32    1.30
  -2  -1  17    6.55    2.70
  -2   1  18  363.05   17.67
  -2  -1  18  426.27   15.11
  -2  -1  18  416.38   17.84
  -2  -1  18  395.15   17.77
  -2   1  19    6.33    4.34
  -2  -1  19   17.56    1.66
  -2  -1  19   16.69    1.77
  -2  -1  19   18.70    3.46
  -2   1  20   99.43    8.31
  -2  -1  20  139.92    5.99
  -2  -1  20  125.43    6.14
  -2  -1  20  124.44    8.45
  -2   1  21   -0.25    3.22
  -2  -1  21    5.11    3.32
  -2   1  22   84.21    7.18
  -2  -1  22  102.45    8.04
  -2   1  23    6.30    5.43
  -2  -1  23    0.89    3.94
  -2   1  24   32.30    5.67
  -2  -1  24   24.99    7.11
  -2   1  25   -1.97    4.43
  -2  -1  25    0.25    4.43
   2   2  -1 1677.29   52.63
  -2   2   1 1657.78   55.17
  -2  -2   1 1625.46   51.83
   2  -2  -1 1700.11   56.77
   2   2  -2 1574.27   50.34
  -2   2   2 1583.80   52.45
  -2  -2   2 1581.25   50.47
   2  -2  -2 1616.03   52.19
   2   2  -3 1293.42   41.43
  -2   2   3 1347.74   43.84
  -2  -2   3 1298.67   42.39
   2  -2  -3 1350.29   42.81
   2   2  -4 1809.30   61.16
   2   2  -4 2044.69   62.35
  -2   2   4 1861.27   65.93
  -2  -2   4 1845.90   60.15
   2  -2  -4 1875.89   59.50
   2   2  -5   46.83    2.85
  -2   2   5   56.48    2.56
  -2  -2   5   52.11    2.68
   2  -2  -5   53.21    2.43
   2   2  -5   53.37    2.67
   2   2  -6  566.01   18.83
   2   2  -6  568.85   19.34
  -2  -2   6  576.56   20.04
  -2   2   6  573.69   19.45
   2  -2  -6  587.60   20.32
   2   2  -7   12.41    1.84
  -2   2   7    6.76    0.89
  -2  -2   7    7.41    1.28
   2  -2  -7    7.06    0.84
   2   2  -7    3.79    1.10
  -2  -2   7    7.56    1.22
   2   2  -8  389.33   14.07
   2   2  -8  409.90   15.38
  -2   2   8  410.22   14.99
  -2  -2   8  436.68   15.73
  -2  -2   8  402.43   14.79
   2  -2  -8  416.18   13.85
   2   2  -9   21.87    1.98
   2   2  -9   26.15    2.20
  -2   2   9   24.69    1.66
  -2  -2   9   23.65    1.95
  -2  -2   9   28.58    2.57
   2  -2  -9   25.97    1.42
   2   2 -10  554.72   17.99
   2   2 -10  508.45   18.97
  -2   2  10  535.98   18.53
  -2  -2  10  541.09   18.46
  -2  -2  10  527.24   20.20
   2  -2 -10  535.08   17.22
   2   2 -11    1.25    1.37
   2   2 -11    0.36    1.58
  -2   2  11    0.39    0.64
  -2  -2  11    0.00    0.97
  -2  -2  11    0.77    1.67
   2  -2 -11    0.23    0.47
  -2  -2  12  162.48    6.70
   2   2 -12  158.49    6.30
   2   2 -12  154.70    7.30
  -2   2  12  154.66    5.83
  -2  -2  12  158.96    7.91
   2  -2 -12  160.29    5.42
  -2  -2  12  146.34    6.29
  -2   2  13   -0.26    0.39
  -2  -2  13    0.73    1.21
  -2  -2  13   -0.13    1.13
  -2  -2  13   -3.10    1.81
   2   2 -13   -0.48    1.82
   2  -2 -13    0.60    0.24
  -2   2  14   38.20    3.64
  -2  -2  14   41.51    2.79
  -2  -2  14   38.54    2.65
  -2  -2  14   39.55    3.75
  -2  -2  15   14.88    2.02
  -2   2  15   17.37    3.16
  -2  -2  15   20.16    1.81
  -2  -2  15   17.72    2.98
  -2   2  16   14.72    3.04
  -2  -2  16   17.08    1.81
  -2  -2  16   12.23    2.14
  -2  -2  16   15.40    3.11
  -2   2  17   -8.28    3.29
  -2  -2  17   -0.24    1.32
  -2  -2  17    0.63    1.64
  -2  -2  17    1.42    3.49
  -2   2  18   11.81    4.14
  -2  -2  18   13.97    2.03
  -2  -2  18   16.74    2.39
  -2  -2  18   26.26    3.88
  -2   2  19   17.05    4.26
  -2  -2  19   22.14    1.91
  -2  -2  19   20.50    2.52
  -2  -2  19   22.88    3.88
  -2   2  20   60.89    6.58
  -2  -2  20   73.58    4.40
  -2  -2  20   65.42    4.68
  -2  -2  20   66.65    6.98
  -2  -2  21   23.61    4.52
  -2   2  21   17.17    4.26
  -2  -2  21   29.99    2.37
  -2   2  22   14.72    4.50
  -2  -2  22   13.52    4.38
  -2  -2  23   11.57    6.43
  -2   2  23    7.17    4.13
  -2   2  24   58.93    7.66
  -2  -2  24   62.75    7.45
  -2   2  25   10.20    5.10
  -2  -2  25   15.49    7.43
   2   3  -1  530.24   17.26
  -2   3   1  508.95   17.95
  -2  -3   1  513.58   17.80
   2  -3  -1  552.76   18.52
   2   3  -2   14.05    1.47
  -2   3   2   16.47    1.69
  -2  -3   2   14.34    1.47
   2  -3  -2   17.46    1.73
   2   3  -3  378.10   13.15
  -2   3   3  374.92   13.28
  -2  -3   3  382.75   14.05
   2  -3  -3  382.27   13.24
   2   3  -4   21.98    1.84
  -2   3   4   28.18    1.69
  -2  -3   4   27.07    1.97
   2  -3  -4   25.71    1.84
   2   3  -5   56.29    3.08
   2   3  -5   50.49    2.99
  -2   3   5   51.19    2.73
  -2  -3   5   52.24    2.84
   2  -3  -5   54.64    2.81
   2   3  -6  102.72    4.96
   2   3  -6  121.36    4.86
  -2   3   6   97.77    4.69
  -2  -3   6  110.75    4.70
   2  -3  -6  101.02    4.25
   2   3  -7  302.87   10.60
   2   3  -7  293.19   10.57
  -2   3   7  283.42   10.70
  -2  -3   7  284.03   10.40
   2  -3  -7  300.56   10.40
   2   3  -8   92.42    4.00
   2   3  -8  106.63    4.71
  -2   3   8   81.31    3.78
  -2  -3   8   94.37    4.70
   2  -3  -8   95.26    3.96
   2  -3  -9  297.77   10.05
   2   3  -9  269.57   10.05
   2   3  -9  249.49    9.65
  -2   3   9  283.06   10.43
  -2  -3   9  274.07   10.66
   2   3 -10  451.60   15.52
   2   3 -10  473.91   17.40
  -2   3  10  422.35   15.75
  -2  -3  10  442.93   15.88
   2  -3 -10  438.77   14.75
   2   3 -11  138.21    5.81
  -2   3  11  122.49    5.18
  -2  -3  11  128.76    5.82
  -2  -3  11  136.95    5.81
   2  -3 -11  137.88    4.84
   2   3 -12  110.39    6.00
  -2   3  12   96.53    3.97
  -2  -3  12  101.28    5.08
  -2  -3  12   98.80    5.44
   2  -3 -12  103.84    3.76
   2   3 -13  298.70   12.98
  -2   3  13  327.11   10.88
  -2  -3  13  330.86   13.01
  -2  -3  13  325.74   13.48
   2  -3 -13  351.97   11.12
   2   3 -14  208.67   10.02
  -2  -3  14  218.27    8.67
  -2  -3  14  177.87    8.90
   2   3 -15   60.33    4.99
  -2  -3  15   68.64    3.95
  -2  -3  15   52.88    3.93
  -2  -3  15   70.13    5.20
   2   3 -16   27.33    4.13
  -2  -3  16   25.52    2.70
  -2  -3  16   24.92    3.64
   2   3 -17  215.12   11.56
  -2   3  17  225.71   11.27
  -2  -3  17  258.71   11.06
  -2  -3  17  250.40   11.34
  -2  -3  17  272.00   12.97
  -2  -3  18  170.26    9.93
  -2  -3  18  157.83    8.26
  -2   3  18  154.73    9.71
  -2  -3  18  173.40    7.84
  -2  -3  19   34.70    3.40
  -2  -3  19   33.44    3.65
  -2  -3  20    6.40    2.17
  -2  -3  20    6.65    2.13
  -2   3  20   11.88    3.72
  -2   3  21    0.36    3.12
  -2  -3  21   10.93    1.80
  -2   3  22   39.14    5.64
  -2   3  23   12.85    4.44
  -2   3  24   12.25    5.04
  -2   3  25   10.81    5.28
   2  -4  -1  548.40   18.66
   2   4  -1  573.80   18.89
  -2   4   1  521.83   20.77
  -2  -4   1  549.13   18.66
   2   4  -2  748.33   24.16
  -2   4   2  739.27   25.27
  -2  -4   2  733.61   25.01
   2  -4  -2  741.51   25.08
   2   4  -3  674.77   22.46
  -2   4   3  634.30   23.04
  -2  -4   3  667.16   23.44
   2  -4  -3  670.04   22.55
   2   4  -4    9.21    1.62
  -2   4   4    4.96    1.44
  -2  -4   4    5.69    1.85
   2  -4  -4    6.77    1.11
   2  -4  -5  280.33   10.31
   2   4  -5  275.06   10.15
  -2   4   5  271.40   10.47
  -2  -4   5  270.98   10.81
   2   4  -6   74.30    3.76
  -2   4   6   68.07    3.40
  -2  -4   6   73.87    4.22
   2  -4  -6   73.37    3.41
   2   4  -7  285.14   10.46
   2   4  -7  270.45   10.32
  -2   4   7  278.91   10.06
  -2  -4   7  289.35   10.96
   2  -4  -7  284.80   10.54
   2   4  -8   62.52    3.78
   2   4  -8   76.47    3.96
  -2   4   8   57.27    3.25
  -2  -4   8   64.83    3.86
   2  -4  -8   67.21    3.01
   2   4  -9  139.76    6.07
  -2   4   9  131.76    5.71
   2   4  -9  109.78    5.81
  -2  -4   9  128.66    6.23
   2  -4  -9  136.95    5.51
  -2   4  10   74.09    3.60
  -2  -4  10   66.88    4.56
   2   4 -10   68.78    4.44
  -2  -4  10   70.29    4.24
   2  -4 -10   77.31    3.46
   2   4 -11   11.55    2.21
  -2   4  11   15.49    1.40
  -2  -4  11   11.83    2.24
  -2  -4  11   11.40    2.03
   2  -4 -11   17.21    1.31
   2   4 -12   52.13    4.18
  -2   4  12   52.45    2.51
  -2  -4  12   56.67    3.87
  -2  -4  12   56.84    3.94
   2  -4 -12   65.09    2.73
  -2  -4  13   74.66    5.22
   2   4 -13   54.26    4.54
  -2  -4  13   87.69    4.87
   2  -4 -13   85.57    3.31
   2  -4 -13   86.09    3.19
   2   4 -14   20.06    3.18
  -2  -4  14   16.31    2.24
  -2  -4  14   13.46    2.41
   2  -4 -14   19.47    0.94
   2  -4 -14   21.32    1.05
  -2  -4  15   52.67    4.58
   2   4 -15   50.93    5.13
  -2  -4  15   58.49    3.87
   2   4 -16   56.12    5.50
  -2  -4  16   76.45    4.74
  -2  -4  16   65.15    4.96
  -2  -4  17   13.28    2.23
  -2  -4  17   10.25    3.04
  -2  -4  18    4.95    1.86
  -2  -4  18    4.29    3.03
  -2   4  19    4.75    3.21
  -2  -4  19    0.25    2.22
  -2  -4  19   -2.14    2.01
  -2   4  20   19.38    4.52
  -2  -4  20   16.33    2.83
  -2   4  21   19.51    5.71
  -2  -4  21   17.96    3.18
  -2   4  22   40.37    6.79
  -2  -4  22   47.49    3.89
  -2   4  24   21.58    5.48
   2   5  -1  579.52   19.00
  -2   5   1  563.53   20.77
  -2  -5   1  593.07   19.92
   2  -5  -1  567.91   20.68
  -2   5   2   45.05    3.52
  -2  -5   2   44.37    3.33
   2   5  -2   39.58    2.88
   2  -5  -2   31.62    2.89
   2   5  -3   22.46    2.26
  -2   5   3   20.84    2.22
  -2  -5   3   27.78    2.59
   2  -5  -3   19.33    2.25
   2   5  -4  159.61    6.81
  -2   5   4  150.62    6.27
  -2  -5   4  168.14    6.83
   2  -5  -4  152.70    7.58
   2   5  -5  216.83    8.47
  -2  -5   5  191.77    8.32
  -2   5   5  202.47    7.96
   2  -5  -5  214.82    8.28
   2   5  -6   16.91    2.27
  -2   5   6   16.35    1.82
  -2  -5   6   12.27    1.98
   2  -5  -6   12.80    1.83
   2   5  -7  451.99   15.88
  -2   5   7  413.21   15.33
  -2  -5   7  432.16   15.46
   2  -5  -7  425.44   15.09
   2   5  -8   51.54    3.57
  -2   5   8   28.20    2.45
  -2  -5   8   29.58    3.36
  -2  -5   8   30.02    3.55
   2  -5  -8   36.12    2.52
   2   5  -9  242.80   10.38
  -2   5   9  239.31    9.12
  -2  -5   9  245.10   10.24
  -2  -5   9  222.61   10.31
   2  -5  -9  253.88    9.01
   2   5 -10   83.63    4.92
  -2   5  10   60.57    3.43
  -2  -5  10   69.63    4.62
  -2  -5  10   50.97    4.58
   2  -5 -10   68.77    3.22
   2   5 -11  293.18   13.18
  -2   5  11  300.55   11.07
  -2  -5  11  318.50   12.77
  -2  -5  11  314.35   13.80
   2  -5 -11  327.00   11.13
   2  -5 -12   82.87    3.47
   2   5 -12   96.79    6.26
  -2  -5  12   80.39    5.25
  -2  -5  12   57.06    5.10
   2  -5 -12   75.79    3.46
   2   5 -13  380.19   15.64
  -2  -5  13  442.56   16.96
  -2  -5  13  403.23   18.81
   2  -5 -13  463.66   15.21
   2  -5 -13  471.45   15.40
   2   5 -14   95.44    6.86
  -2  -5  14   87.64    5.26
  -2  -5  14   71.20    5.11
   2  -5 -14   94.90    3.67
   2  -5 -14  100.47    4.07
  -2  -5  15  419.85   16.12
  -2  -5  15  375.12   17.54
   2  -5 -15  394.51   12.92
   2  -5 -15  404.81   13.53
  -2  -5  16   11.13    2.50
  -2  -5  16    4.83    3.43
  -2  -5  17  364.15   17.72
  -2  -5  17  346.54   17.51
  -2   5  18   35.44    3.62
  -2   5  19  166.11    9.88
  -2   5  20   48.54    4.60
  -2   5  21   40.66    6.66
  -2  -5  21   34.86    4.33
  -2   5  22   12.01    6.30
  -2  -5  22   12.05    2.71
  -2   5  23    7.74    4.88
  -2   5  24    7.98    5.24
   2   6  -1 1086.20   35.67
  -2  -6   1 1050.70   36.31
  -2   6   1 1024.81   35.32
   2  -6  -1 1064.67   35.91
   2   6  -2  184.95    7.48
  -2   6   2  170.31    7.29
   2  -6  -2  174.89    7.73
  -2  -6   2  185.45    8.02
  -2  -6   3  969.23   33.09
   2   6  -3 1032.03   34.96
  -2   6   3  988.74   34.78
   2  -6  -3  995.18   34.61
   2   6  -4    6.96    1.90
  -2   6   4    6.22    1.68
  -2  -6   4    4.07    2.47
  -2  -6   4   10.00    2.28
   2  -6  -4    8.72    1.74
  -2   6   5  699.97   23.52
  -2  -6   5  729.61   26.08
  -2  -6   5  710.89   27.49
   2  -6  -5  729.08   25.28
  -2   6   6  420.16   15.14
  -2  -6   6  423.11   16.28
  -2  -6   6  407.24   15.93
   2  -6  -6  443.67   15.56
  -2  -6   7  489.81   19.65
  -2   6   7  470.79   15.99
  -2  -6   7  523.24   18.55
   2  -6  -7  501.18   18.00
  -2   6   8   53.56    3.19
  -2  -6   8   51.34    3.97
  -2  -6   8   53.58    4.71
   2  -6  -8   58.80    3.74
   2   6  -9  167.80    8.48
  -2   6   9  173.07    7.11
  -2  -6   9  190.00    8.23
  -2  -6   9  168.46    8.69
   2  -6  -9  192.58    8.06
   2   6 -10    7.52    2.18
  -2   6  10    5.76    1.38
  -2  -6  10   10.94    2.86
  -2  -6  10    3.83    2.30
   2  -6 -10    4.75    1.31
   2   6 -11   60.93    5.00
  -2  -6  11   59.65    4.49
  -2  -6  11   50.16    4.60
   2  -6 -11   72.19    3.81
   2   6 -12   47.36    5.23
  -2  -6  12   30.18    3.62
  -2  -6  12   39.58    4.09
   2  -6 -12   41.48    2.68
   2  -6 -12   46.51    2.97
   2   6 -13  419.28   19.38
  -2  -6  13  472.63   19.21
  -2  -6  13  471.89   21.80
   2  -6 -13  485.41   16.99
   2  -6 -13  513.27   17.02
   2   6 -14   11.54    3.52
  -2  -6  14   22.00    3.13
  -2  -6  14   22.33    3.57
   2  -6 -14   26.55    1.99
   2  -6 -14   29.18    2.16
  -2  -6  15   15.39    2.88
  -2  -6  15   16.44    3.44
   2  -6 -15   16.42    1.38
   2  -6 -15   21.43    1.81
  -2  -6  16    4.88    3.26
   2  -6 -16    1.20    0.60
   2  -6 -16   -1.49    0.57
  -2   6  17   -2.63    3.26
  -2   6  18    3.76    3.50
  -2   6  19   42.63    5.38
  -2   6  20    0.25    3.62
  -2   6  21   34.58    4.73
  -2   6  22    1.80    4.55
  -2  -6  22   -0.87    2.85
  -2   6  23   46.45    7.31
  -2   7   1   47.25    4.26
  -2  -7   1   46.62    3.55
  -2  -7   1   42.34    4.31
   2  -7  -1   43.14    3.82
  -2   7   2    0.00    2.32
  -2  -7   2    5.27    2.57
  -2  -7   2    1.27    2.16
   2  -7  -2    0.89    2.03
  -2   7   3  167.87    7.24
  -2  -7   3  177.28    8.13
  -2  -7   3  172.66    8.28
   2  -7  -3  183.41    8.60
  -2   7   4    1.67    1.80
  -2  -7   4    3.57    2.09
  -2  -7   4   -4.32    2.16
   2  -7  -4    0.00    1.63
  -2  -7   5  238.38   11.48
   2  -7  -5  263.56   10.99
  -2   7   5  217.03   10.29
  -2  -7   5  246.97   10.63
  -2   7   6    2.56    1.53
  -2  -7   6    3.95    2.22
  -2  -7   6   -0.89    2.29
   2  -7  -6    2.59    1.73
  -2   7   7  390.35   14.56
  -2  -7   7  388.12   15.87
  -2  -7   7  398.99   17.65
   2  -7  -7  454.82   15.53
  -2  -7   8   14.83    3.59
  -2   7   8   10.23    1.90
  -2  -7   8    6.25    3.70
   2  -7  -8    8.96    1.94
   2  -7  -9  289.61   11.94
  -2  -7   9  278.05   11.81
  -2   7   9  282.47   10.94
  -2  -7   9  257.70   12.80
   2  -7  -9  285.58   12.09
   2   7 -10    8.28    2.76
  -2  -7  10    4.59    2.36
  -2  -7  10    7.28    2.81
   2  -7 -10    4.34    2.11
   2  -7 -10   10.60    2.38
  -2  -7  11   21.86    4.60
   2   7 -11   23.41    3.61
  -2  -7  11   21.11    3.23
   2  -7 -11   22.88    2.20
   2  -7 -11   26.29    2.85
   2   7 -12   -1.80    3.60
  -2  -7  12    4.85    2.49
  -2  -7  12   -0.64    3.96
   2  -7 -12    3.50    1.33
   2  -7 -12    3.31    1.42
  -2  -7  13    6.98    2.74
   2  -7 -13    4.86    1.30
   2  -7 -13    5.44    1.30
  -2  -7  14    8.36    3.62
  -2  -7  14   -2.81    2.81
   2  -7 -14    5.93    1.28
   2  -7 -14    7.38    1.67
  -2  -7  15  277.65   13.81
  -2  -7  15  257.80   14.85
   2  -7 -15  286.12   10.10
   2  -7 -15  294.11   13.20
  -2  -7  16   14.25    3.25
   2  -7 -16    9.41    1.25
   2  -7 -16   12.44    1.47
  -2  -7  17   63.18    6.14
   2  -7 -17   67.81    3.02
  -2   7  18    8.76    4.25
  -2   7  19  113.81    8.41
  -2   7  20    3.87    4.50
  -2   7  21  127.25   10.14
  -2   8   1  301.67   11.87
  -2  -8   1  319.40   12.74
  -2  -8   1  318.74   14.16
   2  -8  -1  330.48   15.23
  -2   8   2   54.05    4.37
  -2  -8   2   58.89    4.89
   2  -8  -2   53.17    4.32
  -2  -8   2   47.30    4.58
  -2   8   3  710.37   25.24
  -2  -8   3  740.03   25.85
  -2  -8   3  716.56   29.13
   2  -8  -3  772.65   29.73
  -2   8   4    9.08    2.94
  -2  -8   4   12.13    3.19
  -2  -8   4   13.75    4.20
   2  -8  -4    4.77    2.26
  -2   8   5  273.14   11.00
   2  -8  -5  290.81   12.90
  -2  -8   5  245.79   13.16
  -2  -8   5  296.69   12.32
  -2   8   6    5.46    2.66
  -2  -8   6    1.35    2.33
  -2  -8   6    2.68    2.68
   2  -8  -6   -0.25    2.85
  -2   8   7  132.61    6.70
  -2  -8   7  145.79    8.38
   2  -8  -7  151.14    7.76
  -2  -8   7  136.04    8.95
   2  -8  -7  161.76    7.72
  -2  -8   8   11.70    3.70
  -2  -8   8    3.19    2.94
   2  -8  -8    7.05    2.07
   2  -8  -8    2.38    1.75
  -2  -8   9   21.59    3.33
  -2  -8   9    8.43    4.60
   2  -8  -9   26.08    2.73
   2  -8  -9   27.72    3.50
  -2  -8  10    6.18    2.97
  -2  -8  10   -1.66    2.94
   2  -8 -10    1.97    2.33
   2  -8 -10    3.59    1.91
  -2  -8  11   -2.10    3.47
  -2  -8  11    1.53    3.32
   2  -8 -11    8.49    1.94
   2  -8 -11    8.31    2.14
   2  -8 -12    0.71    1.42
  -2  -8  12   -0.37    2.23
  -2  -8  13   36.63    5.09
   2  -8 -13   36.01    3.30
   2  -8 -13   52.79    3.80
  -2  -8  14    3.48    2.86
   2  -8 -14    4.17    1.50
   2  -8 -14    3.56    2.14
   2  -8 -15   33.52    2.86
  -2  -8  15   22.17    4.11
  -2  -8  16   -2.74    4.11
   2  -8 -16   -2.48    1.35
  -2   8  17    3.87    3.12
  -2   8  18    1.12    3.50
  -2   8  19   18.48    4.25
  -2   8  20   -2.37    3.37
  -2   8  21   30.64    5.24
  -2   8  22   -2.24    3.85
  -2   9   1   17.13    3.20
  -2  -9   1   10.33    2.80
  -2  -9   1   12.33    3.18
   2  -9  -1    9.72    2.94
   2  -9  -1   13.51    4.46
  -2  -9   2    0.97    2.44
  -2   9   2    2.81    2.30
  -2  -9   2    1.65    2.80
   2  -9  -2    4.72    2.43
   2  -9  -2    2.79    2.79
  -2   9   3   22.94    3.19
  -2  -9   3   23.42    4.27
  -2  -9   3   13.87    3.56
   2  -9  -3   27.03    4.67
   2  -9  -3   19.88    3.19
  -2  -9   4    6.47    3.91
  -2  -9   4    8.66    3.44
   2  -9  -4   16.90    3.18
   2  -9  -4   13.82    3.27
  -2  -9   5   47.22    5.26
  -2  -9   5   61.02    6.37
   2  -9  -5   52.79    5.12
   2  -9  -5   50.15    4.69
  -2  -9   6   71.17    6.13
   2  -9  -6   70.07    5.05
   2  -9  -6   76.08    5.96
  -2  -9   7  128.30    7.99
   2  -9  -7  155.84    8.03
   2  -9  -7  138.31    8.26
  -2  -9   8   18.79    3.56
   2  -9  -8   16.29    2.74
   2  -9  -8   17.92    3.90
  -2  -9   9  127.68    8.62
   2  -9  -9  135.68    7.29
   2  -9  -9  137.81    8.01
  -2  -9  10    0.86    3.94
   2  -9 -10    4.76    3.05
   2  -9 -10    8.51    2.64
   2  -9 -11   61.18    4.82
   2  -9 -11   59.39    4.54
  -2  -9  11   52.19    5.68
  -2  -9  12   46.22    5.44
   2  -9 -12   66.04    4.76
   2  -9 -12   56.35    4.63
  -2  -9  13  108.42    8.06
   2  -9 -13   97.35    5.40
  -2  -9  14   94.58    7.08
   2  -9 -14   98.06    5.67
  -2  -9  15  201.98   12.95
   2  -9 -15  220.42    9.07
  -2   9  16   28.84    5.97
  -2   9  17  109.73    9.23
  -2   9  18    5.98    3.98
  -2   9  19   60.88    7.23
  -2   9  20   -2.86    5.60
  -2 -10   1  103.09    7.53
   2 -10  -1  113.76    7.39
  -2 -10   2  196.22   10.47
   2 -10  -2  193.38    9.68
   2 -10  -2  186.12   10.55
  -2 -10   3  209.06   11.22
   2 -10  -3  211.33   10.04
   2 -10  -3  184.27   11.76
  -2 -10   4  256.40   13.07
   2 -10  -4  271.86   11.67
   2 -10  -4  245.03   13.22
  -2 -10   5  193.91   10.40
   2 -10  -5  179.01    9.46
  -2 -10   6  310.00   13.37
   2 -10  -6  291.22   12.94
   2 -10  -6  294.98   16.04
  -2 -10   7   98.25    7.23
   2 -10  -7  123.85    6.98
  -2 -10   8   91.15    6.62
   2 -10  -8   90.68    6.18
  -2 -10   9   68.95    6.75
   2 -10  -9   80.20    5.76
   2 -10  -9   95.40    7.28
  -2 -10  10   58.61    6.02
   2 -10 -10   64.58    4.85
  -2 -10  11   42.45    5.42
   2 -10 -11   55.55    4.43
  -2 -10  12    6.53    5.30
   2 -10 -12    9.33    3.43
  -2 -10  13   63.32    6.92
   2 -10 -13   73.95    5.14
  -2 -10  14    1.36    5.69
   2 -10 -14   17.10    2.64
  -2 -10  15    1.24    3.84
   2 -10 -15    2.27    2.49
  -2  10  16    0.12    5.33
  -2  10  17    3.47    4.34
  -2  10  18   -9.06    4.47
  -2  10  19   16.88    5.59
  -2 -11   1    8.96    3.63
   2 -11  -1    0.89    3.29
  -2 -11   2   42.82    5.34
   2 -11  -2   52.74    5.31
  -2 -11   3   46.65    6.44
   2 -11  -3   47.94    5.43
  -2 -11   4   14.72    5.23
   2 -11  -4   29.68    5.53
  -2 -11   5  119.26    8.90
   2 -11  -5  124.35    8.28
  -2  11   6   45.50    6.35
  -2  11   7   91.24    6.69
  -2 -11   8   27.40    5.26
   2 -11  -8   49.02    4.79
  -2 -11   9   15.06    4.41
   2 -11  -9   11.57    3.41
  -2 -11  10   38.63    5.52
   2 -11 -10   42.67    4.82
  -2 -11  11   12.04    5.90
   2 -11 -11   15.49    3.46
  -2 -11  12   57.68    7.26
   2 -11 -12   56.93    5.18
  -2 -11  13   19.71    5.30
   2 -11 -13   18.33    4.18
  -2 -11  14   29.23    5.80
   2 -11 -14   30.45    4.58
  -2  11  15   30.26    5.56
  -2  11  16   12.73    5.19
  -2  11  17   12.62    6.93
  -2 -12   1   70.65    6.54
   2 -12  -1   67.51    7.45
  -2 -12   2  161.66   10.32
   2 -12  -2  149.62   10.47
  -2 -12   3   56.08    6.31
   2 -12  -3   56.65    6.16
  -2 -12   4  106.11    8.64
   2 -12  -4  132.21    8.90
  -2 -12   5   22.64    5.48
   2 -12  -5   33.16    4.49
  -2 -12   6   66.78    7.19
   2 -12  -6   95.00    7.32
  -2 -12   7   40.88    5.98
   2 -12  -7   44.86    5.30
  -2  12   9   -5.46    4.36
  -2 -12  10   14.33    5.39
   2 -12 -10   21.01    3.96
  -2  12  11    4.66    4.78
  -2 -12  12   12.28    7.12
   2 -12 -12   35.99    5.75
  -2 -12  13   40.83    7.01
   2 -12 -13   41.55    4.98
  -2  12  14   14.53    6.16
  -2 -13   1    0.97    6.05
   2 -13  -1    0.00    3.77
  -2 -13   2   -0.12    4.12
   2 -13  -2    3.51    4.02
  -2 -13   3    5.83    4.73
   2 -13  -3   -0.75    5.63
  -2 -13   4    6.20    4.62
   2 -13  -4    0.12    3.87
  -2 -13   5   24.46    5.60
   2 -13  -5    8.20    6.09
  -2 -13   6   65.80    7.31
   2 -13  -6   71.04    7.54
  -2 -13   7    2.68    5.49
   2 -13  -7    3.81    5.77
  -2 -13   8   73.90    8.55
   2 -13  -8   77.27    7.80
  -2 -13   9   -2.69    5.26
   2 -13  -9   16.43    4.59
  -2 -13  10   53.75    9.31
   2 -13 -10   42.72    5.75
  -2 -13  11   -3.92    5.39
   2 -13 -11    1.54    4.02
  -2 -14   1   -6.90    5.21
   2 -14  -1   -4.39    4.76
  -2 -14   2   73.25    8.86
   2 -14  -2   84.42    8.76
  -2 -14   3   -8.87    4.98
   2 -14  -3    0.50    4.86
  -2 -14   4   57.40    8.39
   2 -14  -4   58.30    8.95
  -2 -14   5    3.29    5.48
   2 -14  -5    1.24    4.83
   1   0  -2    0.24    0.24
  -1   0   2    0.37    0.37
   1   0  -3 2319.60   73.40
  -1   0   3 2388.23   73.75
   1   0  -4    0.96    0.24
  -1   0   4    0.48    0.36
  -1   0   5   12.76    0.84
   1   0  -5   12.49    0.84
  -1   0   5    5.81    1.14
  -1   0   6    0.51    0.76
   1   0  -6    0.12    0.24
  -1   0   6    0.12    0.36
   1   0  -7   19.32    0.99
  -1   0   7   19.42    1.08
  -1   0   7   17.23    1.52
  -1   0   8   -0.24    0.48
  -1   0   8   -0.76    1.01
   1   0  -8    0.62    0.50
   1   0  -9  696.75   22.53
  -1   0   9  680.32   22.32
  -1   0   9  691.67   26.03
  -1   0  10    0.60    0.60
  -1   0  10    0.00    0.51
  -1   0  10   -0.63    1.27
  -1   0  11   26.82    1.43
  -1   0  11   27.26    1.41
  -1   0  11   27.18    2.80
  -1   0  12    0.71    0.48
  -1   0  12    0.90    0.77
  -1   0  12   -0.51    2.16
  -1   0  13  368.14   12.09
  -1   0  13  371.13   12.78
  -1   0  13  324.51   15.67
  -1   0  14    2.74    0.71
  -1   0  14    1.28    0.51
  -1   0  14    3.30    1.90
  -1   0  15  509.61   16.46
  -1   0  15  488.54   16.88
  -1   0  15  436.07   22.39
  -1   0  16   -0.25    0.51
  -1   0  16   -1.27    2.03
  -1   0  16    3.97    0.72
  -1   0  17  623.29   19.70
  -1   0  17  618.13   20.07
  -1   0  17  589.83   24.28
  -1   0  18    0.89    2.53
  -1   0  19  171.15    9.87
  -1   0  20   11.49    4.54
  -1   0  21  234.39   12.37
  -1   0  22    4.03    3.52
  -1   0  23  134.21    9.80
  -1   0  24   -7.02    4.13
  -1   0  25   99.40    9.38
  -1   0  26   21.71    7.86
   1   1  -1 3443.33  108.43
  -1  -1   1 3599.17  110.19
   1  -1  -1 3597.09  116.53
   1   1  -2   22.54    1.21
   1   1  -2   23.74    1.26
  -1   1   2   23.90    1.14
  -1  -1   2   22.95    1.22
   1  -1  -2   29.79    1.24
   1   1  -3 1069.17   34.63
   1   1  -3 1113.56   35.89
  -1   1   3 1092.84   37.12
  -1  -1   3 1048.07   34.47
  -1  -1   3 1127.43   36.57
   1  -1  -3 1093.27   34.99
   1   1  -4    5.77    0.61
   1   1  -4    6.93    0.99
  -1   1   4    5.16    0.50
  -1  -1   4    6.72    0.98
  -1  -1   4    7.97    0.89
   1  -1  -4    5.83    0.49
   1   1  -5  447.86   15.18
   1   1  -5  453.41   16.82
  -1   1   5  459.33   15.25
  -1  -1   5  448.04   15.34
  -1  -1   5  476.21   16.70
   1  -1  -5  460.70   15.12
   1  -1  -6    2.98    0.36
   1   1  -6    0.98    0.74
  -1   1   6    3.26    0.38
  -1  -1   6   -0.25    0.76
  -1  -1   6    3.67    0.73
   1   1  -6    3.62    0.62
   1  -1  -7  521.22   16.68
   1   1  -7  527.08   17.73
   1   1  -7  523.77   18.47
  -1   1   7  510.64   17.46
  -1  -1   7  544.89   19.75
  -1  -1   7  525.85   18.04
   1   1  -8   19.77    1.40
   1   1  -8   22.39    2.20
  -1   1   8   21.76    1.00
  -1  -1   8   20.42    1.47
  -1  -1   8   22.21    2.04
   1  -1  -8   21.42    0.96
   1   1  -9  598.32   21.20
  -1  -1   9  616.36   20.09
  -1  -1   9  607.72   20.78
  -1  -1   9  619.71   22.17
   1  -1  -9  619.73   19.53
   1   1 -10    1.83    1.34
  -1   1  10    0.13    0.26
  -1  -1  10    0.37    0.61
  -1  -1  10    0.89    0.89
  -1   1  10    0.50    1.36
  -1  -1  10    0.51    1.41
  -1  -1  11  106.47    4.51
  -1  -1  11  101.92    4.76
  -1  -1  11  104.99    5.66
  -1   1  11  103.79    5.47
  -1  -1  12   19.26    1.58
  -1  -1  12   11.80    2.69
  -1  -1  12   18.95    1.54
  -1  -1  13   84.51    3.75
  -1  -1  13   86.62    3.73
  -1  -1  13   73.82    4.63
  -1  -1  14  103.53    4.10
  -1  -1  14   95.66    4.37
  -1   1  14   86.30    6.23
  -1  -1  14   91.43    5.53
  -1   1  15    0.62    1.99
  -1  -1  15    8.38    1.20
  -1  -1  15    5.86    1.15
  -1  -1  15    4.37    3.08
  -1  -1  16    7.15    1.07
  -1  -1  16    5.60    1.15
  -1  -1  16    4.36    2.57
  -1   1  16    5.11    2.62
  -1  -1  17    0.51    1.02
  -1   1  17    2.49    2.49
  -1  -1  17    0.00    0.83
  -1  -1  17    1.80    2.57
  -1   1  18   -4.73    2.49
  -1  -1  18    0.59    0.83
  -1  -1  18    1.78    1.02
  -1  -1  18    2.56    2.82
  -1  -1  19   12.42    3.59
  -1   1  19   11.56    3.48
  -1  -1  19   11.01    1.18
  -1  -1  19   10.05    1.27
  -1  -1  20   11.29    1.19
  -1  -1  20   16.88    3.58
  -1   1  20    7.95    4.60
  -1  -1  20    8.90    1.15
  -1   1  21    5.46    3.47
  -1  -1  21    6.26    3.83
  -1   1  22    1.73    3.59
  -1  -1  22   -1.91    3.44
  -1   1  23   82.02    7.43
  -1  -1  23   74.41    6.87
  -1   1  24   -1.11    4.20
  -1  -1  24    7.49    4.32
  -1   1  25   83.35    9.62
  -1  -1  25   70.41    7.98
  -1   1  26    6.15    5.29
   1   2  -1  265.85    9.59
  -1   2   1  258.69    9.99
  -1  -2   1  278.95    9.19
   1  -2  -1  263.39    9.39
   1   2  -2   24.66    1.62
  -1   2   2   22.26    1.30
  -1  -2   2   24.44    1.49
   1  -2  -2   20.46    1.26
   1   2  -3  128.60    4.77
  -1   2   3  115.27    4.81
  -1  -2   3  125.44    4.99
   1  -2  -3  129.75    4.87
   1   2  -4  108.36    4.42
   1   2  -4  117.19    4.66
  -1   2   4  113.55    4.42
  -1  -2   4  112.93    4.25
   1  -2  -4  109.39    4.09
   1   2  -5  189.08    6.86
   1   2  -5  208.51    7.15
  -1   2   5  187.42    6.64
  -1  -2   5  185.82    7.00
   1  -2  -5  196.36    6.52
   1   2  -6   79.18    3.69
   1   2  -6   78.14    3.49
  -1  -2   6   74.43    3.37
   1  -2  -6   77.56    2.92
   1   2  -7    2.68    0.89
   1   2  -7    4.83    1.11
  -1   2   7    2.72    0.52
  -1  -2   7    2.74    0.87
  -1  -2   7    4.33    1.15
   1  -2  -7    5.17    0.48
   1   2  -8  186.85    8.29
  -1   2   8  188.25    7.01
  -1  -2   8  196.54    7.25
  -1  -2   8  188.56    7.20
  -1  -2   8  181.44    7.83
   1  -2  -8  205.01    6.69
   1   2  -9  199.60    7.53
  -1   2   9  166.51    6.28
  -1  -2   9  187.19    7.12
  -1  -2   9  170.96    7.08
  -1  -2   9  194.18    8.23
   1  -2  -9  185.68    6.03
   1   2 -10   11.53    2.33
  -1  -2  10   14.68    1.49
  -1  -2  10   15.79    1.80
  -1  -2  10    9.48    1.67
   1   2 -11  341.65   13.76
  -1  -2  11  312.43   11.72
  -1  -2  11  335.37   12.79
  -1  -2  11  359.15   13.97
   1   2 -12   63.77    4.28
  -1  -2  12   83.69    4.10
  -1  -2  12   75.32    3.74
  -1  -2  12   63.01    4.90
   1   2 -13  675.38   25.22
  -1  -2  13  713.91   23.26
  -1  -2  13  687.32   24.06
  -1  -2  13  705.84   26.50
   1   2 -14   53.21    4.14
  -1   2  14   40.50    4.50
  -1  -2  14   60.05    3.21
  -1  -2  14   62.63    3.47
  -1  -2  14   48.75    4.78
  -1  -2  15  618.28   22.72
  -1  -2  15  671.94   23.84
  -1  -2  15  699.14   26.04
  -1  -2  16    1.71    1.10
  -1  -2  16   -1.53    1.53
  -1  -2  16   -1.94    2.32
  -1   2  16    1.10    2.56
  -1   2  17  167.33   10.02
  -1  -2  17  184.69    8.18
  -1  -2  17  172.78    8.93
  -1  -2  17  185.52    9.47
  -1   2  18   23.93    3.91
  -1  -2  18   39.80    2.79
  -1  -2  18   52.64    3.31
  -1  -2  18   32.81    4.39
  -1   2  19   75.71    6.35
  -1  -2  19   75.93    7.11
  -1  -2  19   72.61    4.58
  -1   2  20   26.37    4.52
  -1  -2  20   31.43    2.51
  -1  -2  20   28.49    2.79
  -1  -2  20   17.55    3.87
  -1   2  21   36.12    5.00
  -1  -2  21   43.39    3.21
  -1  -2  21   60.20    6.32
  -1   2  22   11.10    5.12
  -1  -2  22    8.50    5.54
  -1   2  23   42.66    6.70
  -1  -2  23   56.04    6.56
  -1   2  24   -7.55    4.02
  -1  -2  24   -0.38    6.03
  -1   2  25    8.15    4.74
  -1  -2  25   13.31    5.38
   1   3  -1 2679.81   81.91
  -1   3   1 2500.37   82.81
  -1  -3   1 2567.46   80.29
   1  -3  -1 2582.68   84.60
   1   3  -2  671.53   21.31
  -1   3   2  612.34   21.36
  -1  -3   2  654.66   20.86
   1  -3  -2  626.71   21.71
   1   3  -3 1375.66   42.87
  -1   3   3 1281.64   42.88
  -1  -3   3 1364.70   43.43
   1  -3  -3 1324.22   43.52
   1   3  -4  798.61   25.91
  -1   3   4  739.45   26.69
  -1  -3   4  775.76   26.44
   1  -3  -4  758.58   25.40
   1   3  -5  910.00   29.83
  -1  -3   5  895.81   28.61
   1  -3  -5  835.54   29.25
   1   3  -6  148.58    5.66
   1   3  -6  119.60    5.63
  -1  -3   6  154.74    6.04
  -1  -3   6  145.76    6.17
   1  -3  -6  146.70    6.03
   1   3  -7  431.81   13.90
  -1   3   7  371.03   14.57
  -1  -3   7  403.46   14.23
  -1  -3   7  386.66   15.60
   1  -3  -7  386.54   13.55
   1   3  -8   62.96    3.48
  -1   3   8   63.12    2.81
  -1  -3   8   69.32    3.89
  -1  -3   8   68.55    3.61
   1  -3  -8   70.84    2.90
   1   3  -9  102.70    4.97
  -1   3   9   88.20    3.53
  -1  -3   9   91.76    4.65
  -1  -3   9   83.95    4.52
   1  -3  -9   98.49    3.54
   1  -3  -9   98.88    3.49
   1   3 -10   46.22    3.46
  -1  -3  10   55.03    3.51
  -1  -3  10   55.40    3.61
   1  -3 -10   63.49    2.34
   1  -3 -10   65.90    2.39
   1   3 -11   50.44    4.20
  -1  -3  11   52.88    3.26
  -1  -3  11   42.24    2.97
   1  -3 -11   38.12    1.66
   1  -3 -11   52.75    1.77
   1   3 -12   13.78    2.46
  -1  -3  12   15.05    2.32
   1   3 -13   -3.19    1.97
  -1  -3  13    1.00    1.63
  -1  -3  13    0.77    1.28
   1   3 -14    5.27    2.45
  -1  -3  14   -0.62    1.62
  -1  -3  14    0.77    1.92
   1   3 -15   46.29    4.17
  -1  -3  15   42.54    2.87
  -1  -3  15   40.09    3.45
   1   3 -16  -10.15    3.42
  -1  -3  16    2.74    1.37
  -1  -3  16    3.56    1.65
   1   3 -17   95.76    7.58
  -1   3  17   96.43    6.36
  -1  -3  17  127.47    6.23
  -1  -3  17  103.35    5.99
  -1   3  18   27.14    4.20
  -1  -3  18   25.54    2.91
  -1   3  19  102.16    7.58
  -1  -3  19  117.56    6.41
  -1  -3  19  115.56    6.61
  -1   3  20    6.98    3.37
  -1  -3  20   12.09    2.20
  -1  -3  20   11.09    2.65
  -1   3  21    3.01    3.37
  -1  -3  21    2.18    1.94
  -1   3  22    0.24    3.49
  -1   3  23   21.06    4.93
  -1   3  24   17.81    5.05
  -1   3  25   53.29    7.46
   1   4  -1  184.59    6.94
  -1   4   1  188.03    7.26
  -1  -4   1  176.50    6.76
   1  -4  -1  188.64    7.11
   1   4  -2  175.32    6.57
  -1   4   2  152.70    6.22
  -1  -4   2  157.20    6.39
  -1  -4   2  157.01    6.05
   1  -4  -2  152.20    7.19
  -1   4   3  421.45   15.55
   1   4  -3  453.36   15.23
  -1  -4   3  419.61   15.21
  -1  -4   3  419.50   14.45
   1  -4  -3  425.93   16.37
  -1   4   4   26.12    1.80
  -1  -4   4   26.76    2.50
  -1  -4   4   26.97    2.06
   1  -4  -4   24.89    1.90
  -1   4   5  562.28   18.73
  -1  -4   5  608.52   20.65
  -1  -4   5  576.78   20.83
   1  -4  -5  606.90   21.53
  -1   4   6    4.60    0.89
  -1  -4   6   12.40    1.88
  -1  -4   6   11.21    2.06
   1  -4  -6    7.93    1.24
   1   4  -7    2.48    1.36
  -1   4   7    3.05    1.02
  -1  -4   7    1.75    1.25
  -1  -4   7    0.26    1.29
   1  -4  -7   -0.12    0.61
   1   4  -8  159.68    6.60
  -1   4   8  147.96    5.94
  -1  -4   8  167.56    6.79
  -1  -4   8  151.75    6.87
   1  -4  -8  160.61    5.85
   1   4  -9   67.53    4.34
  -1  -4   9   48.33    3.62
   1  -4  -9   49.84    2.25
   1  -4  -9   49.85    2.29
  -1  -4   9   46.64    3.26
  -1  -4  10  128.32    6.41
  -1  -4  10  152.47    7.13
   1  -4 -10  145.66    5.54
   1  -4 -10  145.84    5.41
   1   4 -10  139.51    6.71
   1   4 -11  129.33    6.45
  -1  -4  11  116.44    5.54
  -1  -4  11  110.41    6.60
   1  -4 -11  128.11    4.67
   1  -4 -11  130.06    4.59
  -1  -4  12   91.75    4.91
  -1  -4  12   81.89    4.91
   1  -4 -12   85.42    3.07
   1  -4 -12   89.42    3.22
   1   4 -12   86.69    5.81
   1   4 -13  151.57    9.15
  -1  -4  13  106.58    5.54
  -1  -4  13  100.65    5.81
   1   4 -14  384.05   19.03
  -1  -4  14  413.07   14.66
  -1  -4  14  385.51   17.06
   1   4 -15   16.36    3.45
  -1  -4  15   14.93    2.89
  -1  -4  15    5.25    2.05
  -1  -4  16  319.35   12.75
  -1  -4  16  308.34   13.39
   1   4 -16  296.28   14.92
  -1  -4  17    2.00    1.63
  -1  -4  17    6.61    2.41
  -1  -4  18  384.35   14.26
  -1  -4  18  350.91   16.63
  -1   4  19  115.57    8.46
  -1  -4  19  140.47    7.51
  -1  -4  19  130.23    7.25
  -1   4  20   39.07    5.24
  -1  -4  20   54.26    4.47
  -1   4  21   55.44    6.68
  -1  -4  21   75.40    5.19
  -1   4  22   18.13    4.65
  -1  -4  22   49.46    4.17
  -1   4  23    4.06    4.06
  -1   4  24   42.51    6.57
  -1   4  25    4.30    4.78
  -1   5   1  347.79   12.64
  -1  -5   1  361.37   12.76
  -1  -5   1  357.13   12.95
   1  -5  -1  365.80   13.13
  -1   5   2 1258.26   40.67
  -1  -5   2 1312.06   42.64
  -1  -5   2 1266.68   42.66
   1  -5  -2 1333.44   44.08
  -1   5   3   98.58    4.88
  -1  -5   3  102.76    5.00
  -1  -5   3   92.97    5.04
   1  -5  -3  101.35    5.26
  -1   5   4 1202.15   39.35
  -1  -5   4 1283.64   40.96
  -1  -5   4 1222.26   41.44
   1  -5  -4 1269.73   43.54
  -1   5   5   74.33    3.96
  -1  -5   5   69.25    4.00
  -1  -5   5   68.10    4.14
   1  -5  -5   71.30    3.92
  -1  -5   6  346.11   13.13
  -1   5   6  334.57   12.47
  -1  -5   6  362.18   13.31
   1  -5  -6  356.59   12.46
  -1   5   7   61.13    3.28
  -1  -5   7   73.08    4.26
  -1  -5   7   63.94    4.28
   1  -5  -7   73.71    3.53
   1  -5  -7   69.53    3.60
  -1  -5   8   49.12    3.38
   1  -5  -8   54.11    2.88
   1   5  -8   46.38    3.58
  -1  -5   8   43.51    3.63
   1  -5  -8   52.59    2.82
   1   5  -9   58.72    3.95
  -1  -5   9   56.16    4.01
  -1  -5   9   54.14    4.41
   1  -5  -9   52.78    2.84
   1  -5  -9   55.50    2.91
   1   5 -10  136.94    6.93
  -1  -5  10  164.95    7.53
  -1  -5  10  162.76    8.44
   1  -5 -10  179.31    6.37
   1  -5 -10  165.26    6.39
   1   5 -11   93.98    5.93
  -1  -5  11   84.66    5.02
  -1  -5  11   70.64    5.44
   1  -5 -11   86.34    3.61
   1  -5 -11   84.63    3.71
   1   5 -12    6.53    2.22
  -1  -5  12    6.14    2.01
  -1  -5  12    9.95    3.10
   1  -5 -12    9.89    1.18
   1  -5 -12   13.32    1.31
  -1  -5  13   38.87    4.02
  -1  -5  13   49.90    4.52
   1  -5 -13   48.78    2.22
   1  -5 -13   55.99    2.28
   1   5 -14    1.60    2.58
  -1  -5  14    1.63    2.63
  -1  -5  14    0.90    2.06
   1  -5 -14    3.22    0.48
   1   5 -15   32.36    4.55
  -1  -5  15   27.11    3.64
  -1  -5  15   27.44    3.72
  -1  -5  16   -2.01    2.64
  -1  -5  16    5.24    3.19
  -1  -5  17   57.70    4.78
  -1  -5  17   53.22    5.23
  -1  -5  18   28.19    3.26
  -1  -5  18   24.73    3.94
  -1   5  19    2.13    2.13
  -1   5  20   44.15    4.75
  -1   5  21   19.27    4.76
  -1  -5  21   21.12    3.11
  -1   5  22   14.88    4.64
  -1  -5  22   25.47    4.08
  -1   5  23   25.73    5.60
  -1   5  24   23.12    5.96
  -1   6   1   -0.51    1.40
  -1  -6   1    0.62    1.98
  -1  -6   1    3.49    1.68
   1  -6  -1    1.81    1.55
  -1   6   2  230.67    8.96
  -1  -6   2  242.59    9.10
  -1  -6   2  227.32    9.47
   1  -6  -2  238.50   10.88
  -1   6   3   52.40    3.19
  -1  -6   3   59.45    3.48
  -1  -6   3   46.81    4.01
   1  -6  -3   55.19    3.60
  -1   6   4   30.95    2.54
  -1  -6   4   27.20    2.74
  -1  -6   4   26.27    2.98
   1  -6  -4   30.76    2.68
  -1   6   5   13.64    1.77
  -1  -6   5   12.43    2.11
  -1  -6   5   12.95    2.46
   1  -6  -5   16.42    1.90
   1  -6  -5   10.90    2.03
  -1  -6   6  247.19    9.75
  -1  -6   6  228.46   10.01
   1  -6  -6  236.46    9.09
   1  -6  -6  221.93    8.85
  -1  -6   7   50.42    3.74
  -1  -6   7   58.08    4.28
   1  -6  -7   57.40    3.13
   1  -6  -7   59.41    3.99
   1  -6  -8  177.08    7.68
  -1  -6   8  178.37    8.25
  -1  -6   8  196.86    9.37
   1  -6  -8  184.83    7.46
   1   6  -9   52.44    4.05
  -1  -6   9   28.54    3.62
  -1  -6   9   25.80    3.50
   1  -6  -9   27.67    2.08
   1  -6  -9   28.75    2.56
   1   6 -10   95.56    6.02
  -1  -6  10   92.06    5.13
  -1  -6  10   85.80    6.49
   1  -6 -10   85.26    4.01
   1  -6 -10   91.21    4.60
   1  -6 -11    2.27    1.31
   1   6 -11    1.83    2.20
  -1  -6  11    2.50    2.00
  -1  -6  11    4.14    2.98
   1  -6 -11    1.31    1.19
   1   6 -12  105.14    7.00
  -1  -6  12  105.08    6.14
  -1  -6  12  107.85    6.74
   1  -6 -12  105.92    4.50
   1  -6 -12  103.07    4.67
  -1  -6  13   -1.29    2.32
   1   6 -13   13.82    3.18
  -1  -6  13    1.25    2.25
   1  -6 -13    5.80    1.04
   1  -6 -13    3.92    1.19
   1   6 -14  227.79   11.71
  -1  -6  14  246.79   10.82
  -1  -6  14  228.31   12.67
   1  -6 -14  244.04    9.17
   1  -6 -14  260.36    9.25
  -1  -6  15   66.25    5.27
  -1  -6  15   69.85    6.05
   1  -6 -15   71.17    3.03
   1  -6 -15   77.42    3.17
  -1  -6  16  412.07   18.42
  -1  -6  16  429.29   18.87
  -1  -6  17    0.13    2.38
  -1  -6  17   -6.63    4.08
  -1   6  18  284.71   14.76
  -1   6  19    1.75    2.38
  -1   6  20   99.18    7.28
  -1   6  21    3.86    3.74
  -1   6  22   69.50    8.02
  -1  -6  22   49.64    5.10
  -1   6  23   -5.98    4.55
  -1   7   1  135.41    6.24
  -1  -7   1  145.52    6.81
  -1  -7   1  137.95    6.87
   1  -7  -1  144.42    6.87
   1  -7  -1  126.96    6.75
  -1   7   2  647.75   22.56
  -1  -7   2  684.09   23.99
  -1  -7   2  658.02   25.99
   1  -7  -2  700.46   24.72
   1  -7  -2  704.80   24.68
  -1  -7   3    9.64    2.72
  -1  -7   3    3.75    2.20
   1  -7  -3    8.98    1.90
   1  -7  -3    7.07    2.18
  -1  -7   4  855.51   30.01
  -1  -7   4  846.17   33.05
   1  -7  -4  831.63   28.77
   1  -7  -4  860.43   30.50
  -1  -7   5    1.36    2.73
  -1  -7   5   -0.13    2.20
   1  -7  -5    7.15    1.88
   1  -7  -5    0.51    1.65
  -1  -7   6  814.30   29.05
  -1  -7   6  810.46   31.13
   1  -7  -6  841.90   27.75
   1  -7  -6  811.40   30.08
  -1  -7   7    7.32    2.48
  -1  -7   7   10.24    2.59
   1  -7  -7    8.55    1.86
   1  -7  -7    7.88    1.88
  -1  -7   8   97.26    5.98
   1  -7  -8   95.23    4.97
  -1  -7   8   72.37    5.10
   1  -7  -8   82.93    4.31
  -1  -7   9   23.10    3.23
  -1  -7   9   23.34    3.24
   1  -7  -9   29.19    2.56
   1  -7  -9   27.94    2.45
   1   7 -10   13.54    2.90
  -1  -7  10   15.66    2.86
  -1  -7  10   23.59    4.41
   1  -7 -10   27.41    2.41
   1  -7 -10   26.06    2.55
   1   7 -11   89.61    6.22
  -1  -7  11   75.64    5.61
  -1  -7  11   68.49    6.35
   1  -7 -11   85.83    4.05
   1  -7 -11   84.82    4.46
   1   7 -12   89.82    6.34
  -1  -7  12  110.19    6.74
  -1  -7  12  110.82    7.39
   1  -7 -12  126.16    5.42
   1  -7 -12  118.92    6.23
  -1  -7  13   31.53    3.62
   1  -7 -13   33.19    2.32
   1  -7 -13   33.34    2.74
  -1  -7  14   24.86    4.12
   1  -7 -14   47.77    2.65
   1  -7 -14   38.09    2.63
  -1  -7  14   33.43    3.99
  -1  -7  15   -1.87    3.50
  -1  -7  15    5.78    3.34
   1  -7 -15    5.05    1.32
   1  -7 -16   -0.46    0.81
   1  -7 -16   -0.37    0.73
  -1   7  17   -2.00    2.62
  -1   7  18   24.24    4.00
  -1   7  19    0.50    3.00
  -1   7  20   40.66    5.87
  -1   7  21    4.23    4.48
  -1   7  22   13.90    3.85
  -1  -8   1   87.62    5.30
  -1  -8   1   95.20    6.08
   1  -8  -1   90.04    5.31
   1  -8  -1   85.70    5.57
  -1  -8   2    3.32    2.09
  -1  -8   2    1.03    2.46
   1  -8  -2    1.39    2.02
   1  -8  -2    3.61    2.19
  -1  -8   3    4.44    2.10
  -1  -8   3    1.16    2.46
   1  -8  -3    2.14    2.64
   1  -8  -3    3.08    2.05
  -1  -8   4  134.71    6.93
  -1  -8   4  116.06    7.52
   1  -8  -4  125.90    6.53
   1  -8  -4  119.96    7.04
  -1  -8   5    3.58    2.35
  -1  -8   5   -6.21    3.62
   1  -8  -5    3.74    2.00
   1  -8  -5   -2.54    2.03
  -1  -8   6  333.61   13.52
  -1  -8   6  347.03   15.85
   1  -8  -6  387.84   13.59
   1  -8  -6  347.17   15.47
  -1  -8   7   45.87    4.83
  -1  -8   7   35.49    4.15
   1  -8  -7   33.98    3.08
   1  -8  -7   36.69    3.64
  -1  -8   8  123.98    7.44
  -1  -8   8  122.65    8.95
   1  -8  -8  132.73    6.49
   1  -8  -8  121.16    6.97
  -1  -8   9   -0.74    2.23
  -1  -8   9   -1.55    2.72
   1  -8  -9   -3.51    2.06
   1  -8  -9    4.55    2.46
  -1  -8  10   85.74    6.33
  -1  -8  10   79.21    6.35
   1  -8 -10  102.49    5.04
   1  -8 -10   80.69    5.25
  -1  -8  11   13.02    3.10
  -1  -8  11   12.16    4.78
   1  -8 -11   17.49    2.60
   1  -8 -11    8.80    2.05
  -1  -8  12  205.89   10.58
   1  -8 -12  204.64    8.58
   1  -8 -12  184.12    9.86
  -1  -8  13   70.68    5.23
   1  -8 -13   72.03    4.17
   1  -8 -13   70.11    4.78
  -1  -8  14  164.22    9.60
   1  -8 -14  159.63    7.81
   1  -8 -14  178.43    8.78
  -1  -8  15   14.06    4.73
   1  -8 -15   20.78    2.16
  -1  -8  16   46.94    5.23
   1  -8 -16   60.83    3.45
  -1   8  17   44.59    5.24
  -1   8  18  100.40    8.12
  -1   8  19    0.62    3.24
  -1   8  20   21.65    4.48
  -1   8  21    5.96    3.60
  -1   8  22    9.04    4.09
  -1  -9   1   50.36    4.17
  -1  -9   1   54.38    5.42
   1  -9  -1   57.20    4.91
   1  -9  -1   61.62    6.06
  -1  -9   2  163.22    8.49
  -1  -9   2  166.72    9.43
   1  -9  -2  173.62    7.93
   1  -9  -2  171.06    9.41
  -1  -9   3   64.39    5.29
  -1  -9   3   57.80    5.68
   1  -9  -3   68.80    4.39
   1  -9  -3   63.51    4.87
  -1  -9   4  147.37    8.14
  -1  -9   4  124.30    8.66
   1  -9  -4  145.94    7.37
   1  -9  -4  159.74    8.95
  -1  -9   5   51.59    4.68
  -1  -9   5   42.36    5.17
   1  -9  -5   50.98    4.22
   1  -9  -5   55.42    5.33
  -1  -9   6  259.13   11.50
  -1  -9   6  238.58   13.46
   1  -9  -6  276.00   11.14
   1  -9  -6  260.92   13.53
  -1  -9   7    7.77    3.21
   1  -9  -7   12.37    2.57
   1  -9  -7   13.39    2.88
  -1  -9   8   68.36    5.56
   1  -9  -8   90.37    5.48
   1  -9  -8   87.04    6.10
  -1  -9   9   17.78    3.70
   1  -9  -9   20.09    2.77
   1  -9  -9   19.08    3.57
  -1  -9  10   80.44    6.31
   1  -9 -10   74.63    4.77
   1  -9 -10   75.61    5.50
  -1  -9  11   99.67    7.55
   1  -9 -11   89.65    5.43
   1  -9 -11   89.78    6.18
  -1  -9  12   83.41    6.81
   1  -9 -12   90.31    5.36
   1  -9 -12   89.64    5.54
  -1  -9  13   29.97    5.33
   1  -9 -13   25.15    3.22
  -1  -9  14    3.22    3.10
   1  -9 -14   -3.87    2.05
  -1  -9  15    3.97    3.47
   1  -9 -15    0.23    1.92
  -1   9  16   21.10    5.83
  -1   9  17    1.49    3.60
  -1   9  18   14.28    4.35
  -1   9  19    5.34    3.85
  -1   9  20   41.17    6.08
  -1 -10   1    9.17    3.18
   1 -10  -1    5.13    2.75
   1 -10  -1    4.24    3.34
  -1 -10   2    4.90    2.94
   1 -10  -2   -0.12    3.50
   1 -10  -2    7.55    4.48
  -1 -10   3   27.83    4.78
   1 -10  -3   23.42    3.61
   1 -10  -3   20.41    3.83
  -1 -10   4   39.15    5.28
   1 -10  -4   26.18    3.48
   1 -10  -4   26.80    5.72
  -1 -10   5    8.97    4.18
   1 -10  -5    1.48    2.35
   1 -10  -5    7.71    3.29
  -1 -10   6  122.84    7.39
   1 -10  -6  122.03    7.38
   1 -10  -6  131.72    7.94
  -1 -10   7   32.85    4.80
   1 -10  -7   40.60    4.15
  -1 -10   8   28.94    4.56
   1 -10  -8   32.89    3.63
   1 -10  -8   58.02    5.71
  -1 -10   9   40.42    5.05
   1 -10  -9   36.30    4.08
   1 -10  -9   45.75    4.68
  -1 -10  10   11.47    3.95
   1 -10 -10   14.35    2.73
  -1 -10  11   34.80    5.18
   1 -10 -11   40.21    4.46
  -1 -10  12   38.78    6.05
   1 -10 -12   37.54    3.60
  -1 -10  13   46.47    5.81
   1 -10 -13   46.85    4.02
  -1 -10  14   72.96    8.04
   1 -10 -14   77.45    5.01
  -1 -10  15   25.49    4.95
   1 -10 -15   27.82    3.27
  -1  10  16   68.96    7.31
  -1  10  17   46.56    7.93
  -1  10  18   62.53    7.56
  -1  10  19   44.68    7.19
  -1 -11   1  344.88   16.76
   1 -11  -1  355.92   16.52
  -1 -11   2  282.01   14.09
   1 -11  -2  277.13   13.36
  -1 -11   3  225.85   11.90
   1 -11  -3  201.05   10.45
  -1 -11   4  132.11    9.32
   1 -11  -4  164.78    9.41
  -1 -11   5  133.83    9.70
   1 -11  -5  134.34    8.75
  -1  11   6  105.59    8.85
  -1 -11   7   67.58    6.64
   1 -11  -7   71.54    6.20
  -1  11   8    3.44    3.93
  -1 -11   9   43.68    6.28
   1 -11  -9   48.72    5.61
  -1 -11  10   26.23    6.16
   1 -11 -10   26.95    4.85
  -1 -11  11   56.68    6.78
   1 -11 -11   63.60    4.92
  -1 -11  12   27.13    5.06
   1 -11 -12   30.98    3.82
  -1 -11  13    6.05    6.05
   1 -11 -13   13.49    2.97
  -1  11  14   -5.93    4.07
  -1  11  15    5.68    4.69
  -1  11  16    4.82    4.70
  -1  11  17   -0.99    4.70
  -1 -12   1   11.83    4.51
   1 -12  -1   14.19    4.23
  -1 -12   2    4.76    5.25
   1 -12  -2    7.20    4.84
  -1 -12   3   25.19    6.12
   1 -12  -3   17.94    4.08
  -1 -12   4    4.41    3.92
   1 -12  -4    5.30    3.82
  -1 -12   5  101.36    7.85
   1 -12  -5   90.52    7.37
  -1 -12   6   18.03    6.38
   1 -12  -6   16.59    3.66
  -1 -12   7   58.93    7.98
   1 -12  -7   73.40    6.30
  -1  12   8   40.67    5.78
  -1 -12   9   47.46    6.76
   1 -12  -9   43.36    5.36
  -1 -12  10    8.61    5.17
   1 -12 -10   10.38    3.66
  -1 -12  11   62.30    8.74
   1 -12 -11   77.49    6.78
  -1 -12  12   -8.50    4.81
   1 -12 -12    9.46    3.58
  -1 -12  13   57.82    7.65
   1 -12 -13   74.68    7.20
  -1  12  14   13.94    5.67
  -1 -13   1  165.29   11.35
   1 -13  -1  155.34   11.31
  -1 -13   2    2.32    6.10
   1 -13  -2   -3.59    3.96
  -1 -13   3  108.70   11.01
   1 -13  -3  118.03    9.27
  -1 -13   4    3.55    4.90
   1 -13  -4   -3.69    3.94
  -1 -13   5  122.41    9.93
   1 -13  -5  121.78    9.31
  -1 -13   6   -7.85    6.99
   1 -13  -6    9.37    4.62
  -1 -13   7  112.56   10.68
   1 -13  -7   86.80    9.07
  -1 -13   8    0.86    4.79
   1 -13  -8   17.27    5.16
  -1 -13   9   22.74    6.15
   1 -13  -9   23.43    5.00
  -1 -13  10    4.18    5.41
   1 -13 -10    6.36    4.24
  -1 -13  11   17.36    8.12
   1 -13 -11   29.15    4.90
  -1 -14   1    3.05    4.76
   1 -14  -1   18.10    5.33
  -1 -14   2    2.69    7.08
   1 -14  -2    1.61    6.68
  -1 -14   3   31.31    8.07
   1 -14  -3   20.58    6.04
  -1 -14   4  -21.31    7.47
   1 -14  -4    0.00    4.67
  -1 -14   5    9.56    5.76
   1 -14  -5   16.86    7.70
   0   0   3    0.90    0.26
   0   0   3    1.30    0.26
   0   0   3    0.50    0.50
   0   0   4 2955.41   95.45
   0   0   5    1.42    0.78
   0   0   5    0.00    0.13
   0   0   6  881.03   29.72
   0   0   6  926.72   28.71
   0   0   7    0.13    0.39
   0   0   7   -0.50    0.25
   0   0   7    0.00    0.89
   0   0   8   73.89    2.75
   0   0   8   76.13    3.94
   0   0   8   77.37    2.97
   0   0   9   -0.64    0.51
   0   0   9   -1.39    1.14
   0   0   9    0.12    0.37
   0   0  10  152.57    5.64
   0   0  10  154.74    5.42
   0   0  11    0.12    0.37
   0   0  11   -0.76    2.03
   0   0  11    0.64    0.51
   0   0  12  276.43    9.21
   0   0  12  277.23    9.69
   0   0  12  256.49   12.48
   0   0  13    0.84    0.48
   0   0  13    3.03    0.63
   0   0  13    1.27    1.78
   0   0  14   39.55    1.79
   0   0  14   44.22    1.89
   0   0  14   47.49    4.57
   0   0  15   -0.12    0.36
   0   0  15   -0.37    0.50
   0   0  15    1.65    2.16
   0   0  16   96.05    3.47
   0   0  16   78.90    5.71
   0   0  17   -1.27    2.28
   0   0  18   55.59    5.32
   0   0  19    1.52    3.92
   0   0  20   22.36    4.04
   0   0  21    2.14    3.15
   0   0  22   22.29    5.92
   0   0  23   -0.25    3.65
   0   0  24   60.09    7.03
   0   0  25   10.39    6.64
   0   0  26   22.48    6.37
   0  -1  -2  309.85    9.92
   0  -1  -2  290.06    9.80
   0  -1   2  294.70   10.21
   0   1  -2  286.65    9.84
   0   1  -3  958.51   30.18
   0   1  -3  873.43   29.49
   0  -1  -3  916.63   29.01
   0  -1  -3  889.26   29.79
   0  -1   3  992.69   30.66
   0  -1   4   14.89    1.01
   0   1  -4   12.42    0.77
   0   1  -4   15.08    1.12
   0  -1  -4    4.11    0.36
   0  -1  -4   12.51    0.51
   0  -1   5   16.67    1.52
   0  -1   5   11.56    0.91
   0   1  -5   12.03    1.36
   0   1  -6    6.55    1.11
   0  -1   6    0.13    0.51
   0  -1   6   -0.39    0.65
   0  -1   6    0.13    1.01
   0   1  -7    5.06    1.23
   0  -1   7    7.51    0.89
   0  -1   7    7.64    0.78
   0  -1   7    8.12    1.14
   0   1  -8   88.81    4.07
   0  -1   8   98.58    4.08
   0  -1   8   88.71    3.89
   0  -1   8  104.88    4.60
   0   1   9  170.26    7.34
   0   1  -9  170.60    7.51
   0  -1   9  191.91    7.00
   0  -1   9  184.09    8.19
   0   1 -10   84.27    4.30
   0   1  10   81.91    4.61
   0  -1  10   62.75    3.04
   0  -1  10   67.16    3.23
   0  -1  10   82.45    4.48
   0   1  11   -2.12    1.49
   0   1 -11   -1.34    1.47
   0  -1  11    0.75    0.88
   0  -1  11    1.03    0.90
   0  -1  11    0.13    1.53
   0   1  12  681.93   25.40
   0  -1  12  740.93   23.80
   0  -1  12  712.34   24.84
   0  -1  12  724.51   27.04
   0  -1  13   78.45    3.62
   0   1  13   76.73    4.75
   0  -1  13   80.34    3.59
   0  -1  13   83.63    5.13
   0   1  14  592.54   24.79
   0  -1  14  628.89   20.42
   0  -1  14  587.47   21.92
   0  -1  14  637.87   24.73
   0   1  15   55.43    4.62
   0  -1  15   56.65    4.75
   0  -1  15   63.15    2.96
   0  -1  15   58.66    2.93
   0  -1  16  557.15   20.63
   0   1  16  517.27   23.52
   0  -1  16  546.04   18.87
   0  -1  16  542.26   21.37
   0  -1  17   15.45    1.52
   0   1  17   15.22    3.12
   0  -1  17   17.15    1.57
   0  -1  17   13.97    3.20
   0   1  18  185.92   11.61
   0  -1  18  194.89   10.65
   0  -1  18  214.78    8.53
   0  -1  18  231.04    9.44
   0   1  19   13.46    3.36
   0  -1  19   13.19    1.19
   0  -1  19   15.77    1.39
   0  -1  19    9.47    3.20
   0  -1  20  325.30   12.01
   0  -1  20  287.55   15.62
   0   1  20  283.66   16.33
   0  -1  20  353.05   12.38
   0   1  21    3.23    3.23
   0  -1  21    9.96    3.83
   0   1  22  146.00    9.20
   0  -1  22  132.15    9.82
   0   1  23   -4.09    5.45
   0  -1  23   -5.22    3.69
   0   1  24  111.14    9.66
   0  -1  24  112.87   10.29
   0   1  25    8.52    4.82
   0  -1  25    0.38    4.31
   0   1  26   34.90    7.03
   0   2   0 1238.59   39.64
   0  -2   0 1297.06   41.62
   0   2   1   35.00    1.92
   0   2  -1   37.10    1.93
   0  -2  -1   35.64    1.92
   0  -2  -1   38.48    1.83
   0  -2   1   39.81    1.96
   0   2  -2   74.43    3.09
   0  -2  -2   87.54    3.21
   0  -2  -2   81.32    3.14
   0  -2   2   77.44    3.27
   0   2  -3  251.24    8.76
   0  -2  -3  269.99    8.95
   0  -2  -3  256.80    9.66
   0  -2   3  265.04    9.02
   0  -2   3  246.85    9.05
   0   2  -4  843.61   27.43
   0  -2  -4  899.04   28.66
   0  -2  -4  892.89   29.44
   0  -2   4  934.89   30.01
   0  -2   4  899.40   29.82
   0   2  -5  535.01   18.93
   0  -2  -5  528.60   16.62
   0  -2  -5  503.14   16.77
   0  -2   5  512.89   17.47
   0  -2   5  522.99   17.72
   0   2  -6  432.35   15.83
   0  -2  -6  358.02   12.90
   0  -2   6  378.42   12.83
   0  -2   6  379.03   12.98
   0  -2  -6  380.81   11.98
   0  -2  -7    7.14    0.48
   0  -2  -7    7.36    0.49
   0  -2   7    7.12    1.02
   0  -2   7    6.11    1.30
   0  -2   8   96.47    4.73
   0   2  -8   85.19    4.36
   0  -2   8   80.06    3.91
   0   2  -9   86.79    4.59
   0  -2   9   64.74    3.25
   0  -2   9   84.50    4.60
   0   2 -10  921.75   34.70
   0  -2  10 1002.85   32.28
   0  -2  10  976.30   33.93
   0  -2  10  998.67   34.27
   0  -2  11   31.92    2.06
   0  -2  11   26.10    3.58
   0   2 -11   25.26    2.71
   0  -2  11   29.24    2.66
   0   2 -12  271.74   11.59
   0  -2  12  338.38   11.57
   0  -2  12  320.71   12.01
   0  -2  12  288.67   13.40
   0   2  13    1.95    1.71
   0   2 -13    1.60    1.96
   0  -2  13    2.40    1.39
   0  -2  13   -1.28    1.28
   0  -2  13    3.34    1.93
   0   2  14   26.86    3.30
   0  -2  14   38.61    2.52
   0  -2  14   31.38    3.47
   0   2 -14   32.22    3.92
   0  -2  14   35.67    2.43
   0  -2  15    6.05    2.32
   0   2  15   11.13    2.57
   0   2 -15   12.72    2.94
   0  -2  15    8.90    1.38
   0  -2  15    8.51    1.40
   0   2  16   47.24    4.78
   0  -2  16   34.94    2.50
   0  -2  16   38.28    2.92
   0  -2  16   41.23    4.26
   0  -2  17   10.80    1.49
   0   2  17   18.74    4.04
   0  -2  17    8.73    1.52
   0  -2  17   14.69    4.13
   0   2  18   93.71    7.23
   0  -2  18   88.25    4.82
   0  -2  18   92.49    5.35
   0  -2  18  106.23    7.11
   0  -2  19    1.10    1.35
   0   2  19    7.47    4.16
   0  -2  19    4.81    1.65
   0  -2  19    3.09    3.09
   0   2  20   16.29    3.92
   0  -2  20   20.36    2.06
   0  -2  20   14.72    2.03
   0  -2  20   18.81    3.99
   0   2  21   -0.86    3.18
   0  -2  21    7.45    1.56
   0  -2  21   13.00    4.12
   0   2  22    3.06    3.55
   0  -2  22   10.67    4.24
   0   2  23    8.92    4.03
   0  -2  23   10.53    5.91
   0   2  24   59.70    7.08
   0  -2  24   55.52    6.93
   0   2  25    3.29    4.63
   0   3   0   -0.25    0.64
   0  -3   0   -1.53    1.02
   0  -3   0    1.17    1.04
   0  -3  -1   47.95    2.48
   0   3  -1   50.67    2.56
   0  -3  -1   49.19    2.30
   0  -3   1   45.83    2.43
   0  -3   1   46.83    2.75
   0   3  -2  265.68    9.36
   0  -3  -2  276.75    9.58
   0  -3   2  273.32    9.62
   0  -3   2  278.34    9.73
   0  -3  -3    1.82    0.78
   0  -3   3    0.25    1.27
   0  -3   3    2.48    0.91
   0  -3  -4  139.33    5.35
   0  -3   4  134.98    5.90
   0  -3  -4  153.10    5.19
   0  -3   4  146.73    5.88
   0  -3   5    4.07    1.40
   0  -3   5    2.87    1.04
   0  -3  -5    4.24    0.62
   0  -3  -5    3.61    0.65
   0   3  -6    3.89    1.13
   0  -3  -6    1.23    0.49
   0  -3  -6    1.28    0.64
   0  -3   6    0.00    0.91
   0  -3   6   -0.63    0.89
   0  -3   7  148.74    6.49
   0   3  -7  144.83    5.78
   0  -3  -7  155.61    5.39
   0  -3  -7  153.01    5.58
   0  -3   7  159.65    6.42
   0   3  -8   27.26    2.38
   0  -3  -8   32.87    1.56
   0  -3  -8   29.09    1.49
   0  -3   8   31.17    2.28
   0  -3   8   30.84    2.35
   0   3  -9   26.45    2.50
   0  -3  -9   30.15    1.19
   0  -3  -9   27.30    1.22
   0  -3   9   20.76    2.03
   0  -3   9   22.34    2.08
   0   3 -10  137.43    6.37
   0  -3 -10  115.65    4.49
   0  -3 -10  154.49    4.58
   0  -3  10  141.70    6.22
   0  -3  10  140.30    6.25
   0   3 -11    5.22    1.99
   0  -3  11    1.64    1.14
   0  -3  11   -0.26    1.68
   0   3 -12  472.33   21.26
   0  -3  12  460.50   16.40
   0  -3  12  438.76   16.21
   0   3 -13  158.02    8.80
   0  -3  13  204.58    8.25
   0  -3  13  207.98    8.77
   0   3 -14  203.59    9.91
   0  -3  14  189.51    7.86
   0  -3  14  178.57    8.22
   0   3 -15  254.60   12.49
   0  -3  15  330.64   12.31
   0  -3  15  316.08   13.72
   0   3  16  239.91   11.80
   0   3 -16  240.46   12.35
   0  -3  16  245.88    9.38
   0  -3  16  237.65   10.86
   0   3  17  127.83    8.19
   0   3 -17  132.64    8.01
   0  -3  17  168.21    7.33
   0  -3  17  164.02    7.66
   0   3  18    8.31    4.10
   0  -3  18   10.50    2.25
   0  -3  18    0.88    2.02
   0   3  19   98.88    7.84
   0  -3  19  108.71    5.88
   0  -3  19  107.99    6.61
   0  -3  20   58.85    4.09
   0  -3  20   54.05    4.44
   0   3  21   82.54    7.00
   0  -3  21  113.89    6.78
   0   3  22   13.03    3.98
   0   3  23   27.15    5.79
   0   3  24   38.60    7.60
   0   3  25    3.13    7.11
   0  -4   0 1119.57   36.40
   0  -4   0 1086.00   37.77
   0  -4  -1 2328.79   71.88
   0  -4  -1 2238.39   72.79
   0  -4   1 2210.36   71.19
   0  -4   1 2165.61   74.28
   0  -4  -2  106.48    4.69
   0  -4  -2  102.32    4.45
   0  -4   2  101.11    4.71
   0  -4   2  100.40    4.73
   0  -4  -3 1131.00   36.66
   0  -4  -3 1118.45   37.26
   0  -4   3 1138.21   36.54
   0  -4   3 1106.59   36.92
   0  -4  -4  260.26    9.33
   0  -4  -4  253.49    9.28
   0  -4   4  252.34    9.43
   0  -4   4  253.20    9.22
   0  -4  -5  587.98   19.44
   0  -4  -5  559.50   19.79
   0  -4   5  590.37   19.63
   0  -4   5  585.97   20.16
   0  -4  -6   18.15    1.48
   0  -4  -6   12.85    1.41
   0  -4   6   15.42    1.77
   0  -4   6   14.90    2.35
   0  -4  -7  709.61   22.19
   0  -4  -7  667.83   22.95
   0  -4   7  696.71   24.41
   0  -4   7  676.89   23.93
   0   4  -8   46.43    3.50
   0  -4  -8   34.60    1.70
   0  -4  -8   36.07    2.14
   0  -4   8   36.74    2.65
   0  -4   8   28.04    2.48
   0   4  -9  173.96    7.51
   0  -4  -9  192.62    6.37
   0  -4  -9  184.54    6.60
   0  -4   9  174.11    7.47
   0  -4   9  176.55    7.59
   0   4 -10  152.27    6.88
   0  -4 -10  147.39    5.10
   0  -4 -10  143.98    5.26
   0  -4  10  141.11    6.71
   0  -4  10  132.36    6.52
   0   4 -11    5.36    1.87
   0  -4 -11    9.73    0.82
   0  -4 -11    9.34    0.84
   0  -4  11    5.67    1.64
   0  -4  11    5.83    1.81
   0   4 -12   13.07    2.74
   0  -4 -12   20.26    0.83
   0  -4 -12   20.91    0.84
   0  -4  12   18.53    2.27
   0  -4  12   16.40    2.33
   0   4 -13   22.63    3.23
   0  -4  13   14.74    2.27
   0  -4  13   15.82    2.45
   0  -4  14    9.45    2.02
   0  -4  14   13.07    2.82
   0   4 -14   16.39    3.73
   0   4 -15    2.85    2.61
   0  -4  15    2.90    2.27
   0  -4  15    1.28    2.42
   0   4 -16    7.56    3.10
   0  -4  16    0.00    1.64
   0  -4  16    4.45    2.03
   0  -4  17   36.58    3.40
   0  -4  17   50.14    4.19
   0   4  18    4.53    2.74
   0  -4  18    1.88    2.38
   0  -4  18    3.28    2.02
   0   4  19   40.80    4.77
   0  -4  19   29.35    4.16
   0  -4  19   33.29    3.51
   0   4  20    7.28    3.58
   0  -4  20    0.87    1.75
   0  -4  21   -0.37    1.61
   0   4  21    0.48    3.70
   0   4  22   24.51    6.10
   0   4  23   34.20    6.82
   0   4  24   20.81    7.18
   0   4  25   25.12    7.66
   0  -5   0    0.25    1.13
   0  -5   0    3.53    1.31
   0  -5  -1   -0.88    1.26
   0  -5   1    1.89    1.64
   0  -5  -1    2.74    1.31
   0  -5   1    1.18    1.96
   0  -5  -2   62.87    3.65
   0  -5  -2   66.50    3.66
   0  -5   2   72.52    4.05
   0  -5   2   63.59    3.54
   0  -5  -3   22.89    2.00
   0  -5  -3   23.30    1.95
   0  -5   3   25.10    2.52
   0  -5   3   16.89    2.36
   0  -5   4  147.94    6.70
   0  -5  -4  153.35    5.89
   0  -5  -4  159.30    6.53
   0  -5   4  156.97    6.46
   0  -5  -5  337.02   10.99
   0  -5   5  306.48   12.16
   0  -5   5  304.63   13.28
   0  -5  -5  323.26   12.88
   0  -5  -6   31.14    2.32
   0  -5  -6   38.03    2.34
   0  -5   6   33.50    3.15
   0  -5   6   30.62    2.88
   0  -5  -7   84.97    3.92
   0  -5  -7   79.97    4.23
   0  -5   7   88.10    4.67
   0  -5   7   77.81    4.85
   0  -5  -8   -1.94    0.97
   0  -5  -8   -1.14    1.14
   0  -5   8   -0.88    1.38
   0  -5   8   -2.48    1.57
   0   5  -9  220.68   10.11
   0  -5  -9  191.06    7.10
   0  -5  -9  188.54    7.16
   0  -5   9  191.70    8.20
   0  -5   9  187.01    8.77
   0  -5  10    2.34    1.82
   0   5 -10    2.23    2.48
   0  -5 -10    4.38    1.07
   0  -5 -10    2.83    1.23
   0  -5  10   -0.38    1.51
   0  -5 -11  212.76    8.05
   0   5 -11  223.44    9.86
   0  -5 -11  215.54    7.44
   0  -5  11  207.64    9.21
   0  -5  11  208.21    9.91
   0   5 -12   62.86    4.98
   0  -5 -12   47.58    2.22
   0  -5 -12   47.23    2.29
   0  -5  12   44.59    3.77
   0  -5  12   43.35    4.28
   0  -5 -13  219.14    7.38
   0   5 -13  206.47   10.35
   0  -5 -13  209.54    7.07
   0  -5  13  195.54    9.21
   0  -5  13  206.99    9.98
   0   5 -14   99.00    7.71
   0  -5  14   86.28    5.04
   0  -5  14   87.10    5.54
   0   5 -15  194.21   12.69
   0  -5  15  229.57   10.11
   0  -5  15  216.99   11.84
   0  -5  16    0.88    1.88
   0  -5  16   -1.15    2.17
   0  -5  17  275.25   12.40
   0  -5  17  286.80   12.83
   0  -5  18   63.58    5.03
   0  -5  18   67.90    6.09
   0   5  19   67.62    5.28
   0   5  20   55.44    6.07
   0  -5  20   51.47    4.89
   0   5  21   66.19    6.43
   0  -5  21   85.18    6.51
   0   5  22   13.82    5.96
   0  -5  22    7.07    3.35
   0   5  23   60.41    8.11
   0  -6   0  200.33    8.19
   0  -6   0  212.93    8.54
   0  -6  -1  937.17   31.02
   0  -6  -1  956.72   32.21
   0  -6   1  951.53   31.48
   0  -6   1  904.60   31.73
   0  -6  -2   95.64    4.76
   0  -6   2   94.18    5.04
   0  -6  -2   81.83    4.83
   0  -6   2   84.51    4.72
   0  -6  -3  305.06   11.02
   0  -6  -3  292.35   11.38
   0  -6   3  303.81   11.12
   0  -6   3  292.27   11.84
   0  -6  -4  126.18    5.60
   0  -6  -4  123.10    6.89
   0  -6   4  115.28    5.67
   0  -6   4  122.15    6.30
   0  -6   5  617.38   21.97
   0  -6  -5  652.19   21.86
   0  -6  -5  657.98   22.78
   0  -6   5  629.74   23.31
   0  -6   6  118.45    5.66
   0  -6  -6  100.60    4.43
   0  -6  -6  105.76    5.55
   0  -6   6   89.40    5.77
   0  -6  -7  278.05   10.03
   0  -6   7  280.33   11.96
   0  -6  -7  279.72   10.55
   0  -6   7  264.98   10.83
   0  -6  -8   70.43    3.39
   0  -6  -8   65.67    3.69
   0  -6   8   79.71    4.52
   0  -6   8   62.86    4.71
   0  -6  -9  122.22    5.04
   0  -6  -9  126.70    5.80
   0  -6   9  126.03    6.41
   0  -6   9  128.28    7.07
   0   6 -10   36.82    3.83
   0  -6 -10   20.70    1.89
   0  -6  10   20.04    3.38
   0  -6  10   12.24    2.74
   0  -6 -10   21.55    2.11
   0   6 -11  137.21    7.45
   0  -6 -11  167.12    6.25
   0  -6 -11  159.00    6.89
   0  -6  11  155.98    7.79
   0  -6  11  158.04    8.35
   0  -6 -12    9.64    1.45
   0   6 -12   11.72    3.09
   0  -6 -12   11.63    1.51
   0  -6  12    4.51    2.13
   0  -6  12   14.00    2.98
   0  -6 -13    9.85    1.39
   0   6 -13    3.58    2.84
   0  -6 -13   10.62    1.31
   0  -6  13    6.51    2.38
   0  -6  13    5.81    3.62
   0   6 -14   -0.12    3.83
   0  -6 -14    3.84    0.82
   0  -6  14    4.63    2.38
   0  -6  14    6.82    3.73
   0  -6 -15  157.12    5.52
   0  -6 -15  156.13    5.54
   0  -6  15  145.80    8.17
   0  -6  16    9.14    2.75
   0  -6  16   14.30    4.22
   0   6  17   35.91    4.01
   0   6  18    2.00    2.38
   0   6  19   23.24    3.50
   0   6  20   -2.49    3.62
   0   6  21   25.76    3.99
   0   6  22    5.97    5.73
   0  -6  22    0.50    3.85
   0   6  23   12.78    5.38
   0  -7   0    0.62    1.75
   0  -7   0    1.04    1.83
   0  -7  -1   66.28    4.37
   0  -7  -1   62.40    4.44
   0  -7   1   62.98    4.13
   0  -7   1   61.10    4.19
   0  -7  -2    4.23    1.62
   0  -7  -2    7.93    2.47
   0  -7   2    0.88    1.75
   0  -7   2    1.96    1.96
   0  -7  -3   11.15    2.11
   0  -7  -3    9.35    2.21
   0  -7   3    6.76    2.25
   0  -7   3    6.67    2.22
   0  -7  -4    2.22    1.48
   0  -7  -4    3.75    2.33
   0  -7   4    2.88    1.88
   0  -7   4    7.32    2.35
   0  -7  -5   57.68    3.57
   0  -7  -5   52.90    3.62
   0  -7   5   55.17    4.26
   0  -7   5   48.65    4.97
   0  -7  -6   67.58    4.03
   0  -7  -6   67.82    4.38
   0  -7   6   61.02    4.63
   0  -7   6   66.04    4.85
   0  -7  -7  102.95    4.86
   0  -7  -7   97.83    5.25
   0  -7   7  109.62    6.26
   0  -7   7   93.20    6.28
   0  -7  -8    9.01    1.68
   0  -7  -8   11.03    2.41
   0  -7   8   12.99    2.87
   0  -7   8    2.09    3.40
   0  -7  -9  170.86    6.94
   0  -7  -9  167.60    7.95
   0  -7   9  167.72    8.27
   0  -7   9  167.63    9.03
   0  -7 -10    7.43    1.42
   0  -7 -10    4.72    1.49
   0  -7  10    1.62    2.37
   0  -7  10    5.73    3.13
   0   7 -11  200.75   10.04
   0  -7 -11  222.84    8.59
   0  -7 -11  215.70   10.25
   0  -7  11  226.00   10.52
   0  -7  11  251.24   11.62
   0   7 -12   77.19    6.15
   0  -7 -12   57.26    3.49
   0  -7 -12   62.44    3.90
   0  -7  12   52.15    5.12
   0  -7  12   49.66    5.06
   0  -7 -13  219.83    9.06
   0  -7 -13  226.57    9.70
   0  -7  13  214.56   10.52
   0  -7 -14   10.60    1.27
   0  -7 -14    9.90    1.55
   0  -7  14    7.48    2.87
   0  -7  14    3.09    3.35
   0  -7 -15  234.24    8.59
   0  -7 -15  221.68    9.41
   0  -7  15  210.67   10.78
   0  -7  15  196.85   12.25
   0  -7 -16    2.27    0.72
   0  -7 -16    1.96    0.73
   0  -7  16    2.24    2.62
   0   7  17  249.01   13.17
   0   7  18    5.86    2.99
   0   7  19  161.39    9.53
   0   7  20    0.75    2.86
   0   7  21  104.76    8.61
   0   7  22   12.38    4.95
   0  -8   0  182.24    7.99
   0  -8   0  164.04    8.74
   0  -8  -1  574.55   20.22
   0  -8  -1  581.88   22.85
   0  -8   1  545.86   19.78
   0  -8   1  540.85   22.63
   0  -8  -2   71.77    4.59
   0  -8  -2   83.39    5.97
   0  -8   2   83.23    5.24
   0  -8   2   71.69    4.96
   0  -8  -3  578.66   20.47
   0  -8  -3  604.64   24.70
   0  -8   3  565.75   21.05
   0  -8   3  595.41   25.02
   0  -8  -4   95.80    5.29
   0  -8  -4   99.64    6.47
   0  -8   4  104.00    6.12
   0  -8   4  103.61    6.93
   0  -8  -5  394.94   14.86
   0  -8  -5  392.73   17.95
   0  -8   5  395.54   15.53
   0  -8   5  436.17   17.18
   0  -8  -6   19.43    3.04
   0  -8  -6   23.95    2.82
   0  -8   6   19.08    3.12
   0  -8   6   23.88    3.79
   0  -8  -7   45.35    3.86
   0  -8  -7   43.70    3.95
   0  -8   7   41.13    3.99
   0  -8   7   41.62    4.70
   0  -8  -8   -1.44    1.44
   0  -8  -8   -1.01    1.77
   0  -8   8    1.25    2.24
   0  -8   8    4.43    4.17
   0  -8  -9   70.58    4.04
   0  -8  -9   74.83    5.03
   0  -8   9   59.91    5.98
   0  -8   9   68.90    6.26
   0  -8 -10    1.65    1.53
   0  -8 -10    2.74    1.74
   0  -8  10    2.24    2.37
   0  -8  10   -2.21    4.42
   0  -8 -11   75.23    4.44
   0  -8 -11   70.51    4.81
   0  -8  11   62.85    5.73
   0  -8  11   69.98    6.50
   0  -8 -12    4.39    1.39
   0  -8 -12    2.43    1.70
   0  -8  12   -2.24    2.49
   0  -8 -13    9.98    1.95
   0  -8 -13    7.35    2.17
   0  -8  13    3.61    2.86
   0  -8 -14    6.75    1.95
   0  -8 -14    5.74    2.03
   0  -8  14    5.35    3.86
   0  -8 -15   -0.92    1.26
   0  -8 -15    1.20    0.96
   0  -8  15    0.25    2.86
   0  -8 -16   34.77    2.35
   0  -8  16   23.25    3.98
   0   8  17   25.60    4.48
   0   8  18    0.50    3.11
   0   8  19   17.50    4.10
   0   8  20   -3.84    3.22
   0   8  21   19.05    4.58
   0   8  22    2.96    3.45
   0  -9   0    0.62    2.23
   0  -9   0   -1.81    2.59
   0  -9  -1   12.73    3.46
   0  -9  -1   38.05    5.05
   0  -9   1   22.95    3.10
   0  -9   1   22.19    3.63
   0  -9  -2   32.30    3.45
   0  -9  -2   42.88    4.27
   0  -9   2   37.14    4.23
   0  -9   2   34.42    4.42
   0  -9  -3   29.61    3.69
   0  -9  -3   38.92    4.38
   0  -9   3   34.93    4.23
   0  -9   3   33.79    4.29
   0  -9  -4    2.08    2.08
   0  -9  -4    1.16    2.70
   0  -9   4    3.61    2.61
   0  -9   4   -0.91    2.86
   0  -9  -5   87.65    5.37
   0  -9  -5   88.78    6.54
   0  -9   5   70.89    5.23
   0  -9   5   79.22    6.90
   0  -9  -6   11.13    3.15
   0  -9  -6   14.03    3.06
   0  -9   6   15.48    3.64
   0  -9  -7   21.87    3.37
   0  -9  -7   18.79    3.17
   0  -9   7   12.06    3.36
   0  -9  -8   32.91    3.70
   0  -9  -8   33.18    3.66
   0  -9   8   25.98    3.85
   0  -9  -9   76.84    5.09
   0  -9  -9   70.38    5.52
   0  -9   9   72.57    6.09
   0  -9 -10    0.94    1.76
   0  -9 -10    4.35    3.10
   0  -9  10   -0.12    2.48
   0  -9 -11  226.32    9.24
   0  -9 -11  190.47   10.87
   0  -9  11  200.33   11.33
   0  -9 -12   78.58    4.74
   0  -9 -12   61.66    4.64
   0  -9  12   55.75    5.59
   0  -9 -13   60.54    4.13
   0  -9 -13   61.10    4.73
   0  -9  13   46.43    6.21
   0  -9 -14  178.29    7.48
   0  -9  14  161.33   10.08
   0  -9 -15  126.25    5.99
   0  -9  15  118.24    9.07
   0   9  16   70.69    7.33
   0   9  17  129.42   10.19
   0   9  18   17.84    4.71
   0   9  19   63.11    6.94
   0   9  20   12.11    4.82
   0  10   0  159.47    8.54
   0 -10  -1   68.90    5.43
   0 -10  -1   58.46    5.93
   0 -10   1   74.98    5.70
   0 -10  -2  341.44   14.80
   0 -10  -2  316.91   16.24
   0 -10   2  350.95   15.53
   0 -10  -3  239.82   10.32
   0 -10  -3  202.20   11.31
   0 -10   3  228.01   11.56
   0 -10  -4   96.84    6.47
   0 -10   4  105.07    7.45
   0 -10  -4   98.20    7.30
   0 -10  -5   82.58    7.40
   0 -10   5   91.70    6.58
   0 -10  -5   93.92    6.44
   0 -10  -6  125.82    7.13
   0 -10  -6  111.43    7.37
   0 -10   6  117.15    8.08
   0 -10  -7   75.60    5.28
   0 -10   7   65.27    5.84
   0 -10  -8  112.59    6.55
   0 -10   8  111.18    7.58
   0 -10  -8  120.31    7.68
   0 -10  -9   86.52    5.55
   0 -10  -9   73.73    6.37
   0 -10   9   80.02    6.46
   0 -10 -10    7.01    3.39
   0 -10  10    7.69    3.60
   0 -10 -11   40.28    3.59
   0 -10  11   38.07    5.46
   0 -10 -12    2.75    1.95
   0 -10  12    8.93    5.33
   0 -10 -13    0.80    1.94
   0 -10  13   -1.36    3.47
   0 -10 -14    3.40    1.93
   0 -10  14    1.12    3.47
   0 -10 -15   22.09    3.18
   0 -10  15   10.53    5.70
   0  10  16    2.35    4.33
   0  10  17    0.49    4.21
   0  10  18    2.22    6.43
   0  10  19   -4.20    6.30
   0  11   0   -1.48    3.08
   0 -11  -1   -1.60    2.83
   0 -11   1    6.42    4.69
   0 -11  -2   39.73    4.66
   0 -11   2   40.43    5.07
   0 -11  -3    1.47    2.93
   0 -11   3   10.02    3.34
   0 -11   4   57.58    6.07
   0 -11  -4   71.18    5.97
   0 -11  -5  196.48   10.43
   0 -11   5  213.56   12.41
   0  11   6   26.14    5.70
   0 -11  -7  108.06    6.94
   0 -11   7  103.47    7.81
   0 -11  -8    7.83    3.08
   0 -11   8   14.50    4.34
   0 -11  -9   26.82    3.77
   0 -11   9   27.75    4.96
   0 -11 -10   54.91    5.72
   0 -11  10   55.25    6.57
   0 -11 -11   31.88    3.93
   0 -11  11   14.99    4.71
   0 -11 -12  124.67    8.04
   0 -11  12  131.27   10.17
   0 -11 -13   29.65    3.98
   0 -11  13   26.50    5.57
   0 -11 -14   41.12    4.19
   0 -11  14   47.53    7.68
   0  11  15   17.69    5.44
   0  11  16   48.22    6.81
   0  11  17    3.09    6.80
   0  12   0   92.65    7.39
   0 -12  -1    9.70    3.68
   0 -12   1    2.84    3.70
   0 -12  -2  127.80    9.31
   0 -12   2  127.27    9.51
   0 -12  -3    7.32    3.90
   0 -12   3   26.44    6.06
   0 -12  -4  116.13    8.88
   0 -12   4  131.33    9.41
   0 -12  -5   36.38    4.84
   0 -12   5   40.95    6.81
   0 -12  -6   33.40    5.65
   0 -12   6   29.70    5.57
   0 -12  -7   34.37    4.78
   0 -12   7   18.32    4.70
   0  12   8   42.47    6.07
   0 -12  -9    4.82    3.17
   0 -12   9    0.00    4.21
   0 -12 -10   38.89    5.36
   0 -12  10   40.24    6.44
   0 -12 -11    1.73    4.04
   0 -12  11    7.30    4.95
   0 -12 -12   33.62    4.92
   0 -12  12   12.87    7.43
   0  12  13    3.46    4.95
   0  12  14    0.62    7.05
   0  13   0   -1.48    4.18
   0 -13  -1   -3.92    5.76
   0 -13   1   -3.57    4.19
   0 -13  -2   10.88    4.65
   0 -13   2   11.96    4.69
   0 -13  -3   -2.44    4.02
   0 -13   3    1.23    4.20
   0 -13  -4   11.65    6.07
   0 -13   4    9.64    4.82
   0 -13  -5   -2.29    4.11
   0 -13   5    9.89    5.32
   0 -13  -6   17.29    4.68
   0 -13   6    7.05    5.07
   0 -13  -7  -12.05    5.73
   0 -13   7   -4.83    4.45
   0 -13   8   37.99    6.93
   0 -13  -8   57.07    5.81
   0 -13   9   12.38    7.43
   0 -13  -9   14.68    4.82
   0 -13 -10   22.47    4.89
   0 -13  10   14.48    5.94
   0  13  11    7.55    5.94
   0  14   0  141.78   12.79
   0  14   1   -6.03    5.05
   0 -14  -2   71.76    7.83
   0 -14   2   84.06    8.88
   0 -14  -3   -4.51    5.36
   0 -14   3    1.36    5.18
   0 -14  -4   28.51    6.31
   0 -14   4   19.51    6.05
   0 -14  -5   -4.95    4.83
   0 -14   5   -0.37    5.68
   0  14   6   61.23    6.97
  -1   0  -2    0.25    0.37
  -1   0  -2    0.25    0.25
   1   0   2    0.37    0.37
   1   0   2    0.25    0.25
  -1   0  -3 1050.17   34.37
   1   0   3 1022.32   33.37
   1   0   3 1061.70   34.69
  -1   0  -3  988.03   32.43
   1   0   4    1.50    0.50
   1   0   4    0.13    0.50
  -1   0  -4    1.12    0.37
  -1   0  -4    0.50    0.50
   1   0   5  251.77    8.79
   1   0   5  266.45    9.87
  -1   0  -5  248.12    8.55
   1   0   6    0.75    0.50
  -1   0  -6    0.50    0.50
   1   0   7  148.06    5.29
   1   0   7  158.47    6.72
  -1   0  -7  135.44    5.32
   1   0   8    1.50    0.50
   1   0   8   -0.13    1.01
  -1   0  -8    0.63    0.51
   1   0   9  165.79    6.16
   1   0   9  197.97    8.64
  -1   0  -9  158.08    5.89
   1   0  10    0.50    0.50
   1   0  10   -0.13    1.27
  -1   0 -10    0.77    0.64
   1   0  11  443.35   15.07
   1   0  11  472.34   15.18
  -1   0 -11  447.69   15.20
   1   0  12   -0.76    0.51
   1   0  12    2.86    0.87
   1   0  12    0.51    1.65
   1   0  13  272.93    9.56
   1   0  13  279.98    9.23
   1   0  13  242.11   12.09
   1   0  14   -0.88    0.50
   1   0  14    3.58    0.74
   1   0  14   -3.17    2.79
   1   0  15  430.46   14.21
   1   0  15  435.78   13.92
   1   0  15  365.18   15.66
   1   0  16    1.82    0.48
   1   0  16    2.92    0.61
   1   0  16    1.65    3.04
   1   0  17  419.24   13.51
   1   0  17  439.93   13.76
   1   0  17  376.26   17.41
   1   0  18   -1.77    2.28
   1   0  19  365.74   17.00
   1   0  20   -3.03    2.78
   1   0  21  165.37   10.24
   1   0  22    1.89    3.66
   1   0  23  175.03   11.72
   1   0  24   -7.91    5.78
   1   0  25   55.53    7.52
   1   0  26    1.88    5.13
   1   1   0   83.48    3.26
  -1   1   0   81.56    3.19
  -1  -1   0   81.98    2.90
   1  -1   0   83.08    3.27
   1   1   1 2386.96   72.13
  -1   1  -1 2365.00   76.29
  -1  -1  -1 2344.60   72.59
   1  -1   1 2422.37   76.55
   1   1   2   37.17    1.57
  -1   1  -2   33.50    1.66
  -1  -1  -2   42.96    1.69
   1  -1   2   36.92    1.77
   1   1   3  726.23   22.94
  -1   1  -3  692.15   24.05
  -1   1  -3  763.34   24.67
  -1  -1  -3  731.49   23.84
   1  -1   3  704.11   24.19
   1   1   4    7.76    0.61
  -1   1  -4    7.01    0.76
  -1   1  -4    5.39    0.75
  -1  -1  -4    7.62    0.61
   1  -1   4    7.19    1.14
   1   1   5 1087.92   34.29
  -1   1  -5 1052.04   35.85
  -1   1  -5 1079.64   36.33
  -1  -1  -5 1081.53   33.91
   1  -1   5 1028.12   35.24
   1  -1   5 1128.60   36.63
   1   1   6  158.88    5.13
  -1   1  -6  143.97    5.50
  -1   1  -6  144.23    6.23
  -1  -1  -6  160.57    5.76
   1  -1   6  160.66    6.51
   1  -1   6  159.49    6.58
   1   1   7  423.13   13.79
  -1   1  -7  415.59   14.60
  -1   1  -7  418.14   16.29
  -1  -1  -7  414.44   13.82
   1  -1   7  415.85   14.30
   1  -1   7  433.88   15.62
   1   1   8   16.23    0.85
   1   1   8   14.16    1.62
  -1   1  -8   15.16    1.28
  -1   1  -8   13.23    1.61
  -1  -1  -8   16.13    0.87
   1  -1   8   15.50    1.40
   1  -1   8   16.71    1.65
   1   1   9  601.27   22.13
  -1   1  -9  646.84   20.94
  -1   1  -9  624.37   22.66
  -1  -1  -9  628.21   21.35
   1  -1   9  663.50   22.58
   1  -1   9  652.96   22.97
   1   1  10   56.39    3.62
  -1   1 -10   58.37    2.81
  -1   1 -10   65.37    4.07
  -1  -1 -10   61.65    2.45
   1  -1  10   63.76    3.30
   1  -1  10   64.96    3.95
   1   1  11  395.06   12.02
  -1   1 -11  379.76   13.22
  -1   1 -11  343.49   13.93
   1  -1  11  391.89   13.87
   1   1  12    1.50    1.50
   1  -1  12    3.18    0.76
   1  -1  12    3.16    1.14
   1  -1  12    0.38    2.17
   1   1  13    4.63    1.88
   1  -1  13    5.72    1.27
   1  -1  13    3.79    1.14
   1  -1  13    2.55    2.43
   1   1  14    0.13    1.75
   1  -1  14    0.51    0.76
   1  -1  14   -1.13    0.88
   1  -1  14    1.41    1.92
   1   1  15   41.42    4.13
   1  -1  15   28.04    1.90
   1  -1  15   28.82    2.02
   1  -1  15   40.28    3.71
   1   1  16    1.50    2.38
   1  -1  16    3.26    1.13
   1  -1  16    4.40    1.13
   1  -1  16    6.65    3.33
   1  -1  17   39.96    2.25
   1  -1  17   39.13    2.64
   1  -1  17   68.81    4.87
   1   1  18    7.37    3.87
   1  -1  18    7.39    1.23
   1  -1  18    8.75    1.25
   1  -1  18   11.64    3.07
   1   1  19    8.99    3.12
   1  -1  19    4.01    0.97
   1  -1  19    3.11    1.12
   1  -1  19    8.69    4.35
   1   1  20    4.37    2.99
   1  -1  20    3.35    0.84
   1  -1  20    5.24    3.32
   1   1  21   10.59    3.74
   1  -1  21   30.87    5.61
   1   1  22    5.85    5.10
   1  -1  22   -0.38    3.31
   1   1  23   50.32    6.59
   1  -1  23   70.47    8.02
   1   1  24   -0.62    3.72
   1  -1  24    3.68    4.44
   1   1  25   51.63    7.31
   1  -1  25   41.06    8.49
   1   2   0  752.26   24.83
  -1   2   0  763.15   25.30
  -1  -2   0  786.77   24.51
   1  -2   0  736.59   25.02
   1   2   1  131.68    4.70
  -1   2  -1  125.21    4.92
  -1  -2  -1  130.92    4.55
   1  -2   1  128.15    5.12
  -1   2  -2   35.54    2.19
  -1  -2  -2   46.24    1.95
   1  -2   2   45.65    2.31
   1   2   3   30.56    1.48
  -1   2  -3   27.38    1.80
  -1  -2  -3   28.52    1.57
   1  -2   3   30.87    1.67
   1   2   4    2.45    0.61
  -1   2  -4    1.28    0.77
  -1  -2  -4    1.32    0.36
   1  -2   4    2.05    0.77
   1   2   5   15.61    0.98
  -1   2  -5   12.55    1.54
  -1   2  -5   17.45    1.52
  -1  -2  -5   16.86    0.96
   1  -2   5   15.77    1.41
   1   2   6   73.87    2.72
  -1   2  -6   72.86    3.08
  -1   2  -6   69.52    3.41
  -1  -2  -6   77.67    2.87
   1  -2   6   72.04    3.73
   1   2   7    3.97    0.50
  -1   2  -7    4.47    1.15
  -1   2  -7    7.90    1.38
  -1  -2  -7    4.42    0.48
   1  -2   7    6.53    1.15
   1   2   8   -0.25    0.38
  -1   2  -8    0.13    0.89
  -1   2  -8    2.75    1.13
  -1  -2  -8    1.32    0.36
   1  -2   8   -0.26    0.77
   1   2   9    3.45    0.38
  -1   2  -9    4.11    1.37
  -1  -2  -9    4.84    0.36
   1  -2   9    4.60    1.02
   1  -2   9    6.99    1.53
  -1   2 -10    1.91    1.14
  -1   2 -10    4.60    1.49
   1  -2  10    0.25    0.89
   1  -2  10   -0.13    1.27
  -1   2 -11  307.54   12.26
  -1   2 -11  324.86   14.17
   1  -2  11  306.21   11.63
   1  -2  11  362.87   14.12
  -1   2 -12   25.86    2.85
   1  -2  12   41.39    2.80
   1  -2  12   41.48    2.54
   1  -2  12   22.61    3.58
   1   2  13  720.65   28.02
  -1   2 -13  752.95   30.60
   1  -2  13  766.13   26.85
   1  -2  13  819.23   27.74
   1  -2  13  801.74   29.40
   1   2  14   26.87    3.07
  -1   2 -14   33.41    3.45
   1  -2  14   27.38    2.41
   1  -2  14   33.87    2.53
   1  -2  14   30.50    3.46
   1   2  15  465.52   19.95
  -1   2 -15  504.16   21.36
   1  -2  15  511.51   19.26
   1  -2  15  552.30   19.55
   1  -2  15  558.69   20.94
   1   2  16    4.42    2.46
   1  -2  16    1.14    1.52
   1  -2  16    1.14    1.51
   1  -2  16   -2.31    2.31
   1   2  17  256.86   13.67
   1  -2  17  326.82   12.21
   1  -2  17  310.01   14.38
   1  -2  17  327.28   15.75
   1   2  18    9.96    3.07
   1  -2  18    2.13    1.50
   1  -2  18    3.91    1.39
   1  -2  18    4.76    3.86
   1   2  19   52.13    5.53
   1  -2  19   46.81    3.12
   1  -2  19   44.89    4.89
   1   2  20   78.15    7.50
   1  -2  20  104.42    5.09
   1  -2  20   95.54    7.85
   1   2  21  105.85    8.48
   1  -2  21  138.99    7.00
   1  -2  21  137.39    9.79
   1   2  22   16.69    4.66
   1  -2  22   19.65    4.88
   1   2  23   92.30    8.34
   1  -2  23  104.17    8.99
   1   2  24    0.37    5.88
   1   2  25   28.12    7.46
   1   3   0 1971.25   61.52
  -1   3   0 1931.75   62.83
  -1  -3   0 1944.71   62.27
   1  -3   0 1985.07   63.69
   1   3   1  436.92   14.59
  -1   3  -1  414.31   14.66
  -1  -3  -1  427.57   14.44
   1  -3   1  436.04   16.30
   1   3   2  110.34    4.56
  -1   3  -2  109.80    4.66
  -1  -3  -2  115.55    4.45
   1  -3   2  110.72    4.92
   1   3   3  961.93   29.97
  -1   3  -3  863.36   30.51
  -1  -3  -3  891.96   28.81
   1  -3   3  905.45   30.54
   1   3   4  439.93   15.24
  -1   3  -4  440.30   15.48
  -1  -3  -4  467.72   15.40
   1  -3   4  437.33   15.98
   1   3   5  202.75    7.26
  -1   3  -5  180.28    7.20
  -1  -3  -5  204.48    6.91
   1  -3   5  185.00    7.91
  -1   3  -6   43.18    2.69
  -1  -3  -6   46.39    2.04
   1  -3   6   41.28    2.59
   1   3   7   23.04    1.41
  -1   3  -7   23.07    1.91
  -1   3  -7   25.36    2.53
  -1  -3  -7   22.26    1.31
   1  -3   7   21.65    2.32
  -1   3  -8   23.54    2.16
  -1   3  -8   24.69    2.52
  -1  -3  -8   30.45    1.54
  -1  -3  -8   28.17    1.68
   1  -3   8   28.29    2.19
  -1   3  -9  123.57    5.86
  -1   3  -9  151.59    6.68
  -1  -3  -9  147.79    5.11
   1  -3   9  132.95    5.93
  -1  -3  -9  134.49    5.31
  -1   3 -10   10.40    1.65
  -1  -3 -10   13.08    0.83
  -1  -3 -10   12.63    0.89
   1  -3  10   10.50    1.79
  -1   3 -11   -0.51    1.14
  -1   3 -11   -2.00    2.13
  -1  -3 -11    0.36    0.24
  -1  -3 -11    2.20    0.24
   1  -3  11    2.03    1.27
   1  -3  11    1.02    1.79
  -1   3 -12    0.37    1.75
   1  -3  12   -0.76    1.14
   1  -3  12    1.15    1.27
  -1   3 -13   -0.87    1.75
   1  -3  13   -0.25    1.14
   1  -3  13    1.27    1.27
  -1   3 -14    2.61    2.24
   1  -3  14    3.66    1.52
   1  -3  14    5.19    1.65
   1   3  15    4.46    2.17
  -1   3 -15    3.73    3.48
   1  -3  15    3.79    1.89
   1   3  16  109.03    7.25
  -1   3 -16  108.84    7.21
   1  -3  16  122.12    6.09
   1  -3  16  117.98    6.47
   1   3  17  165.50    9.81
  -1   3 -17  190.64   10.43
   1  -3  17  218.71    9.40
   1  -3  17  213.33    9.43
   1   3  18    7.86    3.03
   1  -3  18    4.78    1.51
   1  -3  18    4.91    2.27
   1   3  19    2.30    4.24
   1  -3  19    7.14    2.01
   1  -3  19    3.28    1.64
   1   3  20   12.47    4.72
   1  -3  20    5.36    2.25
   1   3  21    9.93    4.84
   1  -3  21    1.49    1.98
   1   3  22    9.69    5.45
   1   3  23    8.71    5.81
   1   3  24   11.25    4.96
   1   3  25   20.55    5.80
   1   4   0   12.65    1.53
  -1   4   0   11.99    1.55
   1  -4   0   12.77    1.42
   1   4   1   15.85    1.53
  -1   4  -1   16.48    1.80
  -1  -4  -1   18.96    1.74
   1  -4   1   20.18    1.94
   1   4   2    2.17    1.02
  -1   4  -2    3.60    1.54
  -1  -4  -2    1.98    0.86
   1  -4   2    1.30    1.17
   1   4   3   -1.15    0.77
  -1   4  -3    1.41    1.15
  -1  -4  -3    0.12    0.74
   1  -4   3   -1.30    1.04
   1   4   4  173.88    6.57
  -1   4  -4  156.87    6.94
  -1  -4  -4  167.94    6.27
  -1  -4  -4  167.21    6.44
   1  -4   4  161.29    6.91
  -1   4  -5  176.08    6.93
  -1  -4  -5  184.42    6.96
  -1  -4  -5  187.84    7.86
   1  -4   5  178.38    7.30
  -1  -4  -6   32.04    2.19
   1  -4   6   31.37    2.98
  -1   4  -6   30.73    2.55
  -1  -4  -6   31.63    1.81
  -1  -4  -7    1.56    0.72
  -1  -4  -7   -1.93    0.64
  -1   4  -7   -0.64    1.14
   1  -4   7    1.29    1.29
  -1   4  -8   80.36    4.45
  -1   4  -8   89.23    4.54
  -1  -4  -8   89.47    3.58
  -1  -4  -8   88.91    3.76
   1  -4   8   88.65    5.05
   1  -4   9   16.50    2.58
  -1   4  -9   16.47    1.90
  -1   4  -9   24.79    2.52
  -1  -4  -9   20.22    1.42
  -1  -4  -9   21.88    1.55
  -1   4 -10  360.07   13.48
  -1   4 -10  345.53   13.63
  -1  -4 -10  372.95   13.51
   1  -4  10  363.14   14.23
  -1  -4 -10  383.98   12.55
   1  -4  10  368.93   14.11
  -1   4 -11  398.30   15.64
  -1  -4 -11  393.99   12.44
  -1  -4 -11  371.65   12.91
   1  -4  11  378.10   14.23
   1  -4  11  371.01   15.09
  -1   4 -12  338.14   14.99
  -1  -4 -12  394.19   12.32
  -1  -4 -12  370.99   12.68
   1  -4  12  374.11   13.96
   1  -4  12  358.54   15.29
  -1   4 -13  207.59   10.94
   1  -4  13  192.16    7.98
   1  -4  13  179.93    8.45
  -1   4 -14  303.58   15.70
   1  -4  14  342.36   12.94
   1  -4  14  356.85   15.72
  -1   4 -15  168.59    9.66
   1  -4  15  145.84    6.58
   1  -4  15  140.29    7.63
   1  -4  16  517.48   19.19
   1  -4  16  473.43   19.03
   1   4  17   18.76    2.90
   1   4  18  153.13    9.46
   1  -4  18  165.43    8.35
   1  -4  18  161.30    9.00
   1   4  19  108.17    7.19
   1  -4  19  101.86    5.93
   1  -4  19   89.38    6.70
   1   4  20  146.57    9.35
   1  -4  20  186.96    9.10
   1   4  21   66.49    7.07
   1  -4  21   69.23    5.26
   1   4  22  103.55    8.52
   1   4  23   31.64    5.51
   1   4  24   12.11    4.91
   1   4  25    6.35    5.03
  -1   5   0 1986.41   63.55
  -1  -5   0 2026.39   64.51
  -1  -5   0 2121.24   67.66
   1  -5   0 2010.90   68.01
  -1   5  -1  423.57   14.95
  -1  -5  -1  455.88   15.57
  -1  -5  -1  452.92   16.05
   1  -5   1  473.90   17.90
  -1   5  -2  985.19   32.73
  -1  -5  -2 1072.58   34.05
  -1  -5  -2 1054.83   35.62
   1  -5   2 1057.57   35.78
  -1   5  -3   78.01    4.23
  -1  -5  -3   86.11    3.82
  -1  -5  -3   74.82    4.13
   1  -5   3   73.91    4.31
  -1   5  -4 1158.27   38.15
  -1  -5  -4 1248.04   39.89
  -1  -5  -4 1232.54   42.28
   1  -5   4 1243.71   43.54
  -1  -5  -5   55.09    3.49
   1  -5   5   47.38    3.65
  -1   5  -5   50.84    3.32
  -1  -5  -5   50.48    2.93
  -1   5  -6  580.10   20.33
   1  -5   6  649.71   22.92
  -1  -5  -6  656.07   21.17
  -1  -5  -6  634.35   23.50
  -1   5  -7  116.11    5.98
  -1  -5  -7  130.20    5.31
  -1  -5  -7  118.03    5.70
   1  -5   7  127.84    6.39
  -1   5  -8  502.48   17.57
  -1  -5  -8  508.14   17.51
  -1  -5  -8  528.21   18.32
   1  -5   8  530.23   19.84
  -1   5  -9   96.43    5.45
  -1   5  -9  133.38    6.29
  -1  -5  -9  121.90    4.52
  -1  -5  -9  106.42    4.65
   1  -5   9  107.55    5.70
   1  -5   9   96.55    6.10
  -1   5 -10  187.41    8.93
  -1  -5 -10  231.51    7.94
  -1  -5 -10  224.43    8.35
   1  -5  10  199.20    9.37
   1  -5  10  216.35   10.24
  -1   5 -11   45.79    4.02
  -1  -5 -11   49.15    2.47
  -1  -5 -11   49.64    2.66
   1  -5  11   37.78    3.66
   1  -5  11   37.45    3.86
  -1   5 -12   -4.27    2.13
  -1  -5 -12    3.52    0.82
  -1  -5 -12    1.86    0.87
   1  -5  12    2.89    1.76
   1  -5  12    1.03    1.80
  -1  -5 -13   -0.35    0.59
  -1  -5 -13    1.33    0.61
   1  -5  13   -0.38    1.76
  -1   5 -13    3.77    2.38
   1  -5  13    2.04    2.17
  -1   5 -14    3.89    3.77
  -1  -5 -14    1.45    0.36
  -1  -5 -14   -0.12    0.36
   1  -5  14    2.26    1.88
   1  -5  14    2.55    2.29
  -1   5 -15    8.78    3.14
   1  -5  15   18.94    3.26
   1  -5  15   17.25    2.92
   1  -5  16   38.97    3.64
   1  -5  16   41.09    4.18
   1  -5  17    4.63    2.25
   1  -5  17    4.03    2.65
   1   5  18   -8.63    2.88
   1   5  19    4.12    2.25
   1   5  20   30.25    5.00
   1  -5  20   25.69    4.12
   1   5  21   16.32    4.17
   1  -5  21    7.96    2.61
   1   5  22   44.10    6.92
   1   5  23   20.75    5.13
   1   5  24   14.55    5.13
  -1   6   0    1.79    1.53
  -1  -6   0   -0.62    1.36
  -1  -6   0    0.77    1.55
   1  -6   0   -1.43    1.43
  -1  -6  -1   45.31    3.23
  -1   6  -1   49.39    3.45
  -1  -6  -1   44.74    3.09
   1  -6   1   54.87    3.91
  -1   6  -2   38.77    3.19
  -1  -6  -2   46.09    2.96
  -1  -6  -2   48.41    3.75
   1  -6   2   38.67    3.78
  -1   6  -3    0.89    1.53
  -1  -6  -3    0.00    1.42
   1  -6   3    3.65    2.61
  -1   6  -4   24.68    3.31
  -1  -6  -4   31.22    2.81
  -1  -6  -4   29.06    2.71
   1  -6   4   31.29    3.65
  -1   6  -5   48.90    3.69
  -1  -6  -5   55.47    3.16
  -1  -6  -5   55.41    3.37
   1  -6   5   51.89    4.05
  -1   6  -6   -0.25    2.41
  -1  -6  -6    2.29    1.21
  -1  -6  -6    8.52    2.20
   1  -6   6    0.91    1.82
  -1   6  -7   23.54    2.79
  -1  -6  -7   25.07    2.16
  -1  -6  -7   22.97    2.58
   1  -6   7   18.10    2.66
   1  -6   7   26.56    3.65
  -1  -6  -8  301.25   10.31
  -1  -6  -8  273.97   11.13
   1  -6   8  285.60   11.29
   1  -6   8  282.63   12.54
  -1  -6  -9   45.81    2.61
  -1  -6  -9   50.26    3.34
   1  -6   9   41.86    4.16
   1  -6   9   43.34    4.29
  -1   6 -10  288.75   12.93
  -1  -6 -10  295.93   10.30
  -1  -6 -10  288.34   11.41
   1  -6  10  282.29   11.75
   1  -6  10  283.86   12.62
  -1   6 -11   44.39    4.25
  -1  -6 -11   25.98    2.11
  -1  -6 -11   20.93    2.15
   1  -6  11   29.02    3.14
   1  -6  11   28.91    4.00
  -1  -6 -12  348.16   11.65
  -1  -6 -12  331.42   12.67
   1  -6  12  325.04   13.36
   1  -6  12  310.97   14.75
  -1   6 -13    3.12    3.62
  -1  -6 -13    0.82    0.94
  -1  -6 -13    1.47    1.10
   1  -6  13    1.13    2.00
   1  -6  13    0.77    2.31
  -1   6 -14  153.52    9.16
  -1  -6 -14  227.60    8.56
  -1  -6 -14  205.58    7.94
   1  -6  14  203.35    9.80
   1  -6  14  196.71   10.79
  -1  -6 -15   48.62    2.06
  -1  -6 -15   42.71    1.95
   1  -6  15   42.75    4.26
   1  -6  15   27.61    4.20
   1  -6  16  282.96   15.32
   1  -6  16  320.61   13.84
   1   6  17   -0.12    2.12
   1   6  19   -2.24    3.24
   1   6  20  190.93   11.04
   1   6  21    1.91    3.82
   1  -6  21    2.85    3.97
   1   6  22   63.68    7.40
   1  -6  22   73.46    6.34
   1   6  23   15.38    7.28
  -1   7   0  730.80   24.66
  -1  -7   0  746.66   25.78
  -1  -7   0  750.34   27.94
   1  -7   0  769.16   26.06
   1  -7   0  746.64   27.30
  -1  -7  -1  148.22    7.02
   1  -7   1  129.63    6.52
  -1   7  -1  136.18    6.62
  -1  -7  -1  130.48    6.48
   1  -7   1  141.01    7.13
  -1   7  -2  227.59    9.43
  -1  -7  -2  246.05   10.25
  -1  -7  -2  245.16    9.84
   1  -7   2  253.11   10.07
   1  -7   2  226.19   10.59
  -1   7  -3    1.40    2.03
  -1  -7  -3    1.83    1.59
  -1  -7  -3    2.32    1.68
   1  -7   3    2.03    2.03
   1  -7   3    0.65    1.96
  -1   7  -4  130.71    6.99
  -1  -7  -4  126.04    6.10
  -1  -7  -4  138.65    6.61
   1  -7   4  127.16    6.99
   1  -7   4  125.20    7.32
  -1  -7  -5    7.74    2.30
  -1  -7  -5    3.61    1.81
   1  -7   5    9.37    2.28
   1  -7   5    4.96    2.35
  -1  -7  -6  309.23   11.37
  -1  -7  -6  330.41   13.86
   1  -7   6  289.40   12.43
   1  -7   6  303.41   13.88
  -1  -7  -7    6.10    1.67
  -1  -7  -7    4.63    2.45
   1  -7   7    5.68    2.90
   1  -7   7   12.25    3.65
  -1  -7  -8  102.67    4.89
  -1  -7  -8   92.80    5.53
   1  -7   8   73.84    5.05
   1  -7   8   92.13    6.00
  -1  -7  -9   43.67    3.07
  -1  -7  -9   43.96    3.46
   1  -7   9   42.14    3.90
   1  -7   9   38.06    4.94
  -1  -7 -10   30.84    2.58
  -1  -7 -10   26.67    3.05
   1  -7  10   13.06    2.89
   1  -7  10   13.74    3.24
  -1   7 -11   74.13    5.59
  -1  -7 -11   89.79    4.33
  -1  -7 -11   84.34    4.93
   1  -7  11   89.26    5.65
   1  -7  11   79.51    6.48
  -1   7 -12    0.99    2.73
  -1  -7 -12   -2.90    1.39
  -1  -7 -12   -0.37    1.74
   1  -7  12   -0.50    2.13
   1  -7  12   -4.77    2.58
  -1  -7 -13    5.34    1.51
  -1  -7 -13    5.16    1.72
   1  -7  13   -0.50    3.12
  -1  -7 -14   -2.22    1.17
  -1  -7 -14    0.48    1.33
   1  -7  14   -3.25    3.12
   1  -7  14    9.22    3.46
  -1  -7 -15   45.76    2.73
  -1  -7 -15   41.46    2.66
   1  -7  15   37.16    4.87
   1  -7  15   36.48    6.13
   1   7  16    1.21    0.73
   1   7  17    2.24    3.73
   1   7  18   11.68    3.98
   1   7  19    2.23    2.98
   1   7  20    1.49    2.97
   1   7  21   -1.73    3.09
   1   7  22    7.52    4.68
  -1  -8   0    4.66    2.70
  -1  -8   0   10.33    2.71
   1  -8   0    6.19    2.28
   1  -8   0    5.83    3.37
  -1  -8  -1    5.38    2.20
  -1  -8  -1    3.61    2.58
   1  -8   1    7.59    2.40
   1  -8   1    7.40    3.38
  -1  -8  -2   23.43    3.30
  -1  -8  -2   20.51    3.10
   1  -8   2   22.52    3.16
   1  -8   2   23.02    3.38
  -1  -8  -3   31.86    3.16
  -1  -8  -3   36.09    4.26
   1  -8   3   36.29    3.80
   1  -8   3   40.75    4.43
  -1  -8  -4   62.25    4.00
  -1  -8  -4   59.90    4.90
   1  -8   4   60.02    4.68
   1  -8   4   56.93    4.96
  -1  -8  -5   -2.65    2.53
  -1  -8  -5    3.22    2.83
   1  -8   5   -2.27    2.02
   1  -8   5    7.82    3.65
  -1  -8  -6   52.76    3.96
  -1  -8  -6   62.32    4.50
   1  -8   6   64.68    5.68
   1  -8   6   66.05    4.96
  -1  -8  -7    5.84    1.91
  -1  -8  -7   10.13    2.44
   1  -8   7    2.39    2.64
   1  -8   7    4.43    2.99
  -1  -8  -8  110.37    5.35
  -1  -8  -8   92.29    5.89
   1  -8   8   86.87    6.54
   1  -8   8   96.63    7.42
  -1  -8  -9   -0.82    1.53
  -1  -8  -9    1.40    2.55
   1  -8   9   -5.65    2.76
   1  -8   9    2.21    3.12
  -1  -8 -10  136.82    6.34
  -1  -8 -10  137.01    7.36
   1  -8  10  125.08    7.78
   1  -8  10  120.81    8.57
  -1  -8 -11    1.16    1.97
  -1  -8 -11    7.41    2.51
   1  -8  11   -0.13    2.50
   1  -8  11    4.40    3.23
  -1  -8 -12  229.55    9.66
  -1  -8 -12  215.93   10.01
   1  -8  12  223.16   11.40
  -1  -8 -13    8.77    2.08
  -1  -8 -13    8.61    2.46
   1  -8  13    4.87    3.87
  -1  -8 -14  139.66    6.99
  -1  -8 -14  150.63    7.24
   1  -8  14  119.24    8.12
  -1  -8 -15   37.69    2.81
  -1  -8 -15   33.28    3.27
   1  -8  15   38.08    4.73
  -1  -8 -16   45.56    3.34
   1  -8  16   35.79    4.48
   1   8  17    4.59    3.10
   1   8  18   89.35    6.96
   1   8  19   14.23    3.96
   1   8  20   78.16    7.68
   1   8  21   14.17    4.44
  -1  -9   0  114.58    6.62
  -1  -9   0  102.89    7.61
   1  -9   0  112.17    6.94
   1  -9   0  108.68    7.51
  -1  -9  -1    5.61    2.32
  -1  -9  -1   -1.54    3.73
   1  -9   1    5.67    2.52
   1  -9   1    3.88    2.85
  -1  -9  -2   63.62    4.75
  -1  -9  -2   75.23    5.67
   1  -9   2   75.62    5.55
   1  -9   2   61.08    5.58
  -1  -9  -3  146.69    7.41
  -1  -9  -3  142.49    8.75
   1  -9   3  157.41    8.71
   1  -9   3  140.87    8.59
  -1  -9  -4  100.45    5.69
  -1  -9  -4  104.09    6.94
   1  -9   4   95.49    6.81
   1  -9   4   89.39    6.77
  -1  -9  -5   73.78    5.05
  -1  -9  -5   69.34    5.65
   1  -9   5   78.68    5.42
   1  -9   5   60.70    5.72
  -1  -9  -6  108.17    5.63
  -1  -9  -6  100.68    6.66
   1  -9   6   91.05    6.42
   1  -9   6   83.57    7.16
  -1  -9  -7   67.48    4.52
  -1  -9  -7   65.34    6.13
   1  -9   7   62.06    5.41
  -1  -9  -8  304.88   12.69
  -1  -9  -8  323.42   15.95
   1  -9   8  301.37   13.59
  -1  -9  -9   34.11    3.75
  -1  -9  -9   24.56    4.18
   1  -9   9   33.71    4.64
  -1  -9 -10   91.15    5.14
  -1  -9 -10   91.03    6.43
   1  -9  10   82.58    7.26
  -1  -9 -11   80.15    4.87
  -1  -9 -11   80.51    5.89
   1  -9  11   77.34    6.13
  -1  -9 -12    4.37    1.73
  -1  -9 -12    3.35    2.11
   1  -9  12    1.50    2.74
  -1  -9 -13   36.24    3.22
  -1  -9 -13   29.60    3.44
   1  -9  13   23.80    5.11
  -1  -9 -14    0.11    1.49
   1  -9  14    2.86    3.11
  -1  -9 -15   12.24    2.08
   1  -9  15    3.85    3.35
   1   9  16    2.85    3.47
   1   9  17    4.09    5.08
   1   9  18    6.93    5.44
   1   9  19   -8.64    5.68
   1   9  20   16.51    6.65
  -1 -10   0    5.86    2.81
   1 -10   0    2.88    2.88
  -1 -10  -1   13.14    4.02
  -1 -10  -1    8.07    3.59
   1 -10   1   -3.14    2.64
  -1 -10  -2    4.49    2.79
  -1 -10  -2   13.19    4.87
   1 -10   2    1.38    2.76
  -1 -10  -3   14.39    3.27
  -1 -10  -3   23.79    4.22
   1 -10   3   22.87    4.02
  -1 -10  -4    4.58    2.65
  -1 -10  -4   10.73    3.58
   1 -10   4    8.92    3.39
  -1 -10  -5    4.31    3.72
  -1 -10  -5    1.78    3.06
   1 -10   5    6.03    3.14
  -1 -10  -6   13.23    3.70
  -1 -10  -6   12.34    4.45
   1 -10   6    6.15    3.14
  -1 -10  -7    6.87    3.67
   1 -10   7    2.63    3.01
  -1 -10  -8  153.84    7.21
  -1 -10  -8  132.36    8.61
   1 -10   8  127.13    8.65
  -1 -10  -9  103.32    6.10
   1 -10   9   96.21    7.26
  -1 -10 -10  150.74    8.16
   1 -10  10  146.20   10.13
  -1 -10 -11  128.62    6.95
   1 -10  11  112.32    8.99
  -1 -10 -12   76.54    5.52
   1 -10  12   66.68    6.74
  -1 -10 -13   62.88    4.81
   1 -10  13   56.76    7.22
  -1 -10 -14  112.68    6.43
   1 -10  14   94.84    8.71
   1  10  15   30.16    4.97
   1  10  16   98.41    8.81
   1  10  17   31.68    5.69
   1  10  18   46.69    6.31
  -1 -11   0   50.18    5.48
   1 -11   0   40.26    5.88
  -1 -11  -1  172.88    9.50
   1 -11   1  174.12   10.53
  -1 -11  -2  101.27    7.28
   1 -11   2  111.12    8.15
  -1 -11  -3  215.71   10.65
   1 -11   3  203.15   11.43
  -1 -11  -4  168.18    9.16
   1 -11   4  144.63   10.41
  -1 -11  -5   21.89    4.43
   1 -11   5   21.93    5.64
   1  11   6   27.80    4.63
  -1 -11  -7   30.27    4.14
   1 -11   7   27.79    4.88
  -1 -11  -8    9.28    2.82
   1 -11   8    8.88    4.25
  -1 -11  -9   56.57    5.14
   1 -11   9   63.10    6.88
  -1 -11 -10   16.44    4.28
   1 -11  10    7.74    3.99
  -1 -11 -11    4.25    2.64
   1 -11  11    4.74    5.61
  -1 -11 -12   11.54    4.11
   1 -11  12   13.70    4.48
  -1 -11 -13    2.84    2.50
   1 -11  13    3.48    5.72
   1  11  14    3.85    4.22
   1  11  15   -1.49    4.47
   1  11  16    1.98    4.83
  -1 -12   0    7.30    3.53
   1 -12   0   -0.62    3.37
  -1 -12  -1   -0.97    3.64
   1 -12   1   -1.12    3.25
  -1 -12  -2    4.24    5.32
   1 -12   2    6.50    3.75
  -1 -12  -3    6.99    3.74
   1 -12   3   10.38    4.25
  -1 -12  -4   -0.36    4.56
   1 -12   4    0.25    3.63
  -1 -12  -5   32.15    4.66
   1 -12   5   39.52    5.63
  -1 -12  -6   12.60    3.92
   1 -12   6    4.38    4.25
  -1 -12  -7   11.70    3.66
   1 -12   7    4.12    4.00
   1  12   8   20.36    6.75
  -1 -12  -9   46.60    5.36
   1 -12   9   34.95    6.24
  -1 -12 -10   25.90    4.63
   1 -12  10   29.31    6.24
  -1 -12 -11  134.99    9.10
   1 -12  11  144.18   12.35
  -1 -12 -12   15.97    4.90
   1 -12  12   13.94    5.23
   1  12  13   71.51    9.70
   1  12  14    6.71    4.84
  -1 -13   0   10.46    4.74
   1 -13   0   13.69    6.10
  -1 -13  -1  119.16    9.47
   1 -13   1  131.94   10.48
  -1 -13  -2    4.48    5.69
   1 -13   2    0.37    4.12
  -1 -13  -3   86.93    7.60
   1 -13   3   54.79    7.49
  -1 -13  -4    0.84    5.76
   1 -13   4    2.37    4.62
  -1 -13  -5   39.68    5.98
   1 -13   5   51.20    6.74
  -1 -13  -6    9.27    4.40
   1 -13   6   -3.37    6.74
  -1 -13  -7   36.03    6.97
   1 -13   7   18.60    7.49
  -1 -13  -8   12.79    5.75
   1 -13   8    1.87    4.99
  -1 -13  -9   35.76    6.41
   1 -13   9   20.70    6.11
  -1 -13 -10   -9.02    5.20
   1 -13  10   -1.74    7.10
   1  13  11    7.97    5.48
  -1 -14   0    0.85    5.11
   1 -14   0    0.12    4.60
  -1 -14  -1   -4.25    4.98
   1 -14   1   -1.62    4.85
  -1 -14  -2   -9.44    6.78
   1 -14   2    0.00    6.97
  -1 -14  -3    5.07    4.83
   1 -14   3    7.97    7.35
   1  14   4   10.57    7.09
  -1 -14  -5   10.88    4.90
   1 -14   5   12.72    5.74
   1  14   6   -0.59    4.52
   2   0   0 2323.03   74.13
  -2   0   0 2337.02   74.59
   2   0   1    0.74    0.49
  -2   0  -1    0.61    0.49
  -2   0  -1    0.75    0.25
   2   0   3   -0.37    0.37
  -2   0  -3   -0.62    0.49
  -2   0  -3    0.13    0.38
   2   0   4   58.85    2.73
   2   0   4   65.08    2.88
  -2   0  -4   65.73    2.72
  -2   0  -4   62.99    2.88
   2   0   5   -0.12    0.50
   2   0   5    0.50    0.88
  -2   0  -5    1.48    0.74
   2   0   6  238.47    8.84
   2   0   6  196.82    8.69
  -2   0  -6  212.79    7.82
   2   0   7    3.22    0.74
   2   0   7   -2.01    0.88
  -2   0  -7    1.36    0.74
   2   0   8  556.84   18.33
   2   0   8  553.32   20.63
  -2   0  -8  537.25   18.31
   2   0   9    3.22    0.87
   2   0   9    0.50    1.14
  -2   0  -9   -0.12    0.62
   2   0  10  190.29    6.96
   2   0  10  178.06    8.36
  -2   0 -10  188.73    7.13
   2   0  11    0.99    0.86
  -2   0 -11    1.38    0.88
   2   0  12    9.86    1.11
   2   0  12    3.93    1.77
   2   0  13   -0.25    0.74
   2   0  13    0.00    1.52
  -2   0 -13    1.64    0.88
   2   0  14    5.88    0.98
   2   0  14    2.92    1.77
  -2   0 -14    5.32    1.14
   2   0  15   -1.02    0.76
   2   0  15   -0.37    0.73
   2   0  15    1.39    2.03
   2   0  16    0.38    0.76
   2   0  16    0.73    0.85
   2   0  16    3.68    2.16
   2   0  17   -0.25    0.63
   2   0  17    0.84    0.72
   2   0  17    1.90    2.28
   2   0  18   40.68    1.98
   2   0  18   38.02    1.92
   2   0  18   41.55    4.69
   2   0  19   -2.91    3.80
   2   0  20   67.40    6.20
   2   0  21    6.44    4.67
   2   0  22   67.36    6.69
   2   0  23    0.00    3.65
   2   0  24   43.25    7.55
   2   0  25    1.76    4.39
   2   1   0  260.51    9.51
  -2   1   0  263.61    9.17
  -2  -1   0  262.80    9.09
   2  -1   0  265.85    9.32
   2   1   1  289.23   10.17
  -2   1  -1  276.15    9.69
  -2  -1  -1  290.81    9.84
   2  -1   1  289.75   10.35
   2   1   2  866.36   28.06
  -2   1  -2  849.80   29.98
  -2  -1  -2  834.44   27.26
   2  -1   2  840.88   29.15
  -2   1  -3  959.72   32.80
  -2   1  -3 1068.65   34.15
  -2  -1  -3  927.58   30.47
   2  -1   3  981.17   31.51
   2   1   4    1.23    0.49
  -2   1  -4    0.50    0.63
  -2   1  -4    1.64    0.76
  -2  -1  -4    1.82    0.49
   2  -1   4    2.63    1.00
   2   1   5  352.28   12.24
  -2   1  -5  342.04   11.87
  -2   1  -5  343.92   12.58
  -2  -1  -5  349.17   12.19
   2  -1   5  362.27   12.83
   2  -1   5  376.31   12.95
   2   1   6  299.24   10.38
  -2   1  -6  262.70    9.97
  -2   1  -6  290.71   11.78
  -2  -1  -6  278.45    9.88
   2  -1   6  285.87   10.32
   2  -1   6  297.63   10.63
   2   1   7    4.23    1.37
  -2   1  -7    5.91    1.26
  -2   1  -7    5.11    1.25
  -2  -1  -7    5.84    0.85
   2  -1   7    5.90    1.00
   2  -1   7    6.30    1.13
   2   1   8  387.33   13.43
   2   1   8  411.22   14.67
  -2   1  -8  386.01   13.89
  -2   1  -8  419.48   15.34
  -2  -1  -8  378.06   13.47
   2  -1   8  389.88   13.86
   2  -1   8  417.62   14.70
   2   1   9    9.40    0.98
   2   1   9    5.37    1.38
  -2   1  -9    5.41    1.01
  -2   1  -9    3.22    1.36
  -2  -1  -9    6.97    0.86
   2  -1   9    8.90    1.51
   2  -1   9    9.10    1.77
   2   1  10  270.78    9.07
   2   1  10  266.45   11.18
  -2   1 -10  256.97   10.36
  -2   1 -10  255.81   10.42
  -2  -1 -10  253.43    9.36
   2  -1  10  274.99    9.82
   2  -1  10  288.98   11.19
   2   1  11   48.62    2.19
   2   1  11   36.20    3.13
  -2   1 -11   38.51    2.40
  -2   1 -11   39.11    2.96
  -2  -1 -11   44.64    2.10
   2  -1  11   46.59    2.51
   2  -1  11   40.07    3.30
   2   1  12  906.48   28.44
   2   1  12  861.52   33.85
  -2   1 -12  905.47   30.85
  -2  -1 -12  875.19   29.61
   2  -1  12  925.52   31.60
   2  -1  12  912.86   32.31
   2   1  13   79.05    3.37
   2   1  13   72.36    5.15
  -2   1 -13   76.46    3.80
  -2  -1 -13   77.73    3.17
   2  -1  13   79.37    4.39
   2  -1  13   74.55    4.84
   2   1  14  594.72   19.10
   2   1  14  604.81   24.79
  -2   1 -14  597.90   21.17
  -2  -1 -14  595.49   21.17
   2  -1  14  661.42   21.65
   2  -1  14  641.44   24.31
   2   1  15   19.87    1.02
   2   1  15   21.59    1.08
   2   1  15   10.41    2.63
  -2   1 -15   21.76    1.90
   2  -1  15   25.17    2.03
   2  -1  15   21.82    2.12
   2  -1  15   14.92    2.93
   2   1  16  212.54   12.06
   2  -1  16  237.33    9.07
   2  -1  16  250.33    9.65
   2  -1  16  240.60   11.26
   2   1  17   62.17    5.52
   2  -1  17   97.76    4.20
   2  -1  17   97.15    4.49
   2  -1  17   73.12    5.88
   2   1  18  374.91   16.45
   2  -1  18  375.43   14.62
   2  -1  18  395.90   16.45
   2  -1  18  379.17   17.53
   2   1  19   14.02    3.76
   2  -1  19   15.60    1.62
   2  -1  19   20.23    1.85
   2  -1  19   14.93    3.57
   2   1  20  208.30   12.27
   2  -1  20  230.19    8.60
   2  -1  20  210.94   12.27
   2   1  21   11.86    3.62
   2  -1  21    5.10    4.84
   2   1  22  163.63   10.36
   2  -1  22  140.68   10.20
   2  -1  23   -4.20    5.47
   2   1  23    1.49    3.74
   2   1  24   62.91    7.46
   2  -1  24   55.23    7.11
   2   1  25   -0.62    4.84
   2  -1  25    9.89    6.97
   2   2   0    3.02    1.21
  -2   2   0    2.56    0.77
  -2  -2   0    1.45    0.72
   2  -2   0    2.86    0.75
   2   2   1  542.27   18.16
  -2   2  -1  541.72   19.37
  -2  -2  -1  531.13   17.65
   2  -2   1  562.75   19.06
  -2   2  -2 1400.34   46.82
  -2  -2  -2 1454.67   46.10
   2  -2   2 1447.51   47.56
   2   2   2 1443.95   44.72
   2   2   3  691.60   21.83
  -2   2  -3  653.30   24.98
  -2  -2  -3  662.28   21.93
   2  -2   3  662.10   22.32
   2   2   4  771.31   24.38
  -2   2  -4  741.12   25.61
  -2  -2  -4  783.85   25.65
   2  -2   4  785.16   26.78
   2   2   5  621.24   19.53
  -2   2  -5  586.40   20.72
  -2   2  -5  615.77   22.36
  -2  -2  -5  624.11   20.46
   2  -2   5  587.29   20.23
   2   2   6  445.69   15.02
  -2   2  -6  519.53   16.94
  -2  -2  -6  452.61   16.00
   2  -2   6  437.62   16.07
  -2   2  -6  446.70   16.72
  -2   2  -7   43.06    2.67
  -2   2  -7   46.44    2.78
   2  -2   7   52.68    3.03
  -2  -2  -7   51.69    2.28
   2   2   8  188.66    6.52
  -2   2  -8  179.54    7.25
  -2   2  -8  200.20    7.95
  -2  -2  -8  188.14    6.99
   2  -2   8  193.05    8.09
   2   2   9   15.51    1.08
  -2   2  -9   12.02    1.52
  -2   2  -9   10.40    1.76
  -2  -2  -9   14.82    1.09
   2  -2   9   17.51    1.76
   2   2  10   22.47    1.32
  -2   2 -10   19.72    1.77
  -2   2 -10   23.75    2.38
  -2  -2 -10   23.33    1.33
   2  -2  10   23.29    2.14
   2   2  11    2.29    0.60
   2   2  11    1.60    1.60
  -2   2 -11    1.39    1.14
  -2   2 -11    1.62    1.75
  -2  -2 -11    2.30    0.61
   2  -2  11    1.13    1.38
   2  -2  11    1.40    1.53
   2   2  12   69.75    2.68
   2   2  12   54.62    4.06
  -2   2 -12   64.58    3.29
  -2   2 -12   53.01    4.11
  -2  -2 -12   69.23    2.70
   2  -2  12   71.13    3.91
   2  -2  12   49.27    3.70
   2   2  13   14.97    0.74
   2   2  13   12.20    2.34
  -2   2 -13   12.23    1.64
  -2   2 -13   13.41    3.10
  -2  -2 -13   15.13    0.88
   2  -2  13   14.07    1.88
   2  -2  13   11.35    2.93
   2   2  14    2.22    2.84
  -2   2 -14    3.91    1.26
  -2   2 -14    1.36    2.23
   2  -2  14    2.26    1.51
   2  -2  14    0.89    2.81
   2   2  15   65.79    5.31
  -2   2 -15   72.62    3.80
  -2   2 -15   56.80    5.45
   2  -2  15   75.52    4.05
   2  -2  15   68.01    4.03
   2   2  16   87.80    6.67
   2  -2  16   90.01    4.44
   2  -2  16   79.69    4.41
   2  -2  16   96.41    6.93
   2   2  17    0.12    3.33
   2  -2  17    0.76    1.13
   2  -2  17    1.00    1.26
   2  -2  17   -4.49    3.59
   2   2  18   39.76    4.20
   2  -2  18   30.95    2.77
   2  -2  18   34.92    2.90
   2  -2  18   35.39    4.49
   2   2  19   -2.59    2.72
   2  -2  19    0.63    1.25
   2  -2  19   -3.77    1.63
   2  -2  19    2.57    2.95
   2   2  20   11.47    3.70
   2  -2  20    4.50    1.37
   2  -2  20    9.88    3.59
   2   2  21    7.03    3.33
   2   2  22   37.55    5.67
   2   2  23    3.81    4.06
   2   2  24    6.63    6.14
   2   2  25    5.03    4.91
   2   3   0  436.32   14.66
  -2   3   0  445.39   15.98
  -2  -3   0  439.01   15.06
   2  -3   0  448.59   15.34
  -2  -3  -1    0.00    0.73
   2   3   1    1.58    1.09
  -2   3  -1   -0.78    1.29
   2  -3   1   -0.50    1.13
   2   3   2   16.04    1.46
  -2   3  -2   13.94    1.55
  -2  -3  -2   16.48    1.33
   2  -3   2   12.21    1.51
   2   3   3  143.53    5.60
  -2   3  -3  135.28    5.68
  -2  -3  -3  139.10    5.33
   2  -3   3  141.23    5.83
   2   3   4   78.79    3.65
  -2   3  -4   81.00    3.99
  -2  -3  -4   83.72    3.50
   2  -3   4   81.79    4.18
   2   3   5    6.31    1.09
  -2  -3  -5    4.91    0.96
   2  -3   5    1.52    1.52
   2   3   6   48.37    2.43
  -2   3  -6   49.90    3.07
  -2  -3  -6   48.60    2.39
   2  -3   6   48.99    3.30
   2   3   7  326.80   10.87
  -2   3  -7  294.68   11.27
  -2   3  -7  328.65   12.63
  -2  -3  -7  332.23   11.71
   2  -3   7  319.18   12.08
   2   3   8  134.85    5.39
  -2   3  -8  130.21    6.25
  -2   3  -8  155.08    6.62
  -2  -3  -8  140.64    5.37
   2  -3   8  131.03    6.34
   2   3   9   16.33    1.23
  -2   3  -9   14.98    1.78
  -2   3  -9    7.34    2.41
  -2  -3  -9   21.17    1.43
   2  -3   9   14.91    1.90
   2   3  10  300.41   10.31
  -2   3 -10  270.65   10.81
  -2   3 -10  317.12   12.55
  -2  -3 -10  308.51   10.66
   2  -3  10  303.13   12.31
   2   3  11   60.21    2.51
  -2   3 -11   52.07    3.42
  -2   3 -11   45.76    4.04
  -2  -3 -11   61.41    2.65
   2  -3  11   57.72    3.92
   2   3  12  134.88    4.85
  -2   3 -12  131.07    6.58
  -2   3 -12  155.25    8.57
  -2  -3 -12  141.53    5.09
   2  -3  12  123.83    6.45
  -2   3 -13   98.50    5.06
  -2   3 -13   79.36    5.66
  -2  -3 -13  116.00    4.15
  -2  -3 -13  112.57    4.24
   2  -3  13  111.98    5.69
  -2   3 -14  410.18   15.59
  -2   3 -14  407.88   19.23
   2  -3  14  423.10   17.24
   2   3  15   32.25    3.64
  -2   3 -15   37.80    4.26
   2  -3  15   42.87    3.15
   2   3  16  182.25    9.73
  -2   3 -16  160.46    9.89
   2  -3  16  184.19    7.98
   2  -3  16  186.42    9.11
   2   3  17   52.38    4.86
   2  -3  17   62.78    4.16
   2  -3  17   56.48    4.29
   2   3  18   79.41    6.33
   2  -3  18   81.42    4.80
   2  -3  18   78.67    4.93
   2   3  19   72.38    6.82
   2  -3  19   71.65    4.79
   2  -3  19   77.06    5.69
   2   3  20   31.63    5.72
   2  -3  20   18.75    2.25
   2   3  21   83.79    7.54
   2  -3  21   99.23    6.40
   2   3  22   57.50    7.66
   2   3  23   36.08    6.08
   2   3  24    2.06    4.01
   2   3  25    5.09    4.73
   2   4   0    0.25    1.48
  -2   4   0    3.77    1.17
  -2  -4   0    2.70    1.59
   2  -4   0    1.76    1.13
   2   4   1  169.78    6.56
  -2   4  -1  152.39    6.64
   2  -4   1  154.29    6.85
   2   4   2  515.28   17.34
  -2   4  -2  484.63   17.81
   2  -4   2  503.23   16.96
   2   4   3  280.11   10.15
  -2   4  -3  280.10   11.15
  -2  -4  -3  271.58    9.63
   2  -4   3  262.24   10.08
   2   4   4   23.70    1.85
  -2   4  -4   22.43    2.19
  -2  -4  -4   23.22    1.82
   2  -4   4   22.89    2.29
   2   4   5  275.81   10.17
  -2   4  -5  270.03   10.58
  -2  -4  -5  289.56    9.92
   2  -4   5  279.45   10.74
   2   4   6   93.07    4.10
  -2   4  -6   83.73    4.50
  -2  -4  -6   86.99    4.08
   2  -4   6   87.30    4.47
   2   4   7  477.74   15.99
  -2   4  -7  465.21   16.69
  -2  -4  -7  472.71   16.05
   2  -4   7  459.70   18.41
  -2  -4  -8  145.92    5.48
   2   4   8  140.73    5.77
  -2   4  -8  126.18    6.01
  -2   4  -8  174.12    6.62
   2  -4   8  134.06    6.50
   2   4   9  848.65   26.43
  -2   4  -9  785.95   28.42
  -2   4  -9  758.92   27.32
  -2  -4  -9  863.47   27.02
   2  -4   9  820.62   29.64
   2   4  10   76.98    3.43
  -2   4 -10   69.95    4.95
  -2   4 -10   90.12    5.08
  -2  -4 -10   75.66    3.20
   2  -4  10   71.32    4.57
   2   4  11    4.84    1.02
  -2   4 -11    6.82    2.28
  -2   4 -11    7.61    2.28
  -2  -4 -11    7.82    1.07
   2  -4  11    4.80    1.77
  -2   4 -12   13.56    2.79
  -2  -4 -12   20.21    1.41
  -2   4 -12   14.00    2.14
  -2  -4 -12   21.59    1.43
   2  -4  12   21.83    2.90
  -2   4 -13   14.09    2.77
  -2   4 -13    9.49    3.42
  -2  -4 -13    9.14    0.96
  -2  -4 -13   10.67    0.89
   2  -4  13    5.92    2.52
  -2   4 -14    5.78    2.01
  -2   4 -14    8.72    2.65
   2  -4  14    5.28    1.76
   2  -4  14    8.42    2.76
  -2   4 -15   29.93    4.04
   2  -4  15   30.60    3.51
   2  -4  15   37.51    3.90
  -2   4 -16   13.37    3.53
   2  -4  16    7.14    2.13
   2  -4  16   12.03    3.01
   2   4  17    4.20    3.00
   2  -4  17   11.14    2.88
   2  -4  17    0.38    2.88
   2   4  18   -0.13    1.88
   2   4  19    9.61    3.48
   2  -4  19    0.62    1.87
   2   4  20   -1.80    3.37
   2  -4  20    0.37    1.87
   2   4  21   25.73    4.81
   2  -4  21   21.13    2.86
   2   4  22   44.49    5.77
   2   4  23   40.04    6.25
   2   4  24   29.81    6.25
   2   5   0   23.38    2.50
  -2   5   0   21.70    2.34
  -2  -5   0   18.66    2.33
   2  -5   0   19.89    2.28
   2   5   1   29.11    2.75
  -2   5  -1   29.20    2.47
  -2  -5  -1   28.41    2.57
   2  -5   1   31.40    2.80
   2   5   2   77.72    3.88
  -2   5  -2   79.27    4.41
  -2  -5  -2   80.21    3.92
   2  -5   2   77.38    4.60
   2   5   3  137.91    6.39
  -2   5  -3  131.18    6.22
  -2  -5  -3  140.05    5.86
   2  -5   3  133.72    6.66
   2   5   4  134.07    5.78
  -2   5  -4  116.68    5.94
  -2  -5  -4  126.18    5.35
   2  -5   4  131.58    6.42
   2   5   5   12.04    1.63
  -2   5  -5   11.57    1.93
  -2  -5  -5   12.19    1.57
   2  -5   5   16.25    2.82
   2   5   6  208.61    7.83
  -2  -5  -6  213.33    7.96
   2   5   7  440.17   15.84
  -2   5  -7  434.76   16.43
  -2  -5  -7  432.17   14.78
   2  -5   7  435.04   16.97
   2   5   8   49.52    3.04
  -2   5  -8   49.83    3.95
  -2  -5  -8   48.16    2.86
   2  -5   8   52.86    4.09
   2   5   9  445.09   15.22
  -2   5  -9  383.07   14.93
  -2   5  -9  423.35   16.78
  -2  -5  -9  430.95   14.76
  -2  -5  -9  414.57   15.46
   2  -5   9  412.15   16.67
  -2   5 -10   50.92    3.80
  -2   5 -10   76.29    4.82
  -2  -5 -10   56.97    2.84
  -2  -5 -10   54.88    3.07
   2  -5  10   57.38    4.59
  -2   5 -11  350.65   14.08
  -2   5 -11  361.41   15.27
  -2  -5 -11  391.05   13.04
  -2  -5 -11  363.99   14.15
   2  -5  11  380.90   17.23
  -2   5 -12    1.13    2.77
  -2   5 -12    4.57    2.41
  -2  -5 -12    1.77    0.94
  -2  -5 -12    1.28    1.15
   2  -5  12    1.39    1.90
  -2  -5 -13  384.06   14.05
  -2   5 -13  382.91   14.42
  -2   5 -13  362.50   17.30
  -2  -5 -13  404.74   14.24
   2  -5  13  374.37   14.66
   2  -5  13  375.64   17.67
  -2  -5 -14   34.22    1.81
  -2   5 -14   35.02    4.82
  -2  -5 -14   33.38    1.87
   2  -5  14   28.59    3.01
   2  -5  14   24.68    3.91
  -2   5 -15   89.05    7.49
   2  -5  15   94.37    5.65
   2  -5  15  101.27    6.56
   2  -5  16   18.87    3.62
   2  -5  16   31.98    4.39
   2   5  17  214.08   10.06
   2   5  18   23.17    3.99
   2   5  19  200.65   11.71
   2  -5  19  234.22   11.94
   2   5  20   32.57    5.01
   2  -5  20   21.36    4.10
   2   5  21   77.94    7.88
   2   5  22   26.74    5.13
   2   5  23   41.79    5.97
   2   5  24    6.21    4.78
  -2   6   0   23.85    2.59
   2  -6   0   22.28    2.93
   2   6   1  279.08   10.13
  -2   6  -1  258.77   10.52
  -2  -6  -1  276.84   10.93
   2  -6   1  282.29   11.18
   2   6   2  139.19    6.07
  -2   6  -2  131.83    6.35
  -2  -6  -2  141.52    6.24
   2  -6   2  138.17    6.56
   2   6   3  393.26   13.82
  -2   6  -3  354.62   14.62
  -2  -6  -3  390.07   14.65
   2  -6   3  376.36   14.84
   2   6   4   11.62    2.02
  -2   6  -4   10.81    2.19
  -2  -6  -4   13.08    1.94
   2  -6   4   13.61    2.57
   2   6   5  227.60    8.89
  -2   6  -5  195.94    9.91
  -2  -6  -5  228.65    8.60
  -2  -6  -5  221.28    8.76
   2  -6   5  207.36    9.80
   2   6   6    2.03    1.39
  -2   6  -6   -0.26    1.79
  -2  -6  -6    0.60    1.20
  -2  -6  -6    0.76    2.16
   2  -6   6    2.83    1.93
  -2   6  -7  369.80   13.97
  -2  -6  -7  391.75   14.17
  -2  -6  -7  379.95   14.68
   2  -6   7  393.72   16.26
  -2   6  -8    0.64    2.67
  -2  -6  -8    0.36    1.55
  -2  -6  -8    0.38    1.27
   2  -6   8    1.54    3.21
  -2   6  -9  112.22    5.73
  -2  -6  -9  128.58    5.82
  -2  -6  -9  124.97    6.27
   2  -6   9  127.11    7.19
  -2   6 -10   -0.76    2.03
  -2   6 -10   -1.64    2.27
  -2  -6 -10    0.47    1.41
  -2  -6 -10    2.04    1.28
   2  -6  10    3.32    3.32
  -2   6 -11    3.28    2.15
  -2   6 -11    3.16    2.40
  -2  -6 -11    2.70    1.53
  -2  -6 -11    5.11    1.66
   2  -6  11    5.48    2.55
   2  -6  12    2.54    2.54
  -2   6 -12    1.38    2.14
  -2   6 -12   -3.16    2.53
  -2  -6 -12    7.16    1.29
  -2  -6 -12    5.09    1.78
   2  -6  12    9.44    2.52
  -2   6 -13    4.18    3.92
  -2  -6 -13    3.18    1.18
  -2  -6 -13    0.00    1.39
   2  -6  13    2.38    2.13
   2  -6  13   -3.42    3.29
  -2  -6 -14    2.50    1.07
  -2  -6 -14    1.62    1.12
   2  -6  14   -0.88    2.00
   2  -6  14    2.27    3.79
  -2  -6 -15    4.60    0.85
  -2  -6 -15    4.39    1.10
   2  -6  15    0.25    2.25
   2  -6  16    0.12    2.49
   2  -6  16    0.88    2.76
   2   6  17   37.96    4.86
   2   6  19   13.02    3.10
   2  -6  20   11.14    3.96
   2   6  20   -1.43    3.33
   2   6  21   31.80    5.60
   2  -6  21   18.27    4.08
   2   6  22    7.50    4.29
   2   6  23   20.25    6.20
  -2   7   0  106.36    6.21
  -2  -7   0  114.56    5.64
  -2  -7   0  108.99    6.35
   2  -7   0  102.31    5.76
  -2   7  -1   12.90    2.84
  -2  -7  -1   10.60    2.07
  -2  -7  -1    8.74    2.79
   2  -7   1   18.45    3.20
   2  -7   2  173.62    8.51
  -2  -7  -2  176.83    7.44
  -2   7  -2  156.02    7.62
  -2  -7  -2  156.28    7.88
  -2   7  -3   17.11    2.57
  -2  -7  -3   15.51    2.30
  -2  -7  -3   14.46    2.54
   2  -7   3   14.02    3.73
  -2   7  -4    0.51    2.05
  -2  -7  -4    1.33    1.57
  -2  -7  -4    0.00    1.65
   2  -7   4    5.67    3.35
  -2   7  -5   -0.77    2.69
  -2  -7  -5    3.01    1.56
  -2  -7  -5    4.45    2.54
   2  -7   5    4.51    3.35
  -2   7  -6    4.47    2.30
  -2  -7  -6   -0.48    2.04
  -2  -7  -6    2.80    1.78
   2  -7   6    1.03    2.58
  -2   7  -7  116.90    6.39
  -2  -7  -7  142.54    5.75
  -2  -7  -7  131.61    6.90
   2  -7   7  116.77    7.23
  -2   7  -8   12.08    2.92
  -2  -7  -8   22.29    2.73
  -2  -7  -8   10.59    2.04
   2  -7   8   12.09    3.09
  -2   7  -9  239.87   11.06
  -2  -7  -9  269.97   10.21
  -2  -7  -9  258.81   11.79
   2  -7   9  249.21   12.51
  -2   7 -10   15.30    3.92
  -2  -7 -10   17.15    2.35
  -2  -7 -10    9.57    2.55
   2  -7  10   16.18    2.91
   2  -7  10   16.53    3.72
  -2   7 -11  459.79   17.86
  -2   7 -11  453.12   19.75
  -2  -7 -11  519.62   18.52
  -2  -7 -11  494.12   20.60
   2  -7  11  502.15   19.38
   2  -7  11  491.08   22.12
  -2   7 -12   51.17    5.29
  -2  -7 -12   20.33    1.87
  -2  -7 -12   21.92    2.54
   2  -7  12   20.24    3.52
   2  -7  12    7.52    3.31
  -2  -7 -13  440.09   17.24
  -2  -7 -13  446.03   17.24
   2  -7  13  433.87   18.39
  -2  -7 -14  100.05    5.33
  -2  -7 -14   99.67    5.13
   2  -7  14   89.68    6.02
  -2  -7 -15  120.23    6.36
  -2  -7 -15  120.33    5.45
   2  -7  15  110.67    7.26
   2   7  16   22.97    1.84
   2   7  17  185.07   10.98
   2   7  18    0.74    4.09
   2   7  19  165.58   11.19
   2   7  20    0.62    3.08
   2   7  21   86.98    7.18
   2   7  22   -6.33    6.45
  -2   8   0   15.42    3.47
  -2  -8   0   21.91    3.04
  -2  -8   0   13.98    2.80
   2  -8   0   17.40    3.07
  -2   8  -1  291.87   11.61
  -2  -8  -1  314.53   12.57
  -2  -8  -1  329.90   14.16
   2  -8   1  308.89   14.43
  -2   8  -2    6.67    2.44
  -2  -8  -2    3.63    1.94
  -2  -8  -2    0.38    2.16
   2  -8   2   -0.90    3.60
  -2   8  -3  206.16    9.51
  -2  -8  -3  183.31    8.12
  -2  -8  -3  178.54    9.43
   2  -8   3  188.66    9.82
  -2   8  -4  126.74    6.93
  -2  -8  -4  127.80    6.76
  -2  -8  -4  140.23    8.03
   2  -8   4  133.43    8.01
  -2   8  -5  314.47   12.95
  -2  -8  -5  324.23   12.29
  -2  -8  -5  295.87   13.91
   2  -8   5  333.16   16.06
  -2   8  -6   26.52    3.57
  -2  -8  -6   23.39    2.63
  -2  -8  -6   24.82    3.82
  -2   8  -7  136.39    8.28
  -2  -8  -7  147.51    7.03
  -2  -8  -7  142.61    7.79
   2  -8   7  146.83    9.05
  -2   8  -8   -0.51    2.54
  -2  -8  -8    4.14    2.48
  -2  -8  -8    1.78    3.06
   2  -8   8    3.81    2.54
   2  -8   8   -2.83    3.09
  -2  -8  -9  138.84    6.38
  -2  -8  -9  128.80    7.27
   2  -8   9  128.50    7.99
   2  -8   9  124.87    9.41
  -2  -8 -10    7.84    1.76
  -2  -8 -10    5.72    2.92
   2  -8  10    1.14    2.53
   2  -8  10    6.03    3.47
  -2  -8 -11   37.17    3.03
  -2  -8 -11   36.87    3.55
   2  -8  11   26.45    4.28
  -2  -8 -12   -1.89    2.52
   2  -8  12    2.64    3.64
  -2  -8 -13    3.37    1.51
  -2  -8 -13    3.63    2.38
   2  -8  13    5.01    4.01
  -2  -8 -14    0.00    1.75
   2  -8  14   -3.62    3.12
  -2  -8 -15    1.54    1.54
   2  -8  15   -0.12    3.12
   2   8  16   13.93    3.48
   2   8  17   16.50    3.72
   2   8  18    2.60    3.46
   2   8  19    4.57    3.46
   2   8  20    8.49    3.94
   2   8  21   35.46    6.63
  -2   9   0   21.24    3.20
  -2  -9   0   18.69    3.16
  -2  -9   0   21.35    3.81
   2  -9   0   23.92    3.58
   2  -9   0   25.44    4.09
  -2  -9  -1    0.38    2.67
  -2   9  -1    4.22    2.56
  -2  -9  -1    3.27    2.42
   2  -9   1    3.33    2.56
   2  -9   1    5.26    3.21
  -2   9  -2   69.82    5.50
  -2  -9  -2   72.08    5.20
  -2  -9  -2   66.56    5.72
   2  -9   2   65.73    5.38
   2  -9   2   77.61    6.43
  -2   9  -3    7.28    2.94
  -2  -9  -3    6.26    2.41
  -2  -9  -3    7.11    3.94
   2  -9   3    6.52    2.94
   2  -9   3    3.99    3.22
  -2   9  -4   20.04    3.57
  -2  -9  -4   18.23    3.60
  -2  -9  -4   15.37    3.18
   2  -9   4   10.34    3.06
   2  -9   4   15.72    3.74
  -2   9  -5   26.89    3.70
  -2  -9  -5   39.30    4.42
  -2  -9  -5   27.06    3.69
   2  -9   5   29.82    4.84
  -2  -9  -6   51.73    4.64
  -2  -9  -6   57.16    5.09
   2  -9   6   45.54    4.84
   2  -9   7   12.06    3.30
  -2  -9  -7   19.41    3.55
  -2  -9  -7   23.36    4.32
  -2  -9  -8   45.68    4.01
  -2  -9  -8   50.63    5.08
   2  -9   8   45.86    5.58
  -2  -9  -9  240.86    9.66
  -2  -9  -9  216.68   11.82
   2  -9   9  214.27   11.65
  -2  -9 -10   54.17    3.74
  -2  -9 -10   53.35    5.06
   2  -9  10   57.64    5.30
  -2  -9 -11  249.24   10.29
  -2  -9 -11  232.82   12.64
   2  -9  11  214.14   12.48
  -2  -9 -12   89.26    6.03
   2  -9  12   62.50    5.78
  -2  -9 -13  102.27    5.93
   2  -9  13  111.17    8.15
  -2  -9 -14  125.09    7.01
   2  -9  14  118.89    8.26
  -2  -9 -15  115.90    7.18
   2  -9  15  115.11    8.74
   2   9  16   73.81    7.22
   2   9  17   96.05    8.07
   2   9  18   31.89    5.57
   2   9  19   86.28    8.16
   2   9  20   11.55    4.92
  -2 -10   0  182.40    9.83
   2 -10   0  186.71    9.57
  -2 -10  -1   57.72    5.08
   2 -10   1   55.04    5.23
  -2 -10  -2   26.01    4.46
  -2 -10  -2   22.82    4.31
   2 -10   2   19.75    3.70
  -2 -10  -3   13.44    3.36
  -2 -10  -3   11.15    5.20
   2 -10   3   10.06    3.31
  -2 -10  -4   16.39    3.23
  -2 -10  -4   12.03    3.67
   2 -10   4   13.87    3.69
  -2 -10  -5   50.51    5.48
  -2 -10  -5   44.31    5.07
   2 -10   5   52.61    5.59
  -2 -10  -6   27.74    4.39
  -2 -10  -6   31.38    4.68
   2 -10   6   13.96    4.70
  -2 -10  -7   45.06    4.84
  -2 -10  -7   45.51    5.69
   2 -10   7   40.54    5.32
  -2 -10  -8  104.89    6.82
  -2 -10  -8   88.24    7.08
   2 -10   8   96.62    7.47
  -2 -10  -9   28.58    3.74
   2 -10   9   31.56    5.81
  -2 -10 -10   16.36    3.83
   2 -10  10    4.41    3.78
  -2 -10 -11   -0.35    2.19
   2 -10  11   -1.13    5.15
  -2 -10 -12   -1.73    1.84
   2 -10  12   -3.51    3.51
  -2 -10 -13    2.99    2.07
   2 -10  13    7.01    4.13
  -2 -10 -14    5.07    2.76
   2 -10  14   10.61    5.74
   2  10  15    3.86    3.86
   2  10  16   -3.60    4.35
   2  10  17   -1.12    4.34
   2  10  18   -3.34    4.08
  -2 -11   0    1.33    2.78
   2 -11   0   -4.69    4.57
  -2 -11  -1    4.94    3.13
   2 -11   1   -8.38    4.57
  -2 -11  -2    3.37    3.01
   2 -11   2    7.74    5.08
  -2 -11  -3    1.32    2.88
   2 -11   3    4.44    4.95
   2  11   4  102.78    7.29
  -2 -11  -5   98.19    6.90
   2 -11   5   90.36    7.99
  -2 -11  -6    5.92    3.19
   2 -11   6    5.19    3.92
  -2 -11  -7  147.23    8.73
   2 -11   7  152.35   10.25
  -2 -11  -8   34.64    4.10
   2 -11   8   29.16    5.56
  -2 -11  -9   91.56    6.53
   2 -11   9   76.13    8.07
  -2 -11 -10  193.75   10.80
   2 -11  10  197.04   12.10
  -2 -11 -11   46.49    4.61
   2 -11  11   48.60    5.91
  -2 -11 -12   61.19    5.86
   2 -11  12   53.77    8.15
  -2 -11 -13   34.19    4.69
   2 -11  13   44.53    6.63
   2  11  14   84.25    7.99
   2  11  15   19.30    5.48
   2  11  16   50.31    6.84
  -2 -12   0  104.18    7.86
   2 -12   0  111.83    8.85
  -2 -12  -1    1.32    3.49
   2 -12   1    6.07    4.30
  -2 -12  -2  211.73   12.27
   2 -12   2  214.06   12.93
  -2 -12  -3    7.30    4.07
   2 -12   3    5.82    4.05
  -2 -12  -4   86.81    6.92
   2 -12   4   70.45    7.59
  -2 -12  -5   12.70    5.22
   2 -12   5   14.41    4.68
  -2 -12  -6   96.89    7.45
   2 -12   6   99.28    9.23
  -2 -12  -7    9.52    3.76
   2 -12   7   17.92    5.80
  -2 -12  -8   85.53    6.79
   2 -12   8   75.87    8.70
  -2 -12  -9   13.59    3.72
   2 -12   9    9.19    6.55
  -2 -12 -10   34.63    5.66
   2 -12  10   11.81    4.90
  -2 -12 -11   -0.34    3.10
   2 -12  11   -3.76    4.39
   2  12  12   -1.50    4.64
   2  12  13   -5.00    5.25
  -2 -13   0   -2.41    4.35
   2 -13   0    1.01    4.28
  -2 -13  -1   -5.06    3.97
   2 -13   1   -6.18    3.78
  -2 -13  -2   -3.72    5.88
   2 -13   2    5.30    4.41
  -2 -13  -3   -2.39    3.83
   2 -13   3    1.77    4.41
  -2 -13  -4   15.50    5.96
   2 -13   4    8.70    4.79
  -2 -13  -5   17.45    4.99
   2 -13   5    0.88    4.29
  -2 -13  -6   12.29    4.25
   2 -13   6   10.08    5.67
  -2 -13  -7    4.23    3.99
   2 -13   7   -4.53    4.66
  -2 -13  -8   62.13    7.83
   2 -13   8   38.37    8.30
  -2 -13  -9  -10.33    5.34
   2 -13   9   -1.26    5.28
  -2 -13 -10  103.00    8.32
   2 -13  10   93.15   10.42
  -2 -14   0   40.96    8.70
   2 -14   0   47.19    8.54
  -2 -14  -1    2.77    4.82
   2 -14   1    5.28    7.04
  -2 -14  -2   47.60    6.73
   2 -14   2   48.66    7.67
  -2 -14  -3   12.70    4.91
   2 -14   3    1.89    5.28
  -2 -14  -4   21.84    5.73
   2 -14   4    7.55    5.53
   2  14   5   -2.26    4.87
   3   0   0   -1.10    0.98
  -3   0   0    0.12    0.62
   3   0   1   35.82    2.09
  -3   0  -1   33.96    1.97
  -3   0  -1   33.62    1.52
   3   0   2   -0.49    0.98
  -3   0  -2    0.74    0.74
  -3   0  -2   -0.25    0.38
   3   0   3 3666.92  115.64
   3   0   3 3596.54  114.09
  -3   0  -3 3506.32  116.88
  -3   0  -3 3399.74  112.90
   3   0   4    2.34    1.36
   3   0   4    0.75    0.62
  -3   0  -4   -0.74    0.74
   3   0   5  379.75   13.15
   3   0   5  390.12   13.27
  -3   0  -5  348.04   14.19
   3   0   6    1.36    1.11
   3   0   6    0.87    0.75
  -3   0  -6    1.97    0.74
   3   0   7 1909.06   58.70
   3   0   7 1837.47   60.89
  -3   0  -7 1755.12   58.36
   3   0   8    3.58    1.36
   3   0   8   -0.50    1.00
  -3   0  -8    2.83    0.86
   3   0   9  941.81   31.16
   3   0   9  893.34   31.44
  -3   0  -9  833.98   29.69
   3   0  10    1.11    0.98
   3   0  10   -0.50    1.26
  -3   0 -10    1.11    0.86
   3   0  11  389.08   13.74
   3   0  11  420.82   14.70
  -3   0 -11  344.70   13.01
   3   0  12   -0.12    1.10
   3   0  12    3.28    1.64
  -3   0 -12   -1.36    1.11
   3   0  13  407.79   14.92
   3   0  13  435.07   16.75
  -3   0 -13  386.44   14.45
   3   0  14    1.10    1.22
   3   0  14   -3.29    2.40
  -3   0 -14   -0.25    0.74
   3   0  15    3.41    1.22
   3   0  15    0.51    2.03
  -3   0 -15    5.36    1.37
   3   0  16    1.01    2.28
  -3   0 -16   -1.50    1.13
   3   0  17  587.01   20.55
   3   0  17  534.69   22.61
  -3   0 -17  554.46   19.98
   3   0  18   -0.76    1.01
   3   0  18    0.24    0.96
   3   0  18   -4.94    2.66
   3   0  19  517.62   20.93
   3   0  19  504.13   18.24
   3   0  19  488.19   22.58
   3   0  20    4.17    3.41
   3   0  21  116.87    8.35
   3   0  23   58.11    6.43
   3   0  24    1.76    6.29
   3   0  25   58.93    7.54
   3   1   0   66.35    3.07
  -3   1   0   65.60    3.24
  -3  -1   0   66.45    3.17
   3  -1   0   71.71    3.20
   3   1   1  233.66    8.63
  -3   1  -1  226.67    8.50
  -3  -1  -1  232.49    8.54
   3  -1   1  235.82    8.67
   3   1   2  513.02   18.43
  -3   1  -2  490.70   17.14
  -3  -1  -2  491.38   16.99
   3  -1   2  505.34   17.52
   3   1   3 2360.36   75.20
  -3   1  -3 2205.28   73.12
  -3   1  -3 2350.24   74.96
  -3  -1  -3 2260.24   73.62
   3  -1   3 2329.67   75.04
   3   1   4  312.24   10.67
   3   1   4  273.57   10.35
  -3   1  -4  288.62   10.51
  -3   1  -4  284.50   10.67
  -3  -1  -4  304.55   10.87
   3  -1   4  318.34   11.47
   3   1   5  678.21   22.22
  -3   1  -5  636.62   22.17
  -3   1  -5  626.38   22.49
  -3  -1  -5  674.53   22.47
   3  -1   5  679.00   22.99
   3   1   6   62.62    3.33
  -3   1  -6   62.41    3.13
  -3   1  -6   54.66    3.01
  -3  -1  -6   58.96    2.80
   3  -1   6   60.30    3.24
   3   1   7  356.26   12.38
   3   1   7  353.21   13.17
  -3   1  -7  351.11   13.39
  -3   1  -7  336.40   13.79
  -3  -1  -7  369.54   13.06
   3  -1   7  362.71   13.00
   3  -1   7  388.27   13.81
   3   1   8   74.23    3.21
   3   1   8   71.41    3.76
  -3   1  -8   67.76    3.50
  -3   1  -8   66.18    3.75
  -3  -1  -8   70.46    3.41
   3  -1   8   80.49    3.87
   3  -1   8   70.35    4.04
   3   1   9  285.56   10.48
   3   1   9  254.06   10.68
  -3   1  -9  275.80    9.76
  -3   1  -9  260.33   10.73
  -3  -1  -9  284.96    9.90
   3  -1   9  303.36   10.63
   3  -1   9  264.01   11.00
   3   1  10    0.37    0.61
   3   1  10    0.00    1.13
  -3   1 -10    1.99    1.37
  -3   1 -10    1.36    1.36
  -3  -1 -10    0.85    0.98
   3  -1  10    1.37    0.99
   3  -1  10    1.01    1.26
   3   1  11  152.87    5.88
   3   1  11  135.22    7.17
  -3   1 -11  145.80    6.13
  -3   1 -11  137.01    6.58
  -3  -1 -11  154.95    6.00
   3  -1  11  155.81    6.24
   3  -1  11  127.99    6.59
   3   1  12   28.53    1.95
   3   1  12   23.10    2.76
  -3   1 -12   28.28    2.37
  -3  -1 -12   27.52    1.84
   3  -1  12   27.69    2.36
   3  -1  12   32.52    3.29
   3   1  13   42.10    2.30
   3   1  13   36.67    3.77
  -3   1 -13   34.02    2.50
  -3  -1 -13   41.69    2.21
   3  -1  13   35.72    2.61
   3  -1  13   32.32    3.17
   3   1  14   13.85    1.33
   3   1  14    5.02    2.14
  -3   1 -14   15.09    1.87
  -3  -1 -14   16.64    1.48
   3  -1  14   11.40    1.86
   3  -1  14    7.87    2.16
   3   1  15   67.17    3.13
   3   1  15   64.31    5.53
  -3   1 -15   74.67    3.76
  -3  -1 -15   67.45    3.25
   3  -1  15   68.32    3.60
   3  -1  15   64.94    4.83
   3   1  16   22.36    4.02
  -3   1 -16   27.90    2.38
  -3  -1 -16   36.37    2.02
   3  -1  16   30.77    2.72
   3  -1  16   28.49    3.69
   3   1  17   10.73    1.07
   3   1  17    9.92    3.01
  -3   1 -17   12.78    1.88
   3  -1  17   13.57    1.98
   3  -1  17    7.38    2.93
   3   1  18    1.63    0.50
   3   1  18    0.36    0.48
   3   1  18    2.26    2.64
   3  -1  18    1.13    1.38
   3  -1  18   -3.18    3.57
   3   1  19   68.59    6.27
   3  -1  19   64.46    3.91
   3  -1  19   64.18    3.81
   3  -1  19   70.94    5.99
   3   1  20    9.90    3.38
   3  -1  20    5.00    1.50
   3  -1  20    7.13    3.18
   3   1  21   66.58    6.76
   3  -1  21   81.59    6.75
   3   1  22   -4.12    3.37
   3  -1  22    5.60    4.07
   3   1  23   29.08    5.49
   3  -1  23   36.35    6.99
   3   1  24    2.74    4.36
   3  -1  24   -1.27    4.44
   3   1  25   78.98    9.21
   3   2   0  349.67   12.20
  -3   2   0  337.05   12.68
  -3  -2   0  352.33   13.06
   3  -2   0  369.56   12.77
   3   2   1  212.27    8.31
  -3   2  -1  207.85    8.00
  -3  -2  -1  210.13    7.86
   3  -2   1  230.41    8.21
   3   2   2  390.76   13.49
  -3   2  -2  367.65   13.59
  -3  -2  -2  407.38   13.79
   3  -2   2  405.34   14.09
   3   2   3   24.22    1.71
  -3   2  -3   20.89    2.03
  -3  -2  -3   25.93    1.69
   3  -2   3   22.01    1.99
   3   2   4    8.57    1.10
  -3   2  -4    6.83    1.27
  -3  -2  -4    6.87    1.21
   3  -2   4    6.97    1.37
   3   2   5   54.07    2.70
  -3   2  -5   48.71    2.91
  -3   2  -5   61.40    3.20
  -3  -2  -5   55.40    2.65
   3  -2   5   51.88    3.00
   3   2   6  401.15   14.49
  -3   2  -6  391.44   15.59
  -3   2  -6  422.84   14.96
  -3  -2  -6  404.48   14.50
   3  -2   6  438.62   14.80
   3   2   7  816.78   27.23
  -3   2  -7  746.31   26.86
  -3   2  -7  839.96   27.65
  -3  -2  -7  790.66   28.02
   3  -2   7  806.78   27.24
   3   2   8   29.83    1.95
  -3   2  -8   25.48    2.15
  -3   2  -8   24.39    2.65
  -3  -2  -8   29.01    1.69
   3  -2   8   27.23    2.38
   3   2   9  365.89   12.56
  -3   2  -9  346.69   13.01
  -3   2  -9  374.03   15.66
  -3  -2  -9  377.71   13.55
   3  -2   9  365.51   13.56
   3   2  10    1.45    0.85
   3   2  10    0.86    2.34
  -3   2 -10    2.51    1.63
  -3   2 -10    0.75    1.88
  -3  -2 -10    1.69    0.72
   3  -2  10    2.00    1.25
   3   2  11  205.48    7.51
   3   2  11  203.33    8.43
  -3   2 -11  201.44    8.06
  -3   2 -11  188.26    8.92
  -3  -2 -11  196.54    7.29
   3  -2  11  202.66    8.16
   3   2  12   74.45    3.25
   3   2  12   54.46    3.97
  -3   2 -12   78.07    4.02
  -3   2 -12   65.86    5.25
  -3  -2 -12   80.01    3.77
   3  -2  12   79.77    4.38
   3   2  13  731.35   24.69
   3   2  13  707.78   27.98
  -3   2 -13  712.10   26.06
  -3   2 -13  738.20   30.91
  -3  -2 -13  726.99   24.71
   3  -2  13  758.46   29.41
   3   2  14    2.52    0.84
   3   2  14    3.72    2.11
  -3   2 -14    5.38    1.50
  -3   2 -14    3.49    2.49
  -3  -2 -14    3.54    0.98
   3  -2  14   -0.12    1.25
   3   2  15  297.35   10.04
   3   2  15  254.66   13.42
  -3   2 -15  287.95   11.33
  -3  -2 -15  282.32   10.46
   3  -2  15  292.40   13.31
   3   2  16    0.49    0.49
   3   2  16    0.62    2.23
  -3   2 -16    0.87    1.87
  -3  -2 -16    0.00    0.63
   3  -2  16    1.00    1.87
   3   2  17  300.18   16.53
  -3   2 -17  321.35   12.75
   3  -2  17  301.55   13.21
   3   2  18    3.10    2.85
   3  -2  18    4.50    2.00
   3  -2  18    1.62    1.50
   3   2  19   96.79    8.43
   3  -2  19   99.11    5.29
   3  -2  19   88.21    5.89
   3   2  20   10.90    4.95
   3  -2  20    4.74    2.12
   3   2  21   48.25    5.32
   3   2  22   20.39    4.70
   3   2  23   24.07    5.06
   3   2  24    4.56    4.19
   3   2  25   10.21    7.38
   3   3   0   28.08    2.06
  -3   3   0   30.69    2.31
  -3  -3   0   29.56    2.42
   3  -3   0   37.42    2.60
   3   3   1  157.73    6.19
  -3   3  -1  148.27    6.43
  -3  -3  -1  161.82    6.30
   3  -3   1  153.14    6.22
   3   3   2  317.00   10.58
  -3   3  -2  280.74   10.68
  -3  -3  -2  300.13   10.89
   3  -3   2  303.88   11.11
   3   3   3   49.47    2.79
  -3   3  -3   49.62    2.95
  -3  -3  -3   54.46    2.77
   3  -3   3   46.82    3.24
   3   3   4  606.37   20.08
  -3   3  -4  582.81   20.94
  -3  -3  -4  590.58   20.14
   3  -3   4  560.02   19.68
   3   3   5  141.06    5.47
  -3   3  -5  134.01    5.89
  -3  -3  -5  141.79    5.77
   3  -3   5  129.75    5.89
   3   3   6  437.97   14.47
  -3   3  -6  402.48   15.49
  -3   3  -6  432.86   15.32
   3  -3   6  415.33   14.58
   3   3   7  507.76   17.24
  -3   3  -7  483.80   18.14
  -3   3  -7  554.86   19.28
  -3  -3  -7  502.28   17.63
   3  -3   7  488.05   17.72
   3   3   8  117.91    4.84
  -3   3  -8  120.73    5.35
  -3   3  -8  102.48    5.76
  -3  -3  -8  117.68    4.79
   3  -3   8  116.43    5.65
   3   3   9   30.66    2.05
  -3   3  -9   33.47    2.92
  -3   3  -9   33.91    2.81
  -3  -3  -9   28.53    2.03
   3  -3   9   28.38    2.50
   3   3  10  163.12    5.93
  -3   3 -10  139.20    6.46
  -3   3 -10  136.95    7.01
  -3  -3 -10  164.10    6.24
   3  -3  10  146.00    6.90
   3   3  11   11.47    1.33
  -3   3 -11   12.86    2.27
  -3   3 -11   17.13    2.66
  -3  -3 -11   18.00    1.44
   3  -3  11   13.99    2.13
   3   3  12    4.48    1.09
  -3   3 -12    4.65    2.14
  -3   3 -12   -0.76    2.66
  -3  -3 -12    6.27    1.08
   3  -3  12    5.62    2.37
   3   3  13  178.35    6.60
   3   3  13  146.77    7.44
  -3   3 -13  171.54    7.31
  -3   3 -13  156.02    9.49
  -3  -3 -13  176.45    6.68
   3  -3  13  177.07    8.54
   3   3  14    0.86    0.86
   3   3  14    0.37    1.95
  -3   3 -14    0.00    2.13
  -3   3 -14    1.26    3.28
  -3  -3 -14    0.48    0.85
   3  -3  14   -3.25    2.12
   3   3  15   29.85    1.51
   3   3  15   33.45    4.27
  -3   3 -15   34.01    3.13
  -3   3 -15   19.14    3.53
  -3  -3 -15   33.74    1.72
   3  -3  15   33.35    3.50
   3   3  16   -1.83    2.93
  -3   3 -16   -3.00    2.25
  -3   3 -16   -2.77    2.51
   3  -3  16   -3.12    2.37
   3   3  17   18.46    4.28
  -3   3 -17   25.69    3.25
   3  -3  17   11.14    3.00
   3   3  18   14.68    3.30
   3  -3  18   10.84    2.62
   3   3  19   17.61    3.79
   3  -3  19   15.32    2.87
   3  -3  19   19.72    3.39
   3   3  20    5.13    3.42
   3  -3  20   -1.87    1.74
   3   3  21   12.46    5.25
   3   3  22   29.55    6.59
   3   3  23   17.57    6.22
   3   3  24   33.15    7.68
   3   4   0  106.24    4.62
  -3   4   0   95.01    5.07
  -3  -4   0   99.88    4.76
   3  -4   0   96.64    4.84
   3   4   1   25.01    2.43
  -3   4  -1   26.06    2.33
  -3  -4  -1   27.96    2.43
   3  -4   1   25.83    2.36
   3   4   2   92.01    4.14
  -3   4  -2   84.29    4.67
  -3  -4  -2   81.24    4.01
   3  -4   2   86.30    4.74
   3   4   3   18.33    1.94
  -3   4  -3   19.91    2.72
  -3  -4  -3   18.26    1.81
   3  -4   3   20.22    2.12
   3   4   4    7.40    1.33
  -3   4  -4   10.97    1.81
  -3  -4  -4    9.52    1.45
   3  -4   4    7.38    1.63
   3   4   5    0.85    0.97
  -3   4  -5   -0.13    1.29
  -3  -4  -5    0.72    1.44
   3  -4   5    2.63    1.38
   3   4   6   18.20    1.82
  -3   4  -6   17.21    2.18
  -3  -4  -6   24.90    1.80
   3  -4   6   16.79    2.26
   3   4   7  262.99    9.74
  -3   4  -7  261.62   10.66
  -3  -4  -7  300.33   10.66
   3  -4   7  270.92   11.08
   3   4   8  255.38    9.14
  -3   4  -8  249.35   10.62
  -3   4  -8  254.82   10.41
  -3  -4  -8  268.86    9.68
   3  -4   8  260.98   11.58
   3   4   9    6.94    1.22
  -3   4  -9    7.76    2.42
  -3   4  -9   23.45    2.69
  -3  -4  -9   11.04    1.31
   3  -4   9    8.89    2.00
   3   4  10  551.74   18.77
  -3   4 -10  544.40   19.75
  -3   4 -10  541.26   22.47
  -3  -4 -10  585.13   20.75
   3  -4  10  558.14   20.57
   3   4  11   47.06    2.95
  -3   4 -11   75.22    4.87
  -3  -4 -11   54.62    2.98
   3  -4  11   44.89    3.76
   3   4  12  478.94   15.92
  -3   4 -12  447.91   17.73
  -3   4 -12  401.06   18.32
  -3  -4 -12  461.84   16.82
   3  -4  12  467.98   20.27
   3   4  13  114.66    4.77
  -3   4 -13  100.30    5.54
  -3   4 -13  126.58    8.56
  -3  -4 -13  121.71    5.20
   3  -4  13   98.62    6.14
   3   4  14  167.77    6.22
  -3   4 -14  148.28    7.05
  -3   4 -14  123.24    9.44
  -3  -4 -14  163.02    6.34
   3  -4  14  150.09    8.41
  -3   4 -15   37.13    3.26
  -3   4 -15   45.95    4.84
  -3  -4 -15   40.69    2.07
  -3  -4 -15   43.25    2.17
   3  -4  15   36.42    3.63
   3   4  16  234.63   11.95
  -3   4 -16  308.03   11.83
  -3   4 -16  203.93   13.49
   3   4  17  123.60    7.73
  -3   4 -17  105.35    6.25
   3  -4  17   88.55    6.28
   3   4  18  107.65    7.37
   3  -4  18  133.14    7.38
   3   4  19   26.81    4.35
   3  -4  19   18.49    2.86
   3   4  20  118.97    8.83
   3   4  21   62.08    6.16
   3  -4  21   85.21    5.98
   3   4  22   31.40    5.19
   3   4  23   22.09    5.07
   3   4  24   11.58    5.43
   3   5   0  109.87    5.39
  -3   5   0  109.47    5.23
  -3  -5   0   99.67    4.90
   3  -5   0  103.72    5.23
   3   5   1  440.65   15.23
  -3   5  -1  418.75   15.69
  -3  -5  -1  437.21   15.30
   3  -5   1  427.61   15.55
   3   5   2  314.13   11.05
  -3   5  -2  316.84   12.13
  -3  -5  -2  325.50   11.72
   3  -5   2  316.73   12.20
   3   5   3  138.55    6.01
  -3   5  -3  134.60    6.24
  -3  -5  -3  140.77    6.44
   3  -5   3  138.74    6.67
   3   5   4  362.80   12.53
  -3   5  -4  345.13   13.25
  -3  -5  -4  373.36   13.36
   3  -5   4  347.26   13.63
   3   5   5  128.03    5.64
  -3   5  -5  137.95    6.47
  -3  -5  -5  140.67    5.68
   3  -5   5  131.46    6.56
   3   5   6  315.67   11.80
  -3   5  -6  308.36   13.17
  -3  -5  -6  316.47   12.17
   3  -5   6  298.15   12.89
   3   5   7    5.03    1.47
  -3   5  -7    3.60    1.80
  -3  -5  -7    0.00    1.55
   3  -5   7   -1.01    1.76
   3   5   8  323.60   11.61
  -3   5  -8  295.66   12.19
  -3  -5  -8  321.04   12.07
   3  -5   8  312.24   15.02
   3   5   9   26.56    2.35
  -3   5  -9   23.60    2.81
  -3   5  -9   11.91    2.43
  -3  -5  -9   31.90    2.37
   3  -5   9   25.75    3.02
   3   5  10   63.42    3.36
  -3   5 -10   64.32    4.45
  -3   5 -10   48.69    4.62
  -3  -5 -10   70.75    3.56
   3  -5  10   68.63    5.15
   3   5  11    2.25    1.50
  -3   5 -11    2.15    2.79
  -3   5 -11    2.82    2.18
  -3  -5 -11    2.37    1.30
   3  -5  11    3.88    2.13
   3   5  12   20.22    2.01
  -3   5 -12   19.31    3.53
  -3   5 -12   15.26    3.21
  -3  -5 -12   26.10    2.02
   3  -5  12   18.89    3.50
   3   5  13    0.51    1.14
  -3   5 -13   -3.40    2.64
  -3   5 -13    3.72    2.56
  -3  -5 -13    1.31    1.08
  -3  -5 -13   -0.88    0.88
  -3   5 -14    4.39    2.13
  -3   5 -14   -0.13    2.82
  -3  -5 -14    0.84    0.97
  -3  -5 -14    2.16    1.14
   3  -5  14    1.25    2.25
  -3   5 -15   -1.88    2.25
  -3   5 -15   -1.92    2.82
  -3  -5 -15    0.85    0.85
  -3  -5 -15    1.14    0.88
   3  -5  15    5.11    2.49
  -3   5 -16    4.86    3.24
  -3  -5 -16    5.69    0.74
   3  -5  16    2.62    2.12
   3   5  17    1.74    2.24
   3   5  18   -5.86    4.18
   3  -5  18   -3.35    2.23
   3   5  19    2.35    2.48
   3   5  20    2.27    3.95
   3  -5  20    7.91    2.72
   3   5  21   11.73    4.19
   3  -5  21    1.36    3.57
   3   5  22   37.47    5.87
   3   5  23   15.44    4.91
   3   6   0   44.78    3.58
  -3   6   0   39.45    3.79
  -3  -6   0   40.17    3.18
   3  -6   0   43.80    4.25
   3   6   1    6.29    1.97
  -3   6  -1    3.26    2.48
  -3  -6  -1    5.12    1.71
   3  -6   1    3.13    1.88
   3   6   2   48.22    3.58
  -3   6  -2   53.26    3.91
  -3  -6  -2   36.11    3.28
   3  -6   2   51.38    4.15
   3   6   3    2.84    1.60
  -3   6  -3    4.94    2.60
  -3  -6  -3    4.37    2.18
   3  -6   3    1.76    1.76
   3   6   4   61.72    3.83
  -3   6  -4   58.47    4.28
  -3  -6  -4   57.78    3.75
   3  -6   4   67.09    4.68
   3   6   5   -3.71    1.85
  -3   6  -5    0.91    2.59
  -3  -6  -5    2.53    1.45
   3  -6   5   -0.25    1.89
   3   6   6  153.49    7.07
  -3   6  -6  152.40    7.11
  -3  -6  -6  168.24    6.99
   3  -6   6  148.01    7.73
   3   6   7  127.03    5.97
  -3   6  -7  122.49    6.18
  -3  -6  -7  133.85    6.00
   3  -6   7  113.02    6.96
   3   6   8  486.93   17.24
  -3   6  -8  450.17   17.22
  -3  -6  -8  490.85   17.71
   3  -6   8  499.62   22.46
   3   6   9   33.71    3.00
  -3   6  -9   40.98    4.34
  -3  -6  -9   43.02    3.20
   3  -6   9   27.74    4.29
   3   6  10  668.66   21.94
  -3   6 -10  616.86   23.37
  -3   6 -10  609.39   25.90
  -3  -6 -10  658.04   23.66
   3  -6  10  618.02   27.12
   3   6  11   74.38    4.29
  -3   6 -11   71.11    5.20
  -3   6 -11  101.70    6.41
  -3  -6 -11   73.81    3.90
  -3  -6 -11   62.30    3.66
   3  -6  11   65.73    5.92
  -3   6 -12  339.75   14.20
  -3   6 -12  344.24   16.06
  -3  -6 -12  382.94   14.26
  -3  -6 -12  365.36   14.98
   3  -6  12  350.41   16.93
  -3   6 -13   46.19    4.91
  -3   6 -13   55.67    5.90
  -3  -6 -13   48.49    3.09
  -3  -6 -13   43.94    3.05
   3  -6  13   43.08    5.02
  -3   6 -14  183.24    9.44
  -3  -6 -14  193.41    8.54
  -3  -6 -14  192.10    8.53
   3  -6  14  173.88   10.19
  -3   6 -15   43.75    5.00
  -3  -6 -15   39.43    2.80
  -3  -6 -15   41.63    2.65
   3  -6  15   28.38    3.75
   3  -6  15   26.58    4.12
  -3  -6 -16  143.91    6.33
  -3  -6 -16  129.61    5.51
   3  -6  16  116.39    7.50
   3   6  17   77.53    5.61
   3   6  18  306.99   13.27
   3   6  19    4.08    2.72
   3   6  20   91.95    8.47
   3  -6  20   89.94    8.04
   3   6  21    0.60    3.81
   3  -6  21   -3.19    2.95
   3   6  22   63.39    7.63
   3   7   0  187.06    8.60
  -3   7   0  173.90    8.50
  -3  -7   0  179.31    8.31
   3  -7   0  200.79   10.19
   3   7   1    3.10    1.99
  -3   7  -1    3.13    2.87
  -3  -7  -1    4.26    1.95
   3  -7   1   -0.38    2.01
   3   7   2  360.58   14.46
  -3   7  -2  356.19   14.23
  -3  -7  -2  350.82   14.01
   3  -7   2  375.53   16.36
   3   7   3   -1.99    2.36
  -3   7  -3    2.73    2.08
  -3  -7  -3    2.18    1.69
   3  -7   3    1.39    2.28
   3   7   4  220.85   10.35
  -3   7  -4  198.74    9.87
  -3  -7  -4  208.83    8.72
   3  -7   4  205.75   10.30
   3   7   5    1.62    1.74
  -3   7  -5    4.26    2.46
   3  -7   5    1.52    2.66
   3   7   6  213.47    9.50
  -3   7  -6  226.18    9.82
   3  -7   6  225.03   10.83
   3   7   7   -3.00    1.50
  -3   7  -7    1.80    2.31
  -3  -7  -7    4.53    1.67
   3  -7   7    5.32    2.92
   3   7   8  365.42   14.96
  -3   7  -8  337.51   14.13
  -3  -7  -8  351.75   13.73
  -3  -7  -8  357.91   15.33
   3  -7   8  370.63   15.05
  -3   7  -9   22.85    4.09
  -3  -7  -9   21.53    2.72
  -3  -7  -9   20.97    2.76
   3  -7   9   14.04    3.16
  -3   7 -10   31.93    3.82
  -3  -7 -10   33.47    2.83
  -3  -7 -10   33.49    3.15
   3  -7  10   30.70    4.05
  -3   7 -11    2.41    2.54
  -3   7 -11   -3.06    3.95
  -3  -7 -11    7.29    1.88
  -3  -7 -11    9.21    2.65
   3  -7  11   12.23    4.16
  -3   7 -12    7.07    2.91
  -3  -7 -12   17.04    2.12
  -3  -7 -12   15.55    2.28
   3  -7  12    9.56    3.52
  -3   7 -13    2.27    2.77
  -3  -7 -13    3.18    1.18
  -3  -7 -13    6.95    1.90
  -3   7 -14    5.77    3.14
  -3  -7 -14    0.36    1.54
  -3  -7 -14    2.39    2.02
   3  -7  14   -0.25    2.51
  -3  -7 -15    7.46    1.68
  -3  -7 -15    4.63    1.75
   3  -7  15    5.75    3.00
  -3  -7 -16    5.88    1.35
   3  -7  16   -1.00    2.74
   3   7  17    5.09    3.23
   3   7  18    0.50    4.33
   3   7  19   -5.55    4.44
   3   7  20    4.30    3.20
   3   7  21    1.67    4.41
   3  -7  21    0.74    4.78
   3   8   0   22.97    3.12
  -3   8   0   21.20    3.25
  -3  -8   0   18.70    3.40
  -3  -8   0   22.72    3.62
   3  -8   0   17.60    3.02
   3   8   1    1.75    2.12
  -3   8  -1    7.54    2.73
  -3  -8  -1    1.82    2.18
  -3  -8  -1    1.87    2.37
   3  -8   1    0.63    2.27
   3   8   2   12.98    2.75
  -3   8  -2    8.05    2.73
  -3  -8  -2   13.18    2.66
  -3  -8  -2   17.47    3.00
   3  -8   2    9.36    4.18
   3   8   3   17.48    3.00
  -3   8  -3   13.60    4.02
  -3  -8  -3   14.23    3.26
  -3  -8  -3    7.49    3.50
   3  -8   3   14.07    4.06
  -3   8  -4   78.75    5.05
  -3  -8  -4   71.55    4.70
  -3  -8  -4   67.34    5.38
   3  -8   4   62.35    6.10
  -3   8  -5    2.71    2.71
  -3  -8  -5   -3.12    1.80
  -3  -8  -5   -2.63    2.13
   3  -8   5    2.92    4.07
  -3   8  -6  104.37    6.57
  -3  -8  -6  108.30    6.10
  -3  -8  -6  113.31    7.02
   3  -8   6  106.80    7.90
  -3   8  -7   53.26    4.75
  -3  -8  -7   56.25    3.93
  -3  -8  -7   57.05    4.27
   3  -8   7   45.13    5.09
  -3   8  -8  159.45    8.59
  -3  -8  -8  158.92    7.02
  -3  -8  -8  139.02    8.05
   3  -8   8  149.77    9.56
  -3   8  -9   15.05    4.47
  -3  -8  -9   24.29    2.95
  -3  -8  -9   22.39    3.02
  -3   8 -10  126.14    7.90
  -3  -8 -10  142.83    6.73
  -3  -8 -10  138.81    7.70
  -3   8 -11   18.63    3.55
  -3  -8 -11   13.23    2.34
  -3  -8 -11   13.49    2.65
  -3   8 -12  131.10    8.60
  -3  -8 -12  128.07    6.70
  -3  -8 -12  138.16    7.71
   3  -8  12  126.68    8.60
  -3  -8 -13    6.09    2.23
  -3  -8 -13    4.78    2.52
   3  -8  13   13.59    4.41
  -3  -8 -14  133.25    7.23
  -3  -8 -14  119.99    6.67
   3  -8  14  101.97    8.29
  -3  -8 -15   -0.60    1.79
   3  -8  15    1.75    3.25
   3   8  17    7.20    3.72
   3   8  18   77.43    8.30
   3   8  19   -6.41    4.93
   3   8  20   74.54    7.39
  -3   9   0   86.29    6.61
  -3  -9   0   85.19    5.33
  -3  -9   0   82.34    6.77
   3  -9   0   83.01    6.06
  -3   9  -1   -5.44    3.63
  -3  -9  -1    6.40    2.54
  -3  -9  -1    1.63    3.75
   3  -9   1    6.19    3.29
  -3   9  -2  200.50   10.37
  -3  -9  -2  194.35    9.07
  -3  -9  -2  178.06    9.78
   3  -9   2  182.98   10.43
  -3   9  -3   34.23    4.14
  -3  -9  -3   40.98    4.09
  -3  -9  -3   30.29    3.76
  -3   9  -4    1.03    2.84
  -3  -9  -4   -0.24    2.28
  -3  -9  -4    7.39    3.13
  -3   9  -5  286.41   13.55
  -3  -9  -5  284.09   12.00
  -3  -9  -5  257.94   13.81
  -3   9  -6  170.06    9.65
  -3  -9  -6  192.25    8.84
  -3  -9  -6  172.63    9.80
  -3   9  -7   15.76    3.59
  -3  -9  -7   16.82    2.96
  -3  -9  -7   15.43    4.27
  -3   9  -8  210.09   10.63
  -3  -9  -8  208.08    9.72
  -3  -9  -8  204.41   10.20
  -3   9  -9   18.61    4.08
  -3  -9  -9   17.73    3.52
  -3  -9  -9   21.61    4.27
  -3   9 -10   15.50    3.94
  -3  -9 -10   13.68    2.57
  -3  -9 -10   14.96    4.15
   3  -9  10    7.88    3.30
  -3  -9 -11    4.20    1.98
  -3  -9 -11    6.16    3.89
   3  -9  11    2.79    4.43
  -3  -9 -12   13.03    2.44
   3  -9  12    8.21    3.79
  -3  -9 -13    0.23    2.45
   3  -9  13   -3.15    3.15
  -3  -9 -14   -1.52    1.52
   3  -9  14   -2.38    3.39
  -3  -9 -15   -0.83    2.13
   3  -9  15   -2.38    5.13
   3   9  16   -2.74    5.11
   3   9  17   20.11    6.08
   3   9  18    1.48    5.69
   3   9  19   -8.38    6.28
  -3  10   0   -3.22    4.13
  -3 -10   0    3.02    2.65
  -3  10  -1  120.45    8.01
  -3 -10  -1  115.83    7.12
  -3  10  -2    4.00    3.35
  -3 -10  -2    3.36    2.88
  -3  10  -3   17.12    3.86
  -3 -10  -3   25.04    3.83
  -3  10  -4    5.66    3.21
  -3 -10  -4   10.27    3.22
  -3 -10  -4   10.77    5.13
  -3  10  -5   26.44    4.49
  -3 -10  -5   24.52    4.76
  -3 -10  -5   21.79    4.13
  -3  10  -6   -1.79    4.61
  -3 -10  -6    9.96    4.15
  -3 -10  -6    7.01    5.01
   3 -10   6    8.07    3.46
  -3  10  -7   19.31    4.73
  -3 -10  -7   13.81    4.01
   3 -10   7   31.20    5.12
  -3 -10  -8  162.74    8.84
  -3 -10  -8  142.02    9.53
   3 -10   8  173.24   10.60
  -3 -10  -9  137.78    7.52
   3 -10   9  124.97    9.17
  -3 -10 -10  299.29   13.25
   3 -10  10  312.48   15.27
  -3 -10 -11  126.36    7.23
   3 -10  11   97.08    7.85
  -3 -10 -12   69.35    5.11
   3 -10  12   63.48    6.94
  -3 -10 -13   50.71    4.53
   3 -10  13   23.78    6.54
  -3 -10 -14  124.33    7.96
   3 -10  14  113.89    9.79
   3  10  15   72.14    7.51
   3  10  16  111.76    9.98
   3  10  17   71.77    8.82
   3  11   0   58.55    6.42
  -3 -11  -1  239.19   11.81
   3 -11   1  237.56   12.48
  -3 -11  -2   51.65    6.23
   3 -11   2   58.02    6.04
  -3 -11  -3   39.56    4.54
   3 -11   3   32.71    5.39
  -3 -11  -4   51.58    5.48
   3 -11   4   66.76    6.92
  -3 -11  -5   82.37    6.89
   3 -11   5   62.33    6.79
  -3 -11  -6   56.86    5.80
   3 -11   6   39.36    6.65
  -3 -11  -7   83.79    6.95
   3 -11   7   85.98    7.79
  -3 -11  -8    8.90    4.10
   3 -11   8   11.84    4.33
   3  11   9   14.86    4.57
  -3 -11 -10    1.51    2.67
   3 -11  10    1.90    4.06
  -3 -11 -11   -3.93    3.93
   3 -11  11   -4.93    4.17
  -3 -11 -12   11.29    3.11
   3 -11  12    7.57    4.79
  -3 -11 -13   -0.35    2.42
   3 -11  13    5.53    4.53
   3  11  14    8.15    6.77
   3  11  15    0.50    4.63
  -3 -12   0   10.94    3.97
   3 -12   0    1.15    3.83
  -3 -12  -1    0.00    5.40
   3 -12   1    3.58    5.50
  -3 -12  -2   -2.03    3.47
   3 -12   2    0.89    3.84
  -3 -12  -3    5.85    5.13
   3 -12   3   -1.79    3.83
  -3 -12  -4   -4.40    3.21
   3 -12   4    1.79    4.34
  -3 -12  -5   19.31    4.62
   3 -12   5   16.20    4.59
  -3 -12  -6    4.72    5.07
   3 -12   6    2.55    4.33
  -3 -12  -7   85.60    7.88
   3 -12   7   87.29   10.06
  -3 -12  -8   21.62    5.14
   3 -12   8    2.29    5.08
  -3 -12  -9   58.12    6.52
   3 -12   9   64.17    7.87
  -3 -12 -10   22.21    4.51
   3 -12  10   17.59    5.32
  -3 -12 -11   95.94    7.28
   3 -12  11   80.71    9.10
   3  12  12   49.27    7.19
   3  12  13   72.04    9.31
  -3 -13   0    1.44    6.13
   3 -13   0    4.33    6.62
  -3 -13  -1  130.14   10.56
   3 -13   1  149.06   11.98
  -3 -13  -2   -6.10    5.98
   3 -13   2    8.91    7.38
  -3 -13  -3   33.16    5.85
   3 -13   3   71.41    9.30
  -3 -13  -4    0.12    6.18
   3 -13   4   23.03    8.02
  -3 -13  -5   73.53    7.94
   3 -13   5   81.62    8.40
  -3 -13  -6    3.42    4.36
   3 -13   6    8.76    5.59
  -3 -13  -7   37.42    5.99
   3 -13   7   48.22    7.74
  -3 -13  -8    4.55    4.55
   3 -13   8   19.52    8.24
  -3 -13  -9   16.60    4.64
   3 -13   9    3.67    5.57
  -3 -14   0    5.29    5.29
   3 -14   0   16.72    5.95
  -3 -14  -1   -0.12    4.80
   3 -14   1    0.13    5.07
  -3 -14  -2   12.93    5.39
   3 -14   2   -9.51    5.71
   3  14   3    3.46    6.68
   4   0   0  528.08   18.44
  -4   0   0  512.93   17.94
   4   0   1    1.59    1.35
  -4   0  -1    0.49    0.86
  -4   0  -1    0.13    0.13
   4   0   2 1746.12   56.45
  -4   0  -2 1636.46   54.67
   4   0   3    1.23    1.47
  -4   0  -3    4.68    1.11
   4   0   4 1537.11   48.44
  -4   0  -4 1432.75   48.88
   4   0   5    1.23    1.48
   4   0   5    2.00    0.62
  -4   0  -5    4.30    1.23
   4   0   6   56.86    2.96
  -4   0  -6   45.09    2.71
   4   0   7    0.86    0.98
   4   0   7    0.37    0.87
  -4   0  -7   -0.74    1.35
   4   0   8  243.99    9.15
   4   0   8  231.51    9.28
  -4   0  -8  232.19    8.87
   4   0   9    1.47    0.98
   4   0   9   -0.75    1.00
  -4   0  -9    1.84    1.11
   4   0  10  238.85    9.50
   4   0  10  220.28    9.19
  -4   0 -10  231.82    9.00
   4   0  11    0.86    1.10
   4   0  11    2.89    1.51
  -4   0 -11    0.86    1.48
   4   0  12   44.79    3.07
  -4   0 -12   37.14    2.59
   4   0  13    0.24    1.47
   4   0  13   -0.25    1.51
  -4   0 -13    1.35    1.23
   4   0  14   44.26    3.18
   4   0  14   27.00    3.66
  -4   0 -14   33.84    2.71
   4   0  15    0.85    1.46
   4   0  15   -1.52    2.02
  -4   0 -15   -3.08    1.48
   4   0  16  275.68   11.70
   4   0  16  228.86   11.65
  -4   0 -16  247.76   10.68
   4   0  17   -0.60    1.33
   4   0  17    2.15    3.67
  -4   0 -17    1.36    1.49
   4   0  18   -0.60    1.21
   4   0  18    4.68    2.66
  -4   0 -18   -0.25    1.37
   4   0  19    0.76    2.91
  -4   0 -19    0.37    1.75
   4   0  20   49.17    5.31
   4   0  21   -5.69    3.66
   4   0  22   39.64    6.06
   4   0  23    6.18    4.16
   4   0  24  133.51   11.10
   4   1   0   41.60    2.70
  -4   1   0   47.59    2.61
  -4  -1   0   40.60    2.69
   4  -1   0   45.98    2.70
   4   1   1  141.40    5.81
  -4   1  -1  131.85    6.10
  -4  -1  -1  127.24    5.51
   4  -1   1  143.74    5.67
   4   1   2   69.08    3.34
   4   1   2   61.19    2.48
  -4   1  -2   64.37    3.36
  -4  -1  -2   63.93    3.42
   4  -1   2   62.95    3.33
   4   1   3   66.18    3.22
   4   1   3   69.39    2.98
  -4   1  -3   63.00    3.73
  -4   1  -3   70.10    2.95
  -4  -1  -3   66.59    3.54
   4  -1   3   73.18    3.46
   4   1   4  905.30   29.59
   4   1   4  901.89   30.04
  -4   1  -4  857.53   29.18
  -4   1  -4  875.06   29.40
  -4  -1  -4  858.64   30.84
   4  -1   4  895.69   31.90
   4   1   5   40.55    2.59
   4   1   5   38.64    2.12
  -4   1  -5   34.54    2.36
  -4   1  -5   38.82    2.40
  -4  -1  -5   45.42    2.80
   4  -1   5   38.54    2.72
   4   1   6 1246.18   42.34
   4   1   6 1220.72   41.05
  -4   1  -6 1180.79   40.40
  -4   1  -6 1213.57   43.78
  -4  -1  -6 1211.59   39.72
   4  -1   6 1234.79   40.83
   4   1   7    7.26    1.60
   4   1   7    1.25    1.25
  -4   1  -7    6.58    1.49
  -4   1  -7    6.63    1.25
  -4  -1  -7    2.31    1.34
   4  -1   7    3.71    1.36
   4   1   8  452.97   15.72
   4   1   8  473.00   17.31
  -4   1  -8  440.80   16.32
  -4   1  -8  436.77   16.44
  -4  -1  -8  439.39   15.63
   4  -1   8  470.30   16.68
   4   1   9  147.04    6.04
   4   1   9  112.19    5.89
  -4   1  -9  126.65    5.60
  -4  -1  -9  134.36    5.61
   4  -1   9  135.76    6.21
   4   1  10  453.16   16.75
   4   1  10  494.92   18.74
  -4   1 -10  440.49   16.56
  -4   1 -10  484.96   17.62
  -4  -1 -10  483.06   17.60
   4  -1  10  480.38   17.41
   4  -1  10  525.02   19.15
   4   1  11   80.45    4.04
   4   1  11   74.97    4.77
  -4   1 -11   71.33    3.85
  -4  -1 -11   76.81    3.91
   4  -1  11   73.24    4.09
   4  -1  11   74.13    4.17
   4   1  12  452.80   17.26
  -4   1 -12  445.64   16.80
  -4  -1 -12  449.55   16.54
   4  -1  12  472.97   16.42
   4  -1  12  459.05   18.15
   4   1  13    2.55    0.97
   4   1  13    5.15    2.51
  -4   1 -13    5.45    1.61
  -4  -1 -13    3.30    1.10
   4  -1  13    1.97    1.36
   4  -1  13    1.52    1.64
   4   1  14   94.13    4.85
   4   1  14   99.12    6.42
  -4   1 -14   92.98    5.09
  -4  -1 -14   97.82    4.42
   4  -1  14   99.93    5.56
   4  -1  14   99.60    6.34
   4   1  15   -3.50    1.21
   4   1  15   -0.50    1.88
  -4   1 -15   -0.87    1.73
   4  -1  15    1.60    1.35
   4  -1  15    1.90    2.03
   4   1  16  497.78   16.41
   4   1  16  460.86   20.29
  -4   1 -16  451.50   17.09
  -4  -1 -16  449.92   17.84
   4  -1  16  490.10   20.91
   4  -1  16  494.84   21.53
   4   1  17   10.89    1.56
   4   1  17    6.53    2.64
  -4   1 -17   13.39    1.98
  -4  -1 -17   15.45    1.73
   4  -1  17    9.21    2.33
   4  -1  17   12.70    3.17
   4   1  18  126.15    5.50
   4   1  18  131.91    8.05
  -4   1 -18  120.75    6.74
  -4  -1 -18  124.32    5.52
   4  -1  18  124.06    7.01
   4  -1  18  114.85    7.38
   4   1  19    2.89    2.89
  -4   1 -19    3.60    1.37
  -4  -1 -19    2.75    1.13
   4  -1  19   12.58    4.32
   4   1  20  135.88    9.42
   4  -1  20  150.27   10.70
   4   1  21    5.26    5.01
   4  -1  21   13.22    4.45
   4   1  22   29.43    5.39
   4   1  23    6.50    4.38
   4   1  24   30.59    6.87
   4   2   0   53.37    3.07
  -4   2   0   52.77    3.52
  -4  -2   0   54.97    3.27
   4  -2   0   56.06    3.07
   4   2   1    1.97    1.35
  -4   2  -1   -1.13    1.01
  -4  -2  -1    0.24    0.97
   4  -2   1   -0.62    0.98
   4   2   2  149.57    6.18
  -4   2  -2  146.10    6.18
  -4  -2  -2  155.76    6.80
   4  -2   2  142.82    6.93
   4   2   3    1.73    1.11
  -4   2  -3    3.14    1.26
  -4  -2  -3    6.42    1.33
   4  -2   3    1.11    1.24
   4   2   4 2004.09   63.63
  -4   2  -4 1831.25   65.99
  -4  -2  -4 1857.58   62.07
   4  -2   4 2063.96   65.30
   4   2   5  201.52    7.93
  -4   2  -5  199.69    8.70
  -4   2  -5  204.05    7.74
  -4  -2  -5  212.08    8.12
   4  -2   5  210.95    8.34
   4   2   6  690.23   22.83
  -4   2  -6  631.57   25.21
  -4   2  -6  697.05   23.50
  -4  -2  -6  652.00   22.54
   4  -2   6  681.28   23.08
   4   2   7   45.64    2.59
  -4   2  -7   45.23    3.02
  -4   2  -7   32.57    2.55
  -4  -2  -7   50.78    2.66
   4  -2   7   43.32    3.11
   4   2   8  323.83   11.36
   4   2   8  299.06   11.92
  -4   2  -8  300.67   11.70
  -4   2  -8  303.22   12.84
  -4  -2  -8  317.52   11.50
   4  -2   8  308.91   11.85
   4   2   9    5.63    1.35
   4   2   9    6.57    1.49
  -4   2  -9   13.67    2.26
  -4   2  -9    5.94    1.64
  -4  -2  -9   10.38    1.57
   4  -2   9    7.82    1.74
   4   2  10   42.72    2.57
   4   2  10   40.48    2.74
  -4   2 -10   44.84    3.38
  -4   2 -10   33.62    2.77
  -4  -2 -10   42.28    2.78
   4  -2  10   35.88    3.23
   4   2  11   45.74    2.68
   4   2  11   36.42    3.11
  -4   2 -11   46.14    3.00
  -4   2 -11   35.54    3.27
  -4  -2 -11   49.38    2.91
   4  -2  11   48.42    3.36
   4   2  12   95.51    4.13
   4   2  12   72.91    4.73
  -4   2 -12   89.39    4.50
  -4   2 -12   85.45    5.65
  -4  -2 -12   93.61    4.38
   4  -2  12   90.62    5.10
   4   2  13    3.50    1.33
   4   2  13    1.99    1.62
  -4   2 -13    3.61    1.62
  -4   2 -13    6.38    3.00
  -4  -2 -13    4.98    1.34
   4  -2  13    2.23    2.23
   4   2  14   37.90    2.41
   4   2  14   30.88    3.12
  -4   2 -14   31.85    2.86
  -4   2 -14   32.07    3.87
  -4  -2 -14   35.15    2.32
   4   2  15   14.16    1.56
   4   2  15   16.19    2.87
  -4   2 -15   19.38    2.24
  -4  -2 -15   19.86    1.71
   4  -2  15   12.91    2.36
   4   2  16   -1.56    0.84
   4   2  16    3.11    2.37
  -4   2 -16   -1.74    2.11
  -4  -2 -16    1.47    0.98
   4  -2  16   -1.74    1.49
   4   2  17   11.29    1.32
   4   2  17   10.96    3.61
  -4   2 -17    7.94    2.36
  -4  -2 -17   14.05    1.48
   4  -2  17    8.94    2.61
   4   2  18   40.20    4.86
  -4   2 -18   35.95    3.23
  -4  -2 -18   39.18    2.13
   4   2  19    9.83    2.99
  -4   2 -19   11.53    2.48
   4   2  20   75.44    6.47
   4   2  21    3.72    3.60
   4   2  22   35.96    6.70
   4   2  23   -1.36    3.96
   4   2  24   53.05    7.30
   4   3   0   28.69    2.32
  -4   3   0   29.03    2.29
  -4  -3   0   30.02    2.18
   4  -3   0   28.23    2.33
   4   3   1   42.94    2.82
  -4   3  -1   39.22    2.93
  -4  -3  -1   39.80    2.54
   4  -3   1   41.60    2.96
   4   3   2   14.95    1.72
  -4   3  -2   13.12    1.91
  -4  -3  -2   12.93    1.57
   4  -3   2   14.56    2.34
   4   3   3   83.86    4.18
  -4   3  -3   76.65    4.34
  -4  -3  -3   75.81    3.75
   4  -3   3   79.37    4.09
   4   3   4   43.29    2.95
  -4   3  -4   39.33    2.93
  -4  -3  -4   39.53    2.65
   4  -3   4   41.36    2.85
   4   3   5  263.14    9.85
  -4   3  -5  251.59    9.82
  -4  -3  -5  256.13    9.17
   4  -3   5  232.09   10.32
   4   3   6  315.36   11.44
  -4   3  -6  275.74   11.84
  -4   3  -6  387.06   13.49
  -4  -3  -6  324.71   11.69
   4  -3   6  309.23   12.71
   4   3   7  233.06    8.59
  -4   3  -7  227.15    9.16
  -4   3  -7  218.62    9.43
  -4  -3  -7  225.51    9.26
   4  -3   7  224.37    9.85
   4   3   8  247.91    9.18
  -4   3  -8  229.19    9.40
  -4   3  -8  265.07   10.19
  -4  -3  -8  238.92    9.01
   4  -3   8  224.83    9.48
   4   3   9  228.18    8.55
  -4   3  -9  193.72    9.25
  -4   3  -9  201.42    8.74
  -4  -3  -9  221.52    8.41
   4  -3   9  223.01   10.23
   4   3  10  181.09    7.18
  -4   3 -10  151.78    7.46
  -4   3 -10  193.72    8.59
  -4  -3 -10  176.10    7.09
   4  -3  10  175.81    8.24
   4   3  11  163.66    7.03
  -4   3 -11  159.22    8.07
  -4  -3 -11  170.40    6.99
   4  -3  11  167.49    8.36
   4   3  12  123.69    5.44
   4   3  12  147.62    7.37
  -4   3 -12  125.67    6.54
  -4   3 -12  134.78    8.41
  -4  -3 -12  126.01    5.44
   4  -3  12  109.47    6.24
   4   3  13   47.24    3.02
   4   3  13   51.29    3.81
  -4   3 -13   46.58    3.89
  -4   3 -13   57.09    4.83
  -4  -3 -13   55.30    2.91
   4  -3  13   45.12    4.23
   4   3  14   77.62    3.74
   4   3  14   85.51    5.78
  -4   3 -14   76.56    5.13
  -4   3 -14   85.98    6.09
  -4  -3 -14   75.37    3.90
   4  -3  14   62.91    4.61
   4   3  15   50.53    2.91
   4   3  15   49.67    4.55
  -4   3 -15   58.31    4.49
  -4   3 -15   43.61    5.44
  -4  -3 -15   56.77    3.05
   4  -3  15   50.27    4.61
   4   3  16  370.99   14.67
   4   3  16  364.59   17.51
  -4   3 -16  341.75   14.26
  -4  -3 -16  385.71   14.07
   4  -3  16  386.97   18.21
   4   3  17   75.16    3.23
   4   3  17   58.44    5.66
  -4   3 -17   74.57    4.85
  -4  -3 -17   74.09    3.46
   4   3  18   72.58    6.65
  -4   3 -18   82.01    5.47
   4  -3  18   81.46    5.65
   4   3  19   22.13    4.06
  -4   3 -19   30.80    3.59
   4   3  20   37.36    5.04
   4  -3  20   27.67    3.71
   4   3  21   23.46    4.91
   4   3  22   35.33    5.64
   4   3  23   28.31    6.13
   4   3  24   -0.49    4.41
   4   4   0  446.39   15.15
  -4   4   0  428.81   16.42
  -4  -4   0  470.52   16.46
   4  -4   0  432.64   15.78
   4   4   1  168.64    6.96
  -4   4  -1  171.49    7.62
  -4  -4  -1  169.40    7.42
   4  -4   1  181.29    7.29
   4   4   2  164.38    6.84
  -4   4  -2  152.08    7.10
  -4  -4  -2  156.88    6.56
   4  -4   2  164.49    7.18
   4   4   3  321.65   12.11
  -4   4  -3  306.61   12.77
  -4  -4  -3  304.90   11.52
   4  -4   3  330.79   13.77
   4   4   4  328.05   11.87
  -4   4  -4  329.29   13.66
  -4  -4  -4  349.87   12.71
   4  -4   4  344.72   13.07
   4   4   5   63.33    3.90
  -4  -4  -5   54.25    3.13
   4   4   6  145.52    6.59
  -4   4  -6  135.82    7.06
  -4  -4  -6  140.08    5.77
   4  -4   6  143.16    6.60
   4   4   7  587.91   20.26
  -4   4  -7  557.77   22.56
  -4  -4  -7  579.57   20.06
   4  -4   7  584.50   21.49
   4   4   8   30.70    2.43
  -4   4  -8   39.16    3.83
  -4   4  -8   44.47    3.36
  -4  -4  -8   36.15    2.51
   4  -4   8   25.45    3.48
   4   4   9  256.34    9.12
  -4   4  -9  230.04    9.56
  -4   4  -9  216.89   10.10
  -4  -4  -9  240.42    9.33
   4  -4   9  238.28   11.11
   4   4  10   -0.61    1.45
  -4   4 -10   -0.51    1.65
  -4   4 -10    2.45    1.81
  -4  -4 -10    2.62    1.55
   4  -4  10    3.72    1.86
   4   4  11  249.66    8.99
  -4   4 -11  245.99   10.27
  -4   4 -11  215.58   11.36
  -4  -4 -11  274.87   10.31
   4  -4  11  230.54   12.47
   4   4  12   25.33    2.06
  -4   4 -12   26.22    3.03
  -4   4 -12   31.52    3.99
  -4  -4 -12   26.96    2.16
   4  -4  12   19.61    2.73
   4   4  13   59.68    3.29
  -4   4 -13   56.92    4.03
  -4   4 -13   41.11    4.50
  -4  -4 -13   65.91    3.62
   4  -4  13   56.98    4.73
   4   4  14   11.00    1.71
  -4   4 -14    5.51    3.13
  -4   4 -14   15.39    3.46
   4  -4  14   22.73    3.73
   4   4  15    3.45    1.23
   4   4  15    0.61    2.18
  -4   4 -15    2.50    2.12
  -4   4 -15   -4.36    3.97
  -4  -4 -15    0.97    1.10
   4  -4  15   14.29    3.73
   4   4  16    1.99    1.12
   4   4  16    0.61    2.18
  -4   4 -16    3.24    2.24
  -4  -4 -16    4.75    1.22
   4  -4  16    5.60    2.74
   4   4  17    0.12    2.67
  -4   4 -17    3.10    2.98
  -4  -4 -17   -2.56    0.85
   4   4  18   -3.28    4.01
  -4   4 -18    5.08    2.35
   4   4  19   35.48    5.47
  -4   4 -19   33.47    3.84
   4  -4  19   29.89    3.71
   4   4  20   -0.97    4.37
   4  -4  20    3.82    2.22
   4   4  21   45.66    6.92
   4   4  22    7.65    5.95
   4   4  23   33.23    7.52
  -4   5   0   75.04    4.56
   4  -5   0   84.52    4.67
   4   5   1  332.94   11.74
  -4   5  -1  305.85   12.51
  -4  -5  -1  324.87   12.46
   4  -5   1  320.83   12.50
   4   5   2   55.52    3.41
  -4   5  -2   51.52    3.77
  -4  -5  -2   54.30    3.28
   4  -5   2   53.56    4.08
   4   5   3   93.75    4.88
  -4   5  -3   96.56    5.84
  -4  -5  -3   98.53    4.86
   4  -5   3   95.11    5.83
  -4   5  -4   44.25    3.50
  -4  -5  -4   53.06    3.87
   4  -5   4   40.89    3.72
   4   5   5  363.84   12.83
  -4   5  -5  329.32   13.33
  -4  -5  -5  374.33   13.80
   4  -5   5  375.55   15.59
   4   5   6  143.17    6.58
  -4   5  -6  143.03    6.84
  -4  -5  -6  153.44    6.98
   4  -5   6  153.11    7.98
   4   5   7  407.61   14.77
  -4   5  -7  414.12   16.24
  -4  -5  -7  431.75   16.34
   4  -5   7  395.93   17.49
   4   5   8  197.97    8.41
  -4   5  -8  198.92    8.48
  -4  -5  -8  215.19    8.86
   4  -5   8  203.15   10.11
   4   5   9  458.42   16.72
  -4   5  -9  420.75   17.04
  -4   5  -9  438.88   18.17
  -4  -5  -9  433.58   15.89
   4  -5   9  435.80   16.91
   4   5  10   31.31    2.92
  -4   5 -10   30.56    3.44
  -4   5 -10   60.07    4.54
  -4  -5 -10   38.81    2.97
   4  -5  10   28.31    3.73
   4   5  11  289.47   11.02
  -4   5 -11  266.36   11.58
  -4   5 -11  282.58   14.02
  -4  -5 -11  291.97   11.21
   4  -5  11  268.62   13.00
   4   5  12   28.43    2.33
  -4   5 -12   32.75    3.42
  -4   5 -12   49.21    4.67
  -4  -5 -12   32.99    2.50
   4  -5  12   25.81    3.60
   4   5  13  152.70    6.79
  -4   5 -13  141.59    7.58
  -4   5 -13  112.76    8.17
  -4  -5 -13  154.63    6.85
   4  -5  13  137.42    8.48
   4   5  14    3.97    1.61
  -4   5 -14    4.77    3.26
  -4   5 -14    6.73    3.24
  -4  -5 -14    4.95    1.21
   4  -5  14   -2.73    2.48
   4   5  15  128.97    5.77
  -4   5 -15  120.54    6.90
  -4  -5 -15  132.09    5.76
   4  -5  15  110.65    7.49
  -4   5 -16   35.51    4.49
  -4  -5 -16   31.02    2.34
  -4  -5 -16   25.75    2.26
   4   5  17   90.76    7.69
  -4   5 -17   96.10    6.60
  -4  -5 -17  113.22    5.10
   4   5  18   35.57    4.93
  -4   5 -18   33.04    4.95
   4   5  19  114.81    8.67
   4  -5  19  143.98    8.69
   4   5  20    5.05    3.61
   4  -5  20    6.15    3.69
   4   5  21   66.62    7.94
   4   5  22   36.19    6.97
   4   6   0    3.30    1.95
  -4   6   0    9.41    2.35
  -4  -6   0    5.25    1.83
   4  -6   0    7.50    2.09
   4   6   1  653.98   22.46
  -4   6  -1  615.56   23.31
  -4  -6  -1  614.78   22.77
   4  -6   1  651.50   23.86
   4   6   2    4.40    1.95
  -4   6  -2    3.39    3.13
  -4  -6  -2   -0.73    2.19
   4  -6   2    4.08    2.85
   4   6   3  542.22   19.87
  -4   6  -3  536.09   20.49
  -4  -6  -3  558.01   20.24
   4  -6   3  548.29   22.58
   4   6   4   12.21    2.20
  -4   6  -4   16.63    3.38
  -4  -6  -4   16.09    2.30
   4  -6   4   13.04    2.73
   4   6   5  552.63   19.86
  -4   6  -5  482.53   19.36
  -4  -6  -5  529.97   19.39
   4  -6   5  551.97   22.66
   4   6   6   -0.73    2.08
  -4   6  -6    4.14    2.33
  -4  -6  -6    1.44    2.04
   4  -6   6    0.50    2.12
   4   6   7  394.67   15.08
  -4   6  -7  355.82   14.73
  -4  -6  -7  414.96   15.28
   4  -6   7  402.68   17.91
   4   6   8    1.10    2.08
  -4   6  -8   -3.98    2.96
  -4  -6  -8    0.60    1.43
   4  -6   8   -7.47    3.24
   4   6   9  104.78    5.65
  -4   6  -9  102.09    6.16
  -4  -6  -9  116.54    5.37
   4  -6   9   99.94    6.62
  -4   6 -10    6.13    2.55
  -4   6 -10   10.87    3.75
  -4  -6 -10    6.75    2.13
   4  -6  10    1.99    2.49
   4   6  11    6.28    2.22
  -4   6 -11   19.46    3.31
  -4   6 -11   10.23    3.63
  -4  -6 -11   14.56    1.89
   4  -6  11    7.95    3.73
   4   6  12    5.94    1.73
  -4   6 -12    1.65    2.53
  -4   6 -12    9.47    3.89
  -4  -6 -12   10.07    2.02
   4  -6  12    3.85    2.86
   4   6  13    5.72    1.99
  -4   6 -13    1.51    2.52
[truncated: 125,921 more chars]
