# Supplementary material for: Synthesis, Characterization, and Catalytic Exploration of Mononuclear Mo(VI) Dioxido Complexes of (Z)-1-R-2-(4′,4′-Dimethyl-2′-oxazolin-2′-yl)-eth-1-en-1-ates
Source: Molecules. 2022 Feb 15;27(4):1309. doi: 10.3390/molecules27041309 (PMC8874378; doi:10.3390/molecules27041309)
Supplement: Supplementary file 1 [file molecules-27-01309-s001.zip › molecules-1551548-supplementary/ESI-zipped/k09188_2131175.cif]

 
data_k09188
 
_audit_creation_method            'SHELXL-2018/3'
_shelx_SHELXL_version_number      '2018/3'
_chemical_name_systematic         ?
_chemical_name_common             ?
_chemical_melting_point           ?
_chemical_formula_moiety          'C26 H26 Mo N4 O10'
_chemical_formula_sum
 'C26 H26 Mo N4 O10' 
_chemical_formula_weight          650.45

loop_
 _atom_type_symbol
 _atom_type_description
 _atom_type_scat_dispersion_real
 _atom_type_scat_dispersion_imag
 _atom_type_scat_source
 'C'  'C'   0.0033   0.0016
 'International Tables Vol C Tables 4.2.6.8 and 6.1.1.4'
 'H'  'H'   0.0000   0.0000
 'International Tables Vol C Tables 4.2.6.8 and 6.1.1.4'
 'N'  'N'   0.0061   0.0033
 'International Tables Vol C Tables 4.2.6.8 and 6.1.1.4'
 'O'  'O'   0.0106   0.0060
 'International Tables Vol C Tables 4.2.6.8 and 6.1.1.4'
 'Mo'  'Mo'  -1.6832   0.6857
 'International Tables Vol C Tables 4.2.6.8 and 6.1.1.4'
 
_space_group_crystal_system       monoclinic
_space_group_IT_number            15
_space_group_name_H-M_alt         'C 2/c'
_space_group_name_Hall            '-C 2yc'
 
_shelx_space_group_comment
;
The symmetry employed for this shelxl refinement is uniquely defined
by the following loop, which should always be used as a source of
symmetry information in preference to the above space-group names.
They are only intended as comments.
;
 
loop_
 _space_group_symop_operation_xyz
 'x, y, z'
 '-x, y, -z+1/2'
 'x+1/2, y+1/2, z'
 '-x+1/2, y+1/2, -z+1/2'
 '-x, -y, -z'
 'x, -y, z-1/2'
 '-x+1/2, -y+1/2, -z'
 'x+1/2, -y+1/2, z-1/2'
 
_cell_length_a                    20.5793(6)
_cell_length_b                    8.1384(3)
_cell_length_c                    17.5927(6)
_cell_angle_alpha                 90
_cell_angle_beta                  113.6580(18)
_cell_angle_gamma                 90
_cell_volume                      2698.84(16)
_cell_formula_units_Z             4
_cell_measurement_temperature     150(2)
_cell_measurement_reflns_used     12858
_cell_measurement_theta_min       2.6
_cell_measurement_theta_max       27.5
 
_exptl_crystal_description        'block'
_exptl_crystal_colour             'orange' 
_exptl_crystal_density_meas       ?
_exptl_crystal_density_method     ?
_exptl_crystal_density_diffrn     1.601          
_exptl_crystal_F_000              1328
_exptl_transmission_factor_min    ?
_exptl_transmission_factor_max    ?
_exptl_crystal_size_max           0.200
_exptl_crystal_size_mid           0.180
_exptl_crystal_size_min           0.160
_exptl_absorpt_coefficient_mu     0.551
_shelx_estimated_absorpt_T_min    0.898
_shelx_estimated_absorpt_T_max    0.917
# Absorption correction 

_exptl_absorpt_correction_type 'multi-scan' 
_exptl_absorpt_correction_T_min  0.851
_exptl_absorpt_correction_T_max  0.917
_exptl_absorpt_process_details
;
multi-scan from symmetry-related measurements 
 Sortav (Blessing 1995)
;
_exptl_absorpt_special_details    ?
_diffrn_ambient_temperature       150(2)
_diffrn_radiation_wavelength      0.71073
_diffrn_radiation_type            MoK\a
_diffrn_radiation_source          'fine-focus sealed tube' 
_diffrn_measurement_device_type   'Nonius KappaCCD' 
_diffrn_measurement_method        '\f scans and \w scans with \k offsets' 
_diffrn_detector_area_resol_mean  9
_diffrn_reflns_number             12858
_diffrn_reflns_av_unetI/netI      0.0370
_diffrn_reflns_av_R_equivalents   0.0391
_diffrn_reflns_limit_h_min        -26
_diffrn_reflns_limit_h_max        23
_diffrn_reflns_limit_k_min        -10
_diffrn_reflns_limit_k_max        10
_diffrn_reflns_limit_l_min        -22
_diffrn_reflns_limit_l_max        22
_diffrn_reflns_theta_min          2.584
_diffrn_reflns_theta_max          27.509
_diffrn_reflns_theta_full         25.242
_diffrn_measured_fraction_theta_max   0.993
_diffrn_measured_fraction_theta_full  0.999
_diffrn_reflns_Laue_measured_fraction_max    0.993
_diffrn_reflns_Laue_measured_fraction_full   0.999
_diffrn_reflns_point_group_measured_fraction_max   0.993
_diffrn_reflns_point_group_measured_fraction_full  0.999
_reflns_number_total              3089
_reflns_number_gt                 2603
_reflns_threshold_expression      'I > 2\s(I)'
_reflns_Friedel_coverage          0.000
_reflns_Friedel_fraction_max      .
_reflns_Friedel_fraction_full     .
 
_reflns_special_details
;
 Reflections were merged by SHELXL according to the crystal
 class for the calculation of statistics and refinement.
 
 _reflns_Friedel_fraction is defined as the number of unique
 Friedel pairs measured divided by the number that would be
 possible theoretically, ignoring centric projections and
 systematic absences.
;
 
_computing_data_collection        'Collect (Nonius B.V., 1997-2002)' 
_computing_cell_refinement        'Denzo-SMN (Otwinowski & Minor, 1997)' 
_computing_data_reduction         'Denzo-SMN' 
_computing_structure_solution     'SIR-92 (Altomare et al., 1994)' 
_computing_structure_refinement   'SHELXL-2018/3 (Sheldrick, 2015b)'
_computing_molecular_graphics     'PLATON (Spek, 2003)' 
_computing_publication_material   'SHELXTL (Sheldrick, 2008)'
_refine_special_details           ?
_refine_ls_structure_factor_coef  Fsqd
_refine_ls_matrix_type            full
_refine_ls_weighting_scheme       calc
_refine_ls_weighting_details
'w=1/[\s^2^(Fo^2^)+(0.0455P)^2^+5.3557P] where P=(Fo^2^+2Fc^2^)/3'
_atom_sites_solution_primary      direct
_atom_sites_solution_secondary    ?
_atom_sites_solution_hydrogens    geom
_refine_ls_hydrogen_treatment     constr
_refine_ls_extinction_method      none
_refine_ls_extinction_coef        .
_refine_ls_number_reflns          3089
_refine_ls_number_parameters      188
_refine_ls_number_restraints      0
_refine_ls_R_factor_all           0.0521
_refine_ls_R_factor_gt            0.0404
_refine_ls_wR_factor_ref          0.1022
_refine_ls_wR_factor_gt           0.0949
_refine_ls_goodness_of_fit_ref    1.107
_refine_ls_restrained_S_all       1.107
_refine_ls_shift/su_max           0.000
_refine_ls_shift/su_mean          0.000
 
loop_
 _atom_site_label
 _atom_site_type_symbol
 _atom_site_fract_x
 _atom_site_fract_y
 _atom_site_fract_z
 _atom_site_U_iso_or_equiv
 _atom_site_adp_type
 _atom_site_occupancy
 _atom_site_site_symmetry_order  
 _atom_site_calc_flag
 _atom_site_refinement_flags_posn
 _atom_site_refinement_flags_adp
 _atom_site_refinement_flags_occupancy
 _atom_site_disorder_assembly
 _atom_site_disorder_group
Mo1 Mo 0.500000 0.13740(4) 0.250000 0.02571(12) Uani 1 2 d S T P . .
O1 O 0.47053(10) 0.0065(3) 0.16780(13) 0.0380(5) Uani 1 1 d . . . . .
O2 O 0.52182(10) 0.3362(3) 0.33297(14) 0.0383(5) Uani 1 1 d . . . . .
O3 O 0.30441(10) 0.3082(3) 0.25953(13) 0.0350(5) Uani 1 1 d . . . . .
O4 O 0.72535(11) 0.9335(3) 0.58638(13) 0.0376(5) Uani 1 1 d . . . . .
O5 O 0.63298(12) 1.0528(3) 0.58988(14) 0.0459(6) Uani 1 1 d . . . . .
N1 N 0.39471(11) 0.1838(3) 0.24230(13) 0.0236(5) Uani 1 1 d . . . . .
N2 N 0.66123(13) 0.9416(3) 0.56742(14) 0.0317(5) Uani 1 1 d . . . . .
C1 C 0.52928(14) 0.5789(3) 0.40829(16) 0.0255(5) Uani 1 1 d . . . . .
C2 C 0.60081(14) 0.5900(4) 0.42194(18) 0.0318(6) Uani 1 1 d . . . . .
H2A H 0.619819 0.516049 0.394396 0.038 Uiso 1 1 calc R U . . .
C3 C 0.64417(15) 0.7066(4) 0.47469(18) 0.0319(6) Uani 1 1 d . . . . .
H3A H 0.692843 0.714055 0.483976 0.038 Uiso 1 1 calc R U . . .
C4 C 0.61497(14) 0.8125(3) 0.51376(16) 0.0272(6) Uani 1 1 d . . . . .
C5 C 0.54527(15) 0.8040(3) 0.50321(17) 0.0294(6) Uani 1 1 d . . . . .
H5A H 0.527109 0.877253 0.531952 0.035 Uiso 1 1 calc R U . . .
C6 C 0.50200(15) 0.6868(3) 0.44996(17) 0.0287(6) Uani 1 1 d . . . . .
H6A H 0.453538 0.679598 0.441634 0.034 Uiso 1 1 calc R U . . .
C7 C 0.48601(14) 0.4468(3) 0.35176(17) 0.0268(6) Uani 1 1 d . . . . .
C8 C 0.41363(14) 0.4395(3) 0.32413(18) 0.0307(6) Uani 1 1 d . . . . .
H8A H 0.389301 0.525512 0.338264 0.037 Uiso 1 1 calc R U . . .
C9 C 0.37425(13) 0.3073(3) 0.27517(17) 0.0269(6) Uani 1 1 d . . . . .
C10 C 0.33029(14) 0.0874(4) 0.18842(17) 0.0272(6) Uani 1 1 d . . . . .
C11 C 0.27445(14) 0.1551(3) 0.21787(18) 0.0288(6) Uani 1 1 d . . . . .
H11A H 0.228795 0.174751 0.170158 0.035 Uiso 1 1 calc R U . . .
H11B H 0.266464 0.077341 0.256559 0.035 Uiso 1 1 calc R U . . .
C12 C 0.34084(16) -0.0966(4) 0.20419(19) 0.0337(6) Uani 1 1 d . . . . .
H12A H 0.376364 -0.136454 0.184597 0.051 Uiso 1 1 calc R U . . .
H12B H 0.295793 -0.153692 0.174320 0.051 Uiso 1 1 calc R U . . .
H12C H 0.357169 -0.118149 0.263792 0.051 Uiso 1 1 calc R U . . .
C13 C 0.31124(16) 0.1326(4) 0.09789(18) 0.0352(7) Uani 1 1 d . . . . .
H13A H 0.350628 0.103341 0.082634 0.053 Uiso 1 1 calc R U . . .
H13B H 0.302307 0.251016 0.090407 0.053 Uiso 1 1 calc R U . . .
H13C H 0.268545 0.072504 0.062446 0.053 Uiso 1 1 calc R U . . .
 
loop_
 _atom_site_aniso_label
 _atom_site_aniso_U_11
 _atom_site_aniso_U_22
 _atom_site_aniso_U_33
 _atom_site_aniso_U_23
 _atom_site_aniso_U_13
 _atom_site_aniso_U_12
Mo1 0.02449(19) 0.02554(19) 0.0293(2) 0.000 0.01313(14) 0.000
O1 0.0296(10) 0.0444(13) 0.0432(12) -0.0142(10) 0.0180(9) -0.0056(9)
O2 0.0229(10) 0.0430(12) 0.0471(13) -0.0196(10) 0.0122(9) -0.0027(9)
O3 0.0219(9) 0.0324(11) 0.0526(13) -0.0108(10) 0.0170(9) -0.0024(8)
O4 0.0309(11) 0.0406(12) 0.0372(12) -0.0052(10) 0.0095(9) -0.0064(9)
O5 0.0442(13) 0.0395(13) 0.0523(14) -0.0211(11) 0.0175(11) -0.0036(10)
N1 0.0204(10) 0.0259(11) 0.0253(11) -0.0008(9) 0.0100(9) -0.0019(9)
N2 0.0352(13) 0.0296(13) 0.0282(12) -0.0025(10) 0.0104(10) -0.0045(11)
C1 0.0244(13) 0.0236(13) 0.0285(14) 0.0000(11) 0.0106(11) -0.0011(11)
C2 0.0261(14) 0.0329(15) 0.0385(16) -0.0094(13) 0.0152(12) -0.0023(12)
C3 0.0245(13) 0.0328(15) 0.0386(16) -0.0040(13) 0.0129(12) -0.0041(12)
C4 0.0310(14) 0.0242(13) 0.0251(14) 0.0004(11) 0.0098(11) -0.0033(11)
C5 0.0341(15) 0.0261(14) 0.0305(15) -0.0001(12) 0.0155(12) 0.0024(12)
C6 0.0276(14) 0.0278(14) 0.0338(15) -0.0003(12) 0.0155(12) 0.0002(11)
C7 0.0270(13) 0.0249(14) 0.0304(14) -0.0001(11) 0.0135(11) -0.0002(11)
C8 0.0275(14) 0.0245(14) 0.0429(17) -0.0052(12) 0.0172(13) 0.0009(11)
C9 0.0204(12) 0.0275(14) 0.0338(15) 0.0022(12) 0.0120(11) -0.0002(11)
C10 0.0216(12) 0.0333(14) 0.0265(14) -0.0045(12) 0.0097(11) -0.0060(11)
C11 0.0201(12) 0.0308(15) 0.0344(15) -0.0055(12) 0.0099(11) -0.0062(11)
C12 0.0323(15) 0.0318(15) 0.0412(17) -0.0077(13) 0.0191(13) -0.0081(12)
C13 0.0283(14) 0.0453(18) 0.0280(15) -0.0006(13) 0.0070(12) -0.0032(13)
 
_geom_special_details
;
 All esds (except the esd in the dihedral angle between two l.s. planes)
 are estimated using the full covariance matrix.  The cell esds are taken
 into account individually in the estimation of esds in distances, angles
 and torsion angles; correlations between esds in cell parameters are only
 used when they are defined by crystal symmetry.  An approximate (isotropic)
 treatment of cell esds is used for estimating esds involving l.s. planes.
;
 
loop_
 _geom_bond_atom_site_label_1
 _geom_bond_atom_site_label_2
 _geom_bond_distance
 _geom_bond_site_symmetry_2
 _geom_bond_publ_flag
Mo1 O1 1.700(2) 2_655 ?
Mo1 O1 1.700(2) . ?
Mo1 O2 2.103(2) . ?
Mo1 O2 2.103(2) 2_655 ?
Mo1 N1 2.150(2) . ?
Mo1 N1 2.150(2) 2_655 ?
O2 C7 1.288(3) . ?
O3 C9 1.351(3) . ?
O3 C11 1.452(3) . ?
O4 N2 1.226(3) . ?
O5 N2 1.224(3) . ?
N1 C9 1.310(4) . ?
N1 C10 1.504(3) . ?
N2 C4 1.477(4) . ?
C1 C2 1.396(4) . ?
C1 C6 1.398(4) . ?
C1 C7 1.492(4) . ?
C2 C3 1.376(4) . ?
C2 H2A 0.9500 . ?
C3 C4 1.381(4) . ?
C3 H3A 0.9500 . ?
C4 C5 1.372(4) . ?
C5 C6 1.382(4) . ?
C5 H5A 0.9500 . ?
C6 H6A 0.9500 . ?
C7 C8 1.370(4) . ?
C8 C9 1.413(4) . ?
C8 H8A 0.9500 . ?
C10 C12 1.523(4) . ?
C10 C13 1.525(4) . ?
C10 C11 1.539(4) . ?
C11 H11A 0.9900 . ?
C11 H11B 0.9900 . ?
C12 H12A 0.9800 . ?
C12 H12B 0.9800 . ?
C12 H12C 0.9800 . ?
C13 H13A 0.9800 . ?
C13 H13B 0.9800 . ?
C13 H13C 0.9800 . ?
 
loop_
 _geom_angle_atom_site_label_1
 _geom_angle_atom_site_label_2
 _geom_angle_atom_site_label_3
 _geom_angle
 _geom_angle_site_symmetry_1
 _geom_angle_site_symmetry_3
 _geom_angle_publ_flag
O1 Mo1 O1 102.39(16) 2_655 . ?
O1 Mo1 O2 89.30(10) 2_655 . ?
O1 Mo1 O2 167.51(10) . . ?
O1 Mo1 O2 167.51(10) 2_655 2_655 ?
O1 Mo1 O2 89.30(10) . 2_655 ?
O2 Mo1 O2 79.44(13) . 2_655 ?
O1 Mo1 N1 99.80(9) 2_655 . ?
O1 Mo1 N1 92.87(9) . . ?
O2 Mo1 N1 80.66(8) . . ?
O2 Mo1 N1 83.80(8) 2_655 . ?
O1 Mo1 N1 92.87(9) 2_655 2_655 ?
O1 Mo1 N1 99.80(9) . 2_655 ?
O2 Mo1 N1 83.80(8) . 2_655 ?
O2 Mo1 N1 80.65(8) 2_655 2_655 ?
N1 Mo1 N1 159.75(12) . 2_655 ?
C7 O2 Mo1 136.98(18) . . ?
C9 O3 C11 107.4(2) . . ?
C9 N1 C10 108.7(2) . . ?
C9 N1 Mo1 126.97(18) . . ?
C10 N1 Mo1 124.00(16) . . ?
O5 N2 O4 123.4(2) . . ?
O5 N2 C4 117.7(2) . . ?
O4 N2 C4 118.9(2) . . ?
C2 C1 C6 119.1(3) . . ?
C2 C1 C7 117.9(2) . . ?
C6 C1 C7 123.0(2) . . ?
C3 C2 C1 121.0(3) . . ?
C3 C2 H2A 119.5 . . ?
C1 C2 H2A 119.5 . . ?
C2 C3 C4 118.2(3) . . ?
C2 C3 H3A 120.9 . . ?
C4 C3 H3A 120.9 . . ?
C5 C4 C3 122.8(3) . . ?
C5 C4 N2 119.5(2) . . ?
C3 C4 N2 117.7(2) . . ?
C4 C5 C6 118.7(3) . . ?
C4 C5 H5A 120.6 . . ?
C6 C5 H5A 120.6 . . ?
C5 C6 C1 120.3(3) . . ?
C5 C6 H6A 119.9 . . ?
C1 C6 H6A 119.9 . . ?
O2 C7 C8 122.1(3) . . ?
O2 C7 C1 115.1(2) . . ?
C8 C7 C1 122.7(2) . . ?
C7 C8 C9 121.7(2) . . ?
C7 C8 H8A 119.2 . . ?
C9 C8 H8A 119.2 . . ?
N1 C9 O3 114.7(2) . . ?
N1 C9 C8 130.2(2) . . ?
O3 C9 C8 115.0(2) . . ?
N1 C10 C12 111.9(2) . . ?
N1 C10 C13 108.9(2) . . ?
C12 C10 C13 112.7(2) . . ?
N1 C10 C11 100.9(2) . . ?
C12 C10 C11 111.2(2) . . ?
C13 C10 C11 110.6(2) . . ?
O3 C11 C10 104.7(2) . . ?
O3 C11 H11A 110.8 . . ?
C10 C11 H11A 110.8 . . ?
O3 C11 H11B 110.8 . . ?
C10 C11 H11B 110.8 . . ?
H11A C11 H11B 108.9 . . ?
C10 C12 H12A 109.5 . . ?
C10 C12 H12B 109.5 . . ?
H12A C12 H12B 109.5 . . ?
C10 C12 H12C 109.5 . . ?
H12A C12 H12C 109.5 . . ?
H12B C12 H12C 109.5 . . ?
C10 C13 H13A 109.5 . . ?
C10 C13 H13B 109.5 . . ?
H13A C13 H13B 109.5 . . ?
C10 C13 H13C 109.5 . . ?
H13A C13 H13C 109.5 . . ?
H13B C13 H13C 109.5 . . ?
 
loop_
 _geom_torsion_atom_site_label_1
 _geom_torsion_atom_site_label_2
 _geom_torsion_atom_site_label_3
 _geom_torsion_atom_site_label_4
 _geom_torsion
 _geom_torsion_site_symmetry_1
 _geom_torsion_site_symmetry_2
 _geom_torsion_site_symmetry_3
 _geom_torsion_site_symmetry_4
 _geom_torsion_publ_flag
C6 C1 C2 C3 -0.9(4) . . . . ?
C7 C1 C2 C3 -178.6(3) . . . . ?
C1 C2 C3 C4 -0.1(5) . . . . ?
C2 C3 C4 C5 1.2(4) . . . . ?
C2 C3 C4 N2 -177.4(2) . . . . ?
O5 N2 C4 C5 -11.6(4) . . . . ?
O4 N2 C4 C5 169.2(3) . . . . ?
O5 N2 C4 C3 167.0(3) . . . . ?
O4 N2 C4 C3 -12.1(4) . . . . ?
C3 C4 C5 C6 -1.3(4) . . . . ?
N2 C4 C5 C6 177.2(2) . . . . ?
C4 C5 C6 C1 0.4(4) . . . . ?
C2 C1 C6 C5 0.7(4) . . . . ?
C7 C1 C6 C5 178.3(3) . . . . ?
Mo1 O2 C7 C8 11.3(5) . . . . ?
Mo1 O2 C7 C1 -171.1(2) . . . . ?
C2 C1 C7 O2 12.5(4) . . . . ?
C6 C1 C7 O2 -165.2(3) . . . . ?
C2 C1 C7 C8 -169.9(3) . . . . ?
C6 C1 C7 C8 12.4(4) . . . . ?
O2 C7 C8 C9 1.8(4) . . . . ?
C1 C7 C8 C9 -175.7(3) . . . . ?
C10 N1 C9 O3 5.8(3) . . . . ?
Mo1 N1 C9 O3 178.95(17) . . . . ?
C10 N1 C9 C8 -174.1(3) . . . . ?
Mo1 N1 C9 C8 -0.9(4) . . . . ?
C11 O3 C9 N1 7.0(3) . . . . ?
C11 O3 C9 C8 -173.1(2) . . . . ?
C7 C8 C9 N1 -6.5(5) . . . . ?
C7 C8 C9 O3 173.6(3) . . . . ?
C9 N1 C10 C12 -133.2(2) . . . . ?
Mo1 N1 C10 C12 53.3(3) . . . . ?
C9 N1 C10 C13 101.5(3) . . . . ?
Mo1 N1 C10 C13 -71.9(3) . . . . ?
C9 N1 C10 C11 -14.9(3) . . . . ?
Mo1 N1 C10 C11 171.66(17) . . . . ?
C9 O3 C11 C10 -16.1(3) . . . . ?
N1 C10 C11 O3 18.2(3) . . . . ?
C12 C10 C11 O3 137.0(2) . . . . ?
C13 C10 C11 O3 -97.0(3) . . . . ?
 
_refine_diff_density_max    1.716
_refine_diff_density_min   -0.779
_refine_diff_density_rms    0.090

_shelx_res_file
;
TITL k09188 in C2/c
    k09188.res
    created by SHELXL-2018/3 at 13:17:22 on 09-Nov-2021
CELL 0.71073  20.5793   8.1384  17.5927  90.000 113.658  90.000
ZERR    4  0.0006  0.0003  0.0006  0.0000  0.0018  0.0000
LATT  7
SYMM - X, + Y, 1/2 - Z
SFAC C  H  N  O  Mo
UNIT   104  104   16   40    4
TEMP -123
SIZE 0.20, 0.18, 0.16
ACTA
BOND $H
CONF
HTAB
FMAP 2
PLAN  20
L.S.  4
WGHT    0.045500    5.355700
FVAR       0.18745
MO1   5    0.500000    0.137399    0.250000    10.50000    0.02449    0.02554 =
         0.02933    0.00000    0.01313    0.00000
O1    4    0.470528    0.006486    0.167799    11.00000    0.02956    0.04443 =
         0.04319   -0.01415    0.01801   -0.00557
O2    4    0.521822    0.336158    0.332969    11.00000    0.02290    0.04301 =
         0.04710   -0.01958    0.01218   -0.00269
O3    4    0.304408    0.308194    0.259533    11.00000    0.02188    0.03245 =
         0.05255   -0.01082    0.01701   -0.00239
O4    4    0.725350    0.933505    0.586379    11.00000    0.03094    0.04064 =
         0.03723   -0.00524    0.00950   -0.00638
O5    4    0.632982    1.052835    0.589882    11.00000    0.04423    0.03953 =
         0.05227   -0.02110    0.01754   -0.00357
N1    3    0.394708    0.183826    0.242304    11.00000    0.02038    0.02587 =
         0.02529   -0.00078    0.00999   -0.00189
N2    3    0.661234    0.941597    0.567417    11.00000    0.03517    0.02955 =
         0.02824   -0.00252    0.01043   -0.00446
C1    1    0.529281    0.578861    0.408293    11.00000    0.02440    0.02360 =
         0.02847   -0.00001    0.01064   -0.00110
C2    1    0.600807    0.590027    0.421939    11.00000    0.02611    0.03292 =
         0.03849   -0.00940    0.01521   -0.00231
AFIX  43
H2A   2    0.619819    0.516049    0.394396    11.00000   -1.20000
AFIX   0
C3    1    0.644166    0.706594    0.474688    11.00000    0.02453    0.03281 =
         0.03863   -0.00396    0.01292   -0.00411
AFIX  43
H3A   2    0.692843    0.714055    0.483976    11.00000   -1.20000
AFIX   0
C4    1    0.614974    0.812461    0.513765    11.00000    0.03097    0.02415 =
         0.02505    0.00039    0.00983   -0.00329
C5    1    0.545274    0.803996    0.503213    11.00000    0.03411    0.02608 =
         0.03048   -0.00015    0.01546    0.00244
AFIX  43
H5A   2    0.527109    0.877253    0.531952    11.00000   -1.20000
AFIX   0
C6    1    0.502005    0.686809    0.449956    11.00000    0.02760    0.02783 =
         0.03384   -0.00029    0.01553    0.00018
AFIX  43
H6A   2    0.453538    0.679598    0.441634    11.00000   -1.20000
AFIX   0
C7    1    0.486006    0.446819    0.351757    11.00000    0.02701    0.02491 =
         0.03035   -0.00015    0.01351   -0.00021
C8    1    0.413630    0.439490    0.324132    11.00000    0.02755    0.02451 =
         0.04288   -0.00521    0.01716    0.00089
AFIX  43
H8A   2    0.389301    0.525512    0.338264    11.00000   -1.20000
AFIX   0
C9    1    0.374248    0.307277    0.275167    11.00000    0.02039    0.02745 =
         0.03377    0.00217    0.01197   -0.00018
C10   1    0.330286    0.087409    0.188420    11.00000    0.02164    0.03330 =
         0.02654   -0.00455    0.00965   -0.00597
C11   1    0.274451    0.155050    0.217868    11.00000    0.02010    0.03082 =
         0.03442   -0.00548    0.00989   -0.00617
AFIX  23
H11A  2    0.228795    0.174751    0.170158    11.00000   -1.20000
H11B  2    0.266464    0.077341    0.256559    11.00000   -1.20000
AFIX   0
C12   1    0.340844   -0.096621    0.204187    11.00000    0.03227    0.03176 =
         0.04124   -0.00772    0.01914   -0.00812
AFIX 137
H12A  2    0.376364   -0.136454    0.184597    11.00000   -1.50000
H12B  2    0.295793   -0.153692    0.174320    11.00000   -1.50000
H12C  2    0.357169   -0.118149    0.263792    11.00000   -1.50000
AFIX   0
C13   1    0.311241    0.132603    0.097892    11.00000    0.02830    0.04531 =
         0.02802   -0.00060    0.00701   -0.00316
AFIX 137
H13A  2    0.350628    0.103341    0.082634    11.00000   -1.50000
H13B  2    0.302307    0.251016    0.090407    11.00000   -1.50000
H13C  2    0.268545    0.072504    0.062446    11.00000   -1.50000

AFIX   0
HKLF 4


REM  k09188 in C2/c
REM wR2 = 0.102166, GooF = S = 1.10668, Restrained GooF = 1.10668 for all data
REM R1 = 0.040433 for 2603 Fo > 4sig(Fo) and 0.052120 for all 3089 data
REM 188 parameters refined using 0 restraints

END

WGHT      0.0454      5.3592

REM Instructions for potential hydrogen bonds
EQIV $2 -x+1/2, y-1/2, -z+1/2
HTAB C11 O3_$2
HTAB C12 O1
EQIV $3 -x+1, -y+1, -z+1
HTAB C12 O5_$3
HTAB C13 O1

REM Highest difference peak  1.716,  deepest hole -0.779,  1-sigma level  0.090
Q1    1   0.5000  0.5923  0.2500  10.50000  0.05    1.72
Q2    1   0.4293  0.1737  0.2480  11.00000  0.05    0.42
Q3    1   0.7273  0.7959  0.5894  11.00000  0.05    0.37
Q4    1   0.5048  0.3802  0.2955  11.00000  0.05    0.36
Q5    1   0.5306  0.7177  0.3392  11.00000  0.05    0.36
Q6    1   0.4703  0.0933  0.1511  11.00000  0.05    0.35
Q7    1   0.5103 -0.1785  0.1474  11.00000  0.05    0.35
Q8    1   0.5000  0.4687  0.2500  10.50000  0.05    0.34
Q9    1   0.5391  0.1076  0.2067  11.00000  0.05    0.34
Q10   1   0.5681  0.5798  0.4182  11.00000  0.05    0.32
Q11   1   0.3693 -0.0202  0.2771  11.00000  0.05    0.32
Q12   1   0.3793  0.4157  0.2758  11.00000  0.05    0.31
Q13   1   0.4568  0.5230  0.4968  11.00000  0.05    0.30
Q14   1   0.6199  0.4549  0.5118  11.00000  0.05    0.30
Q15   1   0.4677 -0.0021  0.2048  11.00000  0.05    0.30
Q16   1   0.4823  0.2795  0.3513  11.00000  0.05    0.30
Q17   1   0.6329  0.8707  0.5288  11.00000  0.05    0.30
Q18   1   0.5596  0.6009  0.3031  11.00000  0.05    0.29
Q19   1   0.3356  0.3159  0.2637  11.00000  0.05    0.29
Q20   1   0.4525  0.1445  0.0815  11.00000  0.05    0.29
;
_shelx_res_checksum   92293

_shelx_hkl_file
;
 -26   0   6   48.84    6.39
 -26   0   7    4.11    3.77
 -26   0   8   79.20    9.24
 -26   0   9   -2.85    4.56
 -26   0  10   26.43    5.06
 -26   0  10   34.22    5.48
 -26   0  11    2.40    3.54
 -26   0  12    6.16    3.88
 -26   0  13   -6.04    3.30
 -26   2   9   17.16    4.38
 -26   2  10   21.42    5.53
 -26   2  11   52.50    6.10
 -25   1   2   14.59    4.33
 -25   1   3   17.80    4.56
 -25   1   4    8.67    5.02
 -25  -1   5   33.67    5.14
 -25   1   5   27.41    5.37
 -25  -1   6    0.00    3.20
 -25   1   6    6.85    3.77
 -25   1   7   28.68    5.71
 -25  -1   7   42.47    5.94
 -25  -1   8    2.41    4.25
 -25  -1   8   16.44    4.91
 -25   1   8    3.20    3.43
 -25  -1   9   32.79    4.95
 -25  -1   9   24.08    4.91
 -25   1   9   33.94    5.83
 -25   1  10    6.51    4.68
 -25  -1  10    4.37    3.57
 -25  -1  10    3.19    3.42
 -25  -1  11    2.05    4.90
 -25  -1  11    3.45    3.22
 -25   1  11    5.40    3.45
 -25   1  11   -0.11    3.08
 -25   1  12    6.10    3.45
 -25  -1  12   10.37    4.79
 -25  -1  12    8.98    3.68
 -25   1  12    9.02    3.77
 -25  -1  13   29.69    4.95
 -25   1  13   15.76    5.10
 -25   1  13   27.05    5.37
 -25  -1  13   29.85    5.58
 -25   1  14   -3.64    2.95
 -25   1  14    1.48    3.08
 -25  -1  14    0.11    3.53
 -25  -1  14    4.67    3.08
 -25  -1  15    1.37    5.01
 -25   1  15    6.72    3.42
 -25   1  15   -4.22    4.33
 -25  -1  15    2.40    3.31
 -25   3   5    2.05    3.54
 -25  -3   6   -2.65    3.92
 -25  -3   6    4.45    5.25
 -25  -3   7   38.57    5.71
 -25  -3   7   46.23    5.42
 -25  -3   8    2.97    4.22
 -25  -3   8   10.15    4.61
 -25  -3   9    8.65    3.46
 -25  -3   9    7.30    4.11
 -25  -3  10   -2.74    3.42
 -25  -3  10    0.81    3.11
 -25  -3  11    2.51    3.87
 -25   3  11   10.47    3.94
 -25  -3  11   11.74    5.29
 -24   0   1    0.46    3.30
 -24   0   2    7.87    3.19
 -24   0   3   -5.59    2.85
 -24   0   4   48.98    6.39
 -24   0   5   -1.94    2.86
 -24   0   6   42.38    6.17
 -24   0   7   -2.40    2.74
 -24   0   8   17.33    3.79
 -24   0   8   24.22    5.14
 -24   0   9    3.68    3.10
 -24   0   9    2.06    3.08
 -24   0  10   94.54    9.71
 -24   0  10   93.10    7.94
 -24   0  11    5.41    4.38
 -24   0  11    0.68    2.85
 -24   0  12   27.65    5.76
 -24   0  12   18.25    4.11
 -24   0  13   -1.25    2.62
 -24   0  13    0.81    3.11
 -24   0  13    5.02    3.99
 -24   0  14   12.43    3.53
 -24   0  14    9.22    3.92
 -24   0  14    4.44    3.53
 -24   0  15   -0.57    3.19
 -24   0  15   -1.26    2.74
 -24   0  15    4.14    3.57
 -24   0  16  118.50   10.44
 -24   0  16  113.67   10.36
 -24   0  17    4.55    3.41
 -24   0  17   -0.57    4.48
 -24   2   1   37.43    6.28
 -24   2   2    8.33    4.80
 -24   2   3   55.97    6.74
 -24   2   4    1.26    3.20
 -24   2   5   34.16    5.94
 -24  -2   6   12.00    4.46
 -24  -2   6    3.10    2.76
 -24  -2   7    9.82    4.45
 -24  -2   7    6.33    3.11
 -24  -2   8   -3.23    3.92
 -24  -2   8    1.48    2.74
 -24  -2   9   56.28    6.74
 -24  -2   9   56.58    5.88
 -24  -2  10    1.14    3.20
 -24  -2  10    1.38    2.77
 -24   2  11   76.47    7.83
 -24  -2  12    0.00    3.31
 -24   2  12   -0.23    3.11
 -24   2  12   -0.57    3.05
 -24  -2  12   -0.81    2.99
 -24   2  13   21.86    4.76
 -24  -2  13   24.25    4.94
 -24   2  13   19.46    4.38
 -24  -2  13   13.45    4.22
 -24  -2  14    2.40    3.54
 -24   2  14    3.46    3.92
 -24  -2  14   -3.44    3.21
 -24   2  14   -0.23    3.29
 -24  -2  14   -7.52    3.19
 -24  -2  15   56.40    5.73
 -24  -2  15   63.50    7.06
 -24   2  15   59.40    6.83
 -24  -2  16    5.00    3.30
 -24  -2  16   -1.61    2.18
 -24   2  16    3.31    5.25
 -24   4   4   54.12    6.62
 -24  -4   5    3.42    3.54
 -24  -4   5    1.38    2.65
 -24  -4   6   22.25    5.93
 -24  -4   6   12.81    3.46
 -24  -4   7   -2.05    3.54
 -24  -4   7   -1.62    2.42
 -24  -4   8   11.52    5.93
 -24  -4   8   27.57    4.96
 -24  -4   9    1.71    3.76
 -24  -4   9    0.23    4.38
 -24  -4  10   32.47    5.58
 -24  -4  10   37.64    5.87
 -24   4  10   34.69    5.73
 -24  -4  11    7.47    3.91
 -24  -4  11    3.08    3.30
 -24   4  11    4.49    3.82
 -24   4  12   21.91    4.47
 -23  -1   1   13.80    3.54
 -23  -1   1    6.57    3.06
 -23   1   1   11.18    3.16
 -23   1   2    8.13    2.26
 -23  -1   2    7.24    2.60
 -23  -1   2    9.36    3.54
 -23  -1   3   41.69    6.05
 -23   1   3   43.55    4.29
 -23  -1   4    5.26    2.86
 -23   1   4    5.71    3.20
 -23  -1   5   26.17    4.11
 -23   1   5   24.35    4.69
 -23  -1   6   22.52    4.11
 -23   1   6   16.58    4.12
 -23  -1   6   27.53    4.02
 -23  -1   7   53.55    6.21
 -23  -1   7   46.74    5.26
 -23   1   7   58.44    5.72
 -23  -1   8   31.77    4.91
 -23   1   8   33.96    5.03
 -23  -1   8   31.42    4.49
 -23   1   9   31.90    4.80
 -23   1   9   47.32    5.86
 -23  -1   9   35.53    5.37
 -23  -1   9   39.17    5.18
 -23  -1  10   32.39    5.53
 -23  -1  10   30.26    5.02
 -23   1  10   42.19    5.60
 -23   1  10   28.30    4.95
 -23  -1  11    3.20    2.85
 -23  -1  11    6.92    4.15
 -23   1  11    0.58    2.76
 -23   1  11    5.03    2.97
 -23   1  12   77.37    7.61
 -23  -1  12   78.03    7.42
 -23   1  12   80.66    8.11
 -23  -1  12   78.24    7.38
 -23  -1  13   25.77    4.79
 -23   1  13   24.34    4.50
 -23  -1  13   24.53    3.88
 -23   1  13   25.12    4.45
 -23  -1  13   20.15    5.41
 -23   1  13   22.41    4.32
 -23   1  14    6.84    3.42
 -23  -1  14    8.20    3.19
 -23   1  14   12.69    3.81
 -23  -1  14   16.57    3.91
 -23   1  14    8.33    4.22
 -23  -1  14   10.41    2.98
 -23   1  15    7.98    4.33
 -23   1  15    6.63    3.20
 -23   1  15    9.00    3.81
 -23  -1  15    7.46    2.98
 -23  -1  15    8.54    3.53
 -23  -1  15    7.47    3.68
 -23  -1  16    8.76    3.64
 -23   1  16    7.41    3.42
 -23  -1  16   14.38    3.57
 -23   1  16    6.58    3.92
 -23  -1  16   14.01    5.40
 -23   1  16   10.32    4.36
 -23  -1  17   26.81    5.91
 -23   1  17   25.51    4.55
 -23   1  17   26.31    4.48
 -23  -1  17   26.86    4.50
 -23   1  18   25.94    4.55
 -23  -1  18   24.06    4.99
 -23  -1  18   24.59    4.27
 -23   1  18   22.68    4.72
 -23   3   1   49.71    6.29
 -23  -3   2   57.39    6.75
 -23   3   2   48.73    5.54
 -23  -3   3    8.69    4.80
 -23   3   3    4.41    2.82
 -23   3   4   70.20    6.98
 -23  -3   5   18.52    3.80
 -23  -3   5   25.61    4.92
 -23  -3   6    3.11    2.53
 -23  -3   6    8.11    4.46
 -23  -3   7   21.14    4.23
 -23  -3   7   17.40    3.92
 -23  -3   8   47.38    5.07
 -23  -3   8   50.48    6.63
 -23  -3   9    6.62    3.31
 -23  -3   9    9.91    3.34
 -23  -3  10   30.52    5.18
 -23  -3  10   29.79    4.68
 -23  -3  11   16.91    4.14
 -23  -3  11   16.54    4.34
 -23   3  11   14.66    4.06
 -23  -3  12   59.52    6.39
 -23  -3  12   75.90    6.89
 -23  -3  13    1.37    2.29
 -23  -3  13    5.70    4.56
 -23  -3  13    9.63    3.44
 -23   3  13    6.67    3.51
 -23   3  14   58.04    7.50
 -23  -3  14   56.77    5.85
 -23  -3  14   77.56    9.11
 -23   3  14   56.69    7.03
 -23  -3  14   60.88    6.98
 -23   3  15   25.12    4.89
 -23  -3  15   25.36    5.25
 -23  -3  15   31.30    5.12
 -23  -3  15   27.25    3.80
 -23   3  16   52.41    6.50
 -23  -3  16   50.60    6.14
 -23   5   4    4.45    3.65
 -23  -5   5   55.50    6.00
 -23  -5   5   33.97    5.70
 -23  -5   6   14.47    5.58
 -23  -5   6   16.97    4.16
 -23  -5   7   47.08    5.42
 -23  -5   7   37.01    5.92
 -23   5   8   -1.82    3.76
 -23   5   9   38.61    6.72
 -23  -5   9   61.46    6.56
 -23   5  10    7.58    4.71
 -23   5  11   27.28    5.50
 -22   0   1   -1.94    2.74
 -22   0   1   -0.23    2.49
 -22   0   2   28.65    5.82
 -22   0   2   12.99    2.49
 -22   0   3   -0.23    2.51
 -22   0   3    0.68    1.58
 -22   0   4   13.94    3.43
 -22   0   4    9.59    1.80
 -22   0   5    2.59    1.47
 -22   0   5    5.94    3.54
 -22   0   6  223.39   13.27
 -22   0   7    0.46    3.32
 -22   0   7   -1.72    3.44
 -22   0   8  130.32    8.69
 -22   0   8  131.09    9.66
 -22   0   9    1.60    2.63
 -22   0   9    0.12    1.96
 -22   0  10   57.58    6.06
 -22   0  10   53.96    6.57
 -22   0  11   -0.11    3.20
 -22   0  11   -2.77    3.23
 -22   0  12   38.58    5.82
 -22   0  12   40.39    5.31
 -22   0  13    4.22    2.40
 -22   0  13    0.81    3.58
 -22   0  13   -1.25    3.31
 -22   0  14   89.48    7.75
 -22   0  14   96.08    8.02
 -22   0  14   97.46    8.31
 -22   0  15    1.25    2.51
 -22   0  15    0.00    2.30
 -22   0  15    3.92    2.77
 -22   0  16   27.64    4.61
 -22   0  16   30.84    4.67
 -22   0  16   27.99    5.41
 -22   0  17    2.39    2.62
 -22   0  17   -3.69    2.42
 -22   0  17    0.58    2.88
 -22   0  18   33.40    6.13
 -22   0  18   44.53    5.91
 -22   0  19   -4.88    3.86
 -22   0  19    1.73    4.39
 -22   2   1  132.72    9.84
 -22  -2   1  161.72   12.00
 -22  -2   1  146.62   10.93
 -22   2   2    4.97    2.03
 -22  -2   2    0.00    2.40
 -22  -2   3   40.41    4.09
 -22  -2   3   40.38    5.72
 -22   2   3   35.45    3.84
 -22  -2   4   14.30    3.32
 -22  -2   4   12.81    2.27
 -22   2   4   15.80    2.48
 -22   2   5   31.03    3.16
 -22  -2   5   39.13    4.46
 -22  -2   5   36.96    4.25
 -22   2   6    3.95    1.69
 -22  -2   6    0.00    2.18
 -22  -2   6    4.92    2.75
 -22  -2   7   49.98    5.76
 -22  -2   7   44.49    5.83
 -22  -2   8    8.35    2.97
 -22  -2   8    4.50    2.77
  22  -2  -8    7.44    1.24
 -22  -2   9   55.89    6.17
 -22  -2   9   59.95    6.00
 -22   2  10    7.70    2.99
 -22  -2  10   11.31    4.34
 -22  -2  10    4.49    4.03
 -22   2  11   78.23    7.84
 -22  -2  11   84.60    7.65
 -22  -2  11   85.68    7.60
 -22  -2  12    3.42    2.97
 -22   2  12    4.73    3.12
 -22   2  12    1.93    2.84
 -22  -2  12    2.07    2.42
 -22  -2  13   76.47    6.19
 -22  -2  13   61.92    6.84
 -22  -2  13   61.35    6.55
 -22   2  13   72.42    7.05
 -22   2  13   63.07    6.82
 -22  -2  14    3.10    2.18
 -22  -2  14   -3.65    2.16
 -22   2  14   -0.69    2.89
 -22   2  14   -1.71    2.62
 -22  -2  14    1.49    2.87
 -22  -2  15   38.49    5.61
 -22  -2  15   33.58    5.24
 -22  -2  15   37.54    4.15
 -22   2  15   36.20    5.67
 -22   2  15   34.97    5.37
 -22   2  16   -1.03    4.01
 -22  -2  16    2.27    2.50
 -22   2  16    1.97    3.47
 -22  -2  16   -0.81    2.19
 -22  -2  16    5.15    4.46
 -22  -2  17    7.20    3.66
 -22   2  17   -0.46    3.24
 -22   2  17    5.74    3.33
 -22  -2  17    4.97    3.47
 -22  -2  17   13.18    3.75
 -22   2  18    3.22    3.45
 -22  -2  18   -0.35    2.54
 -22  -2  18   -0.45    2.61
 -22   4   1   25.95    4.87
 -22  -4   1   18.51    3.20
 -22  -4   1   32.02    5.03
 -22   4   2   59.54    6.34
 -22  -4   2   60.20    5.37
 -22  -4   2   55.12    6.41
 -22   4   3    2.83    2.83
 -22  -4   3   -0.69    2.86
 -22  -4   4   55.55    6.52
 -22   4   4   34.01    4.29
 -22  -4   4   34.85    4.60
 -22   4   5   17.05    3.50
 -22  -4   5   19.42    4.34
 -22  -4   5   17.97    3.46
 -22  -4   6   47.38    4.84
 -22  -4   6   47.28    5.60
 -22  -4   7    6.62    3.65
 -22  -4   7    1.27    3.34
  22  -4  -7   -0.45    1.47
 -22  -4   8   55.11    6.62
 -22  -4   8   53.82    5.99
 -22  -4   9    3.08    3.19
 -22  -4   9   10.02    4.03
 -22  -4  10   35.23    5.47
 -22   4  10   35.75    5.62
 -22  -4  10   40.57    5.06
 -22  -4  11    1.15    2.64
 -22  -4  11    3.99    4.56
 -22   4  11    1.80    2.93
 -22  -4  12   67.88    7.21
 -22   4  12   71.88    7.10
 -22  -4  12   78.04    7.52
 -22   4  13   -2.03    2.94
 -22  -4  13    2.85    4.56
 -22  -4  13   -0.46    2.86
 -22   4  14   57.94    7.13
 -22  -4  14   60.10    6.83
 -22  -4  14   45.37    6.96
 -22   4  15   34.72    5.45
 -22  -4  15   31.63    5.46
 -22  -4  15   40.04    6.26
 -22   4  16   21.03    4.89
 -21   1   1   12.66    2.49
 -21  -1   1   10.05    4.00
 -21  -1   1   14.64    3.06
 -21  -1   2   23.43    3.89
 -21   1   2   23.18    4.00
 -21   1   2   18.86    2.82
 -21  -1   2   19.72    2.72
 -21  -1   3   82.63    6.00
 -21   1   3   86.15    6.97
 -21  -1   3   83.26    6.86
 -21   1   3   85.44    5.99
 -21   1   4    3.32    2.51
  21   1  -4   -0.35    1.84
 -21   1   4    1.02    1.69
 -21  -1   4    3.05    1.70
 -21  -1   4    0.69    2.06
  21   1  -5   33.65    2.88
 -21  -1   5   40.67    4.70
 -21  -1   5   29.63    4.12
 -21  -1   5   33.74    2.94
 -21   1   5   37.51    4.23
  21  -1  -5   44.16    3.39
 -21   1   5   30.24    2.82
 -21  -1   6   15.73    3.22
  21   1  -6   23.21    2.30
 -21   1   6   17.05    1.92
 -21  -1   6   19.84    1.92
 -21   1   6   21.28    3.66
 -21  -1   6   16.02    3.20
 -21   1   7  189.56   10.65
  21  -1  -7  182.41    7.64
 -21  -1   7  171.60   10.25
 -21  -1   7  178.07    7.35
  21   1  -7  179.67    8.09
 -21   1   7  173.55    8.48
 -21  -1   7  181.09   11.44
  21  -1  -8  206.43    9.40
 -21  -1   8  184.76   10.73
 -21   1   8  171.42   11.38
 -21  -1   8  197.05   12.47
  21  -1  -8  206.58    8.83
 -21   1   8  201.79   11.33
 -21   1   9   33.86    4.80
 -21  -1   9   35.76    4.38
 -21  -1   9   36.13    4.46
 -21   1   9   44.33    5.18
 -21   1  10   46.25    4.61
 -21   1  10   25.16    4.23
 -21  -1  10   43.31    4.80
 -21  -1  10   49.73    4.96
 -21   1  11   33.03    4.27
 -21  -1  11   35.30    4.38
 -21  -1  11   34.83    4.57
 -21   1  11   47.10    5.26
 -21  -1  12   32.64    4.91
 -21   1  12   37.79    4.97
 -21  -1  12   31.59    4.61
 -21   1  12   38.16    4.44
 -21   1  12   41.36    5.26
 -21   1  13   72.75    6.51
 -21  -1  13   59.09    5.53
 -21   1  13   64.98    5.83
 -21  -1  13   63.95    5.96
 -21   1  13   62.78    6.13
 -21  -1  13   66.83    5.93
 -21  -1  14   46.34    4.83
 -21  -1  14   35.55    5.36
 -21   1  14   41.24    4.58
 -21   1  14   41.17    5.90
 -21  -1  14   54.07    6.44
 -21   1  14   44.28    5.25
 -21   1  15   89.76    7.30
 -21   1  15   90.77    7.70
 -21  -1  15   94.91    6.81
 -21  -1  15   85.62    7.40
 -21  -1  15   91.82    8.05
 -21   1  15   86.60    7.40
 -21   1  16    2.77    3.24
 -21  -1  16    2.84    2.62
 -21  -1  16    0.23    2.76
 -21   1  16    0.35    2.53
 -21   1  16   -3.53    2.39
 -21  -1  16   -1.73    3.24
 -21   1  17   70.10    7.51
 -21  -1  17   58.13    5.91
 -21  -1  17   51.49    7.11
 -21  -1  17   50.44    6.14
 -21   1  17   60.42    7.51
 -21   1  17   53.63    5.92
 -21  -1  18   -1.48    2.50
 -21  -1  18   -2.06    3.21
 -21   1  18   -7.40    3.93
 -21   1  18   -0.92    3.35
 -21   1  18   -2.73    2.28
 -21  -1  18   -0.12    2.32
 -21  -1  19   57.24    6.58
 -21  -1  19   64.26    6.72
 -21   1  19   60.31    6.83
 -21   1  19   60.24    6.25
 -21   1  20   64.47    7.41
 -21  -1  20   58.94    6.13
 -21  -1  20   50.16    6.11
 -21  -3   1    5.48    2.17
 -21   3   1    5.55    2.26
 -21  -3   1    2.29    2.98
 -21  -3   2   57.71    6.07
 -21  -3   2   58.12    4.91
 -21   3   2   64.69    5.66
 -21  -3   3    4.12    2.52
 -21  -3   3   -0.92    3.66
 -21  -3   3   -0.11    1.48
 -21   3   3    2.83    1.92
 -21  -3   4   24.80    3.56
 -21  -3   4   14.94    2.17
 -21  -3   4   27.36    4.12
 -21   3   4   19.54    3.05
 -21  -3   5   11.44    3.55
 -21  -3   5    9.34    2.05
 -21   3   5   11.07    2.03
 -21  -3   5   18.17    3.22
 -21  -3   6   12.40    2.05
 -21   3   6   13.77    2.48
 -21  -3   6   15.10    3.89
 -21  -3   6   18.43    3.11
 -21   3   7    5.64    1.80
 -21  -3   7    9.83    2.97
 -21  -3   7   11.87    3.34
  21  -3  -8   23.10    2.48
 -21  -3   8   17.52    3.34
 -21  -3   8   17.26    4.34
 -21  -3   9   26.28    3.89
  21  -3  -9   31.56    2.48
 -21  -3   9   23.85    4.61
 -21  -3  10   11.19    2.86
 -21  -3  10    9.78    2.99
 -21  -3  11    1.60    2.40
 -21   3  11    0.34    2.26
 -21  -3  11   -0.92    2.18
 -21   3  12  111.46    8.39
 -21  -3  12  105.85    7.80
 -21   3  12   90.37    8.66
 -21  -3  12  106.67    8.45
 -21  -3  13   10.53    4.01
 -21   3  13    9.88    3.41
 -21  -3  13    8.61    2.99
 -21   3  13    9.13    3.58
 -21  -3  13    6.73    2.74
 -21  -3  14   17.89    3.87
 -21   3  14   17.08    4.21
 -21  -3  14   21.94    4.46
 -21   3  14   17.36    5.32
 -21  -3  14   24.89    3.57
 -21  -3  15   28.98    4.45
 -21   3  15   24.80    4.75
 -21  -3  15   23.68    4.21
 -21   3  15   31.52    5.48
 -21  -3  15   29.68    4.04
 -21  -3  16   58.40    5.44
 -21  -3  16   54.60    6.48
 -21   3  16   58.56    6.61
 -21   3  16   52.11    6.87
 -21  -3  16   65.85    8.09
 -21  -3  17    2.95    4.09
 -21  -3  17    5.69    3.64
 -21   3  17   13.32    5.17
 -21   3  17   10.44    3.83
 -21   3  18   13.12    4.64
 -21  -3  18   14.41    3.63
 -21   3  18   22.55    4.83
 -21   5   1   21.78    4.20
 -21  -5   1   35.66    5.37
 -21  -5   2   -0.91    2.74
 -21   5   2    6.80    3.51
 -21  -5   2    0.69    2.28
 -21  -5   3   28.78    5.25
 -21  -5   3   21.92    4.11
 -21  -5   3   33.23    3.91
 -21   5   3   22.18    3.40
 -21   5   4   14.24    2.83
 -21  -5   4    6.05    3.42
 -21  -5   4   10.59    3.34
 -21   5   5   33.88    3.95
 -21  -5   5   33.19    5.25
 -21  -5   5   47.49    4.73
 -21  -5   6   11.40    3.65
 -21  -5   6   22.02    3.69
  21  -5  -7   53.32    4.85
 -21  -5   7   56.00    5.99
 -21  -5   7   58.89    6.61
  21  -5  -8   21.51    3.49
 -21  -5   8   18.18    3.57
 -21   5   8   14.12    3.81
 -21   5   9   17.92    4.26
 -21  -5   9   21.82    4.48
  21  -5  -9   27.34    3.83
 -21   5  10   38.32    6.05
 -21  -5  10   26.70    5.50
 -21   5  11   71.67    8.75
 -21  -5  11   59.91    6.52
 -21   5  12   -0.22    3.15
 -21  -5  12    3.31    4.56
 -21   5  13   45.49    6.19
 -21  -5  13   51.10    6.60
 -21   5  14   38.50    5.98
 -21  -5  14   29.87    5.57
 -20   0   1    0.57    1.36
 -20   0   1   -0.57    2.17
 -20   0   2   18.21    2.38
  20   0  -2   23.63    3.17
 -20   0   2   24.33    3.66
 -20   0   3    1.37    2.97
 -20   0   3   -2.03    1.58
  20   0  -3   -2.76    3.34
  20   0  -3   -0.23    1.13
 -20   0   4  564.37   23.31
  20   0  -4  569.81   25.94
 -20   0   4  558.68   25.52
 -20   0   5    1.72    2.06
 -20   0   5    1.92    1.13
  20   0  -5   -0.34    0.91
  20   0  -6  367.74   16.75
 -20   0   6  331.02   16.14
 -20   0   6  346.64   16.08
 -20   0   6  355.45   14.70
  20   0  -7    1.38    0.69
 -20   0   7    3.43    2.17
 -20   0   7    0.90    0.57
 -20   0   7    2.42    2.19
 -20   0   8  379.16   18.11
 -20   0   8  401.28   19.46
 -20   0   9    3.69    2.89
 -20   0   9    0.23    2.74
 -20   0  10  200.67   11.55
 -20   0  10  184.95   11.33
 -20   0  11    1.04    2.31
 -20   0  11   -0.57    2.17
 -20   0  12   44.06    4.68
 -20   0  12   50.84    5.32
 -20   0  12   44.14    4.58
 -20   0  13   -0.11    1.84
 -20   0  13    2.54    3.35
 -20   0  13    0.11    1.83
 -20   0  14   44.34    5.13
 -20   0  14   42.13    4.72
 -20   0  14   41.67    4.96
 -20   0  15    1.85    2.65
 -20   0  15   -1.82    2.16
 -20   0  15    1.62    2.19
 -20   0  16  356.41   20.84
 -20   0  16  339.12   20.40
 -20   0  16  357.08   20.86
 -20   0  17    1.51    3.36
 -20   0  17   -1.02    3.18
 -20   0  17   -0.12    2.88
 -20   0  18  131.16   11.51
 -20   0  18  129.71   10.45
 -20   0  18  130.55   11.03
 -20   0  19    2.04    2.50
 -20   0  19    3.79    3.56
 -20   0  19    0.93    2.78
 -20   0  20  144.25   11.82
 -20   0  20  144.11   11.23
 -20  -2   1   21.78    3.19
 -20   2   1   21.38    3.17
 -20  -2   1   12.48    3.20
 -20  -2   2   -2.16    1.37
 -20   2   2    0.79    1.47
 -20  -2   2    0.46    2.18
 -20   2   3   40.32    3.50
  20  -2  -3   35.24    3.60
 -20  -2   3   38.92    3.64
 -20  -2   3   39.63    4.47
  20   2  -4    5.42    1.62
 -20  -2   4    3.64    1.36
 -20   2   4    4.63    1.92
 -20  -2   4    6.30    2.63
  20  -2  -4    2.81    1.69
 -20  -2   4    5.73    2.41
 -20  -2   5   99.93    6.70
 -20  -2   5   99.38    6.78
 -20  -2   5   99.19    7.10
  20  -2  -5  116.71    6.65
 -20   2   5  103.68    5.99
  20   2  -5  105.20    7.02
 -20  -2   6   -0.23    0.68
  20  -2  -6    1.58    1.13
 -20  -2   6    0.46    1.95
 -20   2   6   -0.11    0.90
  20   2  -6    1.26    1.14
 -20  -2   6    2.76    2.88
 -20  -2   7   23.13    1.58
 -20  -2   7   18.79    3.00
 -20   2   7   24.39    2.15
 -20  -2   7   17.97    3.21
  20  -2  -7   28.12    2.25
 -20   2   8    3.21    2.41
  20  -2  -8    3.72    1.02
 -20  -2   8    0.12    1.96
 -20  -2   8    1.26    2.06
  20  -2  -8    3.82    1.01
 -20   2   9  146.29    9.52
 -20   2   9  120.72    9.09
  20  -2  -9  139.23    6.23
  20  -2  -9  141.42    5.75
 -20  -2   9  126.17    7.85
 -20  -2   9  122.14    8.01
 -20  -2  10    5.30    2.54
 -20  -2  10    5.03    2.29
 -20   2  10    0.57    2.06
 -20   2  10   -0.12    2.08
 -20   2  11  262.87   15.95
 -20  -2  11  263.65   14.63
 -20  -2  11  288.00   14.51
 -20   2  11  249.76   14.44
 -20   2  11  289.57   15.71
 -20   2  12  118.72    8.91
 -20  -2  12  138.62    9.77
 -20  -2  12  133.45    8.91
 -20   2  12  122.17    9.00
 -20   2  12  134.14    8.59
 -20   2  13   67.53    6.72
 -20  -2  13   77.11    6.28
 -20   2  13   88.66    6.76
 -20   2  13   74.10    6.74
 -20  -2  13   70.70    6.77
 -20  -2  13   80.64    5.99
 -20   2  14   40.09    5.50
 -20  -2  14   30.12    4.27
 -20   2  14   38.07    4.69
 -20   2  14   33.50    4.87
 -20  -2  14   36.93    4.79
 -20  -2  14   35.87    4.58
 -20   2  15   47.30    5.68
 -20  -2  15   54.13    6.52
 -20  -2  15   47.48    5.24
 -20  -2  15   45.71    4.40
 -20   2  15   40.55    5.06
 -20  -2  16    8.76    3.18
 -20   2  16   11.36    3.25
 -20   2  16    9.22    3.23
 -20  -2  16    7.09    3.31
 -20  -2  16    8.23    2.55
 -20  -2  17   58.80    6.97
 -20  -2  17   58.51    6.36
 -20   2  17   46.96    6.61
 -20  -2  17   45.57    6.03
 -20   2  17   53.47    5.89
 -20   2  18   -2.78    3.25
 -20  -2  18   -0.57    3.19
 -20   2  18    0.58    4.17
 -20  -2  18    4.17    2.09
 -20  -2  18    5.22    2.84
 -20  -2  19   18.01    4.53
 -20   2  19   28.03    4.63
 -20  -2  19   24.73    3.47
 -20   2  19   25.03    4.98
 -20   2  20    6.02    4.17
 -20  -2  20    4.41    2.94
 -20  -4   1   22.09    3.32
 -20  -4   1   24.62    4.81
 -20   4   1   25.39    3.74
 -20   4   2   62.04    5.55
 -20  -4   2   69.03    6.76
 -20  -4   2   75.23    5.16
 -20  -4   2   53.66    5.27
 -20  -4   3    1.49    1.84
 -20  -4   3    0.11    1.60
 -20  -4   3   -0.11    2.40
 -20   4   3    5.54    2.49
 -20  -4   4   91.28    7.21
 -20   4   4   88.04    6.67
 -20  -4   4   83.83    6.56
 -20  -4   4   82.78    5.72
 -20  -4   5    2.74    1.83
 -20   4   5   -1.81    2.15
 -20  -4   5   -0.58    1.84
 -20  -4   5    1.37    3.43
 -20   4   6  114.91    7.57
 -20  -4   6  118.13    8.35
 -20  -4   6  113.57    8.69
 -20  -4   6  114.33    7.84
 -20  -4   7   12.90    4.34
 -20  -4   7   19.30    2.17
  20  -4  -7   19.73    2.71
 -20  -4   7   18.67    3.23
  20  -4  -8   26.25    2.93
 -20  -4   8   30.97    4.49
 -20  -4   8   25.57    4.22
 -20   4   9    3.04    2.81
  20  -4  -9    3.94    1.80
 -20  -4   9   -0.91    2.28
 -20  -4   9    4.71    2.87
  20  -4 -10   73.86    4.85
 -20  -4  10   55.29    5.85
 -20   4  10   59.03    5.75
  20  -4 -11    1.13    1.47
 -20  -4  11   -0.92    2.63
 -20   4  11    1.24    2.59
 -20   4  12   93.04    7.69
 -20  -4  12   89.09    7.66
 -20  -4  12   78.32    5.86
 -20   4  13   18.59    4.31
 -20  -4  13   24.28    4.67
 -20  -4  13   19.59    3.00
 -20   4  14   36.15    5.80
 -20  -4  14   31.40    4.89
 -20   4  15    1.16    3.13
 -20   4  15   -0.57    2.62
 -20  -4  15    2.39    2.84
 -20   4  16   38.32    6.06
 -20  -4  16   26.21    5.22
 -20   4  16   22.65    6.04
 -20  -4  16   22.39    4.66
 -20  -4  17    5.34    3.63
 -20   4  17    2.64    3.56
 -20   4  17   10.46    3.84
 -20  -4  18   33.58    6.58
 -20   4  18   28.85    6.28
 -20   6   1   25.44    4.66
 -20  -6   1   25.56    4.45
 -20  -6   1   15.27    4.22
 -20  -6   2   -1.71    2.96
 -20  -6   2    1.48    2.51
 -20   6   2   -3.85    2.38
 -20   6   3   13.02    3.51
 -20  -6   3    7.06    2.62
 -20   6   4    2.15    3.51
 -20  -6   4    4.03    3.00
 -20  -6   4    2.50    2.16
 -20  -6   6   21.42    4.38
  20  -6  -6   26.51    4.17
 -20   6   6   20.79    4.47
 -20   6   7   82.37    8.15
 -20  -6   7   82.47    7.82
  20  -6  -7   81.80    7.44
 -20   6   8   17.18    4.24
  20  -6  -8   20.82    3.60
 -20  -6   8   24.34    4.25
 -20  -6   9   15.92    3.44
 -20   6   9   18.29    5.24
  20  -6  -9   12.93    3.37
 -20   6  10   13.62    3.91
  20  -6 -10   19.54    3.03
 -20  -6  10   14.85    3.54
 -20   6  11   39.68    5.59
 -20  -6  11   37.14    5.47
 -20  -6  12   48.30    5.57
 -20   6  12   42.90    6.61
 -20   6  13   52.78    6.29
 -20  -6  13   49.67    6.13
 -20   6  14   33.39    5.66
  19  -1  -1   18.39    3.49
 -19   1   1   25.80    3.06
 -19  -1   1   24.10    2.73
  19  -1  -1   33.90    3.48
  19   1  -1   31.74    3.30
 -19   1   1   22.03    3.65
 -19  -1   1   23.55    3.66
 -19  -1   2   70.17    5.57
 -19  -1   2   74.03    5.38
  19  -1  -2   66.18    5.69
 -19   1   2   78.46    6.17
  19   1  -2   84.33    5.71
  19  -1  -2   71.05    5.62
 -19   1   2   54.37    4.52
  19  -1  -3  105.84    5.96
  19   1  -3  102.36    5.84
 -19  -1   3   91.72    5.67
  19  -1  -3   90.91    7.07
 -19   1   3   94.86    5.65
 -19  -1   3   89.63    6.41
 -19   1   3   94.39    6.86
  19  -1  -4  155.49    8.77
 -19  -1   4  142.50    8.16
  19  -1  -4  136.26    9.36
 -19   1   4  161.54    7.80
 -19   1   4  157.77    8.81
 -19  -1   4  154.44    9.04
 -19  -1   4  155.72    7.91
  19   1  -4  159.65    9.42
 -19   1   5  241.88   12.48
 -19   1   5  216.71   11.42
 -19  -1   5  228.66   11.66
 -19  -1   5  218.36   12.26
  19  -1  -5  228.74   12.60
 -19  -1   5  218.28   11.03
  19   1  -5  232.58   10.70
  19  -1  -5  196.32   11.98
  19  -1  -6   42.83    5.05
  19   1  -6   48.04    3.56
 -19  -1   6   54.89    4.95
 -19   1   6   54.11    4.35
  19  -1  -6   46.93    3.60
 -19  -1   6   49.69    4.81
 -19  -1   6   47.16    3.05
 -19   1   6   47.37    3.39
 -19  -1   7  123.63    5.66
 -19   1   7  129.60    5.67
 -19   1   7  122.36    7.93
  19  -1  -7  142.17    6.34
 -19  -1   7  141.25    8.59
  19   1  -7  142.11    6.48
 -19  -1   7  127.06    8.31
 -19   1   7  142.42    8.24
 -19  -1   8   58.29    4.85
  19  -1  -8   59.73    3.42
 -19   1   8   64.17    5.38
 -19  -1   8   48.29    5.15
  19  -1  -8   63.29    3.06
 -19   1   8   57.72    5.19
 -19  -1   9  119.86    8.01
 -19   1   9   91.95    6.52
 -19  -1   9  115.95    7.62
 -19   1   9  101.94    7.05
 -19  -1  10   88.47    6.40
 -19  -1  10   93.29    6.47
 -19   1  10   97.59    6.71
 -19   1  10   96.04    6.64
 -19  -1  11   58.84    5.42
 -19   1  11   48.57    4.46
 -19   1  11   58.33    5.21
 -19  -1  11   48.32    4.91
 -19  -1  12   45.23    4.25
 -19   1  12   41.46    4.86
 -19  -1  12   39.95    4.11
 -19  -1  12   42.76    4.50
 -19   1  12   46.84    4.11
 -19   1  12   49.54    5.04
 -19   1  13  100.76    7.18
 -19   1  13   99.74    7.12
 -19   1  13  112.69    6.86
 -19  -1  13  105.16    7.07
 -19  -1  13  106.61    8.06
 -19  -1  14   11.40    2.85
 -19  -1  14    7.74    2.31
 -19  -1  14    8.62    3.22
 -19   1  14    7.03    3.22
 -19   1  14   10.19    3.01
 -19   1  14    7.76    2.51
 -19   1  15   49.08    6.13
 -19  -1  15   64.78    6.15
 -19  -1  15   59.93    6.03
 -19   1  15   56.03    5.78
 -19  -1  15   61.21    5.97
 -19   1  15   55.41    5.70
 -19   1  16   10.37    2.39
 -19   1  16   19.78    4.05
 -19   1  16   19.46    4.52
 -19  -1  16   26.02    4.18
 -19  -1  16   16.04    3.30
 -19  -1  16   16.40    3.56
 -19   1  17  131.11    9.14
 -19   1  17  133.08   10.02
 -19  -1  17  129.16   10.55
 -19  -1  17  133.59   11.02
 -19  -1  17  142.74   10.12
 -19   1  17  135.44   10.10
 -19  -1  18   11.91    3.06
 -19   1  18    9.90    2.84
 -19  -1  18    5.34    2.56
 -19   1  18    5.89    3.47
 -19  -1  18    6.07    3.44
 -19   1  18    4.76    2.90
 -19   1  19   52.16    6.04
 -19  -1  19   53.23    5.34
 -19   1  19   52.73    5.23
 -19   1  19   49.66    6.24
 -19  -1  19   55.76    5.67
 -19  -1  19   39.94    5.95
 -19  -1  20   22.42    4.92
 -19   1  20   36.36    6.35
 -19  -1  20   21.74    4.28
 -19   1  20   24.03    4.53
 -19  -1  20   23.89    3.74
 -19  -1  21   20.40    4.26
 -19   1  21   13.67    5.10
 -19  -3   1    2.98    2.29
 -19  -3   1    2.40    1.72
 -19   3   2  160.75   10.41
 -19  -3   2  176.48    9.72
 -19  -3   2  142.69    9.73
 -19  -3   2  176.65    9.98
 -19  -3   3   17.38    2.63
 -19   3   3   16.17    2.60
 -19  -3   3   17.99    3.44
 -19  -3   3   27.04    2.98
  19   3  -4  155.78    8.40
  19  -3  -4  139.83    8.84
 -19  -3   4  122.83    7.91
 -19   3   4  142.74    9.61
 -19  -3   4  154.06    9.31
 -19  -3   4  124.71    6.87
 -19   3   5  101.70    6.56
 -19  -3   5   91.85    7.10
 -19  -3   5   91.72    5.03
  19  -3  -5   95.42    6.46
  19   3  -5  101.07    6.87
 -19  -3   5   95.33    5.76
 -19  -3   6   65.95    4.34
  19   3  -6   77.85    4.78
  19  -3  -6   77.02    5.10
 -19   3   6   61.80    4.63
 -19  -3   6   72.23    5.95
 -19  -3   7   72.88    5.84
 -19  -3   7   69.53    3.75
 -19  -3   7   66.06    5.42
  19  -3  -7   87.34    4.88
 -19   3   7   72.02    4.63
 -19  -3   7   75.88    4.90
 -19  -3   8  194.73   11.41
  19  -3  -8  221.49   12.59
 -19  -3   8  196.35   10.76
 -19  -3   8  210.13    9.45
 -19  -3   8  205.16    9.55
  19  -3  -8  224.56    8.82
  19  -3  -9   12.46    1.59
 -19  -3   9    6.91    2.99
 -19  -3   9    7.12    0.68
 -19  -3   9   10.63    2.86
  19  -3  -9   10.93    1.69
  19  -3 -10  109.22    6.59
 -19  -3  10   95.27    6.86
 -19  -3  10   90.19    7.01
  19  -3 -10  108.99    6.56
 -19   3  10   92.27    6.57
  19  -3 -11   13.38    1.47
 -19   3  11   15.31    3.18
  19  -3 -11   12.13    1.59
 -19   3  11   15.60    3.58
 -19  -3  11    9.13    2.74
 -19  -3  11    6.65    2.75
 -19  -3  12  177.33   11.31
 -19  -3  12  171.39    9.56
 -19   3  12  173.90   10.48
  19  -3 -12  193.39    7.61
 -19   3  12  152.26   11.47
 -19  -3  12  176.97   10.20
 -19  -3  13    0.69    2.51
 -19   3  13   -1.14    2.28
 -19  -3  13    2.19    2.19
 -19   3  13    0.12    2.20
 -19  -3  13    1.71    2.28
 -19   3  14   65.23    6.30
 -19  -3  14   59.86    4.75
 -19  -3  14   57.72    6.16
 -19   3  14   57.47    5.92
 -19  -3  14   61.65    6.04
 -19   3  15    9.53    4.07
 -19  -3  15   10.21    2.32
 -19  -3  15    5.35    4.10
 -19   3  15    6.89    2.87
 -19   3  16   29.30    4.54
 -19   3  16   43.76    5.41
 -19  -3  16   31.63    4.78
 -19  -3  16   28.55    4.44
 -19  -3  16   29.22    3.60
 -19  -3  17   16.03    4.21
 -19  -3  17   16.43    3.24
 -19   3  17   25.12    4.42
 -19  -3  17   19.54    3.86
 -19   3  17   20.55    4.39
 -19   3  18   27.30    5.09
 -19  -3  18   23.26    4.08
 -19  -3  18   21.81    5.79
 -19   3  18   19.43    4.19
 -19   3  19   11.40    4.89
 -19   3  19   12.74    4.28
 -19  -3  19   11.56    3.74
 -19   3  20   12.86    4.29
 -19  -3  20    5.99    4.30
 -19   3  20    6.63    3.61
 -19   5   1   34.94    4.65
 -19  -5   1   37.94    4.80
 -19  -5   1   31.79    4.69
 -19   5   2   13.37    3.85
 -19  -5   2    6.05    2.97
 -19  -5   2    9.37    3.43
 -19  -5   2   12.61    2.29
 -19  -5   3  162.26   10.47
 -19  -5   3  160.17   11.32
 -19   5   3  153.22   10.30
 -19   5   4   -0.45    1.92
 -19  -5   4    0.34    1.71
 -19  -5   4    4.83    2.19
 -19  -5   5   28.73    3.31
 -19   5   5   31.18    3.95
 -19  -5   5   43.89    4.95
 -19  -5   6    0.12    2.65
 -19  -5   6   -0.34    1.37
  19  -5  -6    0.11    1.47
 -19  -5   7   53.75    4.22
  19  -5  -7   56.81    4.62
 -19   5   8    2.47    2.80
 -19  -5   8    3.87    1.82
  19  -5  -8    6.75    2.03
 -19  -5   8    6.20    3.44
 -19   5   9  110.49    8.64
 -19  -5   9  102.19    8.14
  19  -5  -9  130.66    8.55
  19  -5 -10   -1.12    1.91
 -19  -5  10    5.37    2.51
 -19   5  10   -1.12    3.82
 -19   5  11   99.23    8.33
 -19  -5  11  108.65    7.87
  19  -5 -11   98.75    7.42
  19  -5 -12    0.67    1.35
 -19  -5  12   -1.82    3.64
 -19   5  12    6.88    4.06
 -19   5  13  104.96    9.96
 -19  -5  13   96.73    8.97
 -19   5  14   15.89    4.77
 -19   5  15   44.17    5.92
 -19   5  16    4.11    3.65
 -19  -7   2    6.93    3.18
 -19   7   2    6.80    3.40
 -19  -7   3   -0.45    2.61
 -19   7   3   -0.91    2.72
 -19   7   4   22.43    4.58
 -19  -7   4   19.64    3.52
  19  -7  -4   10.40    9.38
 -19   7   5    0.89    3.23
  19  -7  -5    5.42    3.73
 -19   7   6   45.78    6.45
 -19  -7   6   33.92    4.83
  19  -7  -6   59.76    6.32
 -19  -7   7   -0.92    2.64
  19  -7  -7    5.07    3.72
 -19   7   7    1.55    3.11
  19  -7  -8   68.16    7.31
 -19  -7   8   63.76    7.33
 -19   7   8   50.82    6.66
  19  -7  -9    3.15    2.70
 -19   7   9    4.33    3.44
  19  -7 -10   51.83    5.39
 -19  -7  10   52.94    6.72
 -19   7  10   47.80    6.34
  19  -7 -11    4.60    2.58
 -19   7  11    2.90    4.79
  18   0  -1   -1.85    2.66
 -18   0   1   -0.45    1.25
  18   0  -1    3.37    1.46
 -18   0   1    0.00    1.71
 -18   0   2   33.48    3.77
 -18   0   2   30.23    2.95
  18   0  -2   39.63    3.72
  18   0  -2   25.51    3.81
 -18   0   3   -1.26    1.71
  18   0  -3    1.73    1.84
 -18   0   3   -0.11    1.02
  18   0  -3   -0.90    1.02
 -18   0   4  360.28   15.46
  18   0  -4  400.65   14.74
 -18   0   4  359.04   16.75
  18   0  -4  326.78   16.78
 -18   0   5    0.34    0.90
 -18   0   5    5.27    2.52
 -18   0   5    4.12    1.83
  18   0  -5    1.02    1.02
 -18   0   6  238.75   10.53
 -18   0   6  253.63   10.99
 -18   0   6  242.39   11.85
  18   0  -6  253.61   11.67
 -18   0   7   -0.68    0.45
 -18   0   7   -0.92    1.61
 -18   0   7    0.92    1.72
  18   0  -7    0.23    0.46
 -18   0   8   40.77    3.58
 -18   0   8   28.25    3.77
 -18   0   9   -2.63    1.71
 -18   0   9   -0.23    1.73
 -18   0  10   33.59    3.31
 -18   0  10   33.90    3.82
 -18   0  11   -0.46    1.85
 -18   0  11   -0.23    1.71
 -18   0  12    1.49    2.30
 -18   0  12    2.05    2.05
 -18   0  12    0.12    1.85
 -18   0  13   -0.81    1.85
 -18   0  13   -1.14    1.71
 -18   0  13   -0.46    1.73
 -18   0  14    7.64    2.66
 -18   0  14    7.98    2.96
 -18   0  14    5.08    3.00
 -18   0  15    0.80    1.82
 -18   0  15    0.46    2.19
 -18   0  15    1.51    1.86
 -18   0  16  363.60   18.90
 -18   0  16  367.13   20.96
 -18   0  16  331.96   19.59
 -18   0  17   -3.22    2.76
 -18   0  17    1.63    3.03
 -18   0  17    1.59    1.93
 -18   0  18   75.67    7.59
 -18   0  18  100.85    6.59
 -18   0  18   88.47    7.34
 -18   0  19    2.84    2.04
 -18   0  19   -0.35    3.26
 -18   0  19    0.80    3.10
 -18   0  20   32.39    5.40
 -18   0  20   43.03    5.34
 -18   0  20   34.14    4.42
 -18   0  21    2.20    3.01
 -18   0  21   -4.94    3.10
 -18   2   1  359.98   17.34
  18  -2  -1  307.26   18.37
  18  -2  -1  378.04   18.64
 -18  -2   1  367.89   17.09
  18   2  -1  388.00   18.16
 -18  -2   1  376.48   17.62
 -18   2   2   13.12    1.92
  18  -2  -2   11.77    3.15
  18  -2  -2   17.12    2.70
 -18  -2   2   11.01    2.41
 -18  -2   2   12.90    2.06
 -18  -2   2   17.10    2.62
  18  -2  -3  185.19   11.98
  18   2  -3  223.83   10.15
 -18  -2   3  202.26   10.73
  18  -2  -3  222.70   11.85
 -18  -2   3  192.27    9.39
 -18  -2   3  225.99   10.90
 -18   2   3  218.21   11.54
  18   2  -4    0.35    1.04
 -18  -2   4    1.84    2.07
  18  -2  -4    1.69    1.58
 -18   2   4    2.37    1.47
 -18  -2   4   -1.61    1.83
  18  -2  -4    1.62    2.08
 -18  -2   4    0.11    1.25
  18  -2  -5  255.95   15.94
 -18  -2   5  284.82   11.40
  18   2  -5  313.34   13.55
 -18  -2   5  274.60   13.02
 -18   2   5  290.12   13.02
  18  -2  -5  287.62   13.55
 -18  -2   5  284.02   13.31
  18   2  -6   23.02    1.82
 -18   2   6   13.74    2.63
  18  -2  -6    9.08    2.76
 -18   2   6   16.97    1.92
 -18  -2   6   19.02    2.98
 -18  -2   6   15.91    2.88
 -18  -2   6   15.09    1.48
  18  -2  -6   20.72    1.92
 -18  -2   7  122.16    5.55
  18  -2  -7  104.31    7.80
 -18  -2   7  110.59    5.79
 -18  -2   7  111.12    7.16
 -18   2   7  127.12    7.34
  18  -2  -7  127.20    6.66
 -18  -2   7  122.88    7.10
 -18   2   7  123.00    6.57
 -18   2   8    2.06    1.83
  18  -2  -8    1.35    0.90
  18  -2  -8   -0.34    0.79
 -18  -2   8    1.04    2.31
 -18   2   8    4.49    2.88
 -18  -2   8    0.92    1.95
 -18   2   9  234.74   11.71
 -18  -2   9  234.18   11.34
  18  -2  -9  226.09   10.15
 -18  -2   9  221.24   10.84
  18  -2  -9  227.21    9.18
 -18   2   9  219.88   11.78
 -18   2  10    4.35    2.75
  18  -2 -10    2.47    0.56
 -18   2  10    3.24    1.97
  18  -2 -10    3.41    0.57
 -18  -2  10    1.83    1.94
 -18  -2  10    3.80    2.19
 -18  -2  11  360.24   16.47
 -18   2  11  393.73   20.17
 -18   2  11  386.57   18.17
 -18  -2  11  372.71   17.60
 -18   2  11  379.27   18.13
 -18   2  12   11.95    3.02
 -18  -2  12   11.98    2.30
 -18   2  12   15.21    2.97
 -18  -2  12   14.46    3.21
 -18   2  12   14.30    2.86
 -18  -2  12   17.81    3.54
 -18  -2  13  123.07    7.53
 -18   2  13  130.27    8.39
 -18   2  13  132.46    8.71
 -18  -2  13  127.19    8.37
 -18   2  13  127.14    7.90
 -18  -2  13  121.49    8.56
 -18  -2  14    6.38    2.55
 -18  -2  14    7.55    2.75
 -18   2  14    7.32    2.67
 -18   2  14    8.34    2.51
 -18   2  14    6.22    2.53
 -18  -2  14    6.27    2.28
 -18  -2  15   65.13    5.81
 -18  -2  15   65.57    5.47
 -18  -2  15   63.76    6.17
 -18   2  15   62.16    5.66
 -18   2  15   63.65    6.97
 -18   2  16   -0.70    1.97
 -18  -2  16   -0.68    2.51
 -18   2  16    0.93    2.44
 -18  -2  16   -1.02    2.84
 -18  -2  16    2.91    2.44
 -18  -2  17   82.92    6.93
 -18   2  17  102.51    7.78
 -18  -2  17   95.38    7.44
 -18   2  17   90.45    7.66
 -18  -2  17   87.14    7.64
 -18  -2  18   16.18    4.10
 -18   2  18   17.41    4.06
 -18  -2  18   12.17    3.36
 -18   2  18   16.39    3.95
 -18  -2  18   18.83    4.20
 -18  -2  19    2.54    2.08
 -18  -2  19    0.34    2.27
 -18  -2  19   -1.37    2.96
 -18   2  19   -0.12    3.02
 -18   2  19   -1.51    2.67
 -18  -2  20   -0.90    2.04
 -18  -2  20    0.92    2.30
 -18  -2  20    2.51    3.64
 -18   2  20    2.90    4.41
 -18   2  20   -4.99    4.75
 -18   2  21   41.30    6.38
 -18   2  21   38.72    6.14
 -18  -4   1    8.70    2.86
 -18   4   1   16.43    2.83
 -18  -4   1   24.88    3.31
 -18  -4   1   26.70    3.67
 -18  -4   2  158.08    8.60
 -18  -4   2  141.58    9.06
 -18  -4   2  152.84    9.17
 -18   4   2  140.96    8.16
  18   4  -3   60.34    4.72
 -18  -4   3   51.26    4.24
 -18  -4   3   51.32    4.14
 -18   4   3   43.67    4.07
 -18  -4   3   52.54    4.92
 -18  -4   4  183.15   10.08
  18   4  -4  187.96    9.07
  18  -4  -4  175.40   10.82
 -18   4   4  176.74   10.75
 -18  -4   4  166.64    9.51
 -18  -4   4  174.34    8.29
 -18  -4   5   38.48    3.46
 -18  -4   5   36.12    3.55
  18  -4  -5   40.16    3.71
 -18   4   5   33.80    3.28
  18   4  -5   57.66    4.11
 -18   4   6   48.23    3.62
 -18  -4   6   35.99    3.32
  18  -4  -6   46.80    3.70
 -18  -4   6   39.82    3.19
 -18  -4   6   60.02    4.96
  18  -4  -7   73.06    5.71
 -18  -4   7   66.48    4.66
  18  -4  -7   74.25    5.08
 -18  -4   7   61.67    4.69
 -18  -4   8   34.01    3.68
 -18  -4   8   24.08    2.63
 -18  -4   8   28.20    2.62
  18  -4  -8   39.01    3.91
  18  -4  -8   39.32    3.61
 -18   4   9  178.09   11.07
  18  -4  -9  187.15    8.46
 -18  -4   9  175.23   10.21
  18  -4  -9  179.52   10.16
 -18  -4   9  165.07   10.85
 -18  -4  10   85.75    4.45
  18  -4 -10   93.34    5.45
  18  -4 -10   96.98    5.30
 -18  -4  10   89.94    6.41
 -18   4  10   84.39    6.44
 -18  -4  11    6.28    2.74
  18  -4 -11    8.07    1.66
  18  -4 -11   15.20    2.03
 -18   4  11    8.15    2.83
 -18  -4  12   41.32    3.58
 -18   4  12   36.34    3.86
  18  -4 -12   54.03    4.40
 -18  -4  12   37.60    4.79
 -18   4  13    7.97    3.08
 -18  -4  13    9.21    3.07
 -18  -4  13    5.09    2.08
  18  -4 -13   10.72    1.92
  18  -4 -14   85.68    4.86
 -18   4  14   56.01    5.60
 -18   4  14   69.38    7.32
 -18  -4  14   74.76    5.68
 -18   4  15    3.10    3.67
 -18   4  15    5.35    2.91
 -18   4  16   81.22    8.17
 -18   4  16   59.06    6.76
 -18   4  17   17.02    4.31
 -18   4  18   40.56    6.24
 -18   4  18   22.16    5.13
 -18   4  19   -0.35    3.36
 -18   4  19    4.78    3.27
 -18  -6   1    6.38    2.51
 -18   6   1   -0.23    2.50
 -18  -6   2   14.23    2.53
 -18  -6   2    2.73    2.16
 -18   6   2    4.76    3.51
 -18  -6   3   55.09    5.06
 -18   6   3   59.88    6.23
 -18  -6   3   49.53    5.24
 -18  -6   4   21.64    3.57
 -18   6   4   18.09    3.28
 -18  -6   4   13.20    2.50
 -18  -6   5   24.06    3.57
 -18  -6   5   14.21    2.73
  18  -6  -5   19.43    3.39
 -18  -6   6   27.93    3.79
  18  -6  -6   22.00    3.38
 -18   6   6   19.22    4.69
 -18  -6   6   14.77    2.73
  18  -6  -7   25.58    3.38
 -18  -6   7   20.33    2.95
 -18   6   7   15.74    3.35
 -18  -6   7   22.37    4.02
 -18  -6   8   40.75    4.54
 -18   6   8   50.80    5.25
 -18  -6   8   50.24    5.61
  18  -6  -8   59.30    5.40
 -18  -6   9   50.80    5.71
 -18   6   9   50.95    5.37
  18  -6  -9   56.74    5.96
 -18   6  10   -1.45    2.46
  18  -6 -10    3.37    1.91
  18  -6 -11   12.22    3.03
 -18   6  11   -2.47    3.81
 -18   6  12    6.19    3.15
  18  -6 -12   -1.46    2.02
  18  -6 -13    6.61    2.02
 -18   6  13    6.10    3.27
 -18   6  14   11.21    5.21
 -18   6  15   41.71    5.91
 -17   1   1  207.56   10.51
 -17   1   1  187.15    9.64
  17  -1  -1  180.83   10.48
  17   1  -1  196.54   10.56
  17   1  -1  183.68   10.68
  17  -1  -1  194.81   10.45
 -17  -1   1  191.17    8.89
 -17  -1   1  192.59    9.05
  17   1  -2  109.17    6.26
  17  -1  -2   95.62    5.72
 -17   1   2   96.13    5.32
  17  -1  -2   86.57    5.92
 -17  -1   2  100.08    5.35
 -17  -1   2   85.88    5.96
 -17   1   2  104.82    6.51
 -17  -1   3   50.31    3.52
 -17   1   3   49.38    3.39
 -17  -1   3   59.72    4.00
  17  -1  -3   54.61    4.86
 -17   1   3   41.70    4.11
  17  -1  -3   57.70    4.04
  17   1  -3   56.79    4.23
 -17  -1   3   50.40    4.81
 -17   1   4    1.69    1.13
  17  -1  -4    2.19    1.85
 -17  -1   4    1.59    1.02
 -17  -1   4    3.55    1.95
  17  -1  -4    1.90    0.90
 -17  -1   4    0.80    1.49
 -17   1   4    4.00    1.83
  17   1  -4    4.59    1.03
  17   1  -5   70.87    4.48
  17  -1  -5   57.38    4.95
 -17  -1   5   57.70    3.62
 -17   1   5   49.75    3.39
  17  -1  -5   62.26    3.70
 -17   1   5   56.30    4.24
 -17   1   5   58.77    4.35
 -17  -1   5   59.69    4.35
 -17  -1   5   65.11    4.37
 -17   1   6   49.73    2.72
  17  -1  -6   56.46    3.36
 -17  -1   6   48.56    4.12
  17  -1  -6   49.41    4.47
 -17  -1   6   46.59    4.15
 -17   1   6   47.68    3.78
 -17   1   6   41.58    4.14
 -17  -1   6   50.83    2.83
  17   1  -6   52.49    2.75
 -17  -1   7   75.64    5.20
 -17   1   7   78.61    3.86
 -17   1   7   72.50    5.61
 -17  -1   7   76.24    3.18
 -17  -1   7   71.79    5.38
  17  -1  -7   74.01    4.16
 -17   1   7   75.59    5.07
 -17   1   8   57.41    4.62
 -17  -1   8   64.02    4.97
  17  -1  -8   64.06    2.61
  17  -1  -8   63.63    2.73
 -17  -1   8   52.07    4.01
 -17   1   8   54.54    5.03
 -17  -1   9   28.19    3.35
 -17  -1   9   34.09    4.12
 -17   1   9   38.54    4.17
 -17   1   9   44.47    4.12
 -17  -1  10   -1.37    1.49
 -17   1  10    0.00    1.49
 -17  -1  10    0.35    1.62
 -17   1  10   -0.58    1.74
 -17   1  11   53.35    4.34
 -17  -1  11   52.77    4.68
 -17  -1  11   47.85    4.27
 -17   1  11   47.10    4.36
 -17   1  11   50.32    4.29
 -17   1  12  214.37   10.60
 -17  -1  12  220.82   10.98
 -17   1  12  196.54   10.56
 -17   1  12  218.54   10.63
 -17  -1  12  213.35   11.29
 -17  -1  12  232.27   11.19
 -17   1  13   91.86    6.40
 -17  -1  13   99.33    6.27
 -17  -1  13   96.24    6.67
 -17  -1  13   93.27    6.26
 -17   1  13   92.15    6.26
 -17   1  13  111.16    6.24
 -17  -1  14  107.43    7.52
 -17   1  14  114.00    7.88
 -17   1  14  121.58    7.42
 -17  -1  14  123.90    7.92
 -17   1  14  113.53    7.54
 -17  -1  14  124.61    7.79
 -17   1  15    2.51    1.82
 -17   1  15    3.36    3.13
 -17  -1  15    0.82    2.33
 -17   1  15    1.51    2.90
 -17  -1  15    1.83    2.29
 -17   1  16   15.37    3.38
 -17  -1  16   14.46    2.80
 -17  -1  16    5.91    3.07
 -17  -1  16   11.92    3.32
 -17   1  16    9.83    3.12
 -17   1  16   11.73    2.96
 -17  -1  17   37.02    4.43
 -17  -1  17   40.07    5.04
 -17  -1  17   42.41    4.20
 -17   1  17   36.53    4.21
 -17   1  17   45.81    5.36
 -17   1  17   28.56    4.97
 -17   1  18   78.10    6.76
 -17  -1  18   89.65    6.86
 -17  -1  18   72.60    6.24
 -17   1  18   72.90    6.93
 -17   1  18   93.36    7.28
 -17  -1  18   76.99    7.78
 -17   1  19    4.08    2.68
 -17   1  19    2.50    1.93
 -17  -1  19    9.95    3.54
 -17  -1  19    6.61    3.25
 -17   1  19    0.23    2.77
 -17  -1  19    0.57    2.61
 -17  -1  20    3.51    3.06
 -17   1  20   10.46    3.49
 -17  -1  20   13.05    3.81
 -17   1  20   10.96    3.69
 -17  -1  20    6.74    3.54
 -17  -1  21   12.91    3.89
 -17  -1  21    7.71    3.80
 -17   1  21   15.19    4.64
 -17   1  21    6.69    3.69
 -17   3   1  139.86    7.82
  17  -3  -1  147.47    9.52
 -17  -3   1  142.13    7.80
 -17  -3   1  141.21    7.75
 -17  -3   1  150.66    8.50
  17   3  -1  144.21    9.01
  17  -3  -2   68.73    5.88
 -17  -3   2   69.67    4.70
 -17   3   2   71.51    4.98
 -17  -3   2   68.01    5.03
 -17  -3   2   67.23    5.51
  17   3  -2   69.62    5.31
 -17  -3   3    6.20    1.84
 -17  -3   3    3.44    2.18
  17  -3  -3    4.54    2.68
 -17   3   3    3.85    1.47
  17   3  -3    1.38    1.27
  17  -3  -3    1.36    1.36
 -17  -3   3   -2.06    1.60
 -17   3   4   64.13    4.64
  17  -3  -4   53.91    5.68
  17  -3  -4   72.03    4.86
  17   3  -4   75.57    5.06
 -17  -3   4   64.99    4.82
 -17  -3   4   72.02    4.49
 -17  -3   4   69.38    4.01
  17  -3  -5    3.38    1.24
 -17   3   5    4.53    1.70
 -17  -3   5    2.40    1.03
 -17  -3   5    5.65    2.19
  17   3  -5    4.91    1.71
 -17  -3   5    0.11    1.83
  17  -3  -5    0.35    1.85
  17  -3  -6    7.02    2.65
 -17   3   6   11.43    1.81
 -17  -3   6    8.01    1.37
  17  -3  -6   10.71    2.03
 -17  -3   6   10.26    2.08
 -17  -3   6    9.27    2.75
 -17  -3   7  450.24   20.73
  17  -3  -7  374.73   21.68
  17  -3  -7  464.37   17.79
 -17  -3   7  432.10   18.45
  17  -3  -7  472.64   20.69
 -17  -3   7  460.15   16.61
  17  -3  -8  270.64   12.32
 -17  -3   8  253.51   12.90
 -17  -3   8  267.40   12.21
  17  -3  -8  242.80   14.63
  17  -3  -8  302.16   13.21
 -17  -3   8  279.10   12.35
 -17  -3   9    5.25    0.80
 -17   3   9    7.26    2.27
  17  -3  -9    4.97    2.37
  17  -3  -9    9.08    1.23
 -17  -3   9    6.09    2.53
 -17  -3   9    7.84    0.91
  17  -3  -9   10.37    1.35
 -17   3  10  133.94    7.62
 -17   3  10  120.05    7.87
  17  -3 -10  117.47    8.92
 -17  -3  10  134.36    8.03
 -17  -3  10  120.16    4.89
  17  -3 -10  142.08    7.85
 -17  -3  10  124.98    4.87
  17  -3 -10  136.62    5.88
  17  -3 -11   10.82    3.49
 -17   3  11   15.88    2.90
  17  -3 -11   19.83    1.90
 -17  -3  11   14.42    2.98
  17  -3 -11   19.92    2.04
 -17   3  11   14.58    2.85
 -17  -3  12  108.61    7.43
 -17   3  12  110.67    7.90
 -17  -3  12  115.90    7.29
  17  -3 -12  126.23    6.02
 -17   3  12  120.82    8.35
  17  -3 -12  128.19    6.57
  17  -3 -13   57.96    3.84
 -17   3  13   55.98    5.16
 -17   3  13   47.21    5.23
 -17  -3  13   51.18    3.83
 -17  -3  13   42.07    5.13
  17  -3 -13   54.13    3.99
 -17   3  14   94.17    7.69
  17  -3 -14  127.07    6.98
 -17  -3  14  116.74    7.21
 -17   3  14  108.10    8.06
 -17  -3  15   28.36    3.02
  17  -3 -15   28.94    2.58
 -17   3  15   30.72    4.51
 -17   3  15   15.38    3.49
  17  -3 -16   40.18    3.15
 -17   3  16   29.53    4.17
 -17  -3  16   22.26    3.25
 -17   3  16   21.32    4.31
 -17   3  17    6.06    3.03
 -17   3  17   -0.81    2.67
 -17  -3  17    3.75    2.39
 -17  -3  17    1.62    1.50
 -17   3  18   35.78    5.71
 -17   3  18   36.14    5.81
 -17  -3  18   30.74    4.65
 -17   3  19   81.48    8.26
 -17  -3  19   73.04    7.25
 -17   3  19   59.89    7.46
 -17  -3  20   18.77    3.73
 -17   3  20   13.25    4.18
 -17   3  20   16.66    4.08
 -17  -5   1   43.09    4.80
 -17   5   1   49.34    4.77
 -17  -5   1   48.58    3.78
 -17   5   2   29.68    3.63
 -17  -5   2   36.47    3.79
 -17  -5   2   30.27    3.43
 -17   5   3  190.83   11.33
 -17  -5   3  169.72    9.67
 -17  -5   3  178.05   11.43
 -17  -5   4   33.50    2.99
 -17  -5   4   21.56    3.19
 -17   5   4   22.62    3.17
 -17  -5   5   98.81    6.85
 -17  -5   5  106.02    6.45
 -17   5   5   99.24    7.01
  17  -5  -5   98.95    7.20
 -17  -5   6    7.01    2.07
 -17  -5   6    4.78    1.82
  17  -5  -6    5.53    2.37
 -17  -5   6    5.01    1.59
  17  -5  -7    0.90    1.35
 -17   5   7   -0.56    2.02
 -17  -5   7   -0.11    1.14
 -17  -5   7   -0.69    1.72
  17  -5  -7   -0.11    1.65
  17  -5  -8   10.70    2.03
 -17  -5   8    5.91    1.82
 -17  -5   8    4.69    2.40
 -17   5   8    8.65    2.81
 -17   5   9   38.34    4.39
  17  -5  -9   47.11    4.27
 -17  -5   9   44.66    4.46
 -17  -5   9   37.17    3.30
  17  -5 -10    0.45    1.12
 -17  -5  10    0.45    1.48
 -17   5  10    0.90    2.25
 -17   5  11   36.26    5.08
 -17  -5  11   27.71    2.73
 -17  -5  11   33.47    3.12
  17  -5 -11   44.68    3.82
 -17   5  12   13.94    3.51
  17  -5 -12   27.95    3.71
 -17   5  13   28.66    4.89
  17  -5 -13   19.77    2.81
  17  -5 -14   41.00    4.38
 -17   5  14   32.19    5.02
 -17   5  15   51.77    6.64
  17  -5 -15   54.69    5.28
 -17   5  16   15.63    4.14
 -17   5  17   26.03    6.22
 -17   5  18    4.27    3.69
 -17   7   1    2.38    2.95
 -17  -7   1    3.87    2.73
 -17  -7   2   20.83    3.87
 -17   7   2   25.85    4.42
 -17   7   3    3.24    2.90
 -17  -7   3    1.93    3.53
 -17   7   3    4.98    2.94
  17  -7  -4   59.01    6.67
 -17   7   4   58.16    6.36
 -17  -7   4   57.52    4.83
 -17  -7   4   45.61    5.69
 -17  -7   5    0.92    2.87
 -17  -7   5    3.64    2.27
  17  -7  -5    1.35    2.26
 -17   7   5    2.89    3.11
 -17  -7   6   50.57    5.51
 -17   7   6   56.53    7.34
 -17  -7   6   43.10    4.89
  17  -7  -6   42.28    4.85
 -17   7   7    8.66    3.44
 -17  -7   7    5.46    2.39
  17  -7  -7   10.81    2.70
 -17  -7   7    3.20    2.63
 -17   7   8   52.23    6.45
  17  -7  -8   63.53    6.52
 -17  -7   8   45.70   11.60
  17  -7  -9    1.24    2.36
 -17   7   9    6.68    4.23
  17  -7 -10   73.43    7.40
 -17   7  10   62.03    7.26
 -17   7  11   56.17    6.49
  17  -7 -11   63.82    6.16
  17  -7 -12    1.57    2.46
 -17   7  12    1.46    3.37
 -17   7  13    2.93    4.51
  17  -7 -13    8.16    3.46
 -17   7  14    3.35    2.46
 -16   0   1    2.06    2.06
 -16   0   1    0.91    1.48
  16   0  -1   -0.90    1.12
  16   0  -1   -0.46    1.50
 -16   0   2   94.96    5.95
  16   0  -2   98.91    5.96
 -16   0   2   89.76    4.88
  16   0  -2   73.41    5.77
 -16   0   3   -1.81    1.02
  16   0  -3    0.58    1.38
 -16   0   3    0.69    1.49
  16   0  -3    1.57    1.24
 -16   0   4  140.46    7.33
 -16   0   4  152.23    7.21
  16   0  -4  158.95    6.55
  16   0  -4  140.51    7.93
 -16   0   4  133.95    6.68
 -16   0   5    2.30    1.61
 -16   0   5   -0.57    0.45
  16   0  -5    0.23    0.79
 -16   0   5    1.49    2.29
 -16   0   6  323.40   13.39
 -16   0   6  311.02   13.51
  16   0  -6  348.10   12.58
 -16   0   6  336.39   11.93
 -16   0   7    3.81    1.85
  16   0  -7    0.80    0.23
 -16   0   7    1.49    2.06
 -16   0   8  275.51   11.47
 -16   0   8  266.16   12.02
 -16   0   9    1.04    1.74
 -16   0   9   -1.94    1.49
 -16   0  10  209.83   10.40
 -16   0  10  197.81   10.19
 -16   0  11    1.71    1.60
 -16   0  11    1.15    1.50
 -16   0  11    2.89    2.43
 -16   0  12    2.31    2.43
 -16   0  12   -1.39    2.08
 -16   0  12   -0.68    1.48
 -16   0  13    0.23    1.85
 -16   0  13   -0.46    1.39
 -16   0  13    1.37    1.71
 -16   0  14  204.55   11.30
 -16   0  14  194.89    9.35
 -16   0  14  213.86   11.88
 -16   0  15    0.34    1.37
 -16   0  15   -0.92    3.11
 -16   0  15   -3.15    2.22
 -16   0  16   53.38    5.06
 -16   0  16   66.53    4.89
 -16   0  16   61.55    5.14
 -16   0  17   -0.68    1.48
 -16   0  17    2.22    2.10
 -16   0  17    1.84    2.53
 -16   0  18   40.54    3.86
 -16   0  18   39.40    4.66
 -16   0  18   41.81    5.28
 -16   0  19   -0.79    1.59
 -16   0  19   -1.63    2.09
 -16   0  19   -0.23    2.64
 -16   0  20   24.21    4.93
 -16   0  20   24.00    3.94
 -16   0  21   -2.31    3.58
 -16   0  21   -0.11    2.98
 -16   0  22    4.26    3.34
 -16   0  22    5.39    3.56
  16  -2  -1  149.63    9.39
  16   2  -1  172.99    9.64
  16  -2  -1  158.13    9.05
 -16   2   1  152.50    7.71
 -16  -2   1  155.42    7.45
  16  -2  -1  152.21    9.93
 -16  -2   1  146.28    7.74
 -16   2   2   50.45    3.85
 -16  -2   2   53.53    3.88
 -16  -2   2   47.93    3.66
  16  -2  -2   47.20    4.75
  16  -2  -2   52.03    4.07
  16  -2  -2   49.11    4.54
 -16  -2   2   42.80    3.79
  16   2  -2   62.67    4.95
  16  -2  -3   64.55    3.73
  16  -2  -3   47.09    4.41
 -16  -2   3   52.96    3.56
 -16   2   3   58.91    3.85
  16   2  -3   64.25    4.49
  16  -2  -3   48.54    4.74
 -16  -2   3   56.70    3.66
 -16  -2   3   61.61    4.13
  16  -2  -4    3.93    1.96
 -16  -2   4    7.36    2.07
 -16  -2   4    7.54    1.26
  16   2  -4   10.70    1.61
  16  -2  -4   10.27    1.81
  16  -2  -4    8.58    2.26
 -16  -2   4    7.34    2.06
 -16   2   4    7.47    1.24
  16   2  -5   10.07    1.26
 -16   2   5   10.53    1.59
  16  -2  -5   11.28    1.47
  16  -2  -5    5.19    2.59
 -16  -2   5    5.76    2.31
 -16  -2   5   10.78    2.41
  16  -2  -5    7.94    2.88
 -16  -2   5    8.44    1.37
 -16   2   6   11.90    1.59
  16   2  -6   21.85    1.59
 -16  -2   6   21.93    2.77
  16  -2  -6   23.06    2.98
 -16  -2   6   17.99    2.64
  16  -2  -6   14.87    2.70
 -16  -2   6   17.08    1.37
 -16   2   6   19.45    2.75
  16  -2  -6   20.54    1.92
 -16  -2   7    5.35    0.68
 -16  -2   7    4.96    1.62
 -16  -2   7    3.86    0.68
  16  -2  -7    5.72    2.17
 -16   2   7    3.89    1.95
 -16  -2   7    3.21    1.60
  16  -2  -7    5.98    1.13
 -16   2   7    6.10    1.96
  16  -2  -7    2.03    1.80
  16  -2  -7    6.91    0.91
 -16  -2   8   79.11    3.06
 -16  -2   8   87.67    3.07
 -16  -2   8   87.51    5.65
 -16   2   8   96.87    5.43
  16  -2  -8   96.09    3.97
 -16  -2   8   84.70    5.04
  16  -2  -8   95.71    4.19
  16  -2  -8   77.66    5.36
 -16   2   8   79.65    5.84
  16  -2  -8   75.59    6.08
 -16  -2   9  289.98   13.05
  16  -2  -9  315.85   12.03
 -16  -2   9  282.40   13.25
  16  -2  -9  312.17   12.70
 -16   2   9  294.73   12.86
 -16   2   9  287.08   13.08
  16  -2 -10    3.86    0.68
 -16  -2  10    3.79    1.72
 -16   2  10    1.83    1.60
 -16   2  10    2.74    1.83
 -16  -2  10    2.29    2.17
 -16   2  10    2.32    1.97
 -16   2  11   33.46    3.55
 -16   2  11   35.54    3.95
 -16  -2  11   42.22    3.90
  16  -2 -11   39.33    2.48
  16  -2 -11   43.45    2.15
 -16  -2  11   33.24    4.00
 -16  -2  11   41.67    3.35
 -16   2  11   36.25    3.55
 -16  -2  12    1.15    1.95
  16  -2 -12    0.45    0.45
 -16  -2  12    0.00    2.17
 -16   2  12    0.35    1.73
  16  -2 -12    0.56    0.45
 -16   2  12    0.69    1.49
 -16  -2  12    1.74    1.85
 -16   2  12    0.35    1.63
 -16   2  13  161.31    9.13
  16  -2 -13  169.35    6.84
 -16  -2  13  153.11    9.04
 -16  -2  13  168.55    7.92
 -16   2  13  148.27    9.19
 -16  -2  13  148.84    9.02
  16  -2 -13  174.61    7.20
 -16   2  13  167.12    8.81
 -16   2  14   -1.28    3.02
 -16  -2  14    2.62    1.82
  16  -2 -14    5.86    0.66
 -16  -2  14    6.97    2.40
 -16   2  14    6.14    2.43
 -16  -2  14    3.85    1.75
  16  -2 -14    6.41    0.79
  16  -2 -15  197.23    8.77
 -16   2  15  179.10   11.40
  16  -2 -15  204.45    8.38
 -16   2  15  181.37   11.40
 -16  -2  15  189.85   10.27
 -16  -2  15  172.10   10.93
  16  -2 -16    0.34    0.79
 -16  -2  16    1.02    1.82
 -16   2  16    3.72    2.44
 -16   2  16    0.93    1.98
 -16  -2  16    3.96    2.45
 -16  -2  17   22.94    3.41
 -16   2  17   22.04    4.43
 -16   2  17   18.01    3.60
  16  -2 -17   25.61    2.27
 -16  -2  17   14.86    2.79
 -16   2  18    2.32    3.60
 -16  -2  18   -0.81    2.66
 -16  -2  18    2.95    2.15
 -16   2  18    2.68    2.80
 -16   2  19   29.36    4.99
 -16  -2  19   25.71    3.74
 -16  -2  19   24.05    4.03
 -16   2  19   36.01    5.83
 -16   2  20   -2.20    2.78
 -16  -2  20    1.58    1.92
 -16  -2  20    1.72    2.18
 -16   2  20    0.35    2.68
 -16   2  21   71.77    8.00
 -16   2  21   81.64    8.60
 -16  -4   1    1.72    1.49
 -16   4   1    2.95    1.81
  16   4  -1    9.82    2.77
 -16  -4   1    6.39    1.60
  16  -4  -1    6.87    2.36
 -16  -4   2   76.11    4.93
 -16   4   2   67.15    4.87
 -16  -4   2   60.68    4.47
  16   4  -2   71.17    5.08
  16  -4  -2   65.69    5.06
 -16   4   3  368.55   17.45
 -16  -4   3  381.16   16.35
  16   4  -3  388.06   18.99
  16  -4  -3  391.87   17.79
 -16  -4   3  382.23   18.90
 -16  -4   4   57.73    4.12
 -16   4   4   55.46    4.19
  16  -4  -4   64.28    4.92
 -16  -4   4   65.76    4.84
  16   4  -4   58.64    3.90
 -16   4   5   67.79    4.42
 -16  -4   5   64.55    4.12
  16  -4  -5   64.61    4.79
 -16  -4   5   63.35    4.84
 -16  -4   6   21.12    2.51
  16  -4  -6   22.82    2.88
 -16  -4   6   26.12    2.76
 -16   4   6   20.81    2.49
 -16  -4   6   20.96    2.51
 -16  -4   7    1.37    1.48
 -16  -4   7    1.38    1.49
  16  -4  -7    1.36    1.58
 -16  -4   7    0.23    0.80
  16  -4  -7    0.44    1.21
  16  -4  -8  108.81    5.98
 -16  -4   8   92.27    6.08
 -16  -4   8  103.39    4.80
 -16  -4   8   94.37    5.37
  16  -4  -8  112.68    7.06
 -16   4   8  100.16    6.44
  16  -4  -9    2.03    1.13
 -16   4   9    5.09    2.15
 -16  -4   9    0.34    1.14
 -16  -4   9    1.25    0.80
  16  -4  -9    1.10    1.10
  16  -4 -10   96.97    7.62
  16  -4 -10  120.95    7.90
 -16   4  10  122.03    8.17
 -16  -4  10  116.01    6.50
 -16  -4  10  113.45    6.62
  16  -4 -10  128.49    7.32
 -16  -4  11   26.17    2.16
 -16  -4  11   25.79    2.66
  16  -4 -11   32.31    3.04
  16  -4 -11   25.57    2.63
 -16  -4  11   28.81    2.04
 -16   4  11   26.17    3.64
 -16  -4  12  132.40    7.47
 -16   4  12  128.43    8.60
 -16  -4  12  133.00    7.18
 -16   4  12  137.82    8.68
  16  -4 -12  154.25    7.33
  16  -4 -12  146.90    8.89
 -16  -4  12  147.60    9.06
  16  -4 -13    2.14    1.13
  16  -4 -13    1.86    1.21
 -16  -4  13    1.14    0.91
 -16   4  13    1.63    3.02
 -16  -4  13    2.32    1.16
 -16   4  13    2.98    2.52
  16  -4 -14  137.70    9.38
  16  -4 -14  163.63    7.45
 -16  -4  14  141.70    9.16
 -16   4  14  141.60    9.67
 -16   4  14  115.13    9.56
 -16   4  15    4.96    2.77
 -16  -4  15    3.69    1.73
  16  -4 -15    5.73    1.91
 -16   4  16   71.81    7.71
 -16   4  16   83.09    8.22
  16  -4 -16  103.05    6.18
 -16   4  17   14.49    3.62
  16  -4 -17   21.64    2.80
 -16   4  17   20.41    4.64
 -16   4  18   15.90    4.44
 -16   4  18   23.22    4.41
 -16   4  19   17.54    5.69
 -16   4  19   11.11    3.86
 -16   4  20   27.87    5.57
 -16   4  20   31.56    4.79
 -16   6   1   24.85    3.97
 -16  -6   1   31.83    2.98
 -16  -6   1   20.99    3.31
 -16  -6   2   13.68    3.31
 -16   6   2   10.20    2.95
 -16  -6   2   17.57    2.53
 -16  -6   3   50.05    4.56
 -16  -6   3   61.08    5.52
 -16   6   3   56.49    5.78
 -16   6   4   44.79    4.07
 -16  -6   4   38.64    3.76
 -16  -6   4   46.24    4.26
 -16   6   5   63.87    6.49
 -16  -6   5   59.63    4.83
 -16  -6   5   59.14    5.02
  16  -6  -5   64.75    6.67
 -16  -6   6   78.28    6.04
 -16   6   6  100.79    7.61
  16  -6  -6   93.13    6.66
 -16  -6   6   94.47    6.43
 -16   6   7  174.77   11.08
 -16  -6   7  191.34   11.98
  16  -6  -7  200.66   11.06
  16  -6  -8    9.68    2.70
 -16   6   8    6.94    3.24
 -16  -6   8    4.67    2.39
  16  -6  -9   33.71    3.60
 -16   6   9   38.10    5.16
 -16  -6   9   24.85    3.08
  16  -6 -10    3.14    1.91
 -16   6  10    1.46    3.26
 -16  -6  10    4.22    2.17
 -16   6  11  112.51    9.02
  16  -6 -11  122.58    8.52
 -16  -6  11   92.12    7.07
 -16   6  12   -0.91    3.62
  16  -6 -12    0.67    1.79
 -16   6  13   21.12    4.32
  16  -6 -13   38.72    4.59
  16  -6 -14    6.49    2.13
 -16   6  14    5.70    3.19
 -16   6  15   21.73    5.95
  16  -6 -15   12.31    2.80
  16  -6 -16    0.78    1.90
 -16   6  16   -1.84    3.21
 -16  -8   1    5.24    3.19
 -16   8   1    6.35    3.12
 -16   8   1    8.63    4.77
 -16  -8   2   13.55    3.76
  16  -8  -2   15.75    4.08
 -16   8   2   18.21    4.11
 -16   8   3    0.55    2.99
  16  -8  -3    4.07    3.39
 -16  -8   3    4.33    3.08
  16  -8  -4   33.11    4.97
 -16   8   4   37.25    5.53
 -16  -8   4   15.04    3.53
 -16  -8   5    3.53    3.99
  16  -8  -5    0.68    2.71
 -16   8   5    3.98    4.09
  16  -8  -6   39.78    5.52
 -16   8   6   31.81    4.86
 -16  -8   6   34.43    5.24
 -16  -8   7    8.55    3.08
 -16   8   7   20.34    4.42
  16  -8  -8   24.16    4.38
 -16  -8   8   21.89    4.10
 -16   8   8   19.49    4.32
 -16   8   9    6.33    3.44
  16  -8  -9   -5.16    7.74
 -16   8  10    2.00    4.68
  16  -8 -10    3.02    4.03
 -16   8  11   15.87    4.14
  15   1  -1   67.21    4.48
 -15   1   1   73.52    4.42
 -15  -1   1   73.43    4.11
 -15   1   1   73.22    4.34
  15   1  -1   77.73    4.54
  15  -1  -1   66.50    5.40
 -15  -1   1   69.16    4.93
  15  -1  -1   71.70    4.38
  15  -1  -1   74.08    5.58
  15  -1  -2    1.51    2.09
  15  -1  -2    3.70    1.23
  15  -1  -2    0.22    1.91
 -15  -1   2    3.30    1.48
 -15  -1   2    1.26    2.06
 -15  -1   2    0.34    0.80
 -15   1   2    0.00    1.02
  15   1  -2    0.57    1.25
 -15   1   2    1.26    2.05
  15  -1  -3  202.73    8.32
 -15  -1   3  185.19    8.83
 -15  -1   3  179.96    7.91
  15  -1  -3  187.90    9.89
 -15  -1   3  188.92    8.20
 -15   1   3  201.50    8.72
  15  -1  -3  188.46   10.87
 -15   1   3  196.50    9.26
  15   1  -3  208.17    8.34
  15   1  -4  104.55    4.47
 -15  -1   4   97.87    6.19
 -15  -1   4  102.98    4.55
  15  -1  -4  101.13    4.38
  15  -1  -4   97.66    6.57
 -15  -1   4   91.16    5.18
 -15   1   4   70.91    4.41
  15  -1  -4   92.35    6.06
 -15   1   4   85.21    5.94
 -15  -1   5  337.32   13.31
  15  -1  -5  309.74   14.25
 -15  -1   5  329.79   12.93
  15  -1  -5  315.82   12.68
 -15   1   5  316.47   13.62
 -15   1   5  321.42   12.03
 -15  -1   5  328.45   11.47
  15   1  -5  330.87   13.32
 -15   1   5  308.14   14.59
  15  -1  -6  183.41    7.07
  15  -1  -6  182.82    9.28
  15   1  -6  186.03    6.96
 -15  -1   6  171.67    7.03
 -15   1   6  186.48    8.47
 -15  -1   6  174.43    8.09
 -15  -1   6  168.61    8.48
 -15   1   6  173.72    7.73
 -15   1   6  184.23    7.63
 -15   1   7  223.15    9.96
 -15  -1   7  229.44   10.20
  15  -1  -7  232.80    8.41
 -15  -1   7  216.03    9.49
  15  -1  -7  239.47    9.21
 -15   1   7  214.35    9.37
  15  -1  -8   30.72    1.24
 -15  -1   8   28.03    2.98
 -15  -1   8   29.93    3.00
 -15   1   8   26.06    3.24
 -15   1   8   25.71    3.31
  15  -1  -8   30.77    1.37
 -15  -1   9  144.77    7.44
 -15   1   9  176.74    9.05
 -15  -1   9  149.37    8.20
 -15   1   9  183.33    8.35
 -15   1  10   23.41    2.86
 -15   1  10   24.60    3.13
 -15   1  10   21.23    3.10
 -15  -1  10   22.06    3.09
 -15  -1  10   23.75    2.77
 -15  -1  11   73.08    5.03
 -15   1  11   83.55    5.26
 -15  -1  11   74.69    4.83
 -15   1  11   81.70    4.96
 -15   1  11   68.93    4.76
 -15  -1  11   85.93    4.98
 -15   1  12   91.40    5.92
 -15  -1  12  101.00    6.21
 -15  -1  12  110.10    6.16
 -15   1  12   92.19    5.71
 -15  -1  12  102.57    6.16
 -15   1  12  108.65    6.72
 -15   1  13  168.09    8.91
 -15   1  13  187.13    9.07
 -15  -1  13  180.33   10.15
 -15  -1  13  174.98    9.41
 -15  -1  13  184.39    8.87
 -15   1  13  176.52    9.51
 -15  -1  14   38.38    3.53
 -15   1  14   34.51    3.94
 -15   1  14   47.64    3.99
 -15   1  14   41.37    4.20
 -15  -1  14   37.97    3.74
 -15  -1  14   37.13    3.90
 -15   1  15   17.09    2.51
  15  -1 -15   19.21    1.13
 -15   1  15   14.81    3.12
 -15  -1  15   17.29    2.96
 -15  -1  15   11.22    3.43
 -15  -1  15   14.14    2.81
  15  -1 -15   19.40    1.22
 -15   1  15   17.05    3.04
 -15  -1  16    3.77    2.29
 -15   1  16    1.04    2.08
  15  -1 -16    2.81    0.67
 -15  -1  16    0.93    1.63
 -15   1  16   -1.71    1.94
 -15  -1  16    0.23    1.48
  15  -1 -16    2.94    0.68
 -15   1  16    0.94    1.99
  15   1 -17  104.42    4.50
 -15   1  17   88.59    6.82
 -15  -1  17   82.07    7.09
 -15   1  17   91.52    7.25
 -15  -1  17   93.77    6.13
  15  -1 -17   97.83    6.13
 -15   1  17   79.39    5.80
 -15  -1  17  101.23    6.29
  15  -1 -18   47.36    3.75
 -15  -1  18   40.03    4.20
 -15   1  18   34.09    4.20
 -15   1  18   40.05    4.85
 -15   1  18   40.46    3.75
 -15  -1  18   34.27    4.34
 -15  -1  18   36.10    4.30
 -15   1  19   14.42    2.38
 -15  -1  19   11.33    3.70
 -15   1  19   13.98    3.96
 -15   1  19    7.84    3.35
 -15  -1  19   17.45    2.72
 -15  -1  19   12.22    3.54
 -15  -1  20    3.43    2.97
 -15  -1  20    3.62    1.70
 -15   1  20    4.42    2.67
 -15  -1  20    1.50    2.30
 -15   1  20    7.26    3.11
 -15   1  21    4.96    3.34
 -15  -1  21    3.65    3.31
 -15  -1  21    5.06    2.53
 -15   1  21    7.30    3.01
 -15   1  22    2.31    4.74
 -15  -1  22    3.88    3.77
 -15   1  22   -2.07    3.11
  15   3  -1    3.12    1.50
  15  -3  -1    5.69    2.27
 -15  -3   1    5.74    1.61
 -15   3   1    4.98    1.59
  15  -3  -1    3.27    2.22
 -15  -3   1    5.47    1.71
 -15  -3   1    7.58    2.18
  15  -3  -1    9.50    1.92
 -15  -3   2    8.94    1.72
  15  -3  -2    4.44    2.05
  15   3  -2    8.07    1.73
 -15   3   2    7.58    1.58
 -15  -3   2    3.44    1.61
  15  -3  -2    1.92    2.03
 -15  -3   2    2.29    1.15
  15  -3  -2    4.55    2.68
 -15  -3   3    3.09    1.15
 -15  -3   3    1.38    1.72
  15  -3  -3   -3.19    1.71
  15   3  -3    1.96    1.15
 -15   3   3   -0.11    1.02
  15  -3  -3    1.35    1.24
  15  -3  -3   -1.05    1.63
  15  -3  -4   13.07    2.66
 -15   3   4   17.33    2.27
 -15  -3   4   22.81    2.54
  15  -3  -4   23.61    2.36
  15  -3  -4   17.41    2.85
 -15  -3   4   16.84    1.83
  15   3  -4   24.08    1.95
  15   3  -5   42.13    2.74
  15  -3  -5   30.47    3.64
 -15  -3   5   32.74    2.52
  15  -3  -5   36.32    3.03
 -15   3   5   31.96    2.61
  15  -3  -5   31.43    3.80
 -15  -3   5   37.81    3.11
  15  -3  -6    3.55    2.64
  15  -3  -6    2.04    1.70
 -15  -3   6    5.24    1.25
 -15  -3   6    6.75    1.03
 -15  -3   6    7.03    1.73
  15  -3  -6    8.49    1.34
 -15   3   6    4.99    1.13
 -15  -3   7   21.51    2.76
  15  -3  -7   19.05    3.29
  15  -3  -7   26.03    2.15
  15  -3  -7   18.05    2.74
  15  -3  -7   25.58    2.23
 -15  -3   7   21.10    1.94
 -15  -3   7   20.47    1.72
  15  -3  -8   49.25    3.22
  15  -3  -8   48.78    2.71
  15  -3  -8   36.77    3.99
 -15  -3   8   43.63    3.67
 -15  -3   8   41.91    2.40
  15  -3  -8   39.04    3.85
 -15  -3   8   45.13    2.52
  15  -3  -9   50.74    4.77
 -15  -3   9   57.20    3.20
  15  -3  -9   66.12    3.73
  15  -3  -9   64.67    4.09
  15  -3  -9   59.40    4.97
 -15   3   9   55.76    4.51
 -15   3   9   64.28    4.78
 -15  -3   9   61.83    2.85
 -15  -3   9   59.34    4.24
 -15  -3  10  111.23    5.60
 -15   3  10  117.32    6.74
 -15   3  10  115.64    6.62
 -15  -3  10  115.62    4.77
  15  -3 -10  127.75    6.11
  15  -3 -10  106.63    7.22
  15  -3 -10  121.30    6.06
 -15   3  11   49.25    4.47
 -15  -3  11   52.10    2.49
 -15   3  11   45.91    3.95
  15  -3 -11   52.63    3.63
  15  -3 -11   55.42    3.40
 -15  -3  11   44.91    2.85
 -15  -3  11   50.99    3.60
  15  -3 -11   52.78    4.62
 -15  -3  12  114.12    6.87
 -15   3  12  121.09    7.83
 -15   3  12  114.68    7.22
  15  -3 -12  110.27    6.61
 -15  -3  12  122.31    4.88
  15  -3 -12  113.44    8.33
  15  -3 -12  126.27    5.55
 -15  -3  12  114.53    5.14
 -15  -3  13    3.50    1.75
  15  -3 -13    2.26    1.24
  15  -3 -13    0.11    0.66
 -15   3  13    3.26    1.98
 -15   3  13    1.96    1.96
 -15  -3  13   -0.46    0.68
 -15  -3  13    0.34    0.57
 -15   3  14   21.58    3.03
 -15  -3  14   24.68    3.03
 -15  -3  14   22.84    1.83
  15  -3 -14   28.89    2.59
  15  -3 -14   30.52    2.45
 -15   3  14   25.60    4.06
 -15  -3  15   12.53    1.97
  15  -3 -15   14.85    2.01
 -15   3  15   15.22    3.72
 -15   3  15    9.22    3.15
  15  -3 -15   12.79    1.68
 -15  -3  15    9.93    1.26
 -15   3  16    3.96    2.56
 -15   3  16    1.75    2.22
  15  -3 -16    1.68    1.12
 -15  -3  16   -0.58    1.15
  15  -3 -17   18.82    2.47
 -15   3  17   11.19    3.26
 -15   3  17   10.03    3.50
 -15  -3  17    9.18    2.30
 -15  -3  18   30.29    3.31
  15  -3 -18   50.79    3.82
 -15   3  18   38.38    4.78
 -15   3  18   31.01    4.43
 -15   3  19   33.70    4.90
 -15   3  19   22.02    4.89
 -15   3  20    1.87    2.68
 -15  -3  20    4.29    2.49
 -15   3  20    1.86    3.14
 -15   3  21    5.83    3.50
 -15   3  21   -2.21    3.37
 -15  -5   1  192.75    9.96
  15   5  -1  200.49   11.44
 -15  -5   1  196.30    9.97
 -15   5   1  192.92   10.33
  15   5  -2   13.58    3.45
 -15   5   2   16.43    3.06
 -15  -5   2   19.18    2.64
 -15  -5   2   16.57    2.51
 -15  -5   3  104.02    6.10
  15   5  -3  120.50    6.89
 -15   5   3  110.87    7.25
  15  -5  -3  110.33    7.43
 -15  -5   3   99.59    6.06
 -15  -5   4  120.13    6.68
 -15   5   4  115.70    7.25
  15  -5  -4  125.07    7.73
 -15  -5   4  122.51    6.52
 -15  -5   4  126.21    7.33
 -15  -5   5  180.89    8.74
  15  -5  -5  198.10   10.91
 -15  -5   5  177.05    8.69
 -15  -5   5  182.37    9.83
 -15   5   5  183.77    9.86
 -15  -5   6  123.17    6.97
 -15   5   6  130.91    7.65
 -15  -5   6  126.78    7.65
  15  -5  -6  151.28    8.04
  15  -5  -6  140.52    8.56
 -15  -5   6  126.61    7.46
  15  -5  -7  112.39    7.44
  15  -5  -7  126.46    6.44
 -15  -5   7  100.48    5.94
 -15  -5   7   92.96    6.17
 -15   5   7  103.88    6.98
  15  -5  -8   54.73    4.70
 -15   5   8   54.71    5.07
  15  -5  -8   57.82    4.29
 -15  -5   8   51.06    3.43
 -15  -5   8   48.61    3.89
  15  -5  -9   17.21    2.59
 -15  -5   9   15.20    2.17
 -15  -5   9   10.65    2.06
 -15   5   9   14.33    3.27
  15  -5  -9   13.74    2.73
 -15   5  10  100.28    7.81
  15  -5 -10  113.68    5.96
 -15  -5  10  102.19    5.67
 -15  -5  10   98.24    6.41
  15  -5 -10  103.91    6.47
 -15  -5  11   60.75    4.64
  15  -5 -11   77.78    5.62
 -15  -5  11   54.85    4.58
  15  -5 -11   59.84    5.49
 -15   5  11   66.22    5.80
 -15  -5  11   59.61    4.58
 -15   5  12  148.36   10.27
 -15  -5  12  142.78    9.39
 -15  -5  12  144.30    7.40
  15  -5 -12  168.78    9.89
  15  -5 -13  178.68   10.79
 -15  -5  13  156.74   10.87
 -15   5  13  178.13   11.91
 -15   5  14   11.03    3.10
  15  -5 -14   24.47    2.92
 -15  -5  14   14.50    2.40
  15  -5 -15   56.55    4.72
 -15   5  15   39.42    4.84
 -15   5  16   11.32    3.24
  15  -5 -16   11.21    2.58
 -15   5  17   59.28    6.37
  15  -5 -17   60.27    5.72
 -15   5  17   38.81    5.61
 -15   5  18    1.17    2.81
 -15   5  18    0.93    3.48
 -15   5  19   25.16    4.45
 -15   7   1    3.06    2.72
 -15  -7   1    3.08    3.54
 -15  -7   2   48.04    4.14
 -15  -7   2   43.94    4.91
 -15   7   2   44.27    5.37
 -15   7   2   41.37    4.65
 -15   7   3    1.89    2.34
 -15  -7   3    2.07    1.72
 -15   7   3   -1.36    2.04
 -15  -7   3    2.51    2.17
 -15  -7   4   52.65    5.71
 -15  -7   4   68.78    5.51
  15  -7  -4   81.19    6.67
 -15   7   4   79.65    6.69
  15  -7  -5   -2.15    1.92
 -15   7   5    1.00    3.56
 -15  -7   5   -2.63    1.94
 -15  -7   6   78.31    6.63
 -15   7   6   97.90    7.90
  15  -7  -6  105.49    7.90
 -15  -7   7    4.69    3.09
 -15   7   7    2.22    2.45
  15  -7  -7    3.15    2.48
 -15  -7   8  111.09    7.79
 -15   7   8  113.24    8.82
  15  -7  -9    9.43    2.58
 -15   7   9   11.96    3.47
 -15  -7   9    3.32    2.17
  15  -7 -10  109.75    7.74
 -15  -7  10   87.28    8.35
 -15   7  10   83.77    7.52
 -15  -7  11    7.66    2.40
 -15   7  11    7.65    3.49
  15  -7 -11   16.68    3.02
  15  -7 -12   45.72    5.14
 -15  -7  12   34.37    4.80
 -15   7  12   45.87    5.76
  15  -7 -13    0.67    2.35
 -15   7  13   -5.33    2.84
  15  -7 -14   62.60    6.81
 -15   7  14   42.23    6.83
 -15   7  15    5.82    4.11
  15  -7 -15    1.12    2.57
  14   0  -1   -0.90    1.34
 -14   0   1    1.26    1.26
  14   0  -1   -0.23    1.04
  14   0  -2  205.64    7.75
 -14   0   2  188.72    9.15
  14   0  -2  170.07    9.01
 -14   0   2  182.16    7.50
  14   0  -3    2.42    1.38
 -14   0   3    1.49    2.17
 -14   0   3    0.68    0.91
  14   0  -3    1.35    0.79
 -14   0   3    1.49    1.37
  14   0  -4  691.67   23.24
 -14   0   4  642.64   24.38
 -14   0   4  667.46   25.19
  14   0  -4  638.74   25.38
 -14   0   4  665.92   22.93
 -14   0   5    3.23    1.50
 -14   0   5    1.36    0.57
 -14   0   5    3.54    1.72
  14   0  -5    2.61    0.68
 -14   0   6  991.56   32.30
 -14   0   6  960.00   35.87
  14   0  -6 1002.73   32.96
 -14   0   6  950.79   34.70
 -14   0   7    2.08    1.39
 -14   0   7    1.49    1.37
 -14   0   8  286.12   12.01
 -14   0   8  280.04   11.59
 -14   0   9    1.16    1.39
 -14   0   9   -2.40    1.83
 -14   0  10  544.79   22.08
 -14   0  10  494.24   19.44
 -14   0  10  512.29   19.78
 -14   0  11   -0.69    1.39
 -14   0  11    0.70    1.85
 -14   0  11   -1.48    1.71
 -14   0  12    1.51    1.40
 -14   0  12   -1.27    1.73
 -14   0  12    2.51    1.48
 -14   0  13    0.12    1.52
 -14   0  13    0.69    1.73
 -14   0  13   -0.91    1.25
 -14   0  14  185.80   10.19
 -14   0  14  198.60   10.24
 -14   0  14  204.67    9.23
 -14   0  15    1.03    0.46
  14   0 -15   -0.44    0.33
 -14   0  15    1.14    1.25
 -14   0  15   -0.11    1.84
 -14   0  15    0.35    2.11
 -14   0  16   44.57    4.56
 -14   0  16   55.24    4.71
  14   0 -16   56.75    3.70
 -14   0  16   56.27    3.87
 -14   0  16   49.11    3.32
 -14   0  17   -1.36    1.36
  14   0 -17   -0.23    0.45
 -14   0  17    1.26    3.21
 -14   0  17    1.40    2.10
 -14   0  18   93.13    7.23
  14   0 -18  104.65    7.02
 -14   0  18   91.52    7.57
 -14   0  18   98.46    6.36
 -14   0  19    1.02    2.04
 -14   0  19    4.93    3.67
  14   0 -19    0.68    1.13
 -14   0  19   -1.39    3.02
 -14   0  20   25.68    4.17
 -14   0  20   28.65    5.39
 -14   0  21    1.49    4.12
 -14   0  21   -0.35    2.42
 -14   0  22   18.44    4.24
 -14  -2   1   52.93    3.68
 -14  -2   1   58.33    3.55
 -14  -2   1   54.31    3.53
  14  -2  -1   55.76    3.74
 -14   2   1   47.67    3.63
  14  -2  -1   52.21    4.41
  14   2  -1   51.28    4.02
  14  -2  -1   49.89    4.32
 -14  -2   2   17.52    1.95
  14  -2  -2   18.42    2.71
 -14   2   2   17.65    2.15
  14  -2  -2   24.53    2.26
  14   2  -2   18.86    2.07
 -14  -2   2   19.11    2.40
  14  -2  -2   18.82    2.90
 -14  -2   2   18.60    2.53
 -14   2   3  147.57    7.14
 -14  -2   3  159.60    6.88
  14  -2  -3  173.47    7.14
 -14  -2   3  170.18    7.92
  14  -2  -3  159.02    8.37
 -14  -2   3  158.39    7.36
  14  -2  -3  163.89    8.92
  14   2  -3  172.96    7.14
 -14   2   4    1.25    0.79
 -14  -2   4    3.67    2.29
  14  -2  -4    1.92    1.58
  14  -2  -4    0.58    1.50
  14  -2  -4    3.50    1.02
 -14  -2   4    0.69    1.04
  14   2  -4    2.18    0.80
 -14  -2   4    1.37    0.69
  14  -2  -5  349.50   14.96
 -14   2   5  350.96   13.76
  14  -2  -5  368.77   13.71
  14   2  -5  357.77   12.48
  14  -2  -5  365.43   15.82
 -14  -2   5  339.52   14.21
 -14  -2   5  348.35   15.60
 -14   2   5  288.33   12.85
 -14  -2   5  355.18   12.72
  14  -2  -6    5.07    2.25
  14  -2  -6    4.69    1.72
 -14   2   6    5.41    1.61
 -14  -2   6    4.00    0.69
 -14   2   6    4.54    0.91
  14  -2  -6    3.15    0.90
 -14  -2   6    1.50    1.27
 -14   2   6    5.26    1.71
 -14  -2   6    3.87    0.80
 -14  -2   7    4.96    1.61
  14  -2  -7    4.16    1.80
 -14   2   7    6.70    1.85
 -14  -2   7    5.14    0.68
  14  -2  -7    7.19    1.12
  14  -2  -7    5.02    2.28
 -14  -2   7    5.37    0.69
 -14   2   7    3.43    1.60
  14  -2  -7    7.48    1.02
 -14   2   8   26.18    3.09
  14  -2  -8   31.92    1.93
  14  -2  -8   26.53    3.42
 -14   2   8   22.12    2.78
 -14  -2   8   29.40    1.25
 -14  -2   8   30.61    2.88
 -14  -2   8   27.54    1.37
  14  -2  -8   31.11    1.91
  14  -2  -8   24.17    2.81
 -14   2   9  247.81   10.46
  14  -2  -9  256.51   10.00
  14  -2  -9  228.31   10.69
 -14   2   9  236.98   12.26
 -14   2   9  240.36   11.46
  14  -2  -9  247.59    9.39
 -14  -2   9  245.86   10.80
  14  -2 -10   63.55    3.18
 -14  -2  10   45.04    3.78
 -14   2  10   50.28    4.00
 -14  -2  10   57.11    4.05
 -14   2  10   59.35    4.25
 -14   2  10   48.24    4.30
  14  -2 -10   63.70    2.99
 -14   2  11  107.48    6.18
  14  -2 -11  122.79    5.42
 -14   2  11  116.90    6.92
 -14  -2  11  110.58    6.05
 -14   2  11   94.25    6.29
  14  -2 -11  122.35    5.43
 -14  -2  12   17.14    2.22
  14  -2 -12   18.63    1.57
  14  -2 -12   21.21    1.44
 -14   2  12   15.48    2.56
 -14   2  12   17.02    2.55
 -14   2  12   16.21    2.40
  14  -2 -13   21.07    1.67
 -14  -2  13   18.23    2.34
 -14   2  13   14.99    2.79
  14  -2 -13   24.51    1.68
 -14   2  13   17.81    3.03
 -14  -2  14   50.30    2.51
 -14   2  14   45.46    4.90
  14  -2 -14   55.49    2.80
 -14  -2  14   48.65    2.64
 -14  -2  14   41.83    3.51
  14  -2 -14   55.36    3.27
 -14   2  14   44.91    4.31
 -14   2  15   67.21    5.70
 -14   2  15   72.66    5.49
  14  -2 -15   85.06    5.33
 -14  -2  15   73.77    5.48
  14  -2 -15   77.82    4.71
 -14  -2  15   70.24    4.22
 -14  -2  16   -0.34    0.80
 -14   2  16   -2.44    2.91
  14   2 -16    0.00    0.67
 -14  -2  16    0.68    1.59
 -14   2  16    1.75    1.99
  14  -2 -16    0.67    1.12
 -14  -2  16    0.00    1.28
  14  -2 -17   41.78    3.15
 -14   2  17   23.11    3.83
 -14   2  17   23.85    3.86
 -14  -2  17   22.42    3.35
  14   2 -17   36.26    3.02
 -14  -2  18    0.45    2.27
 -14   2  18    5.69    2.79
  14   2 -18    8.95    1.57
 -14  -2  18    4.37    1.84
 -14   2  18    5.26    2.69
  14  -2 -18    6.98    1.58
 -14  -2  19   19.92    3.51
 -14   2  19   18.79    3.83
  14  -2 -19   30.21    3.16
 -14  -2  19   26.14    3.67
 -14   2  19   24.37    4.43
 -14   2  20   -0.12    2.68
 -14  -2  20   -1.02    2.26
 -14   2  20   -3.01    3.59
 -14   2  21   32.91    5.56
 -14   2  21   41.09    6.39
 -14   2  22    4.52    3.59
 -14   2  22  -12.74    4.29
  14  -4  -1   89.50    6.57
  14   4  -1  103.68    6.47
 -14   4   1   86.93    5.56
  14  -4  -1   84.63    6.42
  14  -4  -1   94.59    5.96
 -14  -4   1   88.11    5.15
 -14  -4   1   96.22    5.50
 -14  -4   2  261.50   11.62
  14  -4  -2  256.51   12.90
  14  -4  -2  271.89   14.25
  14   4  -2  298.02   14.18
 -14   4   2  276.65   12.03
 -14  -4   2  249.78   11.12
  14  -4  -2  239.16   12.39
 -14  -4   3  137.52    6.99
  14  -4  -3  140.19    8.48
  14  -4  -3  144.83    8.29
  14   4  -3  155.15    8.50
 -14   4   3  148.98    7.26
  14  -4  -3  121.56    9.30
 -14  -4   3  143.44    7.37
 -14  -4   4  244.33   11.52
  14  -4  -4  261.93   11.80
  14  -4  -4  264.98   15.17
  14  -4  -4  254.76   13.83
  14   4  -4  267.52   12.95
 -14  -4   4  244.60   10.42
 -14   4   4  259.77   10.67
 -14   4   5    0.34    1.59
 -14  -4   5    1.14    1.03
  14  -4  -5    0.46    1.95
  14  -4  -5   -0.69    1.84
 -14  -4   5    0.92    1.38
 -14  -4   5    1.94    1.14
  14  -4  -5    1.10    1.65
  14  -4  -6  132.27    8.71
  14  -4  -6  139.24    6.47
 -14  -4   6  129.82    6.75
  14  -4  -6  143.23    7.61
 -14  -4   6  112.37    5.95
  14  -4  -6  134.27    8.39
  14  -4  -7    2.75    2.29
 -14  -4   7    1.71    1.26
 -14  -4   7    3.20    1.03
 -14   4   7    3.17    1.81
  14  -4  -7    6.57    1.64
  14  -4  -7    2.83    1.24
  14  -4  -7    2.28    1.94
  14  -4  -8  144.10    8.45
  14  -4  -8  155.43    7.12
 -14  -4   8  157.45    7.22
  14  -4  -8  136.15    9.32
  14  -4  -8  144.63    8.93
 -14  -4   8  155.06    8.26
 -14   4   8  134.11    7.71
 -14  -4   9   12.72    1.72
  14  -4  -9   13.69    1.75
 -14  -4   9   10.99    1.60
  14  -4  -9   11.39    2.51
  14  -4  -9   16.07    2.83
  14  -4  -9   16.11    2.25
 -14   4   9   10.34    2.27
  14  -4 -10  168.19   10.12
  14  -4 -10  141.70    9.83
  14  -4 -10  163.46    9.37
 -14   4  10  150.02    8.44
  14  -4 -10  157.95    7.44
 -14  -4  10  154.06    8.36
 -14  -4  10  161.12    8.12
 -14  -4  10  150.74    7.36
  14  -4 -11    6.33    2.83
  14  -4 -11    0.77    1.43
 -14   4  11   -0.70    1.63
 -14   4  11    0.92    1.83
 -14  -4  11    0.57    0.69
  14  -4 -11    2.36    1.24
 -14  -4  11    0.70    0.81
 -14  -4  11    0.91    1.14
 -14  -4  12  106.90    5.18
 -14  -4  12  111.65    6.05
  14  -4 -12  113.67    5.64
  14  -4 -12  113.65    7.45
  14  -4 -12  110.25    7.90
 -14  -4  12  100.27    6.25
 -14   4  12  106.52    8.04
 -14   4  12  103.55    6.90
  14  -4 -13    1.57    2.70
 -14  -4  13   -1.04    1.04
 -14   4  13    2.65    2.08
  14  -4 -13    0.67    1.12
 -14   4  13    0.12    2.57
 -14  -4  13   -0.23    0.90
  14  -4 -13    1.01    1.13
 -14  -4  13    0.11    1.03
  14  -4 -14   32.56    3.71
 -14   4  14   24.76    3.62
 -14   4  14   26.16    3.70
 -14  -4  14   24.45    2.52
  14  -4 -14   31.75    3.04
 -14  -4  14   28.37    2.53
 -14  -4  15   10.49    1.82
 -14   4  15    8.07    2.69
  14  -4 -15   20.57    2.92
 -14  -4  15   11.15    1.71
 -14   4  15   19.50    4.06
 -14  -4  16   28.03    2.72
  14  -4 -16   41.54    4.16
 -14   4  16   36.17    5.12
 -14  -4  16   29.45    3.17
  14   4 -17    3.72    1.24
 -14   4  17    0.70    2.11
  14  -4 -17    4.04    1.57
 -14   4  17   -1.16    2.33
  14  -4 -18   18.15    2.80
 -14   4  18   14.87    3.86
 -14   4  18   14.09    3.61
  14  -4 -19    4.48    2.24
 -14   4  19    2.11    2.81
 -14   4  19   -1.63    4.66
 -14   4  20   21.18    3.86
 -14   4  20   25.24    5.12
 -14  -6   1   72.73    5.05
 -14   6   1   56.51    5.22
 -14  -6   2   31.27    2.76
 -14   6   2   23.12    3.85
 -14  -6   2   21.03    3.09
 -14  -6   3  114.64    6.90
 -14  -6   3  106.59    6.87
 -14   6   3  118.48    6.92
 -14   6   4   31.56    3.92
 -14  -6   4   20.14    2.98
 -14  -6   5   10.52    2.63
  14  -6  -5   11.88    3.17
 -14   6   5   12.86    2.80
 -14  -6   5   11.57    2.29
 -14   6   6   80.08    6.27
 -14  -6   6   73.06    6.18
  14  -6  -6   80.12    5.65
 -14  -6   6   77.03    5.16
  14  -6  -7  280.49   15.34
  14  -6  -7  286.52   14.12
 -14  -6   7  303.34   15.05
 -14   6   7  302.01   14.93
  14  -6  -8    4.96    2.14
 -14  -6   8    5.97    1.72
 -14   6   8    1.91    2.24
 -14  -6   9  112.45    6.90
 -14   6   9  116.18    8.00
  14  -6  -9  119.40    8.10
 -14  -6  10    3.56    1.61
  14  -6 -10    7.52    2.02
 -14   6  10    9.27    3.05
  14  -6 -11  165.96    8.31
 -14   6  11  145.42   10.56
 -14  -6  11  137.94   10.11
 -14  -6  12    6.42    2.29
 -14   6  12    5.92    2.96
  14  -6 -12    9.96    2.35
 -14   6  13   91.80    8.12
 -14  -6  13   83.70    7.21
  14  -6 -13  114.24    7.06
  14  -6 -14   38.92    4.59
 -14  -6  14   21.55    3.19
 -14   6  14   29.83    5.16
 -14   6  15   33.48    5.87
  14  -6 -15   40.82    5.03
 -14   6  16   21.45    4.73
  14  -6 -16   22.13    3.47
 -14   6  17   39.06    5.89
  14  -6 -17   44.36    5.25
 -14   6  18   28.93    4.47
 -14   8   1   16.80    3.86
 -14  -8   1    7.77    3.31
 -14   8   1    9.88    4.00
 -14  -8   2   47.57    6.06
  14  -8  -2   53.26    6.12
 -14   8   2   57.90    6.21
  14  -8  -3   20.71    3.73
 -14  -8   3   22.31    4.92
 -14   8   3   23.98    4.09
 -14  -8   3   27.09    3.33
 -14   8   4   86.49    8.08
  14  -8  -4   90.87    8.14
 -14  -8   4   68.25    7.10
  14  -8  -5   32.51    4.97
 -14   8   5   42.43    5.09
 -14  -8   5   34.26    5.16
 -14   8   6   19.14    4.43
  14  -8  -6   19.62    3.83
 -14  -8   6   23.27    4.47
 -14  -8   7   17.31    3.55
 -14   8   7   18.41    3.44
  14  -8  -7   37.94    5.41
 -14   8   8   39.71    5.01
 -14  -8   8   30.84    4.36
  14  -8  -8   46.43    5.85
 -14  -8   9    7.10    2.75
 -14   8   9   12.84    3.46
  14  -8  -9   13.13    4.15
  14  -8 -10    1.79    3.70
 -14  -8  10    0.23    2.98
 -14   8  10    2.46    3.02
 -14   8  11   63.66    7.88
  14  -8 -11   54.92    6.04
 -14  -8  11   41.50    5.15
  14  -8 -12  -15.08   10.83
 -14   8  12   41.55    5.99
 -14   8  13    7.48    4.08
  14  -8 -13    7.81    4.24
 -13  -1   1   30.36    2.51
 -13   1   1   31.96    2.61
 -13   1   1   38.74    3.08
  13   1  -1   41.35    2.83
 -13  -1   1   32.28    2.50
  13   1  -1   32.52    2.30
  13  -1  -1   34.03    3.25
  13  -1  -1   34.27    3.37
 -13  -1   1   35.85    3.09
  13  -1  -1   37.54    2.59
  13   1  -2  335.76   12.75
 -13   1   2  324.94   13.02
 -13  -1   2  313.35   11.65
 -13  -1   2  309.78   12.25
 -13   1   2  308.62   13.61
 -13  -1   2  307.01   12.85
  13  -1  -2  320.80   12.06
  13  -1  -2  309.84   13.62
  13  -1  -2  307.01   13.68
 -13   1   3   56.69    3.40
 -13  -1   3   59.61    4.14
  13  -1  -3   69.64    3.26
  13  -1  -3   57.70    4.04
 -13  -1   3   74.15    4.24
 -13  -1   3   62.41    3.19
  13  -1  -3   56.07    4.39
 -13   1   3   66.73    3.88
  13   1  -3   65.71    3.32
  13   1  -4  360.19   12.97
 -13  -1   4  340.92   12.65
 -13  -1   4  341.73   14.00
 -13  -1   4  331.19   12.93
  13  -1  -4  343.36   13.83
  13  -1  -4  360.33   14.51
 -13   1   4  341.02   12.60
 -13   1   4  325.76   14.86
  13  -1  -4  347.76   12.29
 -13   1   4  320.45   12.74
 -13  -1   5  135.76    6.65
  13  -1  -5  144.36    5.52
  13  -1  -5  136.40    6.77
  13   1  -5  142.91    5.73
 -13   1   5  126.98    6.80
 -13  -1   5  134.35    5.12
 -13   1   5  149.96    7.20
 -13   1   5  132.72    5.80
 -13  -1   5  131.35    6.24
  13  -1  -5  127.33    7.19
 -13  -1   6  594.08   22.93
 -13   1   6  614.25   20.57
  13  -1  -6  582.00   24.05
  13  -1  -6  595.54   22.21
  13  -1  -6  613.05   19.84
 -13  -1   6  589.62   22.44
 -13   1   6  586.37   22.44
 -13   1   6  620.90   23.00
 -13  -1   6  582.58   19.65
  13  -1  -7   39.03    1.80
  13  -1  -7   40.54    1.82
 -13   1   7   32.09    2.78
 -13   1   7   38.01    3.08
 -13  -1   7   33.99    2.98
 -13  -1   7   37.66    2.89
 -13  -1   8   12.69    2.31
 -13  -1   8   10.64    1.83
 -13   1   8    9.13    1.71
  13  -1  -8   12.66    0.67
  13  -1  -8   11.71    0.68
 -13   1   8   10.56    1.86
 -13   1   9    1.03    1.61
 -13   1   9    2.55    1.39
 -13   1   9    1.60    1.26
 -13  -1   9    2.53    1.38
 -13  -1   9   -0.34    1.60
 -13  -1  10    9.85    1.74
 -13   1  10    5.34    2.09
 -13   1  10    8.44    1.83
 -13   1  10    9.47    1.96
 -13  -1  10    8.91    2.28
 -13  -1  10    7.47    1.95
 -13  -1  11  133.02    7.12
 -13  -1  11  136.66    6.53
 -13   1  11  129.67    6.85
 -13   1  11  131.66    6.50
  13  -1 -11  148.34    5.20
  13  -1 -11  139.49    5.22
 -13   1  11  146.87    7.65
 -13  -1  11  139.22    6.51
 -13  -1  12    3.62    1.40
 -13   1  12    3.53    1.37
 -13   1  12    2.90    2.32
 -13   1  12    4.66    1.75
 -13  -1  12    3.53    1.48
  13  -1 -12    5.92    0.67
  13  -1 -12    6.53    0.68
 -13   1  13   27.69    3.16
 -13  -1  13   27.08    1.26
 -13   1  13   26.32    2.74
  13  -1 -13   30.24    1.94
  13  -1 -13   28.95    1.58
 -13  -1  13   26.70    2.58
 -13  -1  13   30.19    2.85
 -13   1  13   26.86    3.70
 -13   1  14    9.25    2.43
 -13   1  14    9.95    2.69
 -13  -1  14    8.31    2.39
 -13  -1  14   11.43    1.03
  13  -1 -14   12.40    1.24
 -13   1  14    9.96    1.26
 -13   1  14   10.59    2.16
  13   1 -14   13.17    1.12
 -13  -1  14    9.25    2.46
  13   1 -15  110.10    4.58
 -13   1  15  106.30    5.70
 -13  -1  15  110.69    6.32
 -13   1  15  102.16    5.73
 -13   1  15   91.27    6.57
 -13  -1  15  104.13    6.26
 -13  -1  15   97.38    5.25
 -13   1  15   90.79    6.35
  13  -1 -15  113.10    4.64
 -13   1  16   39.47    3.30
  13   1 -16   38.75    2.68
 -13  -1  16   40.67    3.61
 -13   1  16   36.81    4.04
  13  -1 -16   43.11    3.16
 -13  -1  16   30.89    3.29
 -13  -1  16   37.66    2.51
 -13   1  16   42.39    4.69
  13  -1 -17   93.41    5.65
 -13   1  17   76.45    6.23
  13   1 -17   94.55    5.51
 -13   1  17   86.70    5.01
 -13   1  17   79.30    5.15
 -13   1  17   87.68    6.32
 -13  -1  17   88.39    5.68
 -13  -1  17   79.29    4.22
 -13  -1  17   80.56    5.81
 -13   1  18   45.14    4.90
  13   1 -18   54.28    4.06
  13  -1 -18   61.74    4.19
 -13  -1  18   47.39    3.97
 -13  -1  18   36.88    4.39
 -13   1  18   46.19    3.86
 -13   1  18   38.26    4.84
  13  -1 -19   51.40    3.97
  13   1 -19   51.07    3.85
 -13   1  19   43.16    4.89
 -13   1  19   38.58    5.18
 -13  -1  19   39.52    4.61
 -13  -1  19   43.07    3.97
  13   1 -20   26.97    3.06
 -13   1  20   18.79    3.83
 -13   1  20   13.58    4.37
 -13  -1  20   25.97    3.79
  13  -1 -20   30.15    3.63
 -13   1  21    5.18    4.26
 -13   1  21    2.55    2.43
 -13   1  22   23.36    4.37
 -13   3   1   55.84    3.63
  13  -3  -1   50.44    4.32
  13  -3  -1   50.25    4.68
  13   3  -1   57.33    4.27
  13  -3  -1   50.12    3.73
 -13  -3   1   49.90    3.33
 -13  -3   1   50.89    3.20
  13   3  -2  358.86   14.76
 -13  -3   2  327.68   12.29
  13  -3  -2  350.48   14.24
  13  -3  -2  347.32   15.56
 -13   3   2  338.73   13.16
  13  -3  -2  332.35   14.22
 -13  -3   2  317.91   13.80
 -13  -3   3    0.46    1.27
  13  -3  -3    4.98    2.32
 -13  -3   3    1.03    1.15
  13   3  -3    1.38    1.03
  13  -3  -3    0.46    1.37
  13  -3  -3    5.16    1.35
 -13   3   3    3.85    1.25
 -13  -3   4   13.86    1.72
  13  -3  -4   12.54    2.05
  13  -3  -4   12.91    2.19
  13  -3  -4   15.84    1.79
  13   3  -4   15.81    1.72
 -13  -3   4   15.67    1.84
  13  -3  -5  320.23   12.61
  13  -3  -5  344.54   14.17
 -13   3   5  308.21   12.52
  13  -3  -5  324.72   15.18
 -13  -3   5  310.54   13.14
 -13  -3   5  291.65   12.95
 -13  -3   6  125.51    6.90
  13  -3  -6  144.46    6.65
  13  -3  -6  137.54    6.84
  13  -3  -6  139.22    7.78
  13  -3  -6  144.34    6.26
 -13  -3   6  141.34    6.64
 -13  -3   6  136.28    5.84
 -13  -3   7   30.21    2.06
  13  -3  -7   29.95    3.19
  13  -3  -7   28.33    2.15
 -13  -3   7   28.16    1.95
  13  -3  -7   30.58    2.31
  13  -3  -7   25.97    3.18
  13  -3  -8  149.58    6.68
 -13  -3   8  137.65    5.74
 -13  -3   8  137.72    5.74
  13  -3  -8  131.02    7.37
  13  -3  -8  138.62    6.94
 -13   3   8  123.06    6.94
  13  -3  -8  125.94    7.39
 -13   3   8  133.97    6.85
 -13  -3   9   17.33    1.38
  13  -3  -9   24.29    1.81
  13  -3  -9   21.08    2.83
  13  -3  -9   19.15    1.65
 -13   3   9   21.11    2.67
 -13   3   9   22.06    2.97
  13  -3  -9   13.32    2.48
 -13   3  10  387.75   14.61
 -13  -3  10  381.61   13.25
 -13  -3  10  351.94   14.53
 -13  -3  10  389.08   15.82
  13  -3 -10  370.20   15.23
  13  -3 -10  383.38   15.28
 -13   3  10  353.77   15.83
  13  -3 -10  372.18   16.71
 -13   3  11  123.15    6.65
 -13  -3  11  136.09    6.47
  13  -3 -11  140.20    6.98
 -13  -3  11  137.35    6.89
  13  -3 -11  160.18    6.68
 -13   3  11  131.43    7.39
  13  -3 -11  141.14    7.27
 -13  -3  12   48.43    3.11
  13  -3 -12   64.83    4.28
  13  -3 -12   62.28    3.51
 -13  -3  12   53.35    3.85
  13  -3 -12   46.96    4.27
 -13  -3  12   52.81    3.17
 -13   3  12   48.05    4.29
 -13   3  12   54.13    4.67
 -13   3  13    6.62    2.79
  13  -3 -13   10.94    1.47
  13  -3 -13    6.22    1.70
 -13  -3  13    9.49    1.37
 -13  -3  13   10.48    1.86
 -13   3  13    8.52    2.22
 -13  -3  13    8.82    1.36
  13   3 -14   23.39    1.93
 -13  -3  14   15.87    2.20
  13  -3 -14   25.56    2.61
 -13  -3  14   19.22    2.04
  13  -3 -14   22.73    2.14
 -13   3  14   18.57    2.92
 -13   3  14   23.19    3.26
 -13   3  15    4.79    2.57
 -13  -3  15    3.62    1.02
 -13  -3  15    3.45    1.61
  13   3 -15    2.48    1.24
  13  -3 -15    4.33    1.71
  13  -3 -15    5.61    1.68
 -13   3  15    1.99    2.10
 -13  -3  16    6.64    1.83
 -13   3  16   -0.46    2.05
 -13   3  16    4.79    2.22
 -13   3  16   -0.12    1.87
  13  -3 -16    7.06    1.57
  13   3 -16    4.83    1.24
 -13  -3  16    4.19    1.24
  13   3 -17   80.84    5.61
 -13  -3  17   68.34    5.48
 -13   3  17   65.55    5.84
 -13   3  17   69.93    6.42
  13  -3 -17   72.91    5.72
 -13   3  18   38.06    5.14
  13  -3 -18   49.61    4.37
  13   3 -18   47.54    4.15
 -13   3  18   43.76    5.02
  13   3 -19    4.83    2.02
  13  -3 -19    9.19    2.02
 -13   3  19    3.26    4.08
 -13   3  19    2.45    2.45
 -13   3  20    6.40    3.49
 -13   3  20   13.06    4.31
  13  -3 -20   16.71    3.36
 -13   3  21    4.89    4.43
 -13   3  21    7.55    5.00
  13   5  -1  113.92    6.81
 -13   5   1   96.86    6.58
 -13  -5   1  104.57    5.86
  13  -5  -1   93.59    6.24
  13  -5  -1   89.31    6.69
 -13  -5   1   92.59    5.96
  13  -5  -2   14.73    3.86
 -13   5   2    5.33    2.38
  13   5  -2    4.83    2.42
 -13  -5   2    9.04    2.29
 -13  -5   2    7.82    1.96
  13  -5  -2    5.64    2.10
  13  -5  -3  496.43   23.27
  13   5  -3  518.52   23.66
 -13  -5   3  488.27   20.96
 -13   5   3  515.27   19.31
  13  -5  -3  474.71   22.26
 -13  -5   3  498.16   20.54
  13  -5  -4  132.46    7.93
 -13  -5   4  114.49    6.20
  13  -5  -4  125.64    7.18
  13  -5  -4  114.64    7.67
 -13  -5   4  126.85    7.45
 -13   5   4  130.50    7.15
 -13  -5   5   31.78    3.10
  13  -5  -5   30.62    3.95
  13  -5  -5   48.63    3.97
 -13   5   5   40.71    3.71
 -13  -5   5   28.25    3.43
  13  -5  -5   39.13    3.51
  13  -5  -5   33.93    4.37
  13  -5  -6    1.62    1.97
 -13  -5   6    0.00    1.37
 -13  -5   6    2.07    1.61
  13  -5  -6    4.87    1.59
  13  -5  -6    7.43    2.97
 -13   5   6    2.03    1.80
  13  -5  -6    5.26    2.19
 -13  -5   7   83.88    5.07
  13  -5  -7   95.93    5.72
 -13   5   7   93.32    5.98
 -13  -5   7   86.06    6.08
  13  -5  -7   89.63    6.84
  13  -5  -7   77.94    6.49
  13  -5  -7   97.69    5.21
 -13  -5   8    6.34    1.50
  13  -5  -8    5.66    2.27
 -13  -5   8    6.20    1.61
 -13   5   8    6.89    2.26
  13  -5  -8    9.67    2.20
  13  -5  -8    6.24    2.89
  13  -5  -8    7.67    1.81
 -13  -5   9   83.78    5.53
 -13  -5   9   82.89    5.19
  13  -5  -9   93.80    5.53
  13  -5  -9   98.06    5.41
  13  -5  -9   83.69    6.11
 -13  -5   9   86.38    4.52
 -13   5   9   82.57    5.67
  13  -5  -9   83.27    6.32
  13  -5 -10    1.58    2.14
 -13  -5  10   -0.12    1.04
  13  -5 -10    2.22    2.00
  13  -5 -10    1.15    2.64
  13  -5 -10    6.52    1.80
 -13   5  10    0.80    1.94
 -13  -5  10   -0.23    1.03
 -13  -5  10    1.86    0.70
 -13   5  11    8.00    2.40
  13  -5 -11    9.77    2.02
 -13  -5  11    8.61    2.07
  13  -5 -11    9.47    2.01
  13  -5 -11    9.81    2.62
 -13  -5  11    7.69    0.80
 -13  -5  11    9.21    1.73
 -13  -5  12   33.89    2.26
  13  -5 -12   39.43    3.81
  13  -5 -12   43.11    4.09
 -13   5  12   43.74    5.40
 -13  -5  12   41.67    3.33
 -13  -5  12   36.96    3.32
  13  -5 -12   38.28    3.26
  13  -5 -13   61.18    4.94
 -13  -5  13   46.90    4.12
 -13   5  13   46.44    5.88
  13  -5 -14   -0.22    1.35
 -13   5  14   -0.35    2.08
 -13  -5  14    1.37    1.25
 -13   5  15   58.41    6.61
 -13  -5  15   74.79    5.79
  13  -5 -15   92.12    6.51
 -13   5  16   17.08    3.51
 -13  -5  16   19.11    2.72
 -13   5  16   16.95    3.72
  13  -5 -16   20.19    2.92
  13   5 -17   24.93    3.84
  13  -5 -17   36.19    4.37
 -13   5  17   13.02    4.88
 -13   5  17   22.12    3.75
 -13   5  18   -0.47    3.51
 -13   5  18    4.42    3.49
  13  -5 -18    2.69    2.80
 -13   5  19   22.84    4.10
 -13   5  19   24.88    5.23
 -13  -7   1    8.59    2.52
 -13   7   1    6.15    2.35
 -13  -7   1    8.61    1.95
 -13   7   1    5.11    2.72
 -13   7   2   33.66    3.79
 -13  -7   2   29.10    3.67
 -13   7   2   22.56    5.10
 -13  -7   2   28.04    3.22
 -13  -7   3    8.26    2.41
 -13   7   3   15.35    3.34
  13  -7  -3   10.65    2.83
 -13   7   4   70.25    6.12
  13  -7  -4   73.23    6.34
 -13  -7   4   69.13    5.29
  13  -7  -5   15.49    2.94
 -13   7   5   20.02    3.23
 -13  -7   5   11.72    2.76
 -13   7   6    1.89    2.23
  13  -7  -6    4.07    2.15
 -13  -7   6    4.03    2.19
  13  -7  -7    7.78    2.37
 -13   7   7    3.24    2.46
 -13  -7   7    2.42    1.73
  13  -7  -8  178.22   11.27
 -13   7   8  168.55   10.77
 -13  -7   8  150.89   10.37
 -13  -7   9   21.40    3.34
  13  -7  -9   27.31    3.37
 -13   7   9   28.44    4.05
 -13   7  10   79.34    7.34
 -13  -7  10   69.17    6.09
  13  -7 -10   78.28    6.96
 -13   7  11    4.08    3.06
 -13  -7  11    2.98    2.64
 -13  -7  12   46.46    4.92
  13  -7 -12   50.76    4.92
 -13   7  12   50.74    5.80
 -13   7  13    3.88    3.08
  13  -7 -13   -0.45    2.12
 -13  -7  13    0.46    2.63
 -13   7  14   39.40    6.41
 -13  -7  14   28.12    4.10
  13  -7 -14   32.81    5.13
  13  -7 -15    0.11    3.35
 -13   7  15   -4.82    3.10
 -13   7  16   50.18    7.02
  13  -7 -16   61.86    6.69
  13  -9  -1   81.46    8.17
 -13   9   1   60.54    6.18
 -13  -9   1   54.59    6.87
 -13   9   2    2.20    2.42
 -13  -9   2    1.49    3.21
  13  -9  -2    1.25    3.06
 -13   9   3   92.50    7.40
 -13  -9   3   74.51    7.34
  13  -9  -3   92.86    9.39
 -13  -9   4   -0.23    4.36
 -13   9   4    2.31    2.86
  13  -9  -4   -0.11    4.07
 -13  -9   5   38.66    5.97
  13  -9  -5   38.47    5.30
 -13   9   5   44.53    5.52
 -13  -9   6    0.34    2.87
 -13   9   6   -0.11    2.76
  13  -9  -6   -0.79    3.04
 -13   9   7   30.60    4.99
  13  -9  -7   24.08    5.29
 -13  -9   7   27.07    4.82
  13  -9  -8   -0.90    2.70
 -13  -9   8    0.57    2.75
 -13   9   8   -1.00    3.23
  12   0  -1    0.93    1.16
 -12   0   1    1.37    1.14
  12   0  -1    1.46    0.90
 -12   0   1   -0.91    1.02
 -12   0   2 1419.74   47.10
  12   0  -2 1370.92   45.28
 -12   0   2 1361.42   46.97
 -12   0   2 1375.82   48.16
  12   0  -2 1381.05   47.80
 -12   0   3    1.49    1.03
  12   0  -3    0.22    0.78
 -12   0   3    0.11    0.68
 -12   0   3    3.08    1.37
  12   0  -3    0.57    1.15
 -12   0   4    1.14    1.03
  12   0  -4    2.52    1.15
 -12   0   4    3.40    0.68
  12   0  -4    2.81    0.67
 -12   0   4    6.45    1.73
  12   0  -5    0.45    0.34
 -12   0   5    0.12    1.04
 -12   0   5   -0.34    1.37
 -12   0   5    0.11    0.34
 -12   0   6   16.22    2.17
 -12   0   6   19.10    2.08
 -12   0   7    1.27    1.04
 -12   0   8   64.85    4.45
 -12   0   8   74.42    4.17
 -12   0   9    0.35    1.16
 -12   0   9    0.35    0.92
 -12   0   9    0.11    1.03
 -12   0  10    0.00    1.15
 -12   0  10    0.46    1.04
 -12   0  10    0.34    1.03
 -12   0  11    1.40    1.28
 -12   0  11    0.00    1.03
 -12   0  11    0.81    1.38
 -12   0  12    0.92    0.35
  12   0 -12    1.45    0.45
 -12   0  12    1.71    1.14
 -12   0  12   -2.34    1.52
 -12   0  12    1.73    1.50
 -12   0  13    0.23    0.57
 -12   0  13    1.84    1.61
 -12   0  13    0.12    1.06
  12   0 -13    0.34    0.45
 -12   0  13   -0.11    1.02
 -12   0  14  388.70   18.14
  12   0 -14  403.10   14.93
 -12   0  14  394.37   15.61
 -12   0  14  405.72   16.44
 -12   0  15   -0.70    1.41
 -12   0  15   -2.16    1.48
 -12   0  15   -1.15    1.72
 -12   0  15    1.03    0.69
  12   0 -15    0.23    0.56
 -12   0  16  447.27   19.79
 -12   0  16  465.02   21.40
 -12   0  16  450.22   18.33
  12   0 -16  469.66   18.83
 -12   0  17    1.03    1.03
  12   0 -17   -0.11    1.25
 -12   0  17    1.63    1.75
 -12   0  17    0.57    1.14
 -12   0  18  117.54    7.50
 -12   0  18  106.28    6.97
  12   0 -18  107.09    6.24
  12   0 -19    0.45    1.13
 -12   0  19   -1.59    1.02
 -12   0  19    0.23    3.01
 -12   0  20  125.07   10.16
  12   0 -20  152.07    7.62
 -12   0  21   -0.46    2.63
  12   0 -21    0.68    1.36
 -12   0  22   33.51    5.03
 -12   2   1  570.90   21.90
 -12  -2   1  556.18   19.88
 -12  -2   1  539.43   21.85
  12  -2  -1  565.72   20.47
 -12  -2   1  576.98   22.19
  12  -2  -1  559.85   21.23
  12   2  -1  594.86   21.84
  12  -2  -1  571.49   20.78
  12   2  -2   63.85    3.45
 -12   2   2   59.21    3.51
  12  -2  -2   59.15    3.17
 -12  -2   2   52.16    3.21
 -12  -2   2   61.32    3.45
  12  -2  -2   49.04    4.18
  12  -2  -2   55.10    3.74
  12   2  -3  338.34   12.89
 -12   2   3  329.83   12.49
 -12  -2   3  334.18   11.94
 -12  -2   3  305.14   12.80
  12  -2  -3  314.42   13.94
  12  -2  -3  322.12   11.90
  12  -2  -3  319.58   13.07
 -12  -2   4    0.69    0.80
  12  -2  -4    0.90    1.13
 -12  -2   4   -1.27    1.04
  12  -2  -4    0.90    0.90
  12   2  -4    0.92    0.57
  12  -2  -4    1.61    1.15
 -12   2   4    0.57    0.68
  12   2  -5  147.97    6.18
 -12   2   5  134.65    6.67
  12  -2  -5  134.73    7.00
  12  -2  -5  143.82    6.56
 -12  -2   5  140.53    5.62
 -12  -2   5  140.36    6.23
  12  -2  -5  145.08    5.85
 -12   2   5  144.27    6.16
 -12   2   6    3.46    1.50
 -12  -2   6    3.55    0.69
  12  -2  -6   -0.69    1.71
  12  -2  -6    3.83    1.46
 -12   2   6    3.77    1.37
 -12  -2   6    3.69    1.38
  12  -2  -6    4.44    0.91
  12  -2  -6    4.79    0.78
 -12  -2   6    2.75    0.57
 -12   2   7  672.58   24.93
 -12   2   7  701.32   24.65
 -12  -2   7  692.61   22.93
 -12  -2   7  690.22   23.65
  12  -2  -7  692.15   25.50
  12  -2  -7  705.52   25.26
  12  -2  -7  685.20   23.59
  12  -2  -7  641.39   25.44
 -12   2   8   36.57    3.02
 -12   2   8   46.12    3.20
 -12  -2   8   43.18    2.05
  12  -2  -8   36.63    3.04
  12  -2  -8   43.77    2.21
  12  -2  -8   46.61    2.27
  12  -2  -8   42.08    3.41
 -12  -2   8   44.75    1.83
 -12   2   8   39.51    3.09
 -12   2   9  260.69   11.10
 -12   2   9  276.49   11.41
 -12  -2   9  260.96    9.31
 -12  -2   9  232.97   10.90
 -12   2   9  265.06   11.18
  12  -2  -9  261.77    9.90
  12  -2  -9  251.05   10.92
 -12  -2   9  258.19    9.21
  12  -2  -9  263.17   10.23
 -12   2  10   27.15    3.12
 -12  -2  10   20.42    1.27
  12  -2 -10   22.00    1.59
  12  -2 -10   24.38    1.57
 -12  -2  10   20.64    1.14
  12  -2 -10   17.19    2.14
 -12  -2  10   21.88    2.10
 -12   2  10   21.42    2.91
 -12   2  10   19.40    2.05
 -12  -2  11  239.37   10.30
 -12   2  11  236.33   10.69
 -12  -2  11  244.56    8.77
  12  -2 -11  247.01    9.17
 -12  -2  11  230.85    9.25
  12  -2 -11  246.94    8.98
 -12   2  11  242.92   10.72
  12   2 -12   24.39    1.60
  12  -2 -12   26.71    2.06
 -12   2  12   30.30    3.26
 -12  -2  12   23.42    1.48
  12  -2 -12   28.34    1.80
 -12  -2  12   24.58    2.58
 -12   2  12   19.68    2.79
 -12   2  13  171.39    9.66
  12   2 -13  191.58    7.34
 -12  -2  13  168.77    8.07
 -12   2  13  167.02    9.24
  12  -2 -13  187.82    7.64
 -12   2  13  181.45    7.58
 -12   2  14   -0.80    0.80
 -12  -2  14    0.35    1.05
 -12   2  14    2.22    1.64
  12  -2 -14    2.58    1.23
 -12   2  14    0.47    1.51
 -12  -2  14    0.23    0.91
  12   2 -14    2.01    0.67
  12   2 -15  224.56    9.19
 -12  -2  15  218.34    9.11
  12  -2 -15  199.64    8.63
 -12  -2  15  219.44   10.79
 -12   2  15  215.31   12.43
 -12   2  15  214.70   11.25
 -12   2  15  189.12   11.04
 -12   2  16    1.29    1.76
 -12  -2  16    1.50    1.38
 -12  -2  16    0.57    1.36
  12  -2 -16    0.90    1.01
 -12   2  16   -0.57    1.15
  12   2 -16    1.34    1.23
 -12   2  16   -0.58    1.74
 -12   2  17   56.49    5.22
  12   2 -17   62.58    4.49
 -12   2  17   48.65    4.12
 -12  -2  17   61.28    4.55
 -12   2  17   49.70    5.85
  12  -2 -17   71.12    4.26
 -12  -2  17   54.20    4.37
 -12  -2  18    0.23    1.59
 -12   2  18    3.71    2.43
  12  -2 -18    0.45    1.23
 -12   2  18    1.05    2.22
  12   2 -18    0.90    1.01
  12  -2 -19   83.06    5.62
  12   2 -19   83.06    5.76
 -12   2  19   71.62    6.99
 -12  -2  19   71.97    6.11
 -12   2  19   69.39    6.72
  12   2 -20    3.17    1.70
 -12   2  20    5.93    3.83
 -12   2  20    5.79    2.78
  12  -2 -20    2.58    1.80
  12  -2 -21   82.84    8.11
 -12   2  21   72.22    7.76
 -12   2  21   67.59    7.77
 -12   2  22    0.12    3.12
  12   4  -1    1.38    1.27
  12  -4  -1   -0.22    1.23
 -12   4   1   -1.02    1.81
  12  -4  -1    2.69    1.87
  12  -4  -1   -1.26    1.72
 -12  -4   1    0.23    1.15
 -12  -4   1    0.34    0.80
  12  -4  -2  304.78   14.08
 -12   4   2  292.30   12.83
 -12  -4   2  306.84   12.56
 -12  -4   2  307.45   12.40
  12  -4  -2  304.77   15.75
  12  -4  -2  322.95   14.69
  12   4  -2  327.53   13.71
  12  -4  -3   36.17    3.25
 -12  -4   3   28.66    2.64
  12  -4  -3   29.49    3.57
  12   4  -3   39.25    3.10
  12  -4  -3   32.77    2.99
 -12   4   3   33.70    2.84
 -12  -4   3   34.30    2.42
 -12   4   4   70.65    4.43
  12  -4  -4   77.14    5.19
 -12  -4   4   74.10    4.25
  12  -4  -4   85.92    4.98
  12  -4  -4   80.81    5.43
 -12  -4   4   70.89    4.47
 -12  -4   5    5.49    1.60
 -12  -4   5    7.93    1.38
  12  -4  -5    8.26    2.29
  12  -4  -5    7.70    1.87
  12  -4  -5    6.68    2.42
 -12   4   6   64.84    4.42
  12  -4  -6   78.97    4.41
  12  -4  -6   75.84    5.19
 -12  -4   6   69.74    4.03
 -12  -4   6   71.59    4.47
  12  -4  -6   72.77    4.09
  12  -4  -6   76.00    5.25
 -12   4   7   16.90    2.72
 -12  -4   7   21.11    1.96
  12  -4  -7   22.43    2.15
  12  -4  -7   18.18    2.73
  12  -4  -7   20.44    2.76
 -12  -4   7   18.93    2.07
  12  -4  -7   24.58    2.21
 -12   4   8  146.55    7.41
 -12  -4   8  141.66    6.34
  12  -4  -8  132.06    7.80
  12  -4  -8  138.01    7.33
 -12  -4   8  133.02    6.25
  12  -4  -8  142.31    7.82
  12  -4  -8  142.05    7.02
 -12   4   9  105.10    6.06
 -12  -4   9  114.74    5.76
  12  -4  -9  103.11    7.01
  12  -4  -9  113.78    6.25
  12  -4  -9  111.48    6.74
  12  -4  -9  106.93    5.53
 -12  -4   9  110.36    5.00
 -12  -4   9  109.30    5.10
 -12   4  10   61.16    4.36
 -12  -4  10   65.23    4.02
  12  -4 -10   61.91    4.96
  12  -4 -10   64.92    4.77
 -12  -4  10   62.44    3.26
  12  -4 -10   76.21    4.27
 -12  -4  10   65.85    3.82
  12  -4 -10   59.39    3.72
 -12   4  11   84.64    6.06
 -12  -4  11   91.30    4.96
  12  -4 -11   95.29    6.44
  12  -4 -11   98.72    5.75
  12  -4 -11   94.47    5.89
 -12  -4  11   94.66    5.23
 -12   4  11   99.69    6.34
 -12  -4  11   94.75    5.50
 -12   4  12   94.15    6.65
 -12  -4  12   80.63    4.82
  12  -4 -12  108.36    6.81
 -12  -4  12   95.33    6.05
 -12   4  12   96.38    6.25
  12  -4 -12   95.14    6.43
 -12  -4  12   98.30    4.26
  12  -4 -12  100.65    5.75
 -12   4  13   -0.82    2.22
 -12  -4  13    0.00    0.91
  12  -4 -13   -0.46    1.02
  12  -4 -13    0.34    1.24
 -12   4  13   -1.63    1.74
  12  -4 -13   -1.46    1.91
 -12  -4  13    0.68    1.59
 -12  -4  13    1.25    1.03
  12   4 -14  174.52    9.07
 -12   4  14  157.92   10.02
  12  -4 -14  177.37    8.11
  12  -4 -14  138.33    9.44
 -12  -4  14  119.89    7.60
  12  -4 -14  149.78    8.68
 -12   4  14  137.94    9.02
 -12  -4  14  140.28    8.63
  12   4 -15   30.56    2.82
  12  -4 -15   25.65    2.93
 -12   4  15   25.53    3.96
  12  -4 -15   30.04    3.43
 -12  -4  15   17.40    2.37
 -12   4  15   17.10    2.93
  12   4 -16   67.16    4.84
 -12   4  16   57.28    5.51
 -12   4  16   73.38    6.30
  12  -4 -16   74.04    5.29
  12   4 -17    4.27    1.69
  12  -4 -17    3.93    1.91
 -12   4  17    4.90    2.80
 -12   4  17    1.29    2.11
  12   4 -18   51.14    4.72
 -12   4  18   34.80    4.10
 -12   4  18   43.38    5.95
  12  -4 -18   50.33    4.49
  12   4 -19   14.85    2.59
 -12   4  19   12.93    3.96
 -12   4  19    5.04    3.63
  12  -4 -19   14.90    2.91
 -12   4  20   56.21    6.56
 -12   4  20   68.41    8.15
  12  -4 -20   71.10    6.72
 -12   4  21   10.08    3.14
 -12  -6   1   63.29    5.05
 -12   6   1   68.32    5.00
 -12  -6   1   64.49    4.26
 -12  -6   2    1.72    1.61
 -12   6   2    0.45    2.50
 -12  -6   2    0.80    1.84
  12  -6  -2   -1.10    1.98
 -12   6   3   33.36    3.14
 -12  -6   3   27.64    3.90
 -12  -6   3   24.48    3.10
 -12   6   3   30.28    3.86
 -12   6   4   76.62    5.38
 -12  -6   4   75.34    4.82
  12  -6  -4   81.07    5.11
 -12  -6   4   75.28    5.62
  12  -6  -4   74.53    6.14
 -12  -6   4   81.27    5.41
  12  -6  -5    3.85    2.53
 -12  -6   5    4.01    2.29
  12  -6  -5    2.53    2.30
 -12  -6   5    5.30    1.73
 -12  -6   5    6.38    1.34
 -12   6   5    7.95    2.13
  12  -6  -5    5.78    2.04
  12  -6  -6   56.33    5.37
 -12   6   6   67.27    5.16
 -12  -6   6   59.68    4.74
  12  -6  -6   61.42    5.29
  12  -6  -6   63.16    4.87
 -12  -6   6   53.89    4.93
 -12  -6   6   63.82    3.59
  12  -6  -7   21.81    3.52
 -12  -6   7   14.93    2.64
 -12  -6   7   21.30    1.80
  12  -6  -7   27.57    3.16
 -12  -6   7   18.95    2.43
 -12   6   7   25.29    3.49
 -12  -6   8    0.23    1.39
  12  -6  -8   -0.78    1.66
 -12   6   8    1.81    2.48
  12  -6  -8   -1.58    1.47
  12  -6  -8   -2.26    2.03
 -12  -6   8    0.46    2.30
 -12   6   9  134.12    8.73
 -12  -6   9  113.22    7.85
  12  -6  -9  137.85    8.34
  12  -6  -9  129.61    9.01
 -12   6  10   23.43    4.21
  12  -6 -10   27.97    3.26
 -12  -6  10   18.20    3.00
  12  -6 -10   24.68    3.59
  12  -6 -10   23.38    4.28
 -12   6  11   13.94    3.20
 -12  -6  11   15.17    2.41
  12  -6 -11   19.74    3.03
 -12   6  12    5.39    3.44
  12  -6 -12    8.96    2.69
 -12  -6  12    5.73    2.29
 -12  -6  13   40.96    3.88
 -12   6  13   56.15    6.33
  12  -6 -13   51.72    5.49
  12  -6 -14    7.50    2.24
 -12   6  14    8.77    3.00
 -12  -6  14    6.37    2.39
 -12  -6  15   23.35    3.63
 -12   6  15   38.62    5.55
  12  -6 -15   49.56    4.59
 -12   6  16   22.00    4.29
 -12  -6  16   16.40    4.07
  12  -6 -16   22.93    4.14
 -12   6  17   17.97    5.10
  12   6 -17   23.48    3.39
  12  -6 -17   32.53    4.81
 -12   6  18    6.59    4.13
 -12   8   1    1.55    2.21
  12  -8  -1    5.33    3.18
 -12  -8   1    1.26    2.64
 -12   8   2   27.40    4.09
  12  -8  -2   27.66    4.19
 -12  -8   2   16.19    4.13
 -12  -8   3    1.26    2.64
 -12   8   3    1.88    2.98
  12  -8  -3    0.79    2.26
 -12   8   4  168.09   12.20
 -12  -8   4  134.76    9.90
  12  -8  -4  154.42   11.09
 -12   8   5   22.38    3.33
 -12  -8   5   24.18    4.49
  12  -8  -5   19.78    3.96
 -12  -8   6   57.01    5.65
  12  -8  -6   74.95    7.45
 -12   8   6   83.67    6.46
 -12   8   7    4.13    2.79
  12  -8  -7    3.38    2.59
 -12  -8   7    0.23    2.07
 -12  -8   8   48.67    5.06
 -12   8   8   63.23    6.61
  12  -8  -8   57.84    6.42
  12  -8  -9   14.38    4.16
 -12   8   9    5.73    2.81
 -12  -8   9    1.72    2.30
  12  -8 -10   16.82    4.15
 -12  -8  10    7.34    2.87
 -12   8  10   10.15    4.51
 -12  -8  11   12.02    4.01
  12  -8 -11   30.10    5.04
 -12   8  11   18.91    4.53
 -12   8  12   25.23    4.77
 -12  -8  12   19.64    4.57
  12  -8 -12   28.60    4.92
 -12  -8  13   -0.91    2.28
  12  -8 -13    8.14    4.13
 -12   8  13    1.48    3.53
 -12   8  14    1.49    3.66
  12  -8 -14   13.71    3.79
 -12  -8  14    4.32    2.39
  11  -1  -1  245.06   11.93
 -11  -1   1  256.93   10.62
  11   1  -1  261.47   10.90
  11  -1  -1  272.41   10.69
  11   1  -1  267.53   10.47
 -11   1   1  247.80   12.08
 -11   1   1  263.80   10.45
 -11  -1   1  259.03    9.84
  11  -1  -1  270.46   10.29
  11  -1  -2  148.98    6.87
  11  -1  -2  167.65    6.45
 -11   1   2  151.56    7.07
 -11  -1   2  141.52    6.20
  11   1  -2  151.00    6.05
 -11   1   2  151.08    6.35
 -11  -1   2  140.72    6.40
 -11  -1   2  143.82    6.31
  11  -1  -2  136.70    6.82
 -11   1   3  467.30   18.10
  11  -1  -3  454.48   17.64
 -11   1   3  472.50   18.27
 -11  -1   3  494.55   17.03
  11   1  -3  491.27   17.20
 -11   1   3  480.86   18.73
 -11  -1   3  484.60   18.23
 -11  -1   3  487.94   17.90
  11  -1  -3  488.04   16.53
  11  -1  -3  454.77   17.89
 -11  -1   4  367.17   15.60
  11  -1  -4  346.05   13.56
 -11  -1   4  354.90   14.11
 -11   1   4  357.69   14.16
 -11  -1   4  370.15   12.68
  11   1  -4  380.08   13.44
 -11   1   4  365.52   13.77
 -11   1   4  364.39   14.16
  11  -1  -4  373.15   12.80
  11  -1  -4  344.23   13.95
  11  -1  -5   92.76    3.85
 -11  -1   5   94.46    3.53
  11  -1  -5   84.93    4.58
 -11  -1   5   86.34    4.24
 -11   1   5   89.96    4.97
  11   1  -5   96.79    3.78
 -11   1   5   91.19    4.00
 -11   1   5   92.54    5.13
 -11  -1   5   88.98    4.74
  11  -1  -5   86.74    4.49
 -11   1   6   36.93    2.85
  11  -1  -6   36.47    1.83
  11  -1  -6   35.75    2.86
 -11  -1   6   34.24    1.25
 -11   1   6   30.81    2.78
 -11  -1   6   34.64    1.26
 -11  -1   6   38.79    2.66
 -11  -1   6   29.07    2.52
  11  -1  -6   39.02    1.81
  11  -1  -6   33.33    3.03
  11  -1  -7  223.78    7.65
 -11  -1   7  198.23    9.11
 -11   1   7  199.01    8.83
 -11   1   7  213.36    8.91
 -11  -1   7  203.79    9.16
  11  -1  -7  216.62    8.00
  11  -1  -8   80.55    3.40
  11  -1  -8   76.60    3.23
 -11   1   8   75.24    4.41
 -11   1   8   72.03    4.68
 -11  -1   8   74.07    4.26
 -11   1   8   67.57    4.38
 -11   1   9   77.18    4.76
  11  -1  -9   86.22    3.48
 -11   1   9   80.17    4.63
 -11  -1   9   76.03    4.53
 -11   1   9   88.20    4.79
  11  -1  -9   83.14    3.47
 -11   1  10  142.31    6.64
 -11  -1  10  128.32    4.75
 -11   1  10  117.57    6.15
  11  -1 -10  135.62    4.82
 -11  -1  10  130.22    4.59
 -11   1  10  142.52    6.73
 -11  -1  10  124.38    6.19
  11  -1 -10  141.65    5.15
  11   1 -11  143.59    5.40
 -11   1  11  142.93    6.73
 -11   1  11  139.54    6.95
 -11   1  11  137.28    5.32
 -11   1  11  138.84    7.13
 -11  -1  11  137.95    5.15
 -11  -1  11  143.00    6.57
  11  -1 -11  138.30    5.38
 -11   1  12  105.41    6.33
 -11   1  12  108.50    4.74
 -11  -1  12  107.32    4.58
  11  -1 -12  108.97    4.82
 -11  -1  12   98.85    5.87
 -11   1  12  106.34    5.25
  11   1 -12  100.23    4.13
 -11   1  12   91.24    5.32
 -11  -1  12   93.07    5.70
 -11   1  13  286.35   11.30
 -11   1  13  279.23   12.25
  11  -1 -13  278.70   10.33
 -11  -1  13  270.88   11.85
 -11   1  13  292.90   12.45
 -11  -1  13  280.53   10.52
  11   1 -13  287.74   10.76
 -11   1  13  279.68   10.15
 -11  -1  13  292.58   12.67
 -11   1  14  159.71    7.18
 -11  -1  14  160.68    7.13
  11   1 -14  147.31    6.86
 -11   1  14  148.33    7.70
 -11   1  14  128.60    7.50
 -11   1  14  149.78    7.87
 -11  -1  14  155.95    6.74
 -11  -1  14  137.13    6.94
  11  -1 -14  143.45    6.29
 -11   1  15  158.26    9.50
  11  -1 -15  174.53    7.53
 -11  -1  15  165.17    7.62
  11   1 -15  178.12    8.12
 -11   1  15  161.41    8.60
 -11   1  15  153.46    8.76
 -11   1  15  167.79    8.42
 -11  -1  15  169.12    8.11
 -11  -1  15  163.53    8.38
 -11   1  16  134.79    7.33
 -11  -1  16  138.83    7.87
  11   1 -16  167.10    8.14
 -11   1  16  123.28    7.83
 -11   1  16  128.21    6.94
 -11   1  16  148.10    9.01
 -11  -1  16  135.29    6.48
 -11  -1  16  135.98    7.65
  11  -1 -16  155.61    7.76
 -11  -1  17   94.36    5.79
 -11   1  17   96.59    6.64
 -11   1  17   72.93    5.98
 -11   1  17   92.91    6.30
 -11  -1  17  106.17    7.04
  11  -1 -17  102.72    6.52
  11   1 -17  109.00    5.33
 -11   1  18   37.75    4.00
 -11   1  18   47.83    5.06
 -11   1  18   52.43    5.23
 -11  -1  18   46.51    4.33
 -11  -1  18   51.13    4.31
 -11  -1  18   47.29    4.95
  11  -1 -18   55.01    4.39
  11   1 -18   61.73    4.42
 -11   1  19   49.76    5.17
  11   1 -19   60.24    5.00
 -11   1  19   53.80    5.57
 -11  -1  19   52.72    4.42
  11  -1 -19   59.02    4.85
  11   1 -20   17.16    2.50
 -11   1  20    7.24    3.10
  11  -1 -20   12.74    2.37
  11   1 -21   15.36    3.07
 -11   1  21   10.57    3.33
  11  -1 -21   16.03    3.16
 -11   1  22   25.27    4.36
  11  -1 -22   33.13    4.18
  11  -3  -1  104.22    5.61
  11  -3  -1  113.37    5.30
  11   3  -1  120.75    5.66
 -11  -3   1  103.82    5.40
 -11   3   1  109.55    5.56
 -11  -3   1  102.87    5.06
  11  -3  -1   95.01    6.53
  11  -3  -2   69.06    4.53
 -11  -3   2   71.51    3.92
  11   3  -2   80.14    3.80
 -11   3   2   68.36    4.20
 -11  -3   2   66.86    3.79
  11  -3  -2   71.29    3.81
  11  -3  -2   73.66    4.58
  11  -3  -3   47.43    3.12
  11  -3  -3   46.45    3.55
 -11  -3   3   48.74    2.87
  11  -3  -3   44.47    3.58
  11   3  -3   50.99    3.10
 -11   3   3   52.92    3.52
 -11  -3   3   48.96    3.00
  11   3  -4    1.95    1.03
  11  -3  -4    1.38    1.38
 -11   3   4    0.00    1.14
 -11  -3   4    1.15    0.69
  11  -3  -4    2.55    1.00
  11  -3  -4    1.49    1.26
 -11  -3   5   52.11    2.87
 -11   3   5   51.72    2.96
 -11  -3   5   50.78    2.87
  11  -3  -5   52.57    3.10
  11  -3  -5   41.88    3.66
  11  -3  -5   46.69    4.11
 -11  -3   6  235.19   10.15
  11  -3  -6  225.98   11.87
 -11  -3   6  249.21    9.66
  11  -3  -6  243.51   10.37
  11  -3  -6  248.00    9.98
  11  -3  -6  264.94    9.83
 -11   3   7   47.15    3.58
 -11   3   7   62.62    4.11
 -11  -3   7   55.36    2.89
 -11  -3   7   57.97    2.99
  11  -3  -7   58.32    3.07
  11  -3  -7   57.97    3.11
  11  -3  -7   59.30    3.98
  11  -3  -7   66.33    4.21
  11  -3  -8  676.45   24.28
 -11   3   8  596.73   22.30
 -11   3   8  642.36   23.65
 -11  -3   8  631.79   23.01
 -11  -3   8  662.86   22.35
  11  -3  -8  673.46   22.91
  11  -3  -8  622.27   24.64
  11  -3  -8  643.83   25.11
 -11   3   9   34.40    2.99
 -11   3   9   36.63    3.14
 -11  -3   9   38.01    2.20
 -11  -3   9   28.47    2.06
 -11  -3   9   29.09    2.21
  11  -3  -9   32.25    2.04
  11  -3  -9   32.33    2.71
  11  -3  -9   31.03    3.40
  11  -3  -9   27.99    2.94
  11  -3 -10  398.21   15.08
 -11   3  10  394.41   15.40
 -11   3  10  386.00   16.10
 -11  -3  10  371.63   14.91
 -11  -3  10  390.71   16.24
 -11  -3  10  354.19   15.79
  11  -3 -10  408.35   16.41
  11  -3 -10  403.02   16.93
 -11   3  11   54.62    4.09
  11  -3 -11   53.37    3.82
  11  -3 -11   57.27    3.17
  11   3 -11   60.82    3.32
 -11   3  11   58.51    4.30
 -11  -3  11   51.57    3.30
 -11  -3  11   55.20    3.15
  11  -3 -11   64.11    3.66
 -11  -3  12  273.14   12.62
  11  -3 -12  262.16   10.81
  11  -3 -12  273.87   11.44
  11   3 -12  259.50    9.89
 -11   3  12  233.52   11.11
 -11   3  12  261.66   12.48
 -11  -3  12  260.70   11.74
  11  -3 -12  272.72   12.52
  11  -3 -13   56.78    3.95
 -11  -3  13   48.32    3.40
  11   3 -13   54.59    3.04
 -11   3  13   42.73    3.45
 -11   3  13   43.12    3.74
 -11   3  13   44.85    4.32
 -11  -3  13   48.86    3.23
  11  -3 -14  175.95    8.35
 -11   3  14  177.48    9.77
 -11  -3  14  169.95    8.25
 -11   3  14  172.98   10.18
  11   3 -14  195.58    8.32
 -11   3  14  169.10    9.01
 -11  -3  14  164.83    9.74
  11  -3 -15   25.07    2.70
 -11   3  15   20.80    2.80
  11   3 -15   32.26    2.58
 -11   3  15   22.27    2.99
 -11   3  15   29.13    3.86
 -11  -3  15   27.68    2.71
 -11  -3  15   24.52    2.40
 -11   3  16   29.49    3.33
 -11   3  16   34.50    4.68
 -11  -3  16   35.13    3.28
  11   3 -16   46.42    3.48
  11  -3 -16   39.29    3.37
 -11   3  17   26.26    3.50
  11  -3 -17   39.14    3.81
  11   3 -17   41.68    3.37
 -11   3  17   26.40    4.79
 -11   3  18   77.58    6.77
 -11   3  18   99.16    7.47
  11  -3 -18   93.12    7.18
  11   3 -18   92.56    6.54
  11  -3 -19    2.46    2.58
  11   3 -19    4.52    1.92
 -11   3  19    5.83    3.26
 -11   3  19    1.28    3.14
  11  -3 -20   63.65    6.17
  11   3 -20   77.53    5.89
 -11   3  20   53.49    5.94
 -11   3  20   68.93    7.67
  11   3 -21    2.27    2.04
 -11   3  21   -1.40    3.96
  11  -3 -21    0.78    2.91
  11   5  -1   88.95    5.42
 -11   5   1   75.46    5.11
 -11  -5   1   85.50    5.28
  11  -5  -1   73.41    5.12
  11  -5  -1   73.46    5.90
  11  -5  -1   75.99    5.16
 -11  -5   1   76.03    4.49
  11   5  -2    4.83    1.72
 -11  -5   2    0.23    1.26
  11  -5  -2    2.43    1.55
  11  -5  -2    1.05    1.87
  11  -5  -2   -1.62    1.74
 -11   5   2    4.65    2.04
 -11   5   3  280.20   12.06
 -11  -5   3  252.00   10.72
 -11  -5   3  270.72   13.21
  11  -5  -3  251.86   13.02
  11  -5  -3  261.22   12.73
  11  -5  -3  263.63   13.08
 -11   5   4    1.35    1.46
 -11  -5   4    0.46    1.95
  11  -5  -4   -1.65    1.21
  11  -5  -4   -0.23    1.61
  11  -5  -4    1.86    1.86
 -11  -5   4    0.92    1.15
  11  -5  -5  143.06    8.50
  11  -5  -5  168.76    9.35
 -11  -5   5  162.93    8.38
  11  -5  -5  152.06    9.19
 -11   5   5  152.35    7.67
 -11  -5   5  147.04    7.06
  11  -5  -5  155.07    7.62
  11  -5  -6   22.01    2.61
 -11   5   6   19.41    2.48
 -11  -5   6   17.95    2.20
 -11  -5   6   14.35    2.18
  11  -5  -6   17.38    2.33
  11  -5  -6   17.55    2.85
  11  -5  -6   18.85    3.26
  11  -5  -7  169.17    9.90
 -11   5   7  178.43    8.17
 -11  -5   7  171.91    9.56
 -11  -5   7  165.15    8.01
  11  -5  -7  171.23    8.05
  11  -5  -7  169.02    9.59
  11  -5  -7  172.07    9.77
 -11  -5   8    1.15    1.61
  11  -5  -8   -1.13    1.13
  11  -5  -8    1.04    1.74
  11  -5  -8   -0.89    1.90
  11  -5  -8   -0.34    1.58
 -11   5   8    1.59    1.71
 -11  -5   8    2.66    1.62
 -11  -5   8    0.35    0.46
  11  -5  -9  135.60    7.56
  11  -5  -9  131.23    7.44
 -11   5   9  125.25    6.97
 -11  -5   9  129.73    6.72
 -11  -5   9  128.92    7.74
 -11  -5   9  130.17    4.94
  11  -5  -9  146.76    8.55
  11  -5  -9  141.59    8.56
 -11  -5  10   10.49    1.84
 -11   5  10   11.93    2.64
  11  -5 -10   13.66    2.87
  11  -5 -10   10.24    2.25
  11  -5 -10   12.31    2.26
  11  -5 -10    7.42    2.02
 -11  -5  10    7.61    2.08
 -11   5  11  106.40    7.37
  11  -5 -11  117.92    6.64
  11  -5 -11  108.51    7.32
  11  -5 -11  112.64    7.49
 -11  -5  11   96.75    6.93
 -11  -5  11  107.84    6.32
  11  -5 -11  115.11    7.53
 -11   5  12   10.05    3.24
 -11  -5  12    4.22    1.37
  11  -5 -12    8.54    1.91
  11  -5 -12    9.64    2.61
 -11  -5  12    5.17    1.84
  11  -5 -13  118.83    7.79
  11  -5 -13  133.02    7.54
  11   5 -13  128.86    7.74
 -11   5  13  130.03    9.04
  11  -5 -13  135.56    8.91
  11  -5 -14    6.85    1.91
  11   5 -14    6.57    2.15
 -11   5  14    8.36    3.60
  11  -5 -14    2.47    2.81
 -11   5  15  105.25    8.61
  11   5 -15  134.79    8.14
  11  -5 -15  129.47    8.54
 -11   5  16   13.23    2.81
 -11   5  16    9.19    3.26
  11  -5 -16   14.03    2.69
  11   5 -16   14.88    2.37
  11  -5 -17   46.88    5.16
 -11   5  17   35.96    5.15
  11   5 -17   47.42    4.51
 -11   5  17   31.89    5.01
 -11   5  18    4.10    2.58
  11  -5 -18   -0.11    2.02
  11   5 -18   -0.79    1.69
 -11   5  18   -0.35    3.03
  11  -5 -19   38.86    4.82
  11   5 -19   40.37    4.74
 -11   5  19   45.93    7.44
 -11   5  20    8.06    4.03
 -11  -7   1   -2.07    1.95
 -11  -7   1    0.11    1.46
 -11   7   1    1.70    2.27
 -11   7   1    2.45    2.34
 -11  -7   2   62.86    5.18
 -11   7   2   53.04    4.68
  11  -7  -3    2.27    2.04
 -11  -7   3   -1.27    2.54
 -11   7   3    2.45    2.45
 -11  -7   3    1.36    1.02
 -11   7   4   46.18    4.34
 -11  -7   4   28.86    3.58
  11  -7  -4   34.80    3.97
 -11  -7   4   40.45    2.96
  11  -7  -5   28.88    3.74
 -11   7   5   31.56    3.79
 -11  -7   6  103.58    7.52
 -11   7   6  113.98    7.51
  11  -7  -6  110.07    7.02
 -11   7   7   -0.45    2.58
  11  -7  -7    0.11    1.81
 -11  -7   7    1.96    1.73
  11  -7  -8  112.39    7.22
 -11   7   8  110.24    8.01
 -11  -7   8  107.35    7.28
  11  -7  -9   17.89    3.37
 -11   7   9   18.34    3.40
 -11  -7   9   13.94    2.77
 -11  -7  10   14.25    2.99
 -11   7  10   19.21    3.18
  11  -7 -10   18.19    3.37
 -11   7  11    2.40    2.40
 -11  -7  11    2.64    2.06
  11  -7 -11    3.47    2.24
 -11  -7  12   41.46    4.68
 -11   7  12   57.70    6.18
  11  -7 -12   58.52    6.16
  11  -7 -13    4.58    2.57
 -11   7  13    5.63    3.67
 -11  -7  13   -2.51    2.73
 -11  -7  14   31.23    4.54
  11  -7 -14   38.75    5.14
 -11   7  14   31.77    5.06
 -11   7  15   -0.35    3.11
  11  -7 -15    0.67    3.57
 -11  -7  15    0.91    2.95
 -11   7  16   26.91    5.20
 -11  -7  16   37.66    5.32
  11  -7 -16   39.04    9.04
 -11   9   1   62.16    5.95
 -11  -9   1   41.80    6.55
  11  -9  -1   58.76    6.58
 -11   9   2    5.83    2.64
 -11  -9   2    0.11    2.99
  11  -9  -2    1.47    3.06
 -11   9   3   15.64    3.64
  11  -9  -3    3.40    3.40
 -11  -9   3   15.07    3.80
 -11  -9   4   -4.83    4.03
  11  -9  -4    7.69    4.30
 -11   9   4   -1.33    2.43
 -11   9   5   46.76    5.21
 -11  -9   5   37.18    5.99
  11  -9  -5   58.39    6.66
 -11  -9   6    3.11    3.11
  11  -9  -6    0.00    2.93
 -11   9   6    2.00    2.56
  11  -9  -7   63.08    7.10
 -11  -9   7   44.84    6.32
 -11   9   7   59.70    6.59
 -11  -9   8    6.54    4.36
  11  -9  -8    5.62    3.26
 -11   9   8    3.02    4.03
  11  -9  -9   33.91    5.50
 -11   9   9   25.63    5.73
 -11  -9   9   23.96    4.70
 -11   9  10   -5.42    3.95
 -11  -9  10   -2.75    2.75
  11  -9 -10    5.94    4.48
 -10   0   1   -0.45    0.80
  10   0  -1    0.90    0.67
  10   0  -1    1.62    0.92
 -10   0   1   -0.34    0.57
 -10   0   1    0.57    1.14
  10   0  -2 1123.06   36.31
  10   0  -2 1082.78   37.83
 -10   0   2 1098.81   37.44
 -10   0   2 1085.38   38.29
 -10   0   2 1087.87   37.26
  10   0  -3    0.34    0.34
 -10   0   3    0.45    0.45
 -10   0   3    2.19    1.38
 -10   0   3    2.51    1.37
  10   0  -3    2.53    1.03
  10   0  -4 1091.30   35.32
  10   0  -4 1054.14   37.96
 -10   0   4 1055.99   37.25
 -10   0   4 1081.97   37.63
 -10   0   4 1099.55   35.83
  10   0  -5    0.91    0.23
 -10   0   5    0.46    0.23
 -10   0   5    1.71    1.03
 -10   0   5    0.00    0.81
 -10   0   6 1027.40   36.38
 -10   0   6 1052.45   36.94
 -10   0   7    0.23    0.93
 -10   0   7    1.26    0.91
 -10   0   8  145.37    7.05
 -10   0   8  144.73    6.95
 -10   0   8  135.03    6.28
  10   0  -9    0.33    0.22
 -10   0   9   -0.11    0.80
 -10   0   9    0.35    0.81
 -10   0   9    0.69    1.15
  10   0 -10  488.08   16.94
 -10   0  10  476.28   16.88
 -10   0  10  496.00   18.26
 -10   0  10  492.17   17.69
 -10   0  10  463.42   17.49
  10   0 -11    0.34    0.45
 -10   0  11   -0.46    0.57
 -10   0  11    1.48    0.91
 -10   0  11    1.06    0.94
  10   0 -12  611.07   21.83
 -10   0  12  617.79   22.82
 -10   0  12  621.22   21.80
  10   0 -13    0.34    0.90
 -10   0  13    0.00    0.91
 -10   0  13   -0.59    1.17
 -10   0  13   -0.57    0.92
  10   0 -14  364.69   13.46
 -10   0  14  351.67   14.46
 -10   0  14  363.66   16.51
 -10   0  14  350.47   16.03
  10   0 -15   -1.13    1.13
 -10   0  15    0.23    1.37
 -10   0  15   -1.25    0.91
 -10   0  15   -0.82    1.98
  10   0 -16  401.58   16.18
 -10   0  16  385.90   16.16
 -10   0  16  403.49   17.56
 -10   0  16  387.18   18.30
  10   0 -17   -0.68    1.58
  10   0 -17    0.56    1.91
 -10   0  17   -2.50    1.14
 -10   0  17   -1.62    1.51
 -10   0  17   -1.83    1.83
  10   0 -18  135.90    8.26
 -10   0  18  128.98    7.54
 -10   0  18  136.73    9.71
 -10   0  18  143.30    6.60
 -10   0  19   -0.34    2.26
 -10   0  20   34.51    3.62
 -10   0  22    5.67    2.38
 -10   2   1  204.41    8.85
 -10  -2   1  203.60    8.27
  10   2  -1  212.90    8.86
  10  -2  -1  215.66    9.10
 -10  -2   1  204.91    8.15
  10  -2  -1  205.22    9.19
  10  -2  -1  205.89    8.51
  10   2  -2  164.14    7.03
 -10  -2   2  155.89    6.77
  10  -2  -2  160.53    6.67
  10  -2  -2  145.61    7.61
 -10   2   2  168.80    7.15
 -10  -2   2  160.11    7.49
  10  -2  -2  154.85    6.72
 -10   2   3  125.15    5.46
  10  -2  -3  124.24    6.34
  10  -2  -3  132.11    5.90
  10   2  -3  134.67    5.86
  10  -2  -3  134.62    5.63
 -10  -2   3  126.05    5.28
 -10  -2   3  114.64    5.42
  10   2  -4   17.53    1.26
  10  -2  -4   18.96    1.45
  10  -2  -4   18.44    1.81
  10  -2  -4   16.28    2.06
 -10  -2   4   20.40    2.07
 -10   2   4   16.99    1.60
 -10  -2   4   17.66    1.38
 -10  -2   5  372.11   12.54
  10  -2  -5  365.74   12.81
  10  -2  -5  360.82   13.40
  10  -2  -5  350.09   13.93
 -10  -2   5  364.76   13.79
 -10   2   5  380.99   13.52
 -10   2   5  368.71   14.65
 -10   2   6  195.54    8.34
 -10  -2   6  178.47    6.56
  10  -2  -6  189.57    7.12
  10  -2  -6  178.08    7.12
  10  -2  -6  182.52    7.88
  10  -2  -6  190.54    7.31
 -10  -2   6  192.97    7.83
 -10  -2   7 1076.06   36.08
 -10  -2   7 1086.08   36.01
  10  -2  -7 1067.54   35.87
  10  -2  -7 1100.66   38.19
  10  -2  -7 1069.01   36.23
  10  -2  -7 1073.09   36.57
 -10   2   7 1064.15   38.07
 -10   2   7 1028.54   37.89
 -10  -2   8   37.75    1.86
 -10  -2   8   35.25    2.55
  10  -2  -8   33.01    2.04
 -10  -2   8   32.89    1.94
  10  -2  -8   38.64    2.27
  10  -2  -8   33.82    2.59
 -10   2   8   37.91    2.88
 -10   2   8   30.13    3.02
 -10  -2   9  361.51   13.18
 -10  -2   9  366.23   12.65
 -10  -2   9  350.81   13.21
  10  -2  -9  384.63   13.78
  10  -2  -9  358.05   13.55
  10  -2  -9  346.10   14.30
 -10   2   9  343.09   13.35
 -10   2   9  346.07   13.87
  10   2 -10   65.13    2.96
 -10   2  10   62.54    3.96
 -10  -2  10   66.99    2.95
  10  -2 -10   70.21    3.52
 -10  -2  10   59.13    3.28
  10  -2 -10   56.33    3.71
 -10   2  10   71.11    4.31
 -10   2  10   62.80    3.23
 -10   2  11  472.05   17.70
 -10   2  11  506.17   19.55
 -10  -2  11  500.88   18.88
 -10   2  11  480.44   19.11
 -10  -2  11  530.06   17.74
  10  -2 -11  497.44   17.67
  10   2 -11  481.28   16.99
  10   2 -12   18.76    1.56
 -10   2  12   17.10    2.79
 -10  -2  12   15.75    1.47
 -10  -2  12   16.09    1.98
  10  -2 -12   21.52    1.92
 -10   2  12   20.96    2.69
 -10   2  12   16.04    1.73
  10   2 -13  246.45    9.86
 -10   2  13  260.53   11.88
 -10   2  13  245.69   10.57
 -10  -2  13  246.23   12.14
 -10  -2  13  250.17   10.10
  10  -2 -13  262.06    9.80
 -10   2  13  224.26   10.81
  10   2 -14   18.37    1.79
 -10   2  14   14.04    2.21
  10  -2 -14   20.98    1.91
 -10   2  14   16.41    2.46
 -10  -2  14   14.39    1.81
 -10  -2  14   14.41    1.85
 -10   2  14   14.72    1.96
 -10   2  15   71.78    4.71
 -10   2  15   70.26    5.10
 -10   2  15   68.60    6.09
 -10  -2  15   70.60    4.14
  10   2 -15   73.47    4.05
  10  -2 -15   74.19    4.04
 -10  -2  15   67.31    4.65
 -10   2  16    3.86    1.99
 -10  -2  16    0.11    1.25
  10  -2 -16    0.00    1.23
  10   2 -16   -0.79    0.90
 -10   2  16    0.57    1.26
 -10   2  16    1.16    1.62
 -10   2  17   23.85    3.10
 -10   2  17   21.46    3.85
  10  -2 -17   28.79    3.14
 -10  -2  17   22.21    2.83
 -10   2  17   15.63    2.89
  10   2 -17   28.92    3.28
 -10   2  18    0.12    1.85
 -10   2  18   -2.09    2.21
  10  -2 -18    1.34    1.57
  10   2 -18    4.53    1.70
 -10   2  19   50.28    6.74
 -10  -2  19   56.44    4.75
  10  -2 -19   70.63    5.38
  10   2 -19   77.92    6.24
 -10   2  19   61.74    6.24
 -10   2  20   18.14    3.58
  10  -2 -20   23.67    3.48
  10   2 -20   32.84    4.09
  10   2 -21   40.40    4.90
  10  -2 -21   29.31    4.72
 -10   2  21   25.65    4.39
  10   2 -22    8.09    2.39
 -10   2  22   -0.46    3.00
  10  -2 -22    2.81    2.36
 -10   4   1    0.23    1.13
  10  -4  -1   -1.75    1.40
  10   4  -1    0.92    1.04
 -10  -4   1    3.10    1.61
 -10  -4   1    0.35    0.69
  10  -4  -1    0.67    1.23
  10  -4  -1    2.07    1.61
  10  -4  -2   59.64    4.12
  10   4  -2   70.40    4.26
 -10   4   2   59.97    4.32
 -10  -4   2   59.10    4.14
  10  -4  -2   63.50    4.42
  10  -4  -2   72.61    4.75
  10  -4  -3    9.95    2.20
 -10   4   3    8.87    1.48
  10   4  -3   11.60    1.61
 -10  -4   3    8.18    1.38
  10  -4  -3   13.74    1.99
  10  -4  -3    9.71    1.97
  10  -4  -4  131.24    5.89
 -10   4   4  138.29    6.39
 -10  -4   4  124.54    5.90
 -10  -4   4  132.16    6.55
  10  -4  -4  135.41    6.56
  10  -4  -4  144.91    7.20
 -10  -4   5   72.65    3.79
 -10   4   5   65.90    4.08
 -10  -4   5   63.02    3.71
  10  -4  -5   69.83    4.10
  10  -4  -5   79.03    4.23
  10  -4  -5   65.14    4.92
  10  -4  -5   73.48    5.45
 -10  -4   6  189.15    8.26
 -10   4   6  189.41    8.53
 -10  -4   6  190.21    8.75
  10  -4  -6  191.10    8.54
  10  -4  -6  208.21    8.85
  10  -4  -6  201.74    9.74
  10  -4  -6  185.81    9.23
 -10   4   7   57.91    4.11
 -10  -4   7   63.20    3.84
 -10  -4   7   62.96    3.92
  10  -4  -7   61.49    3.86
  10  -4  -7   65.88    3.71
  10  -4  -7   56.52    4.31
  10  -4  -7   59.92    4.15
 -10   4   8  257.44   10.78
  10  -4  -8  257.65   11.33
 -10  -4   8  244.56   10.34
 -10  -4   8  237.02   10.74
 -10  -4   8  248.32    9.44
  10  -4  -8  250.52   10.54
  10  -4  -8  232.58   11.20
  10  -4  -8  266.15   11.86
 -10   4   9   72.14    4.72
 -10  -4   9   63.95    3.81
 -10  -4   9   73.34    4.04
 -10  -4   9   72.38    3.26
  10  -4  -9   70.59    3.62
  10  -4  -9   69.82    4.21
  10  -4  -9   63.17    4.74
  10  -4  -9   67.04    4.57
 -10   4  10  189.77    9.14
  10  -4 -10  206.65    9.27
 -10   4  10  182.91    8.51
 -10  -4  10  193.03    8.73
 -10  -4  10  190.13    9.23
 -10  -4  10  198.06    8.06
  10  -4 -10  215.74   10.07
  10  -4 -10  188.00    9.15
  10  -4 -10  194.68    8.66
 -10   4  11  103.46    6.42
  10   4 -11  118.01    5.36
 -10   4  11  109.86    6.85
 -10  -4  11  106.65    6.44
 -10  -4  11  110.30    5.23
  10  -4 -11  116.79    5.87
  10  -4 -11  116.83    6.66
  10  -4 -11  110.83    6.45
  10   4 -12  319.64   13.05
  10  -4 -12  325.53   14.47
 -10   4  12  295.66   13.35
 -10   4  12  309.14   15.61
 -10  -4  12  317.32   14.60
  10  -4 -12  324.95   15.30
  10  -4 -12  290.10   14.55
  10   4 -13    3.04    1.69
 -10   4  13    4.14    1.84
 -10   4  13    1.76    1.64
 -10   4  13    2.91    2.45
 -10  -4  13    3.99    1.94
  10  -4 -13    5.08    1.58
  10  -4 -13    3.25    1.80
  10  -4 -14  148.76    8.09
 -10   4  14  143.49    8.56
  10   4 -14  158.47    7.77
 -10   4  14  132.67    8.86
 -10   4  14  142.15    9.34
 -10  -4  14  144.50    9.01
  10  -4 -14  146.78    8.58
 -10  -4  15   35.38    3.63
  10   4 -15   50.80    4.05
 -10   4  15   37.46    4.37
 -10   4  15   35.98    3.63
 -10   4  15   42.96    5.02
  10  -4 -15   49.22    3.94
  10   4 -16   55.33    4.16
 -10   4  16   38.92    4.10
 -10   4  16   54.62    5.37
  10  -4 -16   51.30    4.50
  10   4 -17   15.77    3.15
 -10   4  17    4.92    2.81
 -10   4  17   21.46    4.90
  10  -4 -17   15.62    2.81
  10   4 -18   44.45    4.74
 -10   4  18   33.99    3.64
 -10   4  18   45.08    5.36
  10  -4 -18   49.17    4.49
  10   4 -19   18.99    3.28
 -10   4  19   17.11    3.40
 -10   4  19   10.47    3.72
  10  -4 -19   22.55    3.59
  10   4 -20   30.03    4.19
 -10   4  20   17.57    3.40
  10  -4 -20   34.52    4.93
 -10   4  21    3.25    2.80
 -10  -6   1  126.41    8.18
 -10   6   1  134.82    7.84
 -10  -6   1  129.53    7.84
 -10  -6   1  124.90    7.42
  10  -6  -1  132.76    8.13
 -10   6   2  169.98    8.75
  10  -6  -2  165.23   10.34
 -10  -6   2  173.33    9.43
 -10   6   2  177.90    9.66
 -10  -6   2  164.75    8.43
 -10  -6   2  161.16    9.00
  10  -6  -2  167.11    9.83
  10  -6  -3   59.09    4.66
 -10  -6   3   56.53    4.51
 -10  -6   3   54.88    4.59
 -10  -6   3   58.75    3.83
  10  -6  -3   55.28    5.10
  10  -6  -3   54.50    4.88
 -10   6   3   74.50    5.38
 -10  -6   4  255.92   11.83
  10  -6  -4  262.12   13.41
 -10  -6   4  274.25   11.54
  10  -6  -4  255.87   12.03
 -10   6   4  267.77   11.80
 -10  -6   4  274.88   11.73
  10  -6  -4  270.43   12.17
  10  -6  -5  168.58    9.19
  10  -6  -5  180.78   10.26
 -10  -6   5  162.15   10.46
  10  -6  -5  201.91   10.68
 -10   6   5  189.27    8.89
 -10  -6   5  163.23    8.59
 -10  -6   5  181.39    8.76
 -10  -6   6  132.18    5.77
 -10   6   6  136.86    7.56
  10  -6  -6  119.27    8.38
  10  -6  -6  136.55    7.49
 -10  -6   6  134.63    7.66
  10  -6  -6  116.10    7.75
  10  -6  -7   55.92    4.53
 -10  -6   7   50.05    4.40
  10  -6  -7   48.20    4.53
 -10   6   7   54.63    4.53
 -10  -6   7   45.62    4.50
  10  -6  -7   50.75    4.48
  10  -6  -7   54.01    4.81
 -10  -6   8   15.47    2.54
  10  -6  -8   21.17    3.51
 -10   6   8   24.65    3.30
 -10  -6   8   16.07    2.89
  10  -6  -8   19.99    2.82
  10  -6  -8   14.18    2.81
  10  -6  -8   14.19    2.59
 -10   6   9  107.02    6.97
 -10  -6   9  100.18    6.35
  10  -6  -9   93.36    7.08
  10  -6  -9  100.73    6.88
 -10  -6   9   97.94    7.53
  10  -6  -9  110.29    8.03
  10  -6  -9  107.14    7.94
  10  -6 -10    9.51    2.79
  10  -6 -10    6.52    2.36
 -10   6  10    4.01    2.18
 -10  -6  10    8.50    2.18
 -10  -6  10    3.59    1.97
  10  -6 -10    7.06    2.24
 -10  -6  11   40.84    4.12
  10  -6 -11   58.04    4.49
  10  -6 -11   46.80    4.82
  10  -6 -11   52.58    4.85
 -10   6  11   45.41    4.72
 -10  -6  11   38.21    4.41
  10  -6 -12   16.93    3.14
 -10   6  12   11.30    2.88
 -10  -6  12    7.98    2.05
 -10   6  13   63.70    5.67
  10  -6 -13   66.23    5.27
 -10   6  14   25.36    4.40
  10   6 -14   34.31    3.96
  10  -6 -14   35.40    4.48
  10   6 -15    5.43    2.37
 -10   6  15    6.15    2.90
  10   6 -16   28.46    3.84
 -10   6  16   20.54    5.11
  10  -6 -16   24.18    3.92
 -10   6  17   56.87    7.43
  10   6 -17   65.93    6.33
  10  -6 -17   60.55    6.38
  10   6 -18    9.03    3.50
  10  -6 -18   10.29    3.36
 -10   6  18    9.28    3.95
 -10   8   1   14.69    3.09
 -10  -8   1    8.41    2.76
  10  -8  -1   12.83    3.07
 -10   8   2    9.39    2.54
 -10  -8   2    6.80    3.69
  10  -8  -2    5.56    2.72
  10  -8  -3   25.85    4.42
 -10   8   3   27.46    3.44
 -10  -8   3   21.93    3.69
 -10   8   4   22.87    3.33
 -10  -8   4   23.33    4.27
  10  -8  -4   24.47    4.42
 -10   8   5   29.86    4.57
 -10  -8   5   32.57    4.16
  10  -8  -5   34.64    4.53
 -10   8   6   48.31    4.37
 -10  -8   6   45.49    5.54
  10  -8  -6   51.67    5.09
  10  -8  -7   20.09    3.84
 -10   8   7   30.76    4.04
 -10  -8   7   23.30    3.58
 -10  -8   8   26.59    3.91
 -10   8   8   26.83    4.85
  10  -8  -8   35.60    4.40
 -10   8   9   56.69    6.11
 -10  -8   9   45.03    5.40
  10  -8  -9   51.05    5.62
 -10   8  10   -0.45    2.27
 -10  -8  10    4.35    2.64
  10  -8 -10    2.58    2.58
  10  -8 -11    9.63    3.14
 -10   8  11    4.67    2.96
 -10  -8  11    7.66    2.86
 -10  -8  12   17.32    3.53
 -10   8  12   26.74    4.57
  10  -8 -12   25.05    4.81
 -10   8  13   29.78    5.38
 -10  -8  13   25.81    4.21
  10  -8 -13   31.15    5.25
 -10   8  14   15.72    4.25
 -10  -8  14   14.98    3.63
  10  -8 -14   11.27    4.68
   9   1  -1  402.90   14.35
   9   1  -1  386.19   14.26
  -9   1   1  391.22   16.74
  -9  -1   1  388.56   14.32
  -9  -1   1  366.03   15.36
  -9  -1   1  393.10   14.68
   9  -1  -1  395.33   14.30
   9  -1  -1  382.14   16.57
   9  -1  -1  376.41   13.88
  -9   1   1  385.33   14.54
   9  -1  -2    3.82    1.24
   9  -1  -2    3.81    1.15
   9   1  -2    3.20    1.14
  -9   1   2    1.59    0.57
  -9   1   2    3.30    1.48
  -9  -1   2    4.03    1.15
  -9  -1   2    2.98    1.49
   9  -1  -2    1.02    0.57
  -9  -1   2    0.34    0.57
   9   1  -3 1830.83   60.36
  -9   1   3 1780.13   59.03
  -9   1   3 1843.51   65.18
  -9  -1   3 1826.82   60.46
   9  -1  -3 1872.20   60.60
   9  -1  -3 1857.66   63.78
   9  -1  -3 1778.53   58.83
  -9   1   3 1824.33   62.29
   9  -1  -4  867.74   29.08
   9  -1  -4  842.99   30.30
   9   1  -4  837.41   27.44
  -9   1   4  813.40   28.27
  -9   1   4  813.89   29.80
  -9   1   4  869.13   30.69
  -9  -1   4  823.10   29.82
   9  -1  -4  850.27   29.39
  -9  -1   4  840.01   28.27
  -9   1   5  432.47   16.46
  -9  -1   5  420.20   14.76
  -9  -1   5  415.52   14.05
  -9  -1   5  422.47   16.39
   9  -1  -5  430.74   15.05
   9  -1  -5  415.13   16.37
   9  -1  -5  431.56   14.75
   9  -1  -5  410.87   14.58
  -9   1   5  411.54   16.54
  -9   1   6  494.04   19.39
  -9   1   6  512.62   19.17
  -9  -1   6  478.90   15.80
  -9  -1   6  506.61   15.94
   9  -1  -6  504.16   17.02
   9  -1  -6  501.57   18.75
   9  -1  -6  502.63   18.80
   9  -1  -6  491.43   17.28
  -9   1   7  429.85   17.54
  -9   1   7  461.14   17.34
  -9  -1   7  428.76   14.47
  -9  -1   7  445.62   14.62
   9  -1  -7  448.62   15.75
   9  -1  -7  435.91   15.55
   9  -1  -7  458.01   15.76
  -9   1   7  450.73   17.69
  -9   1   8  146.22    7.29
   9   1  -8  144.49    5.51
  -9   1   8  139.66    6.50
  -9   1   8  134.84    6.39
  -9  -1   8  139.45    5.14
   9  -1  -8  143.46    5.44
   9  -1  -8  143.60    5.44
  -9  -1   8  131.55    5.83
  -9   1   9  113.37    4.30
   9   1  -9  113.48    4.25
  -9   1   9  100.08    5.68
  -9   1   9  109.45    5.24
  -9   1   9  120.06    5.84
  -9  -1   9  111.92    5.39
   9  -1  -9  117.72    4.95
  -9  -1   9  112.43    4.56
  -9   1  10  111.54    4.63
  -9   1  10  113.09    6.01
  -9   1  10  109.32    5.47
  -9   1  10  108.37    5.86
  -9  -1  10  115.04    5.64
   9  -1 -10  116.81    4.94
  -9  -1  10  110.13    4.56
  -9   1  11   78.93    5.16
   9   1 -11   86.95    3.71
  -9   1  11   84.34    3.81
  -9   1  11   81.26    4.50
  -9   1  11   73.25    4.44
  -9  -1  11   79.02    3.87
  -9  -1  11   80.62    4.57
   9  -1 -11   82.19    3.59
  -9   1  12  363.23   15.39
   9   1 -12  376.52   14.10
  -9   1  12  382.68   14.27
  -9   1  12  338.71   14.18
  -9   1  12  363.51   13.68
  -9  -1  12  389.30   13.57
  -9  -1  12  362.69   14.51
   9  -1 -12  382.92   13.92
  -9  -1  13  241.49   11.16
  -9   1  13  229.23   10.22
   9   1 -13  243.16    9.94
  -9   1  13  217.85   10.13
  -9   1  13  237.86    9.68
  -9   1  13  231.32   10.44
  -9  -1  13  231.88   10.60
   9  -1 -13  249.07    9.43
   9  -1 -13  246.72   12.07
  -9  -1  14   41.44    3.24
   9   1 -14   47.64    2.94
  -9   1  14   44.61    3.44
  -9   1  14   41.96    3.68
  -9   1  14   43.94    2.84
  -9   1  14   43.85    3.63
  -9  -1  14   46.76    3.30
   9  -1 -14   47.59    3.03
   9  -1 -14   41.66    3.83
   9   1 -15   18.30    2.47
   9   1 -15   17.97    2.15
  -9   1  15   16.84    2.52
  -9   1  15   17.57    2.64
   9  -1 -15   19.83    2.02
  -9   1  15   19.95    1.70
  -9   1  15   16.44    2.57
  -9  -1  15   16.27    2.05
  -9  -1  15   14.98    1.93
  -9  -1  15   17.41    2.31
   9  -1 -15   19.96    3.27
  -9   1  16   -0.80    1.49
   9   1 -16    2.83    1.24
   9   1 -16    3.71    2.36
  -9   1  16    0.57    1.49
  -9   1  16    3.26    1.74
  -9  -1  16   -0.68    1.82
  -9  -1  16    0.91    0.91
  -9  -1  16    2.99    1.61
   9  -1 -16    3.25    1.68
   9  -1 -16    1.47    2.03
   9  -1 -17  101.07    6.18
  -9   1  17   84.72    5.95
   9   1 -17  109.69    6.57
   9   1 -17  102.26    7.00
  -9   1  17   80.87    6.42
  -9   1  17   87.11    6.04
  -9  -1  17  100.33    6.13
   9   1 -18   36.67    4.06
  -9   1  18   28.09    3.67
  -9   1  18   34.26    4.05
  -9  -1  18   28.23    2.50
   9  -1 -18   34.24    3.93
   9   1 -18   42.48    3.85
   9   1 -19   35.60    3.74
  -9   1  19   19.72    3.44
   9  -1 -19   30.00    3.82
   9  -1 -20    4.05    2.81
   9   1 -20    1.13    1.93
  -9   1  20    0.11    2.29
  -9   1  21   15.13    4.24
   9   1 -21   14.31    2.95
   9  -1 -21   10.58    3.38
   9   1 -22   -1.70    3.18
  -9   1  22    5.39    2.87
   9  -1 -22    5.86    3.27
   9  -3  -1  105.86    5.05
   9   3  -1  112.77    5.19
  -9   3   1   98.85    5.11
  -9  -3   1   99.81    5.17
  -9  -3   1  106.60    4.61
   9  -3  -1   97.44    5.83
   9  -3  -1  106.92    5.30
   9   3  -2  146.86    6.68
  -9   3   2  137.10    6.48
  -9  -3   2  135.90    6.67
   9  -3  -2  140.48    6.15
   9  -3  -2  142.34    6.61
   9  -3  -2  137.16    6.91
   9  -3  -3   55.06    3.57
   9   3  -3   59.74    3.33
  -9   3   3   54.12    3.42
  -9  -3   3   53.46    2.88
   9  -3  -3   56.57    3.12
   9  -3  -3   60.80    3.68
  -9  -3   4  170.73    6.90
   9  -3  -4  162.63    7.26
  -9   3   4  163.80    6.75
  -9  -3   4  167.27    7.52
   9  -3  -4  169.39    6.92
   9  -3  -4  158.79    7.46
  -9  -3   5   74.39    3.72
  -9  -3   5   75.26    3.80
   9  -3  -5   81.79    3.78
   9  -3  -5   74.34    4.03
   9  -3  -5   73.90    3.88
   9  -3  -5   78.42    4.59
   9  -3  -6  190.99    7.88
  -9   3   6  180.12    7.90
  -9  -3   6  184.68    7.46
  -9  -3   6  187.31    7.50
   9  -3  -6  201.13    7.57
   9  -3  -6  171.05    8.76
   9  -3  -6  196.52    7.91
   9  -3  -7   66.51    3.42
  -9   3   7   57.68    3.59
  -9   3   7   67.82    3.79
  -9  -3   7   56.02    2.91
  -9  -3   7   67.12    3.34
   9  -3  -7   66.68    3.53
   9  -3  -7   65.06    3.64
   9  -3  -7   58.86    3.74
  -9   3   8  909.80   32.37
  -9  -3   8  957.40   31.46
   9  -3  -8  953.14   33.02
   9  -3  -8  954.22   32.85
  -9   3   8  948.49   31.92
  -9  -3   8  896.50   32.31
  -9  -3   8  949.23   32.27
   9  -3  -8  892.52   31.12
   9  -3  -8  926.78   31.33
   9   3  -9   42.42    2.52
  -9   3   9   41.48    3.50
  -9   3   9   45.32    3.59
  -9  -3   9   42.38    2.75
  -9  -3   9   37.49    2.22
   9  -3  -9   44.32    2.95
   9  -3  -9   46.04    2.88
   9  -3  -9   40.64    2.71
  -9  -3  10  289.39   11.47
   9   3 -10  295.09   10.67
  -9   3  10  281.59   11.91
  -9   3  10  271.99   10.87
  -9   3  10  265.23   11.54
  -9  -3  10  306.19   11.04
   9  -3 -10  274.53   11.58
   9  -3 -10  283.41   11.62
   9   3 -11    4.39    1.01
  -9   3  11    3.12    1.27
  -9   3  11    1.52    1.17
  -9   3  11    1.17    1.52
  -9  -3  11    3.87    1.03
  -9  -3  11    2.53    0.92
   9  -3 -11    3.85    1.25
   9  -3 -11    2.92    1.46
  -9  -3  12  144.03    6.50
   9   3 -12  137.11    6.40
   9  -3 -12  149.29    7.03
   9  -3 -12  136.20    6.64
  -9  -3  12  113.82    6.28
  -9   3  12  138.48    7.16
  -9   3  12  130.22    6.55
  -9   3  12  161.48    7.73
   9   3 -13   22.75    2.13
  -9   3  13   16.02    2.42
  -9   3  13   16.83    2.22
  -9   3  13   18.37    3.28
  -9  -3  13   20.19    2.27
   9  -3 -13   23.85    2.60
   9  -3 -13   18.81    2.82
  -9   3  14    7.60    1.73
   9  -3 -14   16.70    2.14
   9   3 -14    7.41    1.80
  -9   3  14    9.46    1.75
  -9   3  14    9.47    2.22
  -9  -3  14    8.27    1.81
  -9   3  15   12.62    2.69
  -9   3  15   11.50    2.19
   9   3 -15   14.95    2.02
  -9   3  15   10.86    2.45
  -9  -3  15   11.99    2.26
   9  -3 -15   19.94    2.48
  -9   3  16   25.51    3.45
   9   3 -16   33.93    3.16
  -9   3  16   28.59    3.15
  -9   3  16   33.84    4.32
  -9  -3  16   23.62    3.17
   9  -3 -16   36.44    3.38
  -9   3  17    6.18    2.22
   9   3 -17    8.70    2.49
  -9   3  17    9.67    3.38
   9  -3 -17    8.99    1.91
  -9   3  18   48.02    4.90
   9   3 -18   72.02    5.67
  -9   3  18   57.81    6.63
   9  -3 -18   67.58    5.95
   9   3 -19   64.46    6.13
  -9   3  19   53.93    5.24
   9  -3 -19   59.69    5.72
  -9   3  20   22.47    4.42
   9  -3 -20   29.61    4.15
   9   3 -20   37.29    4.55
   9   3 -21    0.80    3.30
  -9   3  21   -1.05    3.26
   9  -3 -21    0.34    2.13
  -9  -5   1  251.75   10.39
   9   5  -1  253.10   13.03
  -9   5   1  241.45   10.35
   9  -5  -1  236.44   11.41
  -9   5   2    1.82    1.37
  -9  -5   2    3.58    1.39
  -9  -5   2    1.96    1.50
   9  -5  -2    1.67    1.45
   9  -5  -2    2.33    1.75
  -9   5   3  319.32   13.43
   9  -5  -3  311.68   15.31
  -9   5   3  320.47   12.89
  -9  -5   3  326.48   12.65
  -9  -5   3  336.20   14.61
   9  -5  -3  334.74   15.09
   9  -5  -4   -0.34    1.60
  -9   5   4   -1.13    1.13
  -9  -5   4    0.58    1.04
  -9  -5   4    0.23    1.15
   9  -5  -4    1.12    1.45
   9  -5  -4    1.96    1.50
  -9  -5   5  350.65   15.78
  -9   5   5  369.31   13.83
  -9  -5   5  368.62   14.56
  -9  -5   5  340.93   13.08
   9  -5  -5  373.79   15.06
   9  -5  -5  372.11   15.85
   9  -5  -5  369.31   15.47
  -9  -5   6   41.14    3.37
   9  -5  -6   38.04    3.49
  -9   5   6   48.90    3.97
  -9  -5   6   44.67    3.80
  -9  -5   6   44.93    2.15
   9  -5  -6   43.09    3.30
   9  -5  -6   44.73    4.20
   9  -5  -7   91.86    5.89
  -9   5   7   83.08    5.36
  -9  -5   7   69.70    4.76
  -9  -5   7   73.47    4.97
   9  -5  -7   87.22    4.54
   9  -5  -7   73.65    4.86
   9  -5  -7   88.88    5.73
   9  -5  -8   11.54    2.04
  -9   5   8   11.91    2.29
  -9  -5   8    8.90    1.62
  -9  -5   8    7.97    2.31
   9  -5  -8   15.12    2.16
   9  -5  -8   16.10    2.59
   9  -5  -8   10.70    2.33
  -9  -5   9   65.68    4.63
   9  -5  -9   64.49    4.87
  -9   5   9   54.97    4.83
  -9  -5   9   61.62    3.91
   9  -5  -9   66.03    3.95
   9  -5  -9   70.56    4.68
   9  -5  -9   58.22    4.27
  -9   5  10  153.77    9.01
   9  -5 -10  144.05    9.11
  -9  -5  10  143.28    6.87
   9  -5 -10  151.33    8.46
   9  -5 -10  158.63    8.94
   9  -5 -10  162.63    9.23
  -9  -5  11  173.80    9.40
   9   5 -11  177.82    8.89
  -9   5  11  176.48   10.89
   9  -5 -11  180.57    9.80
   9  -5 -11  196.86   10.69
   9  -5 -11  176.78   11.11
   9   5 -12   24.24    2.72
  -9   5  12   26.81    3.25
  -9  -5  12   19.61    2.77
   9  -5 -12   24.98    2.93
   9  -5 -12   25.06    3.33
   9  -5 -12   20.07    2.61
  -9   5  13   80.10    6.05
   9   5 -13   96.36    5.99
  -9   5  13   78.66    6.10
  -9  -5  13   71.48    5.77
   9  -5 -13   84.83    5.52
   9  -5 -13   85.38    5.75
   9  -5 -14    4.84    2.47
   9   5 -14    5.08    2.26
  -9   5  14    3.72    2.33
   9  -5 -14    2.47    1.79
   9  -5 -15   44.08    4.39
   9   5 -15   51.41    4.74
  -9   5  15   45.28    6.05
   9  -5 -15   53.37    4.14
  -9   5  16    0.93    2.33
   9   5 -16   -0.45    1.58
  -9   5  16   -1.17    1.64
   9  -5 -16   -1.69    1.80
  -9   5  17   52.69    5.93
   9   5 -17   56.23    5.31
  -9   5  17   43.09    4.69
   9  -5 -17   50.55    5.28
  -9   5  18   -1.05    4.18
   9   5 -18   -2.49    2.04
   9  -5 -18    2.58    3.14
   9   5 -19    2.04    2.27
   9  -5 -19    5.61    2.80
   9   5 -20    2.50    2.61
   9  -5 -20    6.05    3.14
  -9  -7   1    1.82    1.25
  -9   7   1   13.52    3.07
  -9   7   1    3.56    1.67
  -9  -7   1    2.77    2.77
  -9   7   2  232.27   11.27
  -9  -7   2  223.38   12.27
  -9  -7   2  234.16   11.32
   9  -7  -2  232.74   12.85
   9  -7  -2  208.57   13.36
  -9  -7   3   20.38    2.89
  -9   7   3   21.28    2.90
  -9  -7   3   18.14    1.95
   9  -7  -3   21.93    3.41
   9  -7  -3   14.19    3.72
  -9  -7   4  112.35    5.88
  -9   7   4  120.88    7.83
  -9  -7   4  109.26    7.30
  -9  -7   4  122.91    8.16
   9  -7  -4  123.93    7.73
   9  -7  -4  131.27    7.86
  -9   7   5    7.06    1.79
  -9  -7   5    6.60    2.43
  -9  -7   5    5.29    2.41
   9  -7  -5    7.95    2.27
   9  -7  -5    7.22    2.63
  -9  -7   6  109.74    7.18
  -9   7   6  109.78    7.10
  -9  -7   6   99.36    7.95
   9  -7  -6  112.10    7.71
   9  -7  -6   98.36    7.63
  -9   7   7    0.00    1.70
  -9  -7   7   -1.04    1.62
   9  -7  -7    2.26    1.92
  -9   7   8   36.45    4.43
  -9  -7   8   30.66    3.57
   9  -7  -8   32.17    3.84
   9  -7  -8   36.18    4.27
  -9   7   9    3.19    2.28
  -9  -7   9   -2.07    1.72
   9  -7  -9   -1.01    1.69
   9  -7  -9   -0.22    1.79
  -9   7  10   47.01    5.26
  -9  -7  10   39.97    4.24
   9  -7 -10   56.08    5.40
   9  -7 -10   52.07    5.14
  -9   7  11    4.70    3.33
  -9  -7  11    6.39    2.97
   9  -7 -11   14.02    3.37
   9  -7 -12    9.30    3.47
  -9   7  12    8.86    2.76
  -9  -7  12    7.28    2.50
  -9   7  13   -1.15    2.54
  -9  -7  13    0.91    2.16
   9  -7 -13    3.92    3.02
   9   7 -14   47.37    5.10
  -9   7  14   30.93    4.62
   9  -7 -14   38.46    5.70
   9  -7 -15    3.35    3.58
  -9   7  15    1.04    4.62
   9   7 -15    0.11    2.26
   9   7 -16   63.47    7.24
   9  -7 -16   70.04    7.71
  -9   7  16   62.65    7.86
   9   7 -17   -3.96    3.96
   9  -7 -17   -2.34    3.02
  -9   9   1   70.84    5.75
  -9  -9   1   57.69    6.10
   9  -9  -1   57.31    6.70
  -9   9   2    2.43    2.87
  -9  -9   2   -3.11    2.77
   9  -9  -2    1.70    2.84
  -9   9   3   14.52    3.66
   9  -9  -3   17.22    3.85
  -9  -9   3   15.68    3.92
  -9  -9   4   -6.11    2.65
   9  -9  -4   -3.74    2.72
  -9   9   4   -1.11    2.00
  -9   9   5   64.28    5.92
  -9  -9   5   43.45    5.99
   9  -9  -5   62.44    7.01
  -9   9   6   -1.23    2.46
  -9  -9   6    0.12    2.30
   9  -9  -6    1.13    2.71
  -9   9   7   21.35    3.82
   9  -9  -7   26.96    4.85
  -9  -9   7   14.25    3.79
  -9  -9   8    4.70    4.13
   9  -9  -8   -0.34    2.48
  -9   9   8    1.58    2.71
  -9   9   9   36.65    5.21
  -9  -9   9   25.31    4.92
   9  -9  -9   53.85    5.85
  -9   9  10    1.13    2.95
  -9  -9  10    1.60    4.00
   9  -9 -10   -0.22    3.03
  -9   9  11   38.45    5.57
  -9  -9  11   25.65    4.67
   9  -9 -11   30.35    5.71
   8   0  -1   -0.11    0.67
   8   0  -1    2.31    0.69
  -8   0   1    0.11    0.45
  -8   0   1    0.46    0.68
  -8   0   1    1.14    0.91
   8   0  -1    1.24    0.90
   8   0  -2 1113.68   35.90
   8   0  -2 1107.10   37.79
  -8   0   2 1106.52   36.77
  -8   0   2 1120.37   39.73
  -8   0   2 1075.15   38.54
  -8   0   3    1.48    0.80
   8   0  -3    1.57    0.34
   8   0  -3    0.23    0.80
  -8   0   3    1.36    0.45
  -8   0   3    0.92    0.69
  -8   0   4 1690.40   58.61
  -8   0   4 1757.46   58.18
  -8   0   5    1.85    0.81
  -8   0   5    0.34    0.68
  -8   0   6  711.48   26.58
  -8   0   6  709.02   25.93
  -8   0   7    0.00    0.93
   8   0  -7    0.45    0.23
  -8   0   7   -0.12    0.12
  -8   0   7    1.38    0.92
  -8   0   7    0.68    0.68
   8   0  -8   33.37    1.58
  -8   0   8   29.70    1.61
  -8   0   8   29.27    2.05
  -8   0   8   31.84    2.33
   8   0  -9   -0.45    0.45
  -8   0   9    0.23    0.46
  -8   0   9   -0.68    0.57
  -8   0   9    1.05    0.82
  -8   0  10  131.98    6.49
   8   0 -10  133.11    5.30
  -8   0  10  138.81    5.39
  -8   0  10  139.47    6.70
   8   0 -11    0.56    0.90
   8   0 -11    0.34    0.90
  -8   0  11    0.34    0.80
  -8   0  11    0.11    0.68
  -8   0  11    0.94    0.94
  -8   0  12    0.82    1.05
   8   0 -12    1.24    0.67
   8   0 -12    2.59    1.24
  -8   0  12    1.37    0.80
  -8   0  12    1.36    0.91
   8   0 -13   -1.46    1.01
   8   0 -13   -0.45    1.01
  -8   0  13    0.00    0.91
  -8   0  13   -1.16    1.63
  -8   0  13   -0.11    1.14
   8   0 -14  205.49    8.23
   8   0 -14  204.69   11.08
  -8   0  14  202.55   10.05
  -8   0  14  206.83   10.10
  -8   0  14  181.85    9.21
   8   0 -15   -2.03    0.90
   8   0 -15   -1.47    1.47
  -8   0  15    0.57    1.14
  -8   0  15    0.00    0.80
  -8   0  15   -0.93    1.27
   8   0 -16   47.49    3.15
  -8   0  16   41.64    3.54
  -8   0  16   46.91    2.73
  -8   0  16   47.98    4.15
   8   0 -16   44.44    4.64
   8   0 -17    2.36    1.80
   8   0 -17    1.47    1.93
  -8   0  17   -0.80    2.17
  -8   0  17    0.23    0.79
   8   0 -18   49.80    3.95
  -8   0  18   45.51    2.61
  -8   0  19   -2.03    1.47
  -8   0  20   43.89    4.51
  -8   0  21   -0.45    1.92
  -8   0  22   17.40    3.62
   8  -2  -1  321.59   11.76
  -8   2   1  312.82   12.37
  -8  -2   1  324.26   11.61
  -8  -2   1  311.22   11.53
   8  -2  -1  306.92   12.19
   8  -2  -1  300.51   12.91
   8   2  -1  323.34   12.34
   8   2  -2    2.30    0.81
  -8   2   2    1.59    0.91
  -8  -2   2    0.46    0.69
  -8  -2   2    3.00    0.81
   8  -2  -2    2.35    0.78
   8  -2  -2    2.77    1.38
   8  -2  -2    1.37    1.02
   8   2  -3  385.82   14.27
  -8  -2   3  387.07   14.05
   8  -2  -3  384.33   14.15
   8  -2  -3  380.21   14.66
   8  -2  -3  392.30   14.39
  -8   2   3  398.46   14.63
  -8   2   4    0.34    0.69
  -8   2   4    1.61    1.26
  -8  -2   4    1.62    0.69
  -8  -2   4    0.34    0.46
   8  -2  -4    0.91    0.80
   8  -2  -4    0.68    0.91
   8  -2  -4   -0.67    0.67
  -8   2   5  336.34   12.84
  -8  -2   5  361.15   13.15
   8  -2  -5  356.42   13.31
   8  -2  -5  378.03   14.10
   8  -2  -5  343.90   13.71
   8  -2  -5  379.80   13.63
  -8  -2   5  364.77   13.15
  -8   2   6   34.80    2.67
  -8   2   6   28.37    2.41
  -8  -2   6   31.44    1.86
   8  -2  -6   30.56    1.94
   8  -2  -6   35.06    1.94
   8  -2  -6   34.28    2.62
  -8  -2   6   29.56    1.61
   8  -2  -6   34.88    2.26
  -8   2   7  135.48    6.52
  -8   2   7  134.10    5.90
  -8  -2   7  132.75    5.95
   8  -2  -7  143.46    5.70
   8  -2  -7  143.54    5.66
   8  -2  -7  131.01    6.72
   8  -2  -7  140.14    5.98
  -8  -2   7  138.39    5.94
   8   2  -7  147.23    5.55
   8   2  -8   62.82    2.73
  -8   2   8   58.27    3.02
  -8   2   8   53.68    3.73
  -8   2   8   60.74    3.49
  -8  -2   8   59.75    2.93
   8  -2  -8   62.96    2.96
   8  -2  -8   57.09    3.37
  -8  -2   8   59.04    2.74
  -8   2   9  785.89   25.80
  -8   2   9  743.27   28.09
  -8   2   9  816.68   29.11
  -8  -2   9  815.03   28.15
   8  -2  -9  790.05   28.71
   8  -2  -9  780.66   27.50
   8   2  -9  775.49   26.66
  -8  -2   9  795.94   27.63
   8   2 -10   99.80    4.26
  -8   2  10  101.11    4.40
  -8   2  10   91.23    5.82
  -8   2  10  103.07    5.27
  -8  -2  10   99.21    4.78
   8  -2 -10  100.53    4.66
   8  -2 -10   98.10    4.62
  -8  -2  10   97.29    4.21
  -8   2  11  129.75    6.01
  -8   2  11  133.88    6.51
  -8   2  11  129.09    6.45
  -8  -2  11  130.11    6.37
   8  -2 -11  139.74    6.57
   8  -2 -11  131.59    6.90
   8   2 -11  138.07    5.16
  -8  -2  11  134.15    5.91
   8   2 -12    0.22    0.67
  -8   2  12    0.69    0.92
  -8   2  12   -1.28    0.93
  -8   2  12   -0.59    1.17
  -8  -2  12   -0.11    0.80
   8  -2 -12   -0.23    0.79
   8  -2 -12    1.02    1.92
  -8  -2  12   -0.11    1.02
   8   2 -13   90.46    4.73
  -8   2  13   91.69    4.83
  -8   2  13   92.95    5.45
  -8   2  13   91.25    5.62
  -8  -2  13   82.52    4.58
   8  -2 -13   96.41    5.07
   8  -2 -13   97.39    6.45
  -8  -2  13   89.23    4.88
  -8   2  14    2.92    1.75
  -8  -2  14    1.47    1.13
   8   2 -14    2.03    1.35
   8   2 -14    3.03    1.23
  -8   2  14    2.07    1.84
  -8   2  14    0.58    1.16
   8  -2 -14    2.36    1.24
   8  -2 -14    0.34    1.70
  -8   2  15  240.99   12.02
   8   2 -15  245.35   11.43
   8   2 -15  241.25   12.84
  -8   2  15  233.89   12.64
  -8   2  15  233.44   10.64
  -8  -2  15  223.16   11.56
   8  -2 -15  260.84   11.25
   8  -2 -15  236.46   14.18
  -8   2  16   -0.12    1.50
  -8   2  16    1.98    1.86
  -8   2  16   -0.69    1.84
   8   2 -16    1.70    1.70
   8   2 -16    0.56    2.02
  -8  -2  16   -1.36    1.36
   8  -2 -16    1.46    1.46
   8   2 -17   47.94    4.31
   8   2 -17   43.92    4.06
  -8   2  17   30.71    3.69
  -8   2  17   36.79    4.76
  -8  -2  17   36.54    4.19
   8  -2 -17   40.62    3.48
  -8   2  17   39.11    3.90
  -8   2  18   -0.23    1.62
   8   2 -18   -1.48    1.36
   8   2 -19   61.91    5.57
  -8   2  19   58.01    5.19
   8  -2 -19   61.82    5.61
   8   2 -20    4.55    2.39
  -8   2  20   -4.84    3.00
   8  -2 -20    2.47    2.13
   8   2 -21  106.87    8.31
  -8   2  21   84.51    8.65
   8  -2 -21  100.91    7.86
   8   2 -22    2.51    2.62
   8  -2 -22    3.93    2.92
   8   4  -1   63.86    3.58
  -8   4   1   60.91    3.98
  -8  -4   1   61.47    3.92
   8  -4  -1   56.52    3.58
  -8  -4   2  268.71   11.35
   8   4  -2  290.87   11.87
  -8   4   2  265.41   11.52
   8  -4  -2  285.58   10.99
   8  -4  -2  277.17   10.94
   8  -4  -3   23.70    2.46
  -8   4   3   15.41    1.83
  -8  -4   3   23.79    2.21
  -8  -4   3   16.56    2.07
   8  -4  -3   20.42    2.31
   8  -4  -4  362.06   15.16
  -8   4   4  395.59   15.23
  -8  -4   4  395.62   15.27
  -8  -4   4  411.26   15.68
   8  -4  -4  392.03   14.43
   8  -4  -4  419.36   15.23
   8  -4  -5  293.74   11.79
  -8   4   5  279.31   10.83
  -8  -4   5  273.91   10.97
  -8  -4   5  313.96   11.66
   8  -4  -5  291.57   11.45
   8  -4  -5  286.52   11.65
   8  -4  -6  193.02    8.51
  -8  -4   6  182.72    7.86
  -8   4   6  189.10    8.01
  -8  -4   6  177.38    7.57
   8  -4  -6  175.01    7.31
   8  -4  -6  186.66    7.64
   8  -4  -6  182.13    8.29
  -8  -4   7   33.44    2.65
  -8   4   7   35.37    2.99
  -8  -4   7   37.48    2.89
  -8  -4   7   37.25    1.75
   8  -4  -7   40.33    2.73
   8  -4  -7   39.12    2.98
   8  -4  -7   36.83    2.60
   8  -4  -7   37.41    3.13
   8  -4  -8  252.75   11.53
  -8  -4   8  234.97    8.52
   8  -4  -8  258.79   11.35
   8  -4  -8  287.39   11.17
   8  -4  -8  270.10   11.46
  -8  -4   8  259.69   11.00
  -8   4   8  255.11   11.21
   8   4  -9   22.81    2.05
  -8   4   9   17.61    2.32
  -8  -4   9   22.95    2.19
   8  -4  -9   24.21    2.38
   8  -4  -9   19.82    2.54
   8  -4  -9   21.78    2.26
   8  -4  -9   20.74    2.52
  -8   4  10  207.10   10.12
   8   4 -10  220.14    9.76
  -8   4  10  203.15   10.74
  -8   4  10  202.74    9.22
  -8  -4  10  210.86   10.41
   8  -4 -10  208.25    9.62
   8  -4 -10  201.53    9.36
   8  -4 -11   59.79    3.62
   8   4 -11   58.65    3.61
  -8   4  11   46.07    3.93
  -8   4  11   53.84    3.62
  -8   4  11   55.09    4.19
  -8  -4  11   49.58    3.80
   8  -4 -11   47.81    3.96
   8  -4 -12   89.36    5.29
  -8   4  12   81.19    4.45
   8   4 -12   87.20    4.73
  -8   4  12   74.33    5.20
  -8   4  12   83.84    5.48
  -8  -4  12   88.48    5.75
   8  -4 -12   85.10    4.86
   8  -4 -12   80.30    6.56
   8  -4 -13   -3.16    1.81
   8   4 -13    1.46    1.12
  -8   4  13    1.04    1.61
  -8   4  13   -0.70    1.17
  -8   4  13    1.52    2.33
  -8  -4  13   -2.06    1.37
   8  -4 -13    0.90    0.90
  -8  -4  14   21.12    2.86
  -8   4  14   17.52    3.11
  -8   4  14   21.34    3.27
   8  -4 -14   29.02    3.05
   8  -4 -14   26.95    2.36
   8   4 -14   25.88    2.81
  -8   4  14   21.33    2.58
  -8   4  15   -0.94    1.88
   8   4 -15   -1.13    1.24
  -8   4  15    1.38    1.96
  -8   4  15    5.24    3.03
  -8  -4  15    1.02    2.39
   8  -4 -15   -0.11    1.58
   8   4 -16   72.28    5.65
  -8   4  16   65.32    5.28
  -8   4  16   63.10    6.64
   8  -4 -16   73.60    5.64
  -8   4  17   34.77    5.12
   8   4 -17   48.89    4.53
  -8   4  17   37.75    4.11
   8  -4 -17   44.59    4.73
   8   4 -18   33.57    3.74
  -8   4  18   25.55    3.75
   8  -4 -18   36.56    4.61
  -8   4  19   20.50    3.75
   8  -4 -19   28.55    4.27
   8   4 -19   26.70    4.43
   8   4 -20   29.03    4.67
   8  -4 -20   30.99    4.27
   8   4 -21    0.34    2.62
   8  -4 -21   -1.68    2.69
  -8  -6   1   33.20    2.72
  -8   6   1   28.33    3.53
  -8   6   1   39.47    3.02
  -8  -6   1   40.94    3.82
  -8  -6   1   38.11    4.03
   8  -6  -1   39.34    3.80
  -8  -6   2   56.25    5.06
  -8   6   2   64.89    3.92
  -8  -6   2   63.51    4.52
  -8  -6   2   61.29    3.98
   8  -6  -2   50.79    3.99
   8  -6  -2   60.92    4.59
   8  -6  -3   68.87    5.16
  -8  -6   3   64.55    4.30
  -8   6   3   63.45    4.26
  -8  -6   3   67.72    4.95
  -8  -6   3   66.44    3.89
   8  -6  -3   72.24    4.56
   8  -6  -3   72.97    5.22
  -8   6   4   42.85    3.60
  -8  -6   4   32.53    3.14
  -8  -6   4   43.70    3.91
  -8  -6   4   35.85    2.19
   8  -6  -4   43.64    3.65
   8  -6  -4   37.96    4.27
   8  -6  -4   36.49    3.69
  -8  -6   5   64.92    4.84
  -8   6   5   66.63    4.63
  -8  -6   5   69.09    4.42
   8  -6  -5   61.47    4.78
   8  -6  -5   63.91    5.30
   8  -6  -5   65.45    4.35
   8  -6  -6   -0.91    1.58
  -8   6   6    1.02    1.47
  -8  -6   6    2.32    1.39
  -8  -6   6    2.77    1.73
   8  -6  -6   -0.57    1.48
   8  -6  -6    3.40    1.70
  -8  -6   7  137.58    8.33
  -8   6   7  141.06    7.87
  -8  -6   7  134.75    6.37
   8  -6  -7  137.31    8.06
   8  -6  -7  152.03    8.53
   8  -6  -7  127.51    8.13
  -8   6   8   33.52    3.43
   8  -6  -8   27.71    2.94
   8  -6  -8   31.70    4.22
   8  -6  -8   25.71    3.03
  -8  -6   8   25.70    3.36
  -8  -6   8   17.27    2.65
  -8   6   9   35.60    3.68
  -8  -6   9   32.33    3.44
  -8  -6   9   31.66    3.60
   8  -6  -9   34.86    3.50
   8  -6  -9   28.25    3.78
   8  -6  -9   35.41    3.59
  -8   6  10    2.19    1.96
   8  -6 -10    1.57    1.46
  -8  -6  10    1.37    1.71
  -8  -6  10    1.28    2.44
   8  -6 -10    1.69    2.48
   8  -6 -10    2.44    2.44
  -8  -6  11   81.80    7.10
   8   6 -11   90.87    6.15
  -8   6  11   99.76    7.16
   8  -6 -11   90.84    6.53
   8  -6 -11   93.13    6.78
   8  -6 -11   90.96    7.18
  -8   6  12   19.09    3.59
   8  -6 -12   18.31    2.58
   8  -6 -12   15.93    2.52
   8   6 -12   23.02    3.06
   8   6 -13   28.30    3.40
  -8   6  13   20.15    3.47
   8  -6 -13   24.88    2.96
   8  -6 -13   28.62    4.04
   8  -6 -14   36.36    4.49
  -8   6  14   38.02    5.10
   8   6 -14   40.48    4.19
  -8   6  15    2.09    2.67
   8   6 -15    2.37    2.15
   8  -6 -15   -1.12    2.13
   8   6 -16   13.24    2.83
  -8   6  16    9.97    3.59
   8  -6 -16   11.22    3.14
   8   6 -17   91.50    8.39
  -8   6  17   85.21    9.86
   8  -6 -17  108.87    9.76
   8   6 -18    3.40    3.74
   8  -6 -18    5.27    3.14
  -8   8   1   14.05    2.55
  -8  -8   1    5.20    2.54
   8  -8  -1   13.18    3.07
   8  -8  -2   72.61    6.71
  -8   8   2   78.13    5.56
  -8  -8   2   70.97    6.24
  -8   8   3   42.09    3.90
  -8  -8   3   35.16    3.82
   8  -8  -3   32.26    4.43
  -8   8   4   65.61    5.59
  -8  -8   4   60.95    5.78
   8  -8  -4   69.82    6.02
  -8   8   5   16.05    3.25
  -8  -8   5   15.02    2.89
   8  -8  -5   12.36    3.06
  -8   8   6   22.64    3.38
  -8  -8   6   14.89    3.92
   8  -8  -6   25.94    4.64
  -8  -8   7    5.18    2.65
  -8   8   7   13.23    2.60
   8  -8  -7   12.44    3.73
  -8   8   8   36.76    4.88
  -8  -8   8   27.80    4.83
   8  -8  -8   35.21    4.29
  -8   8   9   17.87    3.19
   8  -8  -9   17.12    3.83
  -8   8  10   33.55    5.14
   8  -8 -10   25.73    4.16
  -8  -8  10   24.45    3.66
  -8  -8  11    9.23    3.08
   8  -8 -11   16.94    3.59
  -8   8  11   17.04    4.58
  -8   8  12   97.42    9.86
  -8  -8  12   67.67    7.62
   8  -8 -12   88.12    8.18
  -8   8  13   14.69    4.02
  -8  -8  13    8.18    3.63
   8  -8 -13    6.04    3.02
  -8   8  14   17.01    4.37
  -8  -8  14   11.80    3.86
   8  -8 -14   12.73    5.03
  -8 -10   1    8.51    4.37
   8 -10  -1    6.24    3.86
  -8 -10   2    3.22    3.91
   8 -10  -2   12.58    4.42
  -8  10   3   33.18    4.68
  -8 -10   3   14.72    5.52
   8 -10  -3   21.85    5.89
  -8 -10   4    2.18    3.45
  -8  10   4    3.80    2.68
   8 -10  -4    5.20    3.62
  -8 -10   5    7.47    4.02
  -8  10   5   13.66    3.70
   8 -10  -5   10.96    4.18
   7   1  -1  119.50    5.26
  -7   1   1  118.99    4.88
  -7   1   1  125.76    5.35
  -7  -1   1  122.00    5.41
   7  -1  -1  127.59    5.22
   7  -1  -1  121.92    5.43
   7  -1  -1  124.03    5.87
   7   1  -2 1015.71   33.70
  -7   1   2 1003.56   34.09
  -7   1   2  958.25   34.74
  -7   1   2  984.12   34.62
  -7  -1   2  987.53   33.03
  -7  -1   2  980.77   34.65
   7  -1  -2  997.18   34.69
   7  -1  -2  989.94   34.92
   7  -1  -2  971.27   34.33
   7   1  -3  737.75   25.77
  -7   1   3  770.61   26.41
  -7   1   3  771.91   28.48
  -7   1   3  763.29   27.44
  -7  -1   3  777.03   25.71
  -7  -1   3  770.66   27.82
   7  -1  -3  734.96   25.34
   7  -1  -3  754.63   27.57
   7  -1  -3  778.96   26.96
  -7   1   4  342.65   13.78
  -7   1   4  360.94   13.89
  -7  -1   4  348.74   12.31
  -7  -1   4  355.83   12.47
   7  -1  -4  362.47   12.54
   7  -1  -4  362.67   15.01
   7  -1  -4  360.73   12.84
  -7   1   5   18.21    1.62
  -7   1   5   17.49    1.48
  -7  -1   5   17.79    0.93
  -7  -1   5   19.13    1.03
   7  -1  -5   19.33    1.14
   7  -1  -5   17.91    1.02
   7  -1  -5   18.41    1.72
   7  -1  -5   19.66    1.46
   7   1  -6  124.05    4.60
  -7   1   6  116.37    5.57
  -7   1   6  123.59    5.69
  -7   1   6  118.40    5.21
  -7  -1   6  125.64    4.90
  -7  -1   6  123.16    5.22
   7  -1  -6  117.83    5.03
   7  -1  -6  119.77    5.18
   7   1  -7   53.98    2.57
  -7   1   7   51.93    2.56
  -7   1   7   60.02    3.59
  -7   1   7   54.87    3.07
  -7   1   7   54.75    3.26
  -7  -1   7   55.94    2.39
  -7  -1   7   46.30    2.80
   7  -1  -7   56.08    2.50
   7  -1  -7   49.15    2.82
   7   1  -8   31.10    1.68
  -7   1   8   32.50    1.85
  -7   1   8   27.87    1.97
  -7   1   8   30.44    2.05
  -7   1   8   31.66    2.57
  -7  -1   8   31.77    1.82
  -7  -1   8   35.49    2.34
   7  -1  -8   32.69    1.70
  -7   1   9   29.54    2.42
  -7   1   9   24.08    1.93
  -7   1   9   34.08    2.70
  -7  -1   9   29.16    1.82
  -7  -1   9   26.10    2.11
   7  -1  -9   31.21    1.80
   7  -1  -9   27.88    2.48
  -7   1   9   27.20    1.96
   7   1  -9   30.01    1.69
   7   1 -10   13.98    1.35
   7   1 -10   14.27    1.57
  -7   1  10   15.87    1.49
  -7   1  10   14.51    1.84
  -7   1  10   13.29    1.36
  -7   1  10   13.94    1.76
  -7  -1  10   13.05    1.25
  -7  -1  10   12.00    1.52
   7  -1 -10   16.83    2.03
   7  -1 -10   15.63    1.24
   7   1 -11   73.36    3.73
   7   1 -11   74.13    4.17
  -7   1  11   73.13    3.90
  -7   1  11   70.85    3.87
  -7   1  11   71.13    4.33
  -7  -1  11   73.18    3.64
  -7  -1  11   73.73    4.52
   7  -1 -11   81.85    3.93
   7  -1 -11   77.55    5.09
   7   1 -12   49.46    2.94
   7   1 -12   46.74    3.27
  -7   1  12   47.71    3.10
  -7   1  12   52.87    2.84
  -7   1  12   45.75    3.74
  -7  -1  12   43.91    3.07
  -7  -1  12   49.72    3.23
   7  -1 -12   48.36    3.14
   7  -1 -12   47.06    3.74
  -7  -1  13   21.72    2.41
   7   1 -13   27.56    2.26
   7   1 -13   30.55    2.60
  -7   1  13   30.71    2.86
  -7   1  13   27.42    1.81
  -7   1  13   23.62    2.91
  -7  -1  13   26.66    2.38
   7  -1 -13   29.05    2.58
   7  -1 -13   22.20    2.61
   7   1 -14  146.64    7.02
   7   1 -14  139.30    8.26
  -7   1  14  148.16    7.67
  -7   1  14  138.55    8.13
  -7  -1  14  138.51    7.61
   7  -1 -14  133.01    6.85
   7  -1 -14  150.99    7.95
   7   1 -15  105.31    5.66
   7   1 -15   94.60    6.00
  -7   1  15   84.23    5.72
  -7   1  15   89.13    5.68
  -7  -1  15   88.59    5.56
   7  -1 -15   84.34    5.39
   7  -1 -15   91.81    6.82
   7   1 -16   71.21    4.53
   7   1 -16   70.74    5.33
  -7   1  16   64.29    4.81
  -7  -1  16   59.55    4.88
   7  -1 -16   68.54    4.60
   7  -1 -16   71.36    5.91
   7   1 -17   34.15    3.17
   7   1 -17   40.12    4.08
  -7   1  17   24.93    3.20
  -7  -1  17   28.81    3.97
  -7  -1  17   29.92    2.49
   7  -1 -17   35.80    3.48
   7   1 -18   15.95    2.72
  -7  -1  18   14.63    1.48
   7  -1 -18   13.13    2.36
   7   1 -19   12.45    2.60
   7  -1 -19   10.89    2.47
   7   1 -20   15.63    3.06
   7  -1 -20   18.77    2.81
   7   1 -21    6.35    2.72
   7  -1 -21    9.89    2.81
   7   1 -22   38.21    5.22
   7  -1 -22   35.44    5.51
   7   3  -1   20.18    1.85
  -7   3   1   19.20    2.05
  -7  -3   1   19.02    1.61
   7  -3  -1   19.26    1.79
  -7   3   2  112.44    5.71
   7  -3  -2  106.33    4.98
   7  -3  -2  113.80    5.61
   7   3  -2  115.07    5.42
  -7  -3   2  111.18    5.21
  -7   3   3  202.40    8.37
  -7  -3   3  198.69    8.49
  -7  -3   3  205.37    8.19
   7  -3  -3  210.72    8.56
   7  -3  -3  206.72    9.55
  -7   3   4    1.82    1.03
  -7  -3   4    1.98    0.82
  -7  -3   4    1.27    0.69
   7  -3  -4    1.83    1.03
   7  -3  -4    0.79    0.79
   7  -3  -4    3.20    1.37
   7  -3  -4    2.31    1.04
  -7   3   5  228.50    9.63
  -7  -3   5  229.05    9.33
  -7  -3   5  230.68    9.35
   7  -3  -5  232.10   10.09
   7  -3  -5  253.72    9.85
   7  -3  -5  217.98    8.55
   7  -3  -5  227.98    9.27
  -7   3   6  288.93   11.92
  -7   3   6  307.18   11.42
  -7  -3   6  293.07   12.18
  -7  -3   6  303.60   11.54
  -7  -3   6  266.91   10.58
   7  -3  -6  296.77   11.77
   7  -3  -6  311.64   11.42
   7  -3  -6  296.06   12.04
   7  -3  -6  294.26   11.66
   7   3  -7    1.15    0.92
  -7   3   7    1.28    1.04
  -7   3   7   -1.27    1.04
  -7  -3   7    0.57    0.92
  -7  -3   7    1.17    0.47
   7  -3  -7    1.48    0.80
   7  -3  -7    0.92    0.92
   7  -3  -7    0.45    0.91
   7  -3  -7    0.57    0.80
   7   3  -8  660.69   23.19
  -7   3   8  659.98   23.56
  -7   3   8  623.51   23.21
  -7   3   8  657.11   23.17
  -7  -3   8  692.59   23.76
  -7  -3   8  643.69   21.97
   7  -3  -8  639.99   22.75
   7  -3  -8  608.95   22.83
   7  -3  -8  645.62   23.41
   7   3  -9  342.44   12.41
  -7   3   9  321.61   13.00
  -7   3   9  322.78   13.79
  -7   3   9  320.62   13.43
  -7  -3   9  322.27   12.67
  -7  -3   9  324.11   11.88
   7  -3  -9  325.45   12.62
   7  -3  -9  333.83   12.37
   7  -3  -9  334.29   13.84
   7   3 -10  270.08   11.13
  -7   3  10  275.21   11.47
  -7   3  10  257.17   11.12
  -7   3  10  262.70   11.58
  -7  -3  10  292.48   11.27
   7  -3 -10  280.97   10.69
   7  -3 -10  282.62   10.72
   7  -3 -10  275.58   12.71
   7   3 -11   28.83    2.58
  -7   3  11   21.50    2.20
  -7   3  11   23.50    2.57
  -7   3  11   28.62    3.15
  -7  -3  11   25.03    2.29
   7  -3 -11   23.26    2.16
   7  -3 -11   23.02    1.80
   7  -3 -11   25.25    2.83
   7   3 -12   64.59    3.71
  -7   3  12   58.62    4.27
  -7   3  12   59.96    4.09
  -7   3  12   73.80    4.91
  -7  -3  12   67.85    4.00
   7  -3 -12   71.06    4.08
   7  -3 -12   64.72    3.38
   7  -3 -12   63.45    5.44
   7   3 -13    1.91    1.58
  -7   3  13    2.88    1.50
  -7   3  13    1.17    1.64
  -7   3  13    3.85    1.75
  -7  -3  13    2.85    1.71
   7  -3 -13    2.15    1.25
   7  -3 -13    3.40    1.93
   7   3 -14   29.67    3.05
   7   3 -14   25.42    2.24
  -7   3  14   24.41    2.99
  -7   3  14   20.66    2.33
  -7   3  14   21.09    3.38
   7  -3 -14   28.82    2.83
   7  -3 -14   23.27    3.52
   7   3 -15   83.11    5.21
   7   3 -15   86.57    5.84
  -7   3  15   75.92    5.41
  -7   3  15   63.91    5.13
  -7   3  15   85.61    5.94
  -7  -3  15   77.13    5.57
   7  -3 -15   89.18    5.65
   7   3 -16   36.93    3.51
   7   3 -16   50.65    4.05
  -7   3  16   35.64    4.25
  -7   3  16   37.52    3.85
  -7   3  16   38.56    4.53
  -7  -3  16   35.23    4.08
   7  -3 -16   39.91    4.06
   7   3 -17   89.89    6.36
   7   3 -17   91.55    6.42
  -7   3  17   77.55    5.94
   7  -3 -17   96.18    6.99
  -7   3  18  116.37    7.10
   7   3 -18  139.58    7.74
   7  -3 -18  125.79    8.33
   7   3 -19   20.60    3.41
  -7   3  19   37.22    4.77
   7   3 -20   55.95    5.59
  -7   3  20   27.56    4.30
   7  -3 -20   42.25    5.51
   7   3 -21   38.10    5.48
   7  -3 -21   26.06    4.38
  -7   5   1  405.76   16.09
  -7  -5   1  388.63   14.85
  -7  -5   1  409.38   17.65
  -7  -5   1  418.17   14.71
   7  -5  -1  396.59   16.34
  -7   5   2   31.27    3.20
  -7   5   2   28.02    2.36
  -7  -5   2   24.27    2.67
  -7  -5   2   29.25    2.99
  -7  -5   2   28.14    2.15
   7  -5  -2   27.07    2.81
  -7   5   3   83.81    4.74
  -7  -5   3   83.77    4.89
  -7  -5   3   85.28    5.30
  -7  -5   3   87.75    3.64
   7  -5  -3   95.54    5.03
   7  -5  -3   89.68    5.64
   7  -5  -3   85.31    4.98
  -7   5   4  114.14    6.01
  -7  -5   4  105.32    6.06
  -7  -5   4  125.25    6.34
  -7  -5   4  119.52    4.94
   7  -5  -4  114.42    6.06
   7  -5  -4  110.88    6.23
   7  -5  -4  118.24    5.75
  -7   5   5   42.89    3.41
  -7  -5   5   39.74    3.14
  -7  -5   5   33.76    3.11
  -7  -5   5   39.89    1.39
   7  -5  -5   42.24    3.20
   7  -5  -5   38.77    3.30
   7  -5  -5   40.98    3.19
  -7   5   6   19.32    2.52
  -7  -5   6   22.11    2.43
  -7  -5   6   19.61    2.54
   7  -5  -6   23.01    2.62
   7  -5  -6   24.79    2.40
   7  -5  -6   20.25    2.38
  -7   5   7  131.24    6.78
  -7  -5   7  132.48    6.46
  -7  -5   7  140.64    7.07
   7  -5  -7  136.98    7.16
   7  -5  -7  145.65    7.92
   7  -5  -7  136.19    7.11
  -7   5   8   37.35    3.34
  -7  -5   8   30.90    3.24
   7  -5  -8   31.83    2.95
   7  -5  -8   35.43    3.22
   7   5  -8   31.16    2.98
   7  -5  -8   31.03    2.92
   7   5  -9   26.21    2.62
  -7   5   9   27.75    3.01
  -7  -5   9   20.63    2.67
   7  -5  -9   30.18    3.05
   7  -5  -9   28.44    2.59
   7  -5  -9   26.98    2.79
   7  -5  -9   30.89    3.23
   7   5 -10   25.07    2.50
  -7   5  10   27.69    3.48
  -7  -5  10   17.27    2.78
   7  -5 -10   22.01    2.94
  -7   5  10   19.73    2.54
   7  -5 -10   28.42    2.89
   7   5 -11   55.19    3.96
  -7   5  11   49.29    4.73
  -7   5  11   49.44    4.41
  -7  -5  11   49.02    4.18
   7  -5 -11   55.91    4.13
   7  -5 -11   50.59    4.87
   7  -5 -11   55.37    4.06
   7   5 -12    1.81    1.35
  -7  -5  12    1.39    1.74
   7  -5 -12    3.16    2.37
  -7   5  12    5.89    2.77
  -7   5  12    1.05    2.67
   7  -5 -12    1.48    1.59
   7   5 -13  314.62   14.36
  -7   5  13  282.70   15.47
  -7   5  13  304.04   17.21
  -7  -5  13  299.43   16.28
   7  -5 -13  308.61   14.90
   7  -5 -13  316.52   13.56
   7   5 -14   -0.56    1.47
  -7   5  14   -0.58    1.86
   7  -5 -14    0.79    1.92
   7  -5 -14    0.78    1.46
   7   5 -15   75.63    6.00
  -7   5  15   60.62    6.50
   7  -5 -15   60.95    5.75
   7   5 -16    2.04    2.04
  -7   5  16    1.04    2.55
   7  -5 -16   -0.23    1.91
   7   5 -17   26.66    3.86
  -7   5  17   19.17    2.92
   7  -5 -17   28.14    4.73
   7   5 -18    3.75    2.39
   7  -5 -18   -3.60    2.36
   7   5 -19   21.07    3.87
   7  -5 -19   16.53    4.16
  -7   5  20    7.64    4.61
  -7   7   1   19.81    2.56
   7  -7  -1   19.59    3.07
  -7  -7   1    9.61    2.20
  -7  -7   1   16.42    2.07
  -7   7   2   49.00    3.80
  -7  -7   2   41.72    4.17
  -7  -7   2   44.85    5.06
  -7  -7   2   48.80    3.22
   7  -7  -2   56.62    5.13
  -7   7   3    1.46    1.90
  -7  -7   3   -0.23    2.44
  -7  -7   3    2.99    2.30
  -7  -7   3   -0.58    0.69
   7  -7  -3   -4.10    2.28
   7  -7  -3    3.02    2.21
  -7   7   4   81.90    5.52
  -7  -7   4   74.88    5.22
  -7  -7   4   72.60    5.99
   7  -7  -4   87.35    6.04
   7  -7  -4   80.50    6.11
  -7   7   5   13.33    2.60
  -7  -7   5   11.23    2.43
  -7  -7   5   12.90    2.65
   7  -7  -5   18.54    3.41
   7  -7  -5   12.67    2.63
  -7   7   6   56.37    4.31
  -7  -7   6   55.44    4.85
   7  -7  -6   69.28    5.45
   7  -7  -6   47.92    4.99
  -7  -7   6   40.16    4.50
  -7  -7   7   20.12    4.05
   7  -7  -7   30.15    3.51
   7  -7  -7   32.30    3.49
  -7  -7   7   26.37    2.88
  -7   7   7   34.15    3.76
  -7   7   8  145.63    9.03
  -7  -7   8  140.60    8.61
   7  -7  -8  146.57    9.65
   7  -7  -8  154.90    9.51
  -7   7   9    0.34    1.83
  -7  -7   9    6.75    1.94
   7  -7  -9    4.17    2.14
   7  -7  -9    6.71    2.57
  -7   7  10   68.31    6.55
  -7  -7  10   83.59    6.39
   7  -7 -10   82.39    6.87
   7  -7 -10   76.94    6.27
   7   7 -11    1.48    1.93
  -7   7  11    2.76    3.22
   7  -7 -11    3.71    2.25
   7   7 -12   42.46    4.20
  -7   7  12   38.58    5.53
   7  -7 -12   30.97    4.38
   7   7 -13   23.47    3.63
  -7   7  13    9.68    3.11
   7  -7 -13   12.89    3.47
   7   7 -14   69.93    6.80
  -7   7  14   64.96    7.39
   7  -7 -14   63.62    7.17
   7   7 -15   14.51    3.51
  -7   7  15   12.00    3.81
   7  -7 -15   13.55    3.58
   7   7 -16   42.65    5.90
   7  -7 -16   33.91    5.71
   7   7 -17   12.38    3.52
   7  -7 -17   13.54    4.36
  -7   9   1   72.46    6.33
  -7  -9   1   51.31    7.03
   7  -9  -1   71.02    7.50
  -7   9   2   31.84    3.79
  -7  -9   2   26.18    5.88
   7  -9  -2   29.65    4.66
  -7   9   3   31.72    4.13
  -7  -9   3   18.34    4.04
   7  -9  -3   38.03    5.45
  -7   9   4    4.82    2.02
  -7  -9   4    6.92    3.00
   7  -9  -4    5.79    2.95
  -7   9   5   52.60    5.74
  -7  -9   5   45.25    6.33
   7  -9  -5   48.62    5.78
  -7   9   6    2.71    2.48
  -7  -9   6    2.87    2.18
   7  -9  -6   -1.25    3.74
  -7   9   7   29.50    4.41
  -7  -9   7   17.44    4.02
   7  -9  -7   27.57    4.52
  -7  -9   8   -0.46    2.52
  -7   9   8   -2.83    2.83
   7  -9  -8    1.35    2.71
  -7   9   9   68.61    7.50
  -7  -9   9   71.42    7.89
   7  -9  -9   74.42    7.77
  -7   9  10    3.41    4.32
  -7  -9  10    3.76    2.74
   7  -9 -10   -0.67    2.70
  -7   9  11   40.93    6.61
  -7  -9  11   31.76    4.78
   7  -9 -11   30.96    5.27
   6   0  -1    1.73    0.81
   6   0  -1    2.02    0.67
  -6   0   1    1.02    0.57
  -6   0   1    2.18    0.69
  -6   0   1    1.59    0.68
   6   0  -2 1772.18   59.74
  -6   0   2 1829.37   56.95
  -6   0   2 1718.99   60.15
  -6   0   2 1780.16   58.76
   6   0  -3    0.34    0.22
   6   0  -3    0.69    0.57
  -6   0   3    1.36    0.23
  -6   0   3    0.35    0.58
  -6   0   3    0.46    0.57
  -6   0   4  683.29   25.44
  -6   0   4  718.05   25.00
   6   0  -5    0.23    0.11
  -6   0   5    0.12    0.12
  -6   0   5   -0.23    0.57
  -6   0   5   -0.46    0.46
   6   0  -6  189.44    6.78
  -6   0   6  178.50    7.01
  -6   0   6  179.58    7.41
  -6   0   6  180.05    7.80
   6   0  -7    0.45    0.34
  -6   0   7   -0.80    0.46
  -6   0   7    0.68    0.57
  -6   0   7    0.00    0.58
   6   0  -8   98.22    3.94
   6   0  -8   92.86    4.42
  -6   0   8  101.92    4.12
  -6   0   8   90.89    4.21
  -6   0   8  102.56    4.57
   6   0  -9   -0.34    0.67
   6   0  -9    0.68    0.79
  -6   0   9    0.11    0.57
  -6   0   9   -0.11    0.57
  -6   0   9    1.05    0.82
   6   0 -10  188.28    7.44
   6   0 -10  177.68    7.83
  -6   0  10  186.54    6.96
  -6   0  10  180.56    7.40
  -6   0  10  175.47    7.93
   6   0 -11   -2.25    0.90
   6   0 -11   -0.68    0.91
  -6   0  11    0.91    0.80
  -6   0  11   -0.68    0.68
  -6   0  11   -1.86    0.93
   6   0 -12   46.06    2.70
   6   0 -12   43.86    3.18
  -6   0  12   39.41    2.73
  -6   0  12   37.92    2.27
  -6   0  12   39.62    3.00
   6   0 -13    0.45    1.35
   6   0 -13    0.91    1.25
  -6   0  13   -3.07    1.48
  -6   0  13    0.23    0.68
  -6   0  13    1.84    1.27
   6   0 -14  359.99   14.42
   6   0 -14  377.16   17.87
  -6   0  14  363.57   15.84
  -6   0  14  380.65   12.76
   6   0 -15   -0.56    1.12
   6   0 -15   -3.52    2.05
  -6   0  15    1.59    1.82
  -6   0  15    0.11    0.57
   6   0 -16  165.99    8.45
   6   0 -16  176.82    9.01
  -6   0  16  155.32    9.68
  -6   0  16  146.11    6.13
   6   0 -17   -5.96    1.91
  -6   0  17    4.66    2.84
  -6   0  18   32.64    3.49
  -6   0  19   -1.35    1.58
  -6   0  20   49.01    5.64
  -6   0  21   -1.69    3.27
  -6   0  22   23.46    4.17
   6   2  -1    9.92    1.15
  -6   2   1    7.37    1.02
  -6  -2   1   11.05    1.04
   6  -2  -1    9.54    1.01
   6  -2  -1    9.51    1.15
   6   2  -2   55.89    2.88
  -6   2   2   53.74    2.86
  -6  -2   2   52.35    2.66
   6  -2  -2   59.07    3.14
   6  -2  -2   53.14    2.88
   6  -2  -2   54.11    2.99
  -6   2   3   89.57    4.03
  -6  -2   3   83.24    3.72
  -6  -2   3   93.58    3.70
   6  -2  -3   82.97    3.95
   6  -2  -3   80.46    4.58
   6  -2  -3   88.17    4.25
  -6   2   4   26.86    2.31
  -6   2   4   29.87    2.18
  -6  -2   4   29.04    1.75
  -6  -2   4   30.15    1.84
   6  -2  -4   27.93    1.73
   6  -2  -4   28.43    1.83
   6  -2  -4   27.95    2.05
   6  -2  -4   31.64    2.17
   6   2  -5  408.28   15.08
  -6   2   5  422.54   16.93
  -6   2   5  414.76   15.46
  -6  -2   5  417.75   15.52
   6  -2  -5  391.71   14.45
   6  -2  -5  429.77   15.64
   6  -2  -5  388.99   14.72
   6  -2  -5  421.69   15.74
   6   2  -6   12.51    1.02
  -6   2   6   11.38    1.39
  -6   2   6   10.23    1.16
  -6   2   6   10.54    1.51
  -6  -2   6   12.47    1.14
  -6  -2   6   13.18    0.93
   6  -2  -6   10.96    1.14
   6  -2  -6   11.51    1.25
   6  -2  -6    9.62    1.13
   6   2  -7   69.00    3.04
  -6   2   7   67.36    3.37
  -6   2   7   70.66    4.08
  -6   2   7   67.98    3.73
  -6  -2   7   78.29    3.66
  -6  -2   7   74.96    3.27
   6  -2  -7   73.34    3.42
   6  -2  -7   69.88    3.39
   6  -2  -7   68.52    3.52
   6   2  -8   16.79    1.34
  -6   2   8   14.37    1.51
  -6   2   8   13.15    1.75
  -6   2   8   13.78    1.75
  -6  -2   8   12.90    1.26
  -6  -2   8   15.64    1.27
   6  -2  -8   15.84    1.71
   6  -2  -8   16.30    1.24
   6  -2  -8   12.81    1.59
   6   2  -9  298.85   11.24
  -6   2   9  319.22   11.23
  -6   2   9  311.47   12.57
  -6   2   9  311.15   12.41
  -6  -2   9  304.20   11.89
  -6  -2   9  295.63   11.27
   6  -2  -9  308.95   12.19
   6  -2  -9  304.22   11.73
   6  -2  -9  305.53   12.06
   6   2 -10   53.39    3.15
   6   2 -10   59.31    3.27
  -6   2  10   53.75    3.35
  -6   2  10   49.21    3.13
  -6   2  10   53.98    4.09
  -6  -2  10   55.28    3.19
  -6  -2  10   52.96    2.97
   6  -2 -10   58.71    2.96
   6  -2 -10   54.69    2.60
   6  -2 -10   50.04    3.75
   6   2 -11  223.68    8.92
   6   2 -11  239.36    8.93
  -6   2  11  214.75    9.56
  -6   2  11  231.70    9.74
  -6   2  11  239.14    9.70
  -6  -2  11  230.23    9.00
   6  -2 -11  219.72    9.64
   6  -2 -11  247.50   11.38
   6   2 -12   13.66    1.69
   6   2 -12   16.89    1.92
  -6   2  12   14.11    1.85
  -6   2  12   19.21    2.56
  -6  -2  12   11.91    1.70
   6  -2 -12   16.63    1.92
   6  -2 -12   12.27    2.05
  -6   2  12    9.20    2.07
   6   2 -13   75.42    4.41
   6   2 -13   83.10    4.41
  -6   2  13   68.93    4.83
  -6   2  13   68.36    4.39
  -6   2  13   75.27    5.00
  -6  -2  13   67.67    4.65
   6  -2 -13   75.08    3.96
   6  -2 -13   66.85    5.23
   6   2 -14   11.09    2.15
   6   2 -14   12.53    1.81
  -6   2  14   14.81    2.30
  -6   2  14    4.38    1.50
  -6   2  14   10.78    2.67
  -6  -2  14    4.98    2.15
   6  -2 -14   13.08    2.03
   6  -2 -14    7.74    2.39
   6   2 -15  240.76   11.35
   6   2 -15  230.25   12.35
  -6   2  15  236.08   12.97
  -6   2  15  172.69   11.06
  -6   2  15  245.45   12.17
  -6  -2  15  250.62   13.27
   6  -2 -15  251.19   10.83
   6  -2 -15  230.23   13.58
   6   2 -16    8.50    2.15
   6   2 -16    6.11    1.81
  -6   2  16    7.22    2.87
  -6   2  16    6.79    2.19
  -6  -2  16    0.68    1.70
   6  -2 -16   10.69    1.91
   6   2 -17   39.37    3.52
   6   2 -17   39.32    4.08
  -6   2  17   38.89    3.80
   6  -2 -17   39.25    4.05
   6   2 -18    0.34    1.70
  -6   2  18    0.12    2.19
   6  -2 -18   -2.70    1.57
   6   2 -19   21.24    3.41
  -6   2  19   10.81    2.65
   6  -2 -19   15.96    3.15
   6   2 -20   -1.70    2.95
  -6   2  20    0.69    2.42
   6  -2 -20    1.80    2.25
   6   2 -21   29.91    4.44
  -6   2  21   27.49    4.37
   6  -2 -21   33.71    4.72
   6   2 -22    4.44    2.96
   6  -2 -22   -0.11    4.16
   6   4  -1   10.50    1.62
  -6   4   1    9.24    1.82
  -6  -4   1    9.97    1.74
   6  -4  -1    7.88    1.58
  -6   4   2  368.29   13.98
  -6   4   2  353.40   14.06
  -6  -4   2  349.34   14.56
  -6  -4   2  372.19   13.40
   6  -4  -2  354.59   13.83
  -6   4   3  113.22    5.11
  -6  -4   3  115.94    5.83
  -6  -4   3  127.89    5.43
  -6  -4   3  124.31    4.86
   6  -4  -3  124.05    5.51
   6  -4  -3  120.69    5.69
   6  -4  -3  120.61    5.53
  -6   4   4  200.04    8.68
  -6  -4   4  177.04    7.70
  -6  -4   4  186.99    7.74
  -6  -4   4  198.22    6.92
   6  -4  -4  184.71    8.27
   6  -4  -4  188.52    7.67
   6  -4  -4  184.33    7.79
  -6   4   5    6.99    1.38
  -6  -4   5    7.53    1.28
  -6  -4   5    5.30    1.50
   6  -4  -5    9.15    1.60
   6  -4  -5    8.26    1.72
   6  -4  -5    8.74    1.36
   6   4  -6  233.25    9.46
  -6   4   6  220.64    9.23
  -6  -4   6  229.37    9.95
   6  -4  -6  222.88    9.14
   6  -4  -6  239.81    9.36
   6  -4  -6  208.87    8.84
   6   4  -7  182.24    8.24
  -6   4   7  184.43    8.11
  -6  -4   7  199.54    7.88
   6  -4  -7  182.98    8.08
   6  -4  -7  196.44    7.99
   6  -4  -7  187.79    7.58
   6   4  -8  227.88    9.44
  -6   4   8  234.79   10.55
  -6   4   8  213.18    9.41
  -6  -4   8  216.77    9.27
   6  -4  -8  206.63    9.20
   6  -4  -8  207.66    8.71
   6  -4  -8  209.81   10.45
   6   4  -9   59.18    3.73
  -6   4   9   54.42    4.17
  -6   4   9   52.53    4.19
  -6  -4   9   54.06    3.82
   6  -4  -9   49.98    3.40
   6  -4  -9   55.87    3.46
   6  -4  -9   45.14    4.09
   6   4 -10  149.71    6.99
  -6   4  10  143.51    7.65
  -6   4  10  140.27    6.54
  -6   4  10  152.03    7.34
  -6  -4  10  147.56    8.22
   6  -4 -10  134.12    6.35
   6  -4 -10  149.02    6.76
   6  -4 -10  140.94    8.30
   6   4 -11   13.73    2.14
  -6   4  11   11.68    2.08
  -6   4  11   10.98    1.75
  -6   4  11    7.79    2.21
  -6  -4  11   10.84    1.85
   6  -4 -11   12.23    2.04
   6  -4 -11   14.37    1.70
   6  -4 -11   12.72    3.07
   6   4 -12   95.08    5.41
  -6   4  12   92.30    6.01
  -6   4  12   90.94    4.69
  -6   4  12   84.78    6.05
  -6  -4  12   81.28    5.88
   6  -4 -12   82.43    4.99
   6  -4 -12   90.11    4.84
   6  -4 -12   82.62    6.03
   6   4 -13    5.19    2.03
  -6   4  13    0.35    2.42
  -6   4  13    0.35    1.05
  -6   4  13    2.56    1.98
  -6  -4  13    4.37    1.84
   6  -4 -13    1.25    1.47
   6  -4 -13    4.60    1.12
   6   4 -14  149.67    7.70
  -6   4  14  133.87    8.77
  -6   4  14  136.22    7.63
  -6   4  14  147.34    9.30
  -6  -4  14  131.37    8.62
   6  -4 -14  149.67    8.72
   6  -4 -14  140.97    6.89
   6   4 -15    1.81    1.70
   6   4 -15    2.69    1.23
  -6   4  15   -0.23    2.07
  -6   4  15    1.99    1.76
  -6   4  15    0.46    2.78
  -6  -4  15    3.66    2.40
   6  -4 -15    3.62    1.92
   6   4 -16   95.91    7.04
   6   4 -16   79.68    5.50
  -6   4  16   76.21    5.98
   6   4 -17   -0.68    1.71
  -6   4  17    2.70    2.11
   6  -4 -17    4.18    3.05
  -6   4  18   40.89    4.34
   6  -4 -18   55.36    5.41
   6   4 -19   43.69    5.14
   6  -4 -19   35.60    4.85
   6   4 -20   51.63    5.83
   6  -4 -20   63.71    6.42
  -6   6   1  295.76   11.57
  -6  -6   1  260.89   12.19
  -6  -6   1  308.41   12.57
  -6  -6   1  300.65   10.81
   6  -6  -1  278.03   14.03
  -6   6   2   60.20    3.82
  -6  -6   2   58.43    3.95
  -6  -6   2   52.84    4.15
  -6  -6   2   50.37    2.77
   6  -6  -2   58.49    4.34
   6  -6  -2   51.28    4.64
  -6   6   3  140.53    6.89
  -6  -6   3  136.28    6.40
  -6  -6   3  151.26    8.76
  -6  -6   3  141.88    5.56
   6  -6  -3  140.26    7.21
   6  -6  -3  144.66    8.51
  -6   6   4   45.66    3.40
  -6  -6   4   48.04    3.72
  -6  -6   4   47.79    4.15
   6  -6  -4   44.45    3.89
   6  -6  -4   50.01    4.10
   6  -6  -4   52.47    3.91
  -6   6   5   64.18    4.33
  -6  -6   5   51.74    3.71
  -6  -6   5   58.69    4.96
   6  -6  -5   68.35    4.68
   6  -6  -5   53.73    4.68
   6  -6  -5   62.38    4.44
  -6   6   6   39.76    3.77
  -6  -6   6   32.18    3.23
  -6  -6   6   36.73    3.58
   6  -6  -6   42.35    3.64
   6  -6  -6   37.66    3.78
   6  -6  -6   40.34    3.62
  -6   6   7  495.90   21.02
  -6  -6   7  471.68   18.64
  -6  -6   7  500.23   21.40
   6  -6  -7  481.37   18.66
   6  -6  -7  473.95   22.07
   6  -6  -7  433.40   20.52
  -6   6   8    3.68    2.30
  -6  -6   8    0.12    1.62
   6  -6  -8    0.34    1.47
   6  -6  -8    4.95    2.07
   6  -6  -8    0.34    1.23
   6   6  -9  319.33   15.06
  -6   6   9  324.85   15.00
  -6  -6   9  299.06   16.69
   6  -6  -9  308.69   14.94
   6  -6  -9  301.54   16.26
   6  -6  -9  312.87   13.93
   6   6 -10   50.20    4.32
  -6   6  10   55.84    4.62
  -6  -6  10   47.03    4.32
   6  -6 -10   59.10    5.08
   6  -6 -10   53.17    4.85
   6  -6 -10   52.92    4.38
   6   6 -11   56.33    4.65
  -6   6  11   51.98    5.20
  -6  -6  11   45.56    4.20
   6  -6 -11   51.92    5.07
   6   6 -12   65.11    4.99
  -6   6  12   51.09    4.97
   6  -6 -12   53.23    4.62
   6  -6 -12   69.84    5.75
   6   6 -13  133.03    8.50
  -6   6  13  117.35    8.91
   6  -6 -13  121.02    8.67
   6  -6 -13  125.83    7.75
   6   6 -14   65.59    5.55
  -6   6  14   60.13    6.71
   6  -6 -14   59.26    5.85
   6   6 -15   41.96    4.88
   6  -6 -15   44.74    6.07
   6   6 -16   -2.61    3.29
   6  -6 -16    5.73    3.60
   6   6 -17   27.99    4.55
   6  -6 -17   25.06    4.38
   6   6 -18   -2.51    3.76
   6  -6 -18   -2.47    2.81
  -6   8   1   20.28    2.68
  -6  -8   1   19.65    3.47
   6  -8  -1   13.33    3.76
  -6   8   2  114.17    7.28
  -6  -8   2  107.78    8.10
   6  -8  -2  125.30    7.29
  -6   8   3    8.75    2.58
  -6  -8   3    3.70    2.20
   6  -8  -3    4.56    2.28
   6  -8  -3    2.44    2.44
  -6   8   4   85.71    6.09
  -6  -8   4   80.50    6.93
   6  -8  -4   79.67    6.72
  -6   8   5   76.84    5.43
  -6  -8   5   57.77    5.54
   6  -8  -5   64.80    6.14
   6  -8  -5   62.74    5.48
  -6   8   6   25.50    3.29
  -6  -8   6   25.77    4.03
   6  -8  -6   23.72    3.41
  -6   8   7   35.57    4.55
  -6  -8   7   30.07    4.25
   6  -8  -7   32.74    4.42
  -6   8   8   38.16    4.56
  -6  -8   8   32.74    5.15
   6  -8  -8   29.16    4.07
  -6   8   9   11.41    2.85
  -6  -8   9    2.28    2.97
   6  -8  -9    6.65    2.93
  -6   8  10    2.86    2.74
  -6  -8  10    0.91    2.51
   6  -8 -10    3.60    2.59
  -6   8  11   24.27    4.47
  -6  -8  11   23.55    4.21
   6  -8 -11   41.34    5.51
   6   8 -12   65.46    7.05
  -6   8  12   57.77    7.45
   6  -8 -12   55.18    6.51
   6   8 -13    1.02    3.63
  -6   8  13   10.10    3.67
   6  -8 -13   11.99    3.81
   6   8 -14   45.66    7.27
   6  -8 -14   38.05    5.71
  -6 -10   1   19.77    5.63
   6 -10  -1   27.48    5.11
  -6 -10   2    3.22    4.02
   6 -10  -2    3.86    4.43
  -6  10   3   40.72    4.27
  -6 -10   3   33.33    5.63
   6 -10  -3   39.25    6.01
  -6  10   4   -0.79    3.26
  -6 -10   4   -0.69    3.10
   6 -10  -4    1.59    3.40
  -6  10   5   14.41    3.15
  -6 -10   5    8.95    3.79
   6 -10  -5   18.57    4.53
  -6  10   6   35.08    5.19
  -6 -10   6   27.49    6.07
   6 -10  -6   28.05    5.77
   5   1  -1  969.87   33.39
  -5   1   1  950.82   33.27
  -5   1   1  965.32   34.31
  -5  -1   1  970.78   32.28
  -5  -1   1  962.89   32.55
   5  -1  -1  953.36   32.62
   5  -1  -1  959.09   33.36
   5  -1  -1  944.03   33.95
   5   1  -2  473.62   16.72
  -5   1   2  481.73   16.68
  -5   1   2  466.45   17.24
  -5   1   2  476.91   17.30
  -5  -1   2  483.94   16.83
   5  -1  -2  476.01   16.99
   5  -1  -2  467.70   17.70
   5  -1  -2  500.33   17.56
  -5   1   3  287.81   10.17
  -5   1   3  276.24   10.98
  -5   1   3  291.59   11.03
  -5  -1   3  283.57   10.36
  -5  -1   3  296.46   10.18
   5  -1  -3  285.70   10.79
   5  -1  -3  274.36   11.35
   5  -1  -3  286.58   10.96
   5   1  -4    7.39    0.58
  -5   1   4    8.23    0.93
  -5   1   4    8.06    0.79
  -5   1   4    6.90    0.92
  -5  -1   4    6.95    0.57
   5  -1  -4    6.31    0.69
   5  -1  -4    7.19    0.58
   5  -1  -4    5.04    1.03
   5  -1  -4    7.31    0.90
   5   1  -5  666.77   23.18
  -5   1   5  664.30   22.83
  -5   1   5  677.67   24.13
  -5   1   5  690.30   24.11
  -5   1   5  662.03   23.47
  -5  -1   5  706.49   23.53
  -5  -1   5  678.55   23.88
   5  -1  -5  684.42   23.84
   5  -1  -5  696.30   24.01
   5   1  -6  152.09    5.96
  -5   1   6  157.69    6.49
  -5   1   6  153.17    6.48
  -5   1   6  151.67    5.91
  -5   1   6  152.08    6.54
  -5  -1   6  156.41    5.93
  -5  -1   6  142.21    5.97
   5  -1  -6  157.82    6.28
   5  -1  -6  154.82    5.98
   5  -1  -6  151.74    6.49
   5   1  -7  655.90   23.71
   5   1  -7  645.80   22.81
  -5   1   7  649.53   22.38
  -5   1   7  626.58   22.62
  -5   1   7  649.63   22.18
  -5   1   7  619.21   22.95
  -5  -1   7  658.15   22.44
  -5  -1   7  645.21   22.67
   5  -1  -7  654.63   22.87
   5  -1  -7  652.80   23.73
   5   1  -8  161.90    6.67
   5   1  -8  163.69    6.70
  -5   1   8  162.54    7.01
  -5   1   8  163.44    6.82
  -5   1   8  168.27    7.49
  -5  -1   8  165.59    6.48
  -5  -1   8  155.07    6.96
   5  -1  -8  163.79    7.07
   5   1  -9    7.79    1.24
   5   1  -9   13.47    1.25
  -5   1   9    9.52    1.26
  -5   1   9   10.43    1.13
  -5   1   9   10.25    1.63
  -5  -1   9   11.22    1.13
  -5  -1   9    9.55    1.27
   5  -1  -9   11.86    1.36
   5  -1  -9    8.07    1.48
   5   1 -10    0.00    0.90
   5   1 -10    0.11    0.91
  -5   1  10    0.23    0.69
  -5   1  10    0.23    0.45
  -5   1  10    0.23    1.05
  -5  -1  10    3.06    1.13
  -5  -1  10   -0.46    0.69
   5  -1 -10    0.11    0.68
   5  -1 -10    0.68    1.02
   5   1 -11  654.78   23.11
   5   1 -11  639.75   24.12
  -5   1  11  634.87   23.67
  -5  -1  11  640.52   24.65
   5  -1 -11  673.93   25.39
   5  -1 -11  676.18   26.01
  -5   1  11  652.48   23.48
   5   1 -12  266.74   10.64
   5   1 -12  274.76   11.15
  -5   1  12  263.93   11.67
  -5   1  12  262.18   10.41
  -5  -1  12  265.66   12.48
   5  -1 -12  290.98   11.05
   5  -1 -12  254.90   12.20
   5  -1 -13  140.81    6.31
  -5  -1  13  136.84    7.60
   5   1 -13  146.79    6.56
   5   1 -13  151.11    7.62
  -5   1  13  140.45    7.89
  -5   1  13  144.81    7.38
   5  -1 -13  150.65    7.87
   5   1 -14   77.23    4.52
   5   1 -14   74.09    5.01
  -5   1  14   68.87    5.26
  -5  -1  14   68.41    4.53
   5  -1 -14   79.38    4.61
   5  -1 -14   83.43    5.02
   5   1 -15   52.96    3.73
   5   1 -15   55.17    4.33
  -5  -1  15   50.51    4.42
   5  -1 -15   55.08    4.16
   5  -1 -15   56.47    4.45
   5   1 -16   61.44    4.29
   5   1 -16   65.13    5.01
  -5   1  16   46.68    4.68
  -5  -1  16   50.62    4.76
   5  -1 -16   58.68    4.84
   5  -1 -16   58.25    5.49
   5   1 -17   32.65    3.28
   5   1 -17   26.67    3.53
  -5  -1  17   27.89    1.82
   5  -1 -17   30.69    3.60
   5   1 -18   39.66    4.18
   5  -1 -18   39.46    4.39
   5   1 -19   61.49    6.11
   5  -1 -19   58.58    5.74
   5   1 -20    1.70    2.60
   5  -1 -20    2.14    3.15
   5   1 -21    1.47    2.72
   5  -1 -21    0.11    3.37
  -5   1  22    4.30    3.28
   5   3  -1   89.14    4.28
  -5   3   1   75.33    4.00
  -5  -3   1   81.68    3.95
   5  -3  -1   83.60    4.07
  -5   3   2    8.15    1.15
  -5  -3   2    5.82    1.16
  -5  -3   2    6.23    1.04
   5  -3  -2    6.58    1.02
  -5   3   3   84.07    4.11
  -5  -3   3   68.64    3.62
  -5  -3   3   81.99    3.93
   5  -3  -3   75.81    4.03
   5  -3  -3   72.26    3.55
   5  -3  -3   77.98    3.56
  -5   3   4    3.67    1.03
  -5  -3   4    2.78    0.81
  -5  -3   4    3.34    0.81
   5  -3  -4    3.79    1.03
   5  -3  -4    2.30    1.04
   5  -3  -4    3.87    0.91
   5   3  -5  652.16   23.73
  -5   3   5  647.13   23.71
  -5  -3   5  621.99   21.70
  -5  -3   5  613.66   20.24
   5  -3  -5  660.06   25.47
   5  -3  -5  663.88   22.75
   5  -3  -5  617.88   22.63
   5   3  -6  484.06   16.87
  -5   3   6  449.78   16.39
  -5   3   6  463.89   17.74
  -5   3   6  491.96   19.98
  -5  -3   6  498.58   17.88
   5  -3  -6  463.47   16.69
   5  -3  -6  461.55   16.58
   5  -3  -6  461.20   18.02
   5   3  -7   75.37    3.84
  -5   3   7   77.19    4.07
  -5   3   7   71.96    4.19
  -5   3   7   78.01    4.31
  -5  -3   7   76.46    3.92
   5  -3  -7   86.91    4.22
   5  -3  -7   76.86    4.20
   5  -3  -7   82.80    3.82
   5  -3  -7   76.65    4.56
   5   3  -8  209.85    8.44
  -5   3   8  215.40    8.82
  -5   3   8  208.81    8.64
  -5   3   8  228.85    9.21
  -5  -3   8  213.15    8.99
   5  -3  -8  227.84    9.80
   5  -3  -8  217.29    8.50
   5  -3  -8  205.91    9.35
   5   3  -9    0.67    0.79
  -5   3   9    2.55    1.16
  -5   3   9    1.99    1.05
  -5   3   9    1.40    1.05
  -5  -3   9    3.45    1.15
   5  -3  -9    3.07    1.02
   5  -3  -9    3.74    1.02
   5  -3  -9    1.37    1.37
   5   3 -10   72.66    3.83
   5   3 -10   78.96    3.38
  -5   3  10   80.20    4.28
  -5   3  10   73.98    3.98
  -5   3  10   73.40    4.42
  -5  -3  10   77.57    4.48
   5  -3 -10   79.03    3.87
   5  -3 -10   77.32    3.50
   5  -3 -10   74.33    4.67
   5   3 -11  292.57   12.08
   5   3 -11  297.35   11.51
  -5   3  11  290.24   12.93
  -5   3  11  284.41   11.70
  -5   3  11  306.81   12.57
  -5  -3  11  287.90   11.85
   5  -3 -11  277.27   12.29
   5  -3 -11  290.53   10.48
   5  -3 -11  290.14   13.24
   5   3 -12    0.23    1.02
   5   3 -12    1.46    1.01
  -5   3  12    0.81    1.38
  -5   3  12    0.47    0.93
  -5   3  12    1.16    1.39
  -5  -3  12    1.14    1.26
   5  -3 -12    1.02    1.36
   5  -3 -12    1.47    0.68
   5  -3 -12    1.03    1.60
   5   3 -13   29.20    2.72
   5   3 -13   28.84    2.37
  -5   3  13   29.59    3.57
  -5   3  13   26.24    2.57
  -5   3  13   16.22    3.13
  -5  -3  13   24.54    2.97
   5  -3 -13   26.20    2.84
   5  -3 -13   30.56    3.76
   5   3 -14    1.70    1.36
   5   3 -14    0.45    0.90
  -5   3  14    0.81    1.73
  -5   3  14    0.47    1.40
  -5   3  14    1.04    1.74
  -5  -3  14    0.00    1.37
   5  -3 -14   -1.36    1.36
   5  -3 -14    1.83    2.74
   5   3 -15   23.50    2.61
   5   3 -15   20.89    2.26
  -5   3  15    8.85    2.64
  -5   3  15   12.45    2.10
  -5  -3  15   18.43    3.41
   5  -3 -15   12.67    2.49
   5   3 -16   -0.45    1.36
   5   3 -16    1.81    1.36
  -5   3  16   -1.05    1.63
  -5  -3  16    2.39    1.93
   5  -3 -16    1.70    1.70
   5   3 -17  102.74    7.63
   5   3 -17   86.36    5.89
  -5   3  17   75.66    5.23
   5  -3 -17  104.67    7.01
   5   3 -18   41.68    5.13
  -5   3  18   37.05    3.95
   5  -3 -18   35.76    4.06
   5   3 -19    3.99    2.39
  -5   3  19    1.39    2.44
   5  -3 -19   -4.17    2.14
   5   3 -20   33.07    4.90
   5  -3 -20   33.67    5.18
   5   3 -21   -0.80    2.97
   5  -3 -21    8.44    4.84
  -5   5   1  387.60   14.55
  -5   5   1  374.34   14.34
  -5  -5   1  375.22   15.60
  -5  -5   1  398.04   15.82
  -5  -5   1  367.92   14.23
   5  -5  -1  373.87   15.02
  -5   5   2    1.70    1.24
  -5  -5   2    0.70    1.16
  -5  -5   2    1.27    1.15
  -5  -5   2    0.12    0.46
   5  -5  -2    0.80    1.26
   5  -5  -2    1.14    1.14
  -5   5   3  843.69   31.76
  -5  -5   3  840.17   32.85
  -5  -5   3  967.73   35.94
  -5  -5   3  901.64   28.93
   5  -5  -3  874.85   33.21
   5  -5  -3  942.56   34.36
  -5   5   4  115.83    5.60
  -5  -5   4  117.44    6.15
  -5  -5   4  131.03    6.70
   5  -5  -4  114.39    6.20
   5  -5  -4  135.30    6.88
   5  -5  -4  119.16    5.73
  -5   5   5   75.53    4.36
  -5  -5   5   65.56    4.16
  -5  -5   5   71.28    4.74
   5  -5  -5   77.44    4.92
   5  -5  -5   79.35    4.95
   5  -5  -5   77.81    3.98
   5   5  -6   85.86    4.94
  -5   5   6   82.12    4.72
  -5  -5   6   74.61    4.86
   5  -5  -6   73.11    4.57
   5  -5  -6   83.85    5.19
   5  -5  -6   72.05    4.29
   5   5  -7  178.55    8.00
  -5   5   7  166.64    7.85
  -5  -5   7  156.52    8.58
   5  -5  -7  165.57    8.20
   5  -5  -7  179.81    8.44
   5  -5  -7  161.14    7.21
   5  -5  -7  152.28    8.76
   5   5  -8   52.84    3.75
  -5   5   8   42.34    3.36
  -5   5   8   42.52    3.58
  -5  -5   8   46.82    4.06
   5  -5  -8   43.33    3.52
   5  -5  -8   41.28    3.38
   5  -5  -8   48.74    4.09
   5   5  -9  156.18    6.92
  -5   5   9  136.20    8.45
  -5   5   9  139.37    7.53
  -5  -5   9  140.77    8.38
   5  -5  -9  150.47    7.59
   5  -5  -9  140.74    6.44
   5  -5  -9  133.78    8.08
   5   5 -10   82.18    5.20
  -5   5  10   74.40    5.90
  -5   5  10   84.47    5.79
  -5  -5  10   76.55    5.36
   5  -5 -10   75.32    4.87
   5  -5 -10   68.35    5.12
   5   5 -11    8.13    1.92
  -5   5  11    6.71    2.89
  -5   5  11    7.75    2.78
  -5  -5  11    7.44    2.32
   5  -5 -11   10.51    2.15
   5  -5 -11   10.24    1.84
   5  -5 -11    9.10    2.28
   5   5 -12  219.52   10.87
  -5   5  12  219.27   11.45
  -5   5  12  229.80   12.40
  -5  -5  12  233.49   14.35
   5  -5 -12  237.71   11.99
   5  -5 -12  236.69   10.73
   5   5 -13  178.71   10.09
  -5   5  13  160.09   10.07
  -5  -5  13  157.02   10.71
   5  -5 -13  170.12    9.16
   5  -5 -13  168.23    9.36
   5   5 -14   31.74    4.08
  -5   5  14   22.32    3.59
   5  -5 -14   26.09    3.16
   5  -5 -14   27.40    2.35
   5   5 -15  180.95    9.44
   5  -5 -15  178.30   11.64
   5   5 -16   54.29    5.92
   5  -5 -16   56.89    5.53
   5   5 -17    2.17    3.31
   5  -5 -17    2.60    3.50
   5   5 -18   31.52    4.46
   5  -5 -18   26.39    4.62
   5   5 -19   22.08    4.35
   5  -5 -19   18.25    4.06
  -5   7   1    5.38    1.68
  -5  -7   1   -1.16    1.62
  -5  -7   1    1.38    2.88
  -5  -7   1    0.92    0.81
   5  -7  -1    0.91    2.40
  -5   7   2  159.48    8.00
  -5  -7   2  138.59    8.00
  -5  -7   2  128.52    8.64
   5  -7  -2  155.18    8.01
  -5   7   3    5.19    2.03
  -5  -7   3    2.32    1.97
  -5  -7   3   -1.50    1.96
   5  -7  -3    2.40    2.29
  -5   7   4  239.56   11.80
  -5  -7   4  224.37   10.42
  -5  -7   4  213.98   12.45
   5  -7  -4  242.43   10.52
   5  -7  -4  242.16   13.11
  -5   7   5   41.04    3.53
  -5  -7   5   38.05    4.04
  -5  -7   5   34.95    4.15
   5  -7  -5   40.02    3.88
   5  -7  -5   39.61    3.42
  -5   7   6  149.56    8.67
  -5  -7   6  151.05    8.86
  -5  -7   6  135.79    9.49
   5  -7  -6  153.96    9.45
   5  -7  -6  147.20    7.92
  -5   7   7   -0.46    1.49
  -5  -7   7   -1.03    2.52
   5  -7  -7    1.14    1.82
   5  -7  -7    1.68    2.13
  -5   7   8  362.52   19.03
  -5  -7   8  351.26   16.01
   5  -7  -8  318.53   15.76
   5  -7  -8  341.05   17.72
   5   7  -9   12.42    2.73
  -5   7   9    8.14    2.52
   5  -7  -9   11.52    2.71
   5  -7  -9    7.95    2.01
   5   7 -10  113.94    7.74
  -5   7  10  100.31    7.58
   5  -7 -10  116.01    7.90
   5  -7 -10  101.92    7.53
   5   7 -11    3.86    3.18
  -5   7  11   -0.46    3.10
   5  -7 -11    0.34    1.91
   5   7 -12   37.69    4.88
  -5   7  12   42.65    5.17
   5  -7 -12   42.49    5.17
   5   7 -13    1.59    2.95
   5  -7 -13    9.43    4.04
   5   7 -14   52.39    6.14
   5  -7 -14   47.48    5.95
   5   7 -15    2.84    2.84
   5  -7 -15    7.52    3.48
  -5   7  16   13.91    3.70
  -5   9   1  117.43    8.18
  -5  -9   1  102.58    8.88
   5  -9  -1  107.83    8.66
  -5   9   2   -0.79    2.24
  -5  -9   2   -1.04    2.54
   5  -9  -2   -8.65    3.42
  -5   9   3   65.46    5.18
  -5  -9   3   50.33    6.11
   5  -9  -3   63.04    6.60
  -5   9   4    2.82    2.48
  -5  -9   4    1.61    2.76
   5  -9  -4   -4.43    2.50
  -5   9   5   56.14    5.76
  -5  -9   5   52.04    5.86
   5  -9  -5   59.86    6.14
  -5   9   6    0.57    2.15
  -5  -9   6    2.41    2.75
   5  -9  -6   -1.93    2.50
  -5   9   7   38.88    5.10
  -5  -9   7   40.17    5.72
   5  -9  -7   40.87    6.00
  -5   9   8    0.79    2.38
  -5  -9   8   -3.54    3.88
   5  -9  -8   -1.47    2.71
  -5   9   9   43.89    5.91
  -5  -9   9   42.43    5.48
   5  -9  -9   48.27    6.09
  -5  -9  10   -2.28    3.08
   5  -9 -10   11.14    4.73
  -5  -9  11    3.41    4.44
   5  -9 -11    4.16    3.26
   4   0  -1    0.45    0.23
   4   0  -1    0.46    0.35
   4   0  -1    0.90    0.45
  -4   0   1    0.57    0.23
  -4   0   1    0.58    0.35
  -4   0   1    1.14    0.45
   4   0  -2 1033.96   35.88
  -4   0   2 1045.08   35.62
  -4   0   2 1052.27   35.11
  -4   0   3    2.08    0.46
  -4   0   3    0.80    0.46
   4   0  -4  231.98    8.13
  -4   0   4  238.92    8.60
  -4   0   4  232.41    8.94
   4   0  -5    0.22    0.34
   4   0  -5    0.11    0.45
  -4   0   5    0.23    0.23
  -4   0   5    0.23    0.47
   4   0  -6    1.12    0.45
   4   0  -6    1.14    0.80
  -4   0   6    0.91    0.46
  -4   0   6    1.28    0.58
   4   0  -7   -0.11    0.45
   4   0  -7    0.91    0.68
  -4   0   7    0.00    0.68
  -4   0   7    2.32    0.81
   4   0  -8  415.41   15.12
   4   0  -8  412.25   15.87
  -4   0   8  411.21   14.80
  -4   0   8  415.90   15.29
   4   0  -9    0.11    0.56
   4   0  -9   -0.46    0.80
  -4   0   9    0.00    0.68
  -4   0   9   -1.49    0.80
   4   0 -10  283.39   10.72
   4   0 -10  278.64   11.41
  -4   0  10  283.84   10.47
  -4   0  10  267.82   11.25
   4   0 -11   -0.22    1.24
   4   0 -11    0.34    1.37
  -4   0  11   -0.79    0.91
  -4   0  11    0.34    0.34
   4   0 -12  769.88   27.76
   4   0 -12  749.67   28.33
  -4   0  12  763.22   29.23
  -4   0  12  732.21   24.57
   4   0 -13   -0.67    1.01
   4   0 -13   -1.25    1.14
  -4   0  13   -1.93    1.25
  -4   0  13    0.00    0.34
   4   0 -14  355.28   14.32
   4   0 -14  361.64   17.03
  -4   0  14  350.21   16.70
  -4   0  14  351.44   12.17
   4   0 -15   -0.11    1.35
   4   0 -15   -4.00    2.17
  -4   0  15   -0.23    1.59
   4   0 -16   91.27    5.52
   4   0 -16   79.54    5.72
  -4   0  16   62.66    5.90
   4   0 -17   -0.68    1.46
  -4   0  17   -1.93    1.82
  -4   0  18   33.10    4.39
  -4   0  19   -2.82    2.03
  -4   0  20  123.03   10.15
  -4   0  21   -0.11    2.48
  -4   0  22    3.72    3.27
   4   2  -1  718.36   25.57
  -4   2   1  730.96   25.39
  -4  -2   1  703.70   24.97
   4  -2  -1  699.87   25.51
  -4   2   2  103.94    4.50
  -4  -2   2  109.55    4.55
  -4  -2   2  102.37    4.40
   4  -2  -2  107.85    4.81
   4  -2  -2  107.73    4.71
   4  -2  -3  484.53   18.30
  -4   2   3  481.15   17.48
  -4  -2   3  465.53   17.70
  -4  -2   3  501.88   18.03
   4  -2  -3  505.43   17.70
   4  -2  -3  505.51   17.96
   4   2  -4  234.34    8.83
  -4   2   4  217.80    8.38
  -4   2   4  214.78    9.14
  -4   2   4  211.26    8.91
  -4  -2   4  206.05    8.15
  -4  -2   4  213.79    7.56
   4  -2  -4  224.94    8.51
   4  -2  -4  219.30    8.67
   4   2  -5  335.19   12.89
  -4   2   5  347.45   12.22
  -4   2   5  333.34   13.36
  -4   2   5  351.70   13.61
  -4  -2   5  343.14   13.41
  -4  -2   5  326.66   12.06
   4  -2  -5  341.90   12.49
   4  -2  -5  345.60   14.27
   4  -2  -5  345.18   12.68
   4  -2  -5  361.08   13.73
   4   2  -6   82.27    3.48
  -4   2   6   74.68    3.37
  -4   2   6   69.57    3.73
  -4   2   6   81.47    4.20
  -4  -2   6   77.45    3.89
  -4  -2   6   72.44    3.54
   4  -2  -6   82.86    3.89
   4  -2  -6   73.09    3.20
   4  -2  -6   74.61    3.77
   4   2  -7 1185.52   40.42
   4   2  -7 1115.76   38.03
  -4   2   7 1158.71   39.15
  -4   2   7 1128.57   39.95
  -4   2   7 1144.96   39.91
  -4  -2   7 1191.58   38.36
   4  -2  -7 1141.17   38.66
   4  -2  -7 1121.34   37.43
   4  -2  -7 1202.08   42.13
  -4   2   8   96.39    4.53
   4   2  -8   96.36    4.51
   4   2  -8   97.58    4.20
  -4   2   8   99.13    4.50
  -4   2   8   94.02    5.00
  -4  -2   8   94.27    4.47
   4  -2  -8   95.01    4.68
   4  -2  -8   94.37    3.83
   4  -2  -8   94.88    4.46
   4   2  -9    2.48    0.79
   4   2  -9    3.63    0.79
  -4   2   9    1.61    1.04
  -4   2   9    2.67    1.62
  -4  -2   9    0.34    1.14
   4  -2  -9    2.28    1.25
   4  -2  -9    1.58    0.56
   4  -2  -9    0.00    0.91
   4   2 -10   12.43    1.58
   4   2 -10   14.74    1.36
  -4   2  10   15.30    1.73
  -4   2  10   12.71    1.73
  -4   2  10    9.83    1.85
  -4  -2  10   12.08    1.60
   4  -2 -10    9.89    1.48
   4  -2 -10   13.79    1.94
   4   2 -11   76.84    4.08
   4   2 -11   87.89    4.32
  -4   2  11   85.00    4.83
  -4   2  11   78.18    3.92
  -4   2  11   79.65    4.97
  -4  -2  11   85.79    4.45
   4  -2 -11   79.12    4.20
   4  -2 -11   75.49    5.25
   4   2 -12    0.68    0.91
  -4   2  12    1.26    1.26
  -4   2  12   -0.46    1.27
  -4   2  12    2.07    1.96
  -4  -2  12    2.61    1.25
   4  -2 -12    1.81    1.25
   4  -2 -12    2.28    1.48
   4   2 -13  109.14    6.03
  -4   2  13  104.79    6.65
  -4   2  13  100.34    5.06
   4  -2 -13  111.27    6.00
   4  -2 -13  114.28    6.52
   4   2 -13  112.75    5.67
  -4  -2  13  113.64    6.60
   4   2 -14    3.06    2.04
   4   2 -14    0.00    1.70
  -4   2  14   -2.41    2.29
   4  -2 -14    1.24    1.92
   4  -2 -14    6.06    2.06
   4   2 -15   37.65    3.63
   4   2 -15   44.25    4.10
  -4   2  15   33.21    4.01
  -4  -2  15   35.82    3.86
   4  -2 -15   35.47    3.28
   4  -2 -15   37.75    4.01
   4   2 -16   55.35    4.65
   4   2 -16   62.17    5.13
  -4   2  16   48.07    5.27
  -4  -2  16   48.14    4.08
   4  -2 -16   54.51    4.63
   4   2 -17    0.34    1.82
  -4   2  17    1.26    1.49
   4  -2 -17   -0.90    1.92
   4   2 -18   -0.23    1.82
   4  -2 -18    0.68    2.14
  -4   2  18    2.06    1.61
   4   2 -19   84.69    7.38
  -4   2  19   69.95    5.96
   4  -2 -19   91.03    7.55
   4   2 -20   11.47    4.09
  -4   2  20   10.09    2.75
   4  -2 -20   15.31    3.72
   4   2 -21    3.18    3.07
   4  -2 -21    5.85    4.39
  -4   4   1  410.71   15.05
  -4   4   1  406.29   14.87
  -4  -4   1  406.06   16.32
  -4  -4   1  442.07   17.24
  -4  -4   1  411.88   14.99
   4  -4  -1  413.88   15.32
  -4   4   2   68.69    3.30
  -4  -4   2   70.30    4.19
  -4  -4   2   78.34    3.81
  -4  -4   2   77.83    3.11
   4  -4  -2   70.38    4.03
   4  -4  -2   77.54    4.12
  -4   4   3   67.47    3.78
  -4  -4   3   63.15    3.83
  -4  -4   3   68.58    3.92
  -4  -4   3   70.43    2.67
   4  -4  -3   73.88    4.38
   4  -4  -3   76.33    3.80
  -4   4   4  122.05    5.41
  -4  -4   4  124.89    5.90
  -4  -4   4  131.21    6.01
   4  -4  -4  125.57    6.21
   4  -4  -4  118.00    5.66
   4  -4  -4  121.35    5.36
   4   4  -5    3.44    1.15
  -4   4   5    5.88    1.50
  -4  -4   5    3.80    1.27
   4  -4  -5    4.35    1.26
   4  -4  -5    4.40    1.62
   4  -4  -5    5.09    1.02
   4  -4  -5    4.44    1.59
   4   4  -6  260.36   10.60
  -4   4   6  276.20   10.91
  -4   4   6  263.95   11.12
  -4  -4   6  267.58   10.53
   4  -4  -6  257.40   10.86
   4  -4  -6  254.36   10.29
   4  -4  -6  252.12   10.17
   4   4  -7    6.90    1.70
  -4   4   7    3.48    1.39
   4  -4  -7    5.24    1.37
   4  -4  -7    6.78    1.36
   4  -4  -7    4.22    1.48
  -4   4   7    5.21    1.62
  -4  -4   7    6.35    1.39
   4   4  -8  192.16    8.93
  -4   4   8  202.63    9.28
  -4   4   8  205.64    8.35
  -4  -4   8  200.04    8.93
   4  -4  -8  189.69    8.87
   4  -4  -8  198.94    7.95
   4  -4  -8  197.37    9.59
   4   4  -9   12.17    2.03
  -4   4   9    9.03    1.85
  -4  -4   9   12.72    1.97
   4  -4  -9   14.08    2.16
   4  -4  -9   10.15    1.94
  -4   4   9   11.47    2.08
   4   4 -10  135.56    6.55
   4   4 -10  138.22    5.17
  -4   4  10  133.75    7.87
  -4   4  10  129.62    5.95
  -4   4  10  122.04    6.72
  -4  -4  10  147.46    8.70
   4  -4 -10  140.08    6.93
   4  -4 -10  132.55    6.56
   4  -4 -10  127.98    8.45
   4   4 -11   62.12    4.18
   4   4 -11   69.11    3.03
  -4   4  11   66.80    4.74
   4  -4 -11   66.60    3.41
   4  -4 -11   53.86    4.68
  -4   4  11   53.86    3.51
  -4   4  11   60.57    4.63
   4  -4 -11   58.00    4.20
  -4  -4  11   49.12    4.05
   4   4 -12  117.91    6.12
   4   4 -12  119.95    5.74
  -4   4  12  103.91    7.28
  -4   4  12  119.24    5.98
  -4   4  12  107.29    6.94
  -4  -4  12   98.47    7.17
   4  -4 -12  115.06    6.25
   4  -4 -12  120.97    5.86
   4  -4 -12   96.25    6.51
   4   4 -13  352.62   14.43
   4   4 -13  327.59   15.33
  -4   4  13  314.14   14.32
  -4   4  13  337.10   16.18
  -4  -4  13  317.53   16.56
   4  -4 -13  311.83   13.41
   4  -4 -13  332.39   11.84
   4   4 -14  123.26    7.05
   4   4 -14  127.38    5.98
  -4   4  14  112.73    8.07
  -4   4  14  120.46    7.51
  -4  -4  14  105.03    7.96
   4  -4 -14  117.24    7.26
   4   4 -15   17.98    3.30
   4   4 -15   17.46    2.25
  -4   4  15   13.48    1.99
   4  -4 -15   20.28    2.95
   4   4 -16   22.78    2.82
  -4   4  16   22.14    2.58
   4  -4 -16   21.97    3.62
   4   4 -16   21.54    3.76
   4   4 -17   -0.68    1.83
  -4   4  17   -1.17    1.64
   4  -4 -17   -0.68    3.17
   4   4 -18   46.39    5.71
   4  -4 -18   38.09    4.75
   4  -4 -19   -3.73    3.95
   4   4 -19   -1.26    2.40
   4   4 -20   30.10    4.92
   4  -4 -20   27.53    5.19
  -4   6   1  111.13    6.09
  -4  -6   1   97.94    5.81
  -4  -6   1  110.62    6.80
  -4  -6   1  105.97    4.97
   4  -6  -1   95.31    6.19
   4  -6  -1   95.34    6.49
  -4   6   2   75.39    4.31
  -4  -6   2   80.86    5.22
  -4  -6   2   77.85    5.07
  -4  -6   2   81.32    3.81
   4  -6  -2   80.05    5.51
   4  -6  -2   82.35    5.94
   4  -6  -3  119.65    6.87
  -4   6   3  111.61    5.69
  -4  -6   3  107.59    5.80
  -4  -6   3  106.75    7.61
   4  -6  -3  110.33    6.43
  -4   6   4  236.40   10.06
  -4  -6   4  235.45   10.06
  -4  -6   4  242.79   12.47
   4  -6  -4  228.09   10.78
   4  -6  -4  231.51   11.83
   4  -6  -4  260.43   10.57
  -4  -6   5  285.90   15.84
  -4   6   5  296.96   13.06
  -4  -6   5  284.72   12.21
   4  -6  -5  291.87   13.17
   4  -6  -5  325.18   14.86
   4  -6  -5  289.95   12.52
  -4   6   6    3.90    1.49
  -4  -6   6    5.43    2.20
   4  -6  -6    7.53    2.39
   4  -6  -6    3.69    1.73
   4  -6  -6    4.39    1.35
   4   6  -7   27.39    2.74
  -4   6   7   29.26    2.98
  -4  -6   7   27.92    3.48
   4  -6  -7   29.34    3.07
   4  -6  -7   25.28    3.93
   4  -6  -7   27.93    2.47
   4  -6  -7   26.27    3.19
   4   6  -8   97.61    6.03
  -4   6   8   87.77    5.86
  -4  -6   8   91.87    6.64
   4  -6  -8   87.89    5.79
   4  -6  -8   93.04    6.48
   4  -6  -8   90.18    5.50
   4  -6  -8   89.76    6.15
   4   6  -9  490.05   20.13
  -4   6   9  449.02   24.42
  -4   6   9  492.31   20.85
  -4  -6   9  470.87   23.32
   4  -6  -9  503.70   21.54
   4  -6  -9  452.07   20.29
   4  -6  -9  431.81   22.45
  -4   6  10   23.58    3.34
  -4  -6  10   18.66    3.15
   4   6 -10   21.54    3.06
   4  -6 -10   23.05    3.16
   4   6 -11   77.09    6.01
  -4   6  11   92.85    6.56
   4  -6 -11   93.45    6.21
   4   6 -12    6.01    2.38
  -4   6  12    9.21    2.53
   4  -6 -12    4.62    3.05
   4   6 -13   53.49    5.23
   4  -6 -13   50.62    5.53
   4  -6 -13   58.96    4.33
   4   6 -14    0.80    2.84
   4  -6 -14   -2.25    2.25
   4   6 -15   15.38    3.31
   4  -6 -15   20.62    3.38
   4   6 -16   45.67    5.48
   4  -6 -16   48.56    6.09
   4   6 -17   76.06    8.01
   4  -6 -17   59.37    6.99
   4   6 -18    7.68    4.58
   4  -6 -18   -2.14    2.70
   4  -8  -1    9.82    2.74
  -4   8   1   12.58    2.25
  -4  -8   1   12.94    3.00
  -4  -8   2   49.76    5.43
  -4   8   2   62.86    4.62
   4  -8  -2   73.80    5.71
  -4   8   3    9.26    2.37
  -4  -8   3    9.00    3.00
   4  -8  -3    7.99    2.40
  -4   8   4  290.08   15.30
  -4  -8   4  294.18   15.10
   4  -8  -4  298.71   13.93
   4  -8  -4  275.53   15.63
  -4   8   5   79.15    6.35
  -4  -8   5   76.75    6.21
   4  -8  -5   70.30    6.38
   4  -8  -5   76.07    6.03
  -4   8   6   62.13    5.68
  -4  -8   6   59.38    5.39
   4  -8  -6   57.88    5.46
   4  -8  -6   51.19    4.52
  -4   8   7    5.69    2.84
  -4  -8   7   -0.23    2.17
   4  -8  -7    3.40    2.50
   4  -8  -7    0.45    2.47
  -4   8   8    4.67    2.96
  -4  -8   8    0.57    2.17
   4  -8  -8    2.26    2.38
  -4   8   9    3.88    3.08
  -4  -8   9    9.91    2.96
   4  -8  -9   10.05    3.73
   4   8 -10   20.26    3.64
  -4   8  10   23.97    3.88
   4  -8 -10   15.78    3.72
   4   8 -11    9.33    3.19
   4  -8 -11    1.80    2.70
   4   8 -12   25.26    4.21
   4  -8 -12   17.30    4.27
   4   8 -13    4.78    2.96
   4  -8 -13    5.61    4.60
   4   8 -14   15.84    5.13
   4  -8 -14   12.11    4.15
  -4 -10   1    3.90    3.22
   4 -10  -1    8.99    5.01
  -4 -10   2   42.01    6.66
   4 -10  -2   41.63    6.48
  -4  10   3   35.48    4.62
  -4 -10   3   29.02    5.28
   4 -10  -3   25.58    5.12
  -4  10   4   26.50    3.72
  -4 -10   4   17.30    5.84
   4 -10  -4   16.13    4.20
  -4 -10   5   17.97    5.27
   4 -10  -5   29.62    5.11
  -4 -10   6   21.38    4.57
   4 -10  -6   22.44    6.01
  -4 -10   7    2.85    3.42
   4 -10  -7    2.60    3.73
   3   1  -1  147.66    5.67
  -3   1   1  147.07    5.60
  -3  -1   1  145.03    5.68
   3  -1  -1  149.99    5.89
   3  -1  -1  143.57    6.10
  -3   1   2  472.27   16.72
  -3  -1   2  501.66   17.16
  -3  -1   2  466.89   16.44
   3  -1  -2  498.12   17.86
   3  -1  -2  505.39   17.25
   3  -1  -2  472.30   17.32
   3  -1  -2  500.54   17.63
   3   1  -3  616.52   20.79
  -3   1   3  615.68   21.33
  -3   1   3  593.09   20.98
  -3   1   3  594.07   21.19
  -3  -1   3  617.38   21.34
  -3  -1   3  595.21   20.27
   3  -1  -3  614.08   21.54
   3  -1  -3  585.19   21.22
   3  -1  -3  614.12   20.61
   3  -1  -3  591.48   20.96
   3   1  -4 2515.66   80.01
  -3   1   4 2618.61   83.37
  -3   1   4 2510.71   83.22
  -3   1   4 2528.88   84.51
  -3  -1   4 2621.76   81.49
   3  -1  -4 2582.50   84.75
   3  -1  -4 2327.00   81.95
   3   1  -5  468.72   16.62
   3   1  -5  447.48   16.12
  -3   1   5  486.03   18.45
  -3   1   5  443.44   16.28
  -3   1   5  464.58   17.49
  -3  -1   5  456.92   16.33
  -3  -1   5  459.64   16.51
   3  -1  -5  489.60   17.06
   3  -1  -5  454.62   15.23
   3  -1  -5  443.63   16.63
   3   1  -6    9.95    1.02
   3   1  -6    9.23    0.91
  -3   1   6    8.27    1.03
  -3   1   6   10.44    1.28
  -3  -1   6   10.01    1.14
  -3  -1   6    7.99    0.91
   3  -1  -6   11.28    1.03
   3  -1  -6    9.05    0.79
   3  -1  -6   10.28    1.26
   3   1  -7    1.02    0.79
   3   1  -7    0.23    0.68
  -3   1   7    1.95    0.69
  -3   1   7    0.00    0.81
  -3  -1   7    0.57    0.57
  -3  -1   7    0.11    0.68
   3  -1  -7    0.11    0.57
   3  -1  -7    1.37    0.80
   3   1  -8  275.58   11.33
   3   1  -8  293.00   11.29
  -3   1   8  294.39   10.99
  -3   1   8  292.87   11.65
  -3  -1   8  293.62   11.38
   3  -1  -8  290.52   11.69
   3  -1  -8  299.04   12.00
   3   1  -9   57.31    3.06
   3   1  -9   69.68    3.42
  -3   1   9   58.96    3.54
  -3   1   9   66.08    3.91
  -3  -1   9   67.12    3.63
   3  -1  -9   65.18    3.85
   3  -1  -9   61.54    3.54
   3   1 -10  228.36    9.74
   3   1 -10  229.63    9.46
  -3   1  10  229.19    9.25
  -3   1  10  207.34    9.41
  -3  -1  10  224.27    9.31
   3  -1 -10  227.42    9.51
   3  -1 -10  250.03    9.60
   3   1 -11  164.59    7.36
   3   1 -11  144.10    6.72
  -3   1  11  133.44    7.65
  -3  -1  11  141.94    6.58
   3  -1 -11  138.80    6.33
   3  -1 -11  150.71    7.20
   3   1 -12   58.16    3.62
   3   1 -12   71.59    3.99
  -3   1  12   61.55    4.56
  -3  -1  12   62.63    4.53
   3  -1 -12   66.70    3.62
   3  -1 -12   60.46    4.34
   3   1 -13  100.17    5.65
   3   1 -13   92.73    5.82
  -3   1  13   91.83    6.27
  -3  -1  13   92.51    6.23
   3  -1 -13   83.14    4.85
   3  -1 -13   99.67    6.29
   3   1 -14  104.12    5.77
   3   1 -14  103.89    6.62
  -3   1  14  106.72    7.06
  -3  -1  14   91.82    6.34
   3  -1 -14  103.51    5.87
   3  -1 -14  113.94    7.55
   3   1 -15   56.01    4.52
   3   1 -15   62.56    4.80
  -3   1  15   52.84    4.56
  -3  -1  15   55.70    4.64
   3  -1 -15   47.68    4.51
   3  -1 -15   56.52    4.47
   3   1 -16  108.76    6.78
   3   1 -16  112.90    7.32
  -3   1  16  101.45    6.95
   3  -1 -16  117.99    7.56
   3   1 -17   58.63    5.20
   3   1 -17   54.91    5.61
  -3  -1  17   51.06    2.73
   3  -1 -17   71.55    5.30
   3   1 -18    4.75    2.94
   3  -1 -18    5.63    2.48
   3   1 -19   39.67    4.52
   3  -1 -19   36.38    4.39
   3   1 -20    1.13    3.73
   3  -1 -20   -3.83    3.38
   3   1 -21   37.43    5.88
   3  -1 -21   23.88    5.07
  -3   3   1  385.71   14.75
  -3   3   1  365.37   13.23
  -3  -3   1  396.99   15.40
  -3  -3   1  416.95   15.18
  -3  -3   1  382.79   14.47
   3  -3  -1  384.93   14.58
  -3   3   2    0.57    0.57
  -3  -3   2    0.58    0.70
  -3  -3   2   -0.23    0.58
  -3  -3   2    0.12    0.23
   3  -3  -2   -0.23    0.58
   3  -3  -2    1.15    0.69
   3   3  -3  227.63    9.13
  -3   3   3  239.48    9.69
  -3  -3   3  223.63    9.12
   3  -3  -3  245.22    9.25
   3  -3  -3  246.23    9.40
   3  -3  -3  222.46    9.04
   3  -3  -3  238.94    8.94
   3   3  -4  375.94   13.74
  -3   3   4  362.17   13.84
  -3   3   4  378.42   14.25
  -3  -3   4  374.63   14.40
   3  -3  -4  348.71   14.04
   3  -3  -4  354.79   13.42
   3  -3  -4  353.70   13.65
   3   3  -5   39.19    2.61
  -3   3   5   39.03    2.79
  -3   3   5   37.63    2.43
  -3  -3   5   36.50    2.41
   3  -3  -5   41.34    4.35
   3  -3  -5   34.23    2.15
   3  -3  -5   33.86    2.40
   3   3  -6  580.23   21.22
  -3   3   6  600.47   20.69
  -3   3   6  590.71   21.13
  -3  -3   6  615.02   21.32
   3  -3  -6  580.57   20.58
   3  -3  -6  576.03   20.71
   3  -3  -6  574.64   21.22
   3   3  -7   67.74    3.60
   3   3  -7   71.20    2.95
  -3   3   7   67.43    4.17
  -3   3   7   63.53    3.38
  -3   3   7   63.96    4.17
  -3  -3   7   61.98    3.45
   3  -3  -7   67.53    3.20
   3  -3  -7   66.29    3.78
   3   3  -8 1017.73   34.65
   3   3  -8  975.38   33.86
  -3   3   8 1046.74   36.72
  -3   3   8 1024.16   36.13
  -3   3   8 1038.79   37.53
  -3  -3   8 1016.34   37.54
   3  -3  -8 1011.05   36.54
   3  -3  -8 1070.69   36.68
   3   3  -9  399.40   14.58
   3   3  -9  399.87   14.89
  -3   3   9  403.55   14.45
  -3   3   9  393.86   14.63
  -3   3   9  374.43   14.91
  -3  -3   9  390.92   15.59
   3  -3  -9  381.68   14.38
   3  -3  -9  405.35   13.87
   3  -3  -9  377.66   15.00
   3   3 -10  174.90    7.81
   3   3 -10  176.90    6.93
  -3   3  10  166.67    7.85
  -3   3  10  173.02    7.61
  -3   3  10  176.06    7.96
  -3  -3  10  168.29    7.96
   3  -3 -10  171.21    7.53
   3  -3 -10  180.78    6.45
   3  -3 -10  160.68    8.35
   3   3 -11   38.74    3.51
   3   3 -11   49.78    2.84
  -3   3  11   41.36    3.80
  -3   3  11   47.39    2.80
  -3   3  11   46.35    3.57
  -3  -3  11   46.15    3.68
   3  -3 -11   42.58    3.76
   3  -3 -11   46.59    2.25
   3  -3 -11   44.55    4.11
   3   3 -12  195.24    9.31
   3   3 -12  204.68    8.19
  -3   3  12  184.58   10.59
  -3   3  12  172.39    8.75
  -3  -3  12  178.37   10.11
   3  -3 -12  197.93    9.68
   3  -3 -12  187.33    9.96
   3   3 -13   13.74    2.16
   3   3 -13   13.17    1.93
  -3   3  13    2.87    2.53
  -3   3  13    9.78    1.40
  -3  -3  13    5.04    2.40
   3  -3 -13   17.50    2.96
   3  -3 -13   10.75    2.52
   3   3 -14    2.73    1.59
   3   3 -14    3.86    1.25
  -3   3  14    2.21    1.05
  -3  -3  14    3.09    1.94
   3  -3 -14    4.31    1.82
   3   3 -15    8.53    2.73
   3   3 -15   12.17    2.27
  -3   3  15    8.01    1.51
   3  -3 -15    6.24    2.04
   3   3 -16   97.47    6.61
   3   3 -16   96.73    6.72
  -3   3  16   87.02    6.04
   3  -3 -16   99.50    7.03
   3   3 -17   -0.57    1.94
  -3   3  17   -1.04    1.74
   3  -3 -17   -0.11    2.15
   3   3 -18   76.37    7.07
  -3   3  18   65.96    5.68
   3  -3 -18   68.09    6.22
   3   3 -19   12.77    4.11
   3  -3 -19    7.12    3.16
   3   3 -20   45.40    5.59
   3  -3 -20   44.26    5.87
  -3   5   1  104.60    5.00
  -3  -5   1   89.66    5.00
  -3  -5   1   86.63    4.73
  -3  -5   1   91.61    4.28
   3  -5  -1   92.76    5.41
   3  -5  -1   95.38    5.04
  -3   5   2   10.37    1.25
  -3  -5   2    8.47    1.97
  -3  -5   2    5.19    1.50
   3  -5  -2    7.02    1.50
   3  -5  -2    8.95    1.84
  -3   5   3  299.66   11.46
  -3  -5   3  292.90   12.27
  -3  -5   3  283.68   12.93
   3  -5  -3  284.89   12.22
   3  -5  -3  301.98   12.23
  -3   5   4    9.40    1.61
  -3  -5   4    5.53    1.61
   3  -5  -4    7.69    1.38
   3  -5  -4    7.50    1.73
   3  -5  -4    9.01    1.37
   3   5  -5  257.48   10.66
  -3   5   5  252.91   10.36
  -3  -5   5  251.91   11.68
   3  -5  -5  268.30   11.58
   3  -5  -5  266.18   11.23
   3  -5  -5  250.71    9.65
   3  -5  -5  243.18   11.43
   3   5  -6   29.15    2.62
  -3   5   6   23.74    2.78
  -3   5   6   30.69    2.88
  -3  -5   6   21.94    2.66
   3  -5  -6   23.63    2.63
   3  -5  -6   26.78    2.03
   3  -5  -6   20.55    2.40
   3   5  -7   19.06    2.27
  -3   5   7   19.93    2.55
  -3   5   7   14.03    2.07
  -3  -5   7   17.70    2.55
   3  -5  -7   15.14    2.28
   3  -5  -7   18.45    1.80
   3  -5  -7   15.98    2.40
   3   5  -8    3.85    2.04
  -3   5   8    4.06    2.43
  -3   5   8    1.96    1.61
  -3  -5   8    2.78    1.62
   3  -5  -8    1.02    1.25
   3  -5  -8    1.92    1.13
   3  -5  -8    2.17    1.37
   3   5  -9    0.11    1.24
  -3   5   9   -1.39    1.62
  -3   5   9    1.03    1.84
  -3  -5   9   -0.23    1.39
   3  -5  -9   -1.13    1.93
   3  -5  -9    0.69    1.60
   3   5 -10  191.59    9.29
  -3   5  10  171.67    9.96
  -3   5  10  170.04    9.10
  -3  -5  10  186.11   10.40
   3  -5 -10  189.48    9.76
   3  -5 -10  180.79   10.75
   3   5 -11  177.31    8.17
   3   5 -11  172.97    6.73
  -3   5  11  156.28    9.84
  -3   5  11  159.89   10.01
  -3  -5  11  162.13   10.05
   3  -5 -11  190.08    9.42
   3  -5 -11  157.90   10.06
   3   5 -12    6.58    2.61
   3   5 -12    4.69    0.89
   3  -5 -12    1.59    1.81
   3  -5 -12    4.91    1.37
   3   5 -13   51.28    4.66
   3   5 -13   59.74    3.48
   3  -5 -13   46.99    4.64
   3  -5 -13   53.24    3.61
   3   5 -14    3.42    2.05
   3   5 -14    7.96    1.23
   3  -5 -14    4.64    2.49
   3  -5 -14    8.95    0.90
   3   5 -15  100.79    7.43
   3  -5 -15  102.45    8.04
   3   5 -16    2.74    2.17
   3  -5 -16    5.55    2.72
   3   5 -17  111.08   10.08
   3  -5 -17  116.06    9.96
   3   5 -18    6.54    4.24
   3  -5 -18   -2.49    2.71
   3   5 -19   14.12    5.40
   3  -5 -19    9.83    3.84
  -3   7   1   18.86    2.48
  -3  -7   1   15.04    2.43
  -3  -7   1    9.32    2.65
   3  -7  -1   23.04    2.87
  -3   7   2   77.32    4.65
  -3  -7   2   74.54    4.97
  -3  -7   2   58.89    5.41
   3  -7  -2   71.66    4.93
  -3   7   3   22.46    2.38
  -3  -7   3   20.19    2.77
  -3  -7   3   11.85    3.11
   3  -7  -3   17.99    2.64
  -3   7   4    0.34    1.70
  -3  -7   4   -5.41    2.30
  -3  -7   4   -1.38    1.96
   3  -7  -4    0.69    1.72
   3  -7  -4   -0.34    1.83
  -3   7   5  346.38   14.83
  -3  -7   5  346.13   15.74
   3  -7  -5  322.63   15.33
   3  -7  -5  350.70   14.46
  -3   7   6  127.64    7.53
  -3  -7   6  128.81    7.67
   3  -7  -6  116.34    7.33
   3  -7  -6  126.85    8.67
   3   7  -7    0.57    1.71
  -3   7   7   -1.25    1.48
   3  -7  -7   -1.02    1.93
   3  -7  -7   -0.78    1.68
   3  -7  -7    0.00    1.82
   3   7  -8    7.06    2.96
  -3   7   8    5.71    2.17
   3  -7  -8    6.46    2.27
   3  -7  -8    4.03    1.57
   3  -7  -8    0.91    1.94
   3   7  -9   25.48    3.75
  -3   7   9   14.85    2.86
   3  -7  -9   17.76    3.06
   3  -7  -9   23.16    2.47
   3   7 -10   72.87    6.37
   3  -7 -10   61.89    6.44
   3   7 -11    2.39    2.39
   3  -7 -11    2.14    3.27
   3   7 -12   68.97    6.49
   3  -7 -12   81.90    7.55
   3   7 -13    3.76    3.42
   3  -7 -13    5.18    2.70
   3   7 -14   29.22    4.57
   3  -7 -14   21.94    4.16
   3   7 -15   -1.60    2.86
   3  -7 -15   -0.90    2.70
   3   7 -16   24.63    5.96
   3  -7 -16   25.30    4.84
  -3   9   1  231.27   12.30
  -3  -9   1  224.24   15.77
   3  -9  -1  238.82   15.76
  -3   9   2    3.61    1.80
  -3  -9   2    2.30    3.33
   3  -9  -2    1.48    2.63
  -3   9   3   44.23    4.40
  -3  -9   3   36.87    5.28
   3  -9  -3   36.17    5.02
  -3   9   4    2.71    1.81
  -3  -9   4    0.34    2.64
   3  -9  -4   -1.48    3.31
  -3   9   5  136.56    9.96
  -3  -9   5  111.90    9.74
   3  -9  -5  106.32    8.54
  -3  -9   6   -1.49    3.54
   3  -9  -6    1.93    2.61
  -3  -9   7   37.23    5.48
   3  -9  -7   37.66    5.45
  -3  -9   8    1.71    2.74
   3  -9  -8   -2.60    2.94
  -3  -9   9   39.89    5.70
   3  -9  -9   44.51    6.33
  -3  -9  10    3.65    3.19
   3  -9 -10    0.11    3.04
   3   9 -11   21.99    5.13
   3  -9 -11   14.97    4.50
   2   0  -2  395.58   12.80
  -2   0   2  384.58   12.79
  -2   0   2  368.45   13.40
   2   0  -3    0.23    0.23
   2   0  -3   -0.11    0.34
  -2   0   3   -0.11    0.23
  -2   0   3    0.12    0.23
   2   0  -4  516.98   18.11
   2   0  -4  539.18   19.51
  -2   0   4  528.56   18.19
  -2   0   4  509.35   19.54
   2   0  -5   -0.34    0.34
   2   0  -5    0.57    0.68
  -2   0   5   -0.34    0.34
  -2   0   5    3.32    0.69
   2   0  -6  139.77    6.33
   2   0  -6  152.45    6.27
  -2   0   6  141.07    6.02
  -2   0   6  145.42    5.94
   2   0  -7   -0.11    0.56
   2   0  -7    0.80    0.91
  -2   0   7   -0.45    0.57
  -2   0   7    0.45    0.57
   2   0  -8  244.35    9.72
   2   0  -8  248.47    9.68
  -2   0   8  235.52    9.42
   2   0  -9   -0.34    0.68
   2   0  -9   -1.25    0.80
  -2   0   9    0.23    0.91
   2   0 -10  749.96   29.28
   2   0 -10  813.94   28.53
  -2   0  10  765.22   26.57
   2   0 -11    0.00    1.01
   2   0 -11   -0.80    1.02
  -2   0  11    0.91    1.47
   2   0 -12  191.39    8.81
   2   0 -12  199.49    9.93
  -2   0  12  185.91    8.17
  -2   0  12  196.09    6.37
   2   0 -13    1.47    1.47
   2   0 -13    0.23    1.25
  -2   0  13    1.59    1.70
   2   0 -14   96.94    5.87
   2   0 -14  108.60    6.40
  -2   0  14   98.58    5.67
   2   0 -15    0.11    1.47
   2   0 -15    1.37    1.60
  -2   0  15   -1.59    1.70
   2   0 -16  110.14    6.66
   2   0 -16  106.91    7.33
  -2   0  17   -2.03    1.80
  -2   0  18   -1.01    2.93
  -2   0  19   -3.27    2.26
  -2   0  20  102.96    9.70
  -2   0  21   -2.59    2.93
  -2   2   1  404.43   14.47
  -2   2   1  391.46   14.10
  -2  -2   1  398.43   14.93
  -2  -2   1  406.73   14.74
  -2  -2   1  378.08   13.86
   2  -2  -1  411.42   15.25
   2   2  -2   48.65    2.31
  -2   2   2   48.75    2.42
  -2  -2   2   49.93    2.42
  -2  -2   2   50.80    1.98
   2  -2  -2   54.16    2.67
   2  -2  -2   54.32    2.79
   2  -2  -2   52.59    2.75
   2   2  -3 1596.90   53.88
  -2   2   3 1639.66   52.97
  -2   2   3 1555.40   53.39
  -2  -2   3 1606.30   53.45
   2  -2  -3 1581.97   54.23
   2  -2  -3 1570.63   53.51
   2  -2  -3 1590.46   52.89
   2   2  -4    8.79    0.90
   2   2  -4    9.81    0.57
  -2   2   4   10.91    1.04
  -2   2   4   10.18    0.93
  -2   2   4   10.53    1.27
  -2  -2   4    7.54    0.91
   2  -2  -4   12.97    1.15
   2  -2  -4    9.47    0.80
   2  -2  -4    9.63    1.26
   2   2  -5  816.80   28.41
   2   2  -5  818.29   27.26
  -2   2   5  839.95   29.78
  -2   2   5  834.91   29.45
  -2   2   5  835.98   29.87
  -2  -2   5  847.44   28.89
   2  -2  -5  835.00   31.76
   2  -2  -5  858.49   31.80
   2   2  -6   41.59    2.48
   2   2  -6   41.94    2.27
  -2   2   6   41.68    2.89
  -2   2   6   42.33    2.21
  -2   2   6   39.94    2.99
  -2  -2   6   39.94    2.52
   2  -2  -6   40.27    2.40
   2  -2  -6   44.58    2.86
   2   2  -7 1364.82   45.40
   2   2  -7 1244.18   44.56
  -2   2   7 1335.22   44.17
  -2   2   7 1284.97   44.60
  -2   2   7 1346.00   47.11
  -2  -2   7 1375.11   47.12
   2  -2  -7 1303.19   45.79
   2  -2  -7 1360.34   44.18
   2  -2  -7 1368.12   46.62
   2   2  -8    0.34    1.13
   2   2  -8    0.57    0.57
  -2   2   8    1.15    0.92
  -2   2   8    1.16    0.81
  -2   2   8    2.98    1.15
  -2  -2   8    0.80    1.14
   2  -2  -8    2.17    1.26
   2  -2  -8    1.80    0.34
   2  -2  -8    0.80    1.37
   2   2  -9  749.19   26.45
   2   2  -9  819.54   29.92
  -2   2   9  811.31   27.47
  -2   2   9  732.53   26.29
  -2   2   9  790.16   28.11
  -2  -2   9  793.63   27.32
   2  -2  -9  797.77   28.89
   2  -2  -9  831.79   28.95
   2   2 -10   29.24    2.49
   2   2 -10   32.34    2.16
  -2   2  10   30.39    2.98
  -2  -2  10   31.49    2.74
   2  -2 -10   29.26    2.51
   2  -2 -10   29.55    2.74
   2   2 -11  156.02    6.93
   2   2 -11  163.56    6.95
  -2   2  11  151.42    7.56
  -2  -2  11  156.93    8.00
   2  -2 -11  162.29    7.63
   2  -2 -11  163.22    7.66
   2   2 -12    0.34    1.81
   2   2 -12   -1.59    1.36
  -2   2  12    0.34    1.49
  -2  -2  12    0.80    2.05
   2  -2 -12   -2.73    1.82
   2  -2 -12    0.91    1.49
   2   2 -13  162.54    8.52
   2   2 -13  175.54    9.35
  -2   2  13  159.42    9.15
  -2  -2  13  184.35    9.57
   2  -2 -13  168.87    7.61
   2  -2 -13  169.79    9.50
   2   2 -14   -0.57    1.47
   2   2 -14    1.82    1.37
  -2   2  14    0.00    1.71
  -2  -2  14    0.57    2.61
   2  -2 -14   -0.45    1.59
   2  -2 -14    3.55    2.63
   2   2 -15  404.66   17.51
   2   2 -15  394.66   17.73
  -2   2  15  370.28   19.89
   2  -2 -15  395.45   17.92
   2   2 -16   25.75    3.97
   2   2 -16   26.61    3.31
   2  -2 -16   24.56    3.28
   2   2 -17   97.70    7.72
   2  -2 -17   88.22    6.90
   2   2 -18   -0.45    2.16
   2  -2 -18    2.71    3.28
   2   2 -19  122.70    8.97
   2  -2 -19  123.56   10.62
   2   2 -20    9.42    3.63
   2  -2 -20    3.27    2.93
   2   2 -21   66.65    7.95
   2  -2 -21   69.37    7.33
  -2   4   1   19.30    1.49
  -2  -4   1   13.70    1.63
  -2  -4   1   16.39    1.96
  -2  -4   1   16.19    1.16
   2  -4  -1   14.77    1.73
   2  -4  -1   17.13    1.84
  -2  -4   2  425.33   16.53
   2  -4  -2  423.04   16.32
   2  -4  -2  432.90   16.66
  -2   4   2  443.24   16.32
  -2  -4   2  423.47   17.04
   2   4  -3    2.30    1.03
  -2   4   3    1.61    1.03
  -2  -4   3    4.26    1.15
   2  -4  -3    2.08    1.50
   2  -4  -3   -0.46    0.80
   2  -4  -3    3.70    1.39
   2   4  -4  408.45   15.22
  -2   4   4  402.88   14.63
  -2   4   4  406.13   15.79
  -2  -4   4  410.47   14.89
   2  -4  -4  403.69   15.77
   2  -4  -4  379.76   14.91
   2  -4  -4  395.90   14.60
   2   4  -5  352.95   13.76
  -2   4   5  355.76   13.60
  -2   4   5  351.93   13.72
  -2  -4   5  350.67   13.28
   2  -4  -5  345.65   12.68
   2  -4  -5  345.60   13.55
   2   4  -6  450.90   16.77
  -2   4   6  470.99   17.43
  -2   4   6  428.81   16.48
  -2  -4   6  457.88   17.24
   2  -4  -6  451.12   16.36
   2  -4  -6  421.43   15.06
   2  -4  -6  431.80   17.44
   2   4  -7  228.75    9.39
   2   4  -7  233.35    8.06
  -2   4   7  238.11   11.37
  -2   4   7  237.76   10.24
  -2  -4   7  247.79    9.74
   2  -4  -7  235.72   10.27
   2  -4  -7  241.70    9.10
   2  -4  -7  241.04   10.20
   2   4  -8  528.33   20.02
   2   4  -8  521.08   17.95
  -2   4   8  536.11   21.34
  -2   4   8  530.42   19.56
   2  -4  -8  530.23   21.21
   2  -4  -8  545.21   20.29
   2   4  -9  130.12    7.02
   2   4  -9  138.69    5.56
  -2   4   9  126.11    7.64
  -2  -4   9  146.54    7.66
   2  -4  -9  139.93    7.21
  -2   4   9  134.11    6.66
   2  -4  -9  145.09    7.97
   2   4 -10  150.62    7.60
   2   4 -10  154.39    6.36
  -2   4  10  150.59    9.13
  -2  -4  10  156.57    9.75
   2  -4 -10  147.10    7.06
   2  -4 -10  155.61    9.27
   2   4 -11  445.60   18.07
   2   4 -11  451.64   17.96
  -2   4  11  448.18   21.84
  -2   4  11  429.44   17.88
  -2  -4  11  481.89   22.34
   2  -4 -11  471.50   18.81
   2  -4 -11  479.79   18.68
   2  -4 -11  462.45   21.54
   2   4 -12   87.08    5.57
   2   4 -12   92.88    5.00
  -2   4  12   79.24    6.00
  -2   4  12   91.61    4.91
  -2  -4  12   88.16    5.92
   2  -4 -12   82.68    5.80
   2  -4 -12   71.76    5.96
   2   4 -13   11.84    2.62
   2   4 -13    8.96    1.48
  -2   4  13    3.80    3.23
  -2   4  13    9.24    1.64
  -2  -4  13   10.98    2.54
   2  -4 -13   10.57    2.39
   2   4 -14   83.71    6.50
   2   4 -14   93.67    6.48
  -2   4  14   89.89    5.16
   2  -4 -14  107.74    6.94
   2   4 -15   47.73    4.46
   2   4 -15   49.30    4.09
  -2   4  15   43.19    3.28
   2  -4 -15   38.05    4.54
   2   4 -16   60.01    5.38
  -2   4  16   47.86    3.75
   2  -4 -16   57.44    5.56
   2   4 -17   31.23    5.38
   2  -4 -17   46.16    5.67
   2   4 -18   45.79    6.30
   2  -4 -18   42.50    5.78
   2   4 -19   17.64    4.81
   2  -4 -19   15.96    4.30
  -2   4  20   22.85    6.45
  -2   6   1  119.86    5.35
  -2  -6   1  109.72    6.02
  -2  -6   1  101.77    6.22
   2  -6  -1  122.18    6.22
   2  -6  -1  112.20    7.00
  -2   6   2   23.20    2.28
  -2  -6   2   20.45    2.54
  -2  -6   2   23.93    2.88
   2  -6  -2   20.37    2.42
   2  -6  -2   23.43    2.99
  -2   6   3    8.20    1.71
  -2  -6   3    8.87    1.96
  -2  -6   3    5.87    1.96
   2  -6  -3    5.86    1.84
   2  -6  -3    6.68    2.19
  -2   6   4   14.59    2.05
  -2  -6   4   14.92    2.52
  -2  -6   4   16.23    2.76
   2  -6  -4   15.38    2.64
   2  -6  -4   14.30    2.54
   2  -6  -4   12.34    1.71
   2  -6  -4   14.50    1.94
   2   6  -5   13.03    2.06
  -2   6   5   13.35    1.83
  -2  -6   5   11.42    2.42
   2  -6  -5   14.42    2.29
   2  -6  -5   16.52    2.66
   2  -6  -5   12.77    2.04
   2  -6  -5   13.25    2.17
   2   6  -6    9.12    2.51
  -2   6   6    3.20    1.48
  -2  -6   6    4.85    2.66
   2  -6  -6    3.31    1.71
   2  -6  -6    5.44    1.97
   2  -6  -6    4.72    1.24
   2  -6  -6    0.34    1.14
   2   6  -7   34.33    3.07
  -2   6   7   28.36    3.82
  -2   6   7   35.05    3.08
  -2  -6   7   23.17    3.48
   2  -6  -7   32.55    3.30
   2  -6  -7   28.61    2.58
   2  -6  -7   35.40    3.43
  -2  -6   8    1.74    1.86
   2  -6  -8    1.93    1.48
   2   6  -8    2.38    1.59
  -2   6   8    1.04    2.08
  -2   6   8    5.71    2.40
   2  -6  -8    1.58    0.79
   2  -6  -8    3.08    1.83
   2   6  -9   53.34    4.32
  -2  -6   9   43.69    4.67
   2  -6  -9   48.97    4.65
   2  -6  -9   44.09    4.57
   2   6 -10    7.15    2.38
   2  -6 -10    8.72    2.94
   2   6 -11   42.41    3.98
   2  -6 -11   45.58    4.75
   2   6 -12   63.54    5.58
   2  -6 -12   63.42    5.66
   2   6 -13   41.42    4.68
   2  -6 -13   45.43    4.86
   2   6 -14   27.32    4.23
   2  -6 -14   20.68    3.84
   2   6 -15    0.00    2.41
   2  -6 -15   -2.03    2.71
   2   6 -16   46.70    5.40
   2  -6 -16   39.31    5.20
   2   6 -17   45.97    6.21
   2  -6 -17   53.54    6.55
  -2   8   1    2.71    1.69
  -2  -8   1   -3.34    2.53
   2  -8  -1    2.41    2.18
  -2   8   2  270.26   12.22
  -2  -8   2  243.43   13.59
   2  -8  -2  254.36   13.76
  -2   8   3   41.03    3.62
  -2  -8   3   38.84    4.71
   2  -8  -3   39.73    4.12
  -2   8   4   70.94    5.21
  -2  -8   4   54.83    4.93
   2  -8  -4   57.86    5.83
   2  -8  -4   59.42    4.58
  -2   8   5   22.99    3.40
  -2  -8   5   19.23    4.12
   2  -8  -5   22.60    3.65
   2  -8  -5   31.61    3.29
  -2  -8   6  126.83    8.92
   2  -8  -6  127.58    8.66
   2  -8  -6  134.77    8.11
  -2  -8   7   13.23    2.97
   2  -8  -7    9.55    2.84
   2  -8  -7   14.78    2.02
   2   8  -8   45.13    4.67
   2  -8  -8   41.04    5.22
   2   8  -9   55.48    5.70
   2  -8  -9   55.89    5.77
   2   8 -10   11.85    3.30
   2  -8 -10    6.21    3.16
   2   8 -11   16.08    3.88
   2  -8 -11   13.19    3.83
   2   8 -12   28.54    5.25
   2  -8 -12   27.81    5.52
   2   8 -13    6.75    3.43
   2  -8 -13    1.12    3.37
   2   8 -14   56.46    7.33
   2  -8 -14   66.09    8.32
  -2 -10   1   29.33    5.27
   2 -10  -1   31.71    5.47
  -2 -10   2   16.84    4.12
   2 -10  -2    6.73    4.10
  -2 -10   3   10.41    4.01
   2 -10  -3    9.69    3.53
  -2 -10   4    6.40    4.57
   2 -10  -4   12.98    3.99
  -2 -10   5    5.71    4.57
   2 -10  -5    0.23    3.41
  -2 -10   6   -3.99    3.42
   2 -10  -6    5.00    3.52
  -2  10   7   -2.05    2.97
   1   1  -1  899.98   29.94
  -1   1   1  904.62   30.17
  -1   1   1  870.23   29.60
  -1  -1   1  949.43   30.73
   1  -1  -1  908.33   30.36
   1  -1  -1  847.71   29.75
   1   1  -2  156.99    5.99
   1   1  -2  156.08    5.70
  -1   1   2  172.42    6.61
  -1   1   2  162.85    6.12
  -1   1   2  159.91    6.37
  -1  -1   2  166.93    6.49
   1  -1  -2  162.80    6.57
   1  -1  -2  158.95    6.19
   1  -1  -2  161.38    6.69
  -1   1   3 3274.05  107.01
  -1  -1   3 3304.72  106.06
   1  -1  -3 3257.72  105.99
  -1   1   4 4269.02  139.81
   1   1  -5   -0.91    0.68
   1   1  -5    2.48    0.56
  -1   1   5    0.23    0.57
  -1   1   5    0.91    0.57
  -1  -1   5    0.11    0.46
   1  -1  -5    0.46    0.57
   1  -1  -5    0.56    0.11
   1  -1  -5    0.00    0.57
   1   1  -6  607.75   22.14
   1   1  -6  586.10   20.95
  -1   1   6  603.63   20.82
  -1   1   6  579.57   22.32
  -1  -1   6  614.55   21.34
   1  -1  -6  588.73   21.78
   1  -1  -6  598.32   23.12
   1   1  -7  368.43   14.19
   1   1  -7  377.43   14.61
  -1   1   7  360.01   14.16
  -1  -1   7  392.76   13.90
   1  -1  -7  359.84   14.57
   1  -1  -7  383.90   14.91
   1   1  -8   49.67    3.06
   1   1  -8   49.41    2.72
  -1   1   8   43.28    2.85
  -1  -1   8   47.55    3.07
   1  -1  -8   45.98    2.95
   1  -1  -8   52.02    3.07
  -1   1   9  310.54   11.51
   1   1  -9  331.50   12.49
  -1  -1   9  315.40   12.28
   1  -1  -9  308.74   12.50
   1  -1  -9  333.56   12.88
   1   1  -9  310.57   12.14
   1   1 -10  138.40    6.01
   1   1 -10  129.70    5.91
  -1   1  10  131.12    6.15
  -1  -1  10  139.88    6.81
   1  -1 -10  138.15    6.35
   1  -1 -10  137.75    6.38
   1   1 -11  204.74    8.95
   1   1 -11  220.03    9.56
  -1   1  11  220.18    9.11
  -1  -1  11  219.83    9.99
   1  -1 -11  206.46    9.64
   1  -1 -11  213.06    9.81
   1   1 -12   81.50    4.87
   1   1 -12   73.56    5.01
  -1   1  12   70.34    4.32
  -1  -1  12   65.70    4.87
   1  -1 -12   80.37    4.64
   1  -1 -12   83.57    5.36
  -1   1  13  115.21    7.16
   1   1 -13  133.27    6.45
   1   1 -13  125.59    6.84
  -1  -1  13  129.57    7.71
   1  -1 -13  124.79    6.46
   1  -1 -13  131.61    7.66
   1   1 -14    8.14    2.26
   1   1 -14   13.46    2.17
  -1   1  14    8.07    2.27
  -1  -1  14   10.19    2.27
   1  -1 -14   12.78    2.15
   1  -1 -14   11.43    2.51
   1   1 -15   55.39    4.86
  -1   1  15   39.08    4.55
  -1  -1  15   53.67    4.87
  -1  -1  15   48.69    2.82
   1  -1 -15   61.72    4.86
   1  -1 -15   54.36    4.81
   1   1 -15   64.86    5.48
   1   1 -16  157.46    9.96
   1   1 -16  164.18   11.33
   1  -1 -16  149.95    9.16
  -1  -1  16  147.31    6.14
   1   1 -17   58.56    5.65
   1  -1 -17   52.19    5.08
   1   1 -18    9.50    2.71
   1  -1 -18   11.86    2.94
   1   1 -19    4.18    2.71
   1  -1 -19   -0.68    2.37
   1   1 -20   10.86    3.62
   1  -1 -20   15.80    3.95
   1   1 -21   44.44    6.11
   1  -1 -21   39.93    5.98
   1   3  -1   71.10    3.52
  -1   3   1   79.37    3.45
  -1  -3   1   71.89    3.48
  -1  -3   1   69.67    3.58
  -1  -3   1   70.94    2.89
   1  -3  -1   68.67    3.59
   1  -3  -1   66.26    3.36
   1  -3  -1   72.57    3.34
   1   3  -2  716.40   25.33
   1   3  -2  715.70   24.35
  -1   3   2  739.37   25.72
  -1  -3   2  729.49   27.21
   1  -3  -2  714.29   26.56
   1  -3  -2  770.34   26.85
   1  -3  -2  731.07   25.51
   1   3  -3   67.50    3.30
   1   3  -3   63.68    2.62
  -1   3   3   61.30    3.14
  -1   3   3   62.47    3.11
  -1  -3   3   58.75    3.21
   1  -3  -3   61.45    3.46
   1  -3  -3   62.08    2.74
   1  -3  -3   62.19    2.99
   1   3  -4  791.31   29.57
  -1   3   4  809.77   27.90
  -1   3   4  806.27   28.41
  -1  -3   4  799.13   27.56
   1  -3  -4  817.34   28.85
   1  -3  -4  760.37   26.11
   1  -3  -4  800.88   28.30
   1   3  -5   72.74    4.06
  -1   3   5   80.79    3.83
  -1   3   5   71.84    3.67
  -1  -3   5   70.26    3.56
   1  -3  -5   70.19    3.78
   1  -3  -5   75.16    3.41
   1  -3  -5   74.65    3.90
   1   3  -6  411.12   15.48
  -1   3   6  434.75   16.11
  -1   3   6  410.93   16.27
  -1  -3   6  436.74   16.59
   1  -3  -6  433.22   18.20
   1  -3  -6  439.87   16.50
   1   3  -7  111.91    5.20
   1   3  -7  119.01    5.09
  -1   3   7  111.53    5.20
  -1   3   7  115.78    4.78
  -1   3   7  110.30    5.26
  -1  -3   7  116.99    5.88
   1  -3  -7  124.20    5.83
   1  -3  -7  119.80    6.06
   1   3  -8 2079.47   73.57
   1   3  -8 2105.17   68.07
  -1   3   8 2173.23   71.53
  -1   3   8 1984.32   67.96
  -1  -3   8 2155.79   72.91
   1  -3  -8 2047.81   70.83
   1  -3  -8 2124.70   71.92
   1   3  -9  335.62   13.40
   1   3  -9  347.22   12.60
  -1   3   9  338.45   14.76
  -1   3   9  327.01   11.94
  -1  -3   9  334.63   14.79
   1  -3  -9  328.59   13.38
   1  -3  -9  376.37   14.88
   1   3 -10   45.41    3.18
   1   3 -10   48.47    2.84
  -1   3  10   45.12    3.57
  -1   3  10   50.31    2.69
  -1  -3  10   46.38    3.57
   1  -3 -10   52.15    3.88
   1  -3 -10   52.25    2.05
   1  -3 -10   43.51    3.31
   1   3 -11  123.10    6.15
   1   3 -11  116.60    5.80
  -1   3  11  105.88    6.21
  -1   3  11  110.69    5.13
  -1  -3  11  115.91    6.92
   1  -3 -11  110.98    5.71
   1  -3 -11  108.33    6.41
   1   3 -12  268.96   12.53
   1   3 -12  260.90   12.30
  -1   3  12  253.46   14.13
  -1   3  12  253.28    9.91
  -1  -3  12  247.63   13.71
   1  -3 -12  268.10   11.07
   1  -3 -12  248.98   13.29
   1   3 -13   -2.73    2.05
   1   3 -13    1.48    1.25
  -1   3  13    2.29    1.95
  -1   3  13    0.23    0.93
  -1  -3  13   -3.90    2.41
   1  -3 -13    3.42    1.59
   1  -3 -13    0.92    1.95
   1   3 -14   54.57    4.67
   1   3 -14   61.95    5.24
  -1   3  14   56.46    3.94
  -1  -3  14   56.36    5.16
   1  -3 -14   58.16    5.12
   1   3 -15  127.07    8.67
   1   3 -15  123.58    7.53
  -1   3  15  111.53    7.07
   1  -3 -15  131.91    8.19
   1   3 -16  161.31   10.50
  -1   3  16  135.08    9.15
   1  -3 -16  162.81   10.80
   1   3 -17   14.94    3.19
  -1   3  17   15.16    1.97
   1  -3 -17   18.39    4.20
   1   3 -18   55.09    6.27
   1  -3 -18   47.06    5.67
   1   3 -19    5.36    2.97
   1  -3 -19    4.42    2.95
   1   3 -20   67.65    7.53
   1  -3 -20   56.25    6.79
   1   5  -1  594.14   21.63
  -1   5   1  600.27   21.38
  -1  -5   1  563.05   21.44
  -1  -5   1  603.41   23.10
   1  -5  -1  577.07   21.64
   1  -5  -1  598.42   22.17
  -1   5   2   72.63    3.88
  -1  -5   2   62.46    4.38
  -1  -5   2   64.04    4.03
   1  -5  -2   70.43    4.74
   1  -5  -2   61.06    4.16
   1  -5  -2   72.30    4.02
   1   5  -3  282.41   11.60
   1   5  -3  293.81   10.99
  -1   5   3  307.46   12.12
  -1  -5   3  291.86   13.37
   1  -5  -3  273.38   12.00
   1  -5  -3  317.13   12.97
   1  -5  -3  292.01   12.75
   1   5  -4   91.79    4.69
   1   5  -4   89.94    3.63
  -1   5   4   89.17    4.23
  -1  -5   4   85.41    5.18
   1  -5  -4   92.63    5.18
   1  -5  -4   99.95    5.68
   1  -5  -4   92.67    4.22
   1  -5  -4   81.86    4.36
   1   5  -5  261.67   10.82
   1   5  -5  263.98    9.08
  -1   5   5  242.59   11.72
  -1   5   5  264.95   10.75
  -1  -5   5  257.51   11.44
   1  -5  -5  261.75   11.36
   1  -5  -5  251.94    9.28
   1  -5  -5  258.74   10.22
   1  -5  -6   93.44    5.62
   1   5  -6   89.26    4.88
   1   5  -6   95.26    3.28
  -1   5   6   94.14    5.57
  -1   5   6   94.38    5.25
  -1  -5   6   97.72    6.82
   1  -5  -6   91.94    5.14
   1  -5  -6   88.66    4.17
   1   5  -7  628.48   22.48
   1   5  -7  583.00   19.54
   1   5  -7  602.84   19.74
  -1   5   7  593.15   26.12
  -1   5   7  594.65   22.41
  -1  -5   7  640.71   26.54
   1  -5  -7  608.35   23.51
   1  -5  -7  611.15   21.21
   1  -5  -7  592.28   24.54
   1   5  -8   28.89    2.83
   1   5  -8   29.96    1.47
  -1   5   8   21.32    3.01
  -1  -5   8   23.66    3.25
   1  -5  -8   27.87    3.19
   1  -5  -8   25.40    3.09
   1  -5  -9   78.14    5.15
   1   5  -9   67.36    4.65
   1   5  -9   81.36    3.29
  -1   5   9   68.32    5.91
  -1  -5   9   72.07    5.48
   1  -5  -9   73.87    5.00
   1   5 -10   74.62    5.11
   1   5 -10   78.01    3.63
  -1   5  10   74.17    6.37
  -1  -5  10   76.61    6.07
   1  -5 -10   80.87    5.57
   1  -5 -10   74.26    6.18
   1   5 -11   61.22    4.78
   1   5 -11   62.07    3.40
  -1  -5  11   45.33    4.55
   1  -5 -11   62.00    4.66
   1   5 -12  110.14    7.30
   1   5 -12  131.21    6.81
   1  -5 -12  115.47    7.39
   1   5 -13  234.04   13.51
   1   5 -13  247.32   13.04
   1  -5 -13  248.52   12.74
   1  -5 -13  253.97   10.97
   1   5 -14   -0.80    2.98
   1   5 -14   -0.91    0.91
   1  -5 -14   -1.82    2.16
   1   5 -15   38.51    4.93
   1  -5 -15   51.64    5.22
   1   5 -16   -1.26    2.30
   1  -5 -16    0.68    2.50
   1   5 -17   29.53    5.52
   1  -5 -17   23.13    4.76
   1   5 -18   -0.11    4.02
   1  -5 -18    3.17    3.40
  -1   7   1    5.65    1.70
  -1  -7   1    7.72    2.19
  -1  -7   1    2.41    2.07
   1  -7  -1    5.64    2.07
   1  -7  -1    3.33    2.06
  -1   7   2  358.94   14.07
  -1  -7   2  330.14   14.40
   1  -7  -2  346.87   15.32
   1  -7  -2  308.53   16.90
  -1   7   3    9.39    2.04
  -1  -7   3    1.95    2.41
  -1  -7   3    5.63    2.41
   1  -7  -3    8.27    2.30
  -1   7   4   -0.68    1.13
  -1  -7   4   -0.34    1.60
   1  -7  -4   -0.46    1.72
   1  -7  -4    0.00    1.03
   1   7  -5   19.99    3.20
  -1   7   5   26.85    3.06
   1  -7  -5   22.99    2.97
   1  -7  -5   23.06    2.60
   1  -7  -5   20.55    2.97
   1   7  -6  109.00    6.73
   1  -7  -6  105.66    6.62
   1  -7  -6   96.96    6.52
   1  -7  -6   95.44    7.31
   1   7  -7    1.02    1.82
   1  -7  -7    2.28    2.28
   1  -7  -7    0.11    1.12
   1  -7  -7    0.80    1.94
   1   7  -8  118.92    7.97
   1  -7  -8  123.19    8.52
   1  -7  -8  123.06    6.77
   1  -7  -8  101.74    8.34
   1   7  -9   -3.30    1.94
   1  -7  -9    3.06    2.27
   1   7 -10   81.34    6.84
   1  -7 -10   77.16    6.11
   1   7 -11    4.68    2.62
   1  -7 -11    1.36    2.37
   1   7 -12   42.85    5.03
   1  -7 -12   52.05    5.87
   1   7 -13    2.75    2.75
   1  -7 -13    0.23    3.39
   1   7 -14  117.14   10.80
   1  -7 -14   93.52    9.59
   1   7 -15   10.12    4.71
   1  -7 -15   13.98    4.40
   1   7 -16    1.73    3.34
   1  -7 -16   -2.03    3.27
  -1  -9   1  129.20   11.02
   1  -9  -1  145.85   10.54
  -1  -9   2   25.68    4.82
   1  -9  -2   33.88    5.04
  -1  -9   3    5.04    2.75
   1  -9  -3    3.32    2.74
  -1  -9   4   10.29    3.32
   1  -9  -4    9.02    3.20
  -1  -9   5   51.98    6.06
   1  -9  -5   69.91    6.84
  -1  -9   6    8.90    3.20
   1  -9  -6   18.33    4.67
  -1  -9   7   43.69    5.48
   1  -9  -7   48.28    5.91
  -1  -9   8    4.56    3.42
   1  -9  -8   -2.61    2.72
   1   9  -9   47.34    6.16
   1  -9  -9   40.05    5.88
   1   9 -10    4.11    4.68
   1  -9 -10   -2.03    2.94
   1   9 -11   20.12    5.37
   1  -9 -11   34.84    6.09
   0   0  -3    0.00    0.34
   0   0   3    0.45    0.34
   0   0  -4 1196.01   40.70
   0   0  -4 1163.57   40.84
   0   0   4 1250.24   40.84
   0   0  -5    0.56    0.56
   0   0   5    1.24    0.57
   0   0  -5    0.34    0.57
   0   0  -6 1354.31   47.21
   0   0   6 1349.67   46.27
   0   0  -6 1337.37   46.06
   0   0   7    0.34    0.68
   0   0  -7   -0.45    1.02
   0   0  -7    1.02    0.79
   0   0   8   64.57    2.83
   0   0  -8   61.25    3.62
   0   0  -8   68.85    3.51
   0   0   8   55.52    3.40
   0   0   9   -0.45    1.24
   0   0   9    0.23    0.23
   0   0  -9    1.24    0.90
   0   0  -9   -1.47    1.25
   0   0  10  123.62    5.44
   0   0  10  112.31    4.31
   0   0 -10  111.42    5.32
   0   0 -10  112.23    5.11
   0   0  11    0.00    1.36
   0   0  11   -0.11    0.11
   0   0 -11   -1.24    1.70
   0   0 -11   -0.57    1.14
   0   0 -12 1292.60   48.17
   0   0 -12 1348.73   52.69
   0   0  12 1328.80   51.02
   0   0  13    1.13    1.92
   0   0 -13    4.41    2.03
   0   0 -13    2.28    2.16
   0   0  14  106.39    7.36
   0   0 -14  115.81    6.56
   0   0 -14  124.99    8.22
   0   0 -15   -2.49    1.92
   0   0 -15   -4.23    1.71
   0   0  16   26.44    3.62
   0   0  17    3.05    2.03
   0   0  18   56.02    6.10
   0   0  19   -3.84    2.60
   0   0  20   51.27    6.21
   0   2   0    3.22    0.46
   0  -2   0    4.17    0.70
   0  -2   0    3.58    0.69
   0  -2   0    4.38    0.58
   0   2   1  755.00   27.21
   0   2   1  700.81   25.27
   0   2  -1  732.91   25.52
   0   2  -1  721.68   24.51
   0  -2  -1  723.44   25.46
   0  -2  -1  724.98   25.33
   0  -2   1  737.48   25.78
   0   2   2   21.23    1.51
   0   2   2   22.56    1.37
   0   2  -2   21.76    1.36
   0  -2  -2   20.78    1.50
   0  -2  -2   24.08    1.61
   0  -2   2   20.51    1.60
   0   2   3   86.36    3.94
   0   2   3   82.56    3.98
   0   2  -3   82.66    3.84
   0  -2  -3   84.49    3.91
   0  -2  -3   84.34    3.53
   0  -2  -3   87.87    4.12
   0  -2   3   85.16    4.33
   0   2   4 2525.11   80.40
   0   2   4 2323.46   81.24
   0   2  -4 2479.49   81.75
   0  -2  -4 2453.81   82.25
   0  -2  -4 2515.05   83.36
   0  -2   4 2486.97   84.01
   0   2   5 2169.55   72.80
   0   2   5 2266.13   72.00
   0   2  -5 2253.05   73.41
   0  -2  -5 2328.22   77.24
   0  -2  -5 2319.19   77.31
   0  -2   5 2273.96   75.98
   0   2   6    0.58    1.04
   0   2   6   -0.12    0.35
   0   2  -6   -0.11    0.79
   0  -2  -6   -0.46    0.80
   0  -2  -6   -1.93    1.14
   0  -2   6    2.98    0.92
   0   2   7  623.49   20.00
   0   2   7  562.39   20.18
   0   2  -7  584.29   21.02
   0  -2  -7  589.09   21.53
   0  -2   7  614.68   21.62
   0  -2  -7  570.07   21.98
   0   2  -8  598.90   22.74
   0   2   8  630.55   21.80
   0  -2  -8  594.59   21.74
   0  -2  -8  591.04   23.35
   0  -2   8  641.46   21.96
   0   2   9   81.35    4.81
   0   2  -9   84.67    5.23
   0   2  -9   95.42    4.41
   0  -2  -9   87.91    4.80
   0  -2  -9   85.87    5.12
   0  -2   9   93.52    4.70
   0   2  10   58.75    4.00
   0   2 -10   51.65    3.75
   0   2 -10   61.07    3.85
   0  -2 -10   61.36    3.87
   0  -2  10   56.88    4.23
   0   2  11  105.74    6.74
   0   2 -11  114.77    6.25
   0   2 -11  112.14    5.90
   0  -2 -11  120.00    5.70
   0  -2 -11  115.23    6.96
   0  -2  11  116.84    6.74
   0   2  12    6.39    2.51
   0   2 -12    7.38    2.27
   0   2 -12    8.96    1.82
   0  -2 -12    7.63    1.94
   0  -2 -12    6.50    2.51
   0  -2  12    3.08    1.71
   0  -2  13  200.24   10.84
   0   2  13  183.06   12.10
   0   2 -13  217.28    9.90
   0   2 -13  219.00   10.71
   0  -2 -13  215.47    9.68
   0  -2 -13  202.91   10.98
   0   2  14    2.74    2.17
   0   2 -14    3.97    2.61
   0   2 -14    3.76    1.71
   0  -2 -14    6.25    2.05
   0  -2  14    0.91    2.39
   0   2 -15   44.16    4.32
   0   2 -15   43.43    4.11
   0  -2 -15   44.41    3.86
   0   2 -16    3.18    2.16
   0  -2 -16    2.61    2.38
   0   2 -17  108.53    8.86
   0  -2 -17  108.18    8.28
   0   2 -18   -0.79    2.50
   0  -2 -18    2.95    2.38
   0   2 -19   51.88    5.91
   0  -2 -19   48.12    5.89
   0   2 -20    3.75    4.65
   0  -2 -20    4.75    3.39
   0   4   0  824.03   28.38
   0  -4   0  766.76   28.54
   0  -4   0  810.71   29.16
   0   4  -1    2.19    1.04
   0   4  -1    1.37    0.57
   0  -4  -1    0.46    0.93
   0  -4  -1    2.20    1.04
   0  -4  -1    0.46    0.81
   0  -4   1    0.69    0.80
   0   4   2  555.09   20.78
   0   4  -2  567.68   20.44
   0   4  -2  544.89   19.38
   0  -4  -2  549.90   21.44
   0  -4  -2  592.35   20.77
   0  -4  -2  564.42   20.09
   0  -4   2  576.59   20.85
   0   4   3   65.40    3.71
   0   4   3   59.89    3.41
   0   4  -3   59.47    3.53
   0   4  -3   62.44    2.72
   0  -4  -3   67.91    4.04
   0  -4  -3   68.84    3.68
   0  -4   3   66.89    3.90
   0   4   4  285.56   11.50
   0   4   4  304.18   12.08
   0   4  -4  294.20   11.81
   0  -4  -4  285.69   11.16
   0  -4  -4  301.36   10.56
   0  -4  -4  292.03   11.27
   0  -4   4  291.29   11.39
   0   4   5   10.32    2.09
   0   4   5   16.11    2.04
   0   4  -5   17.99    2.15
   0  -4  -5   16.38    2.29
   0  -4  -5   17.61    1.13
   0  -4  -5   15.57    1.60
   0  -4   5   14.35    1.72
   0   4   6  541.14   20.20
   0   4  -6  549.33   21.63
   0  -4  -6  567.31   20.86
   0  -4  -6  514.39   19.68
   0  -4  -6  495.65   17.57
   0  -4   6  530.13   20.58
   0   4  -7   12.78    1.92
   0   4   7    8.57    1.74
   0  -4  -7    8.67    1.83
   0  -4  -7   11.66    1.94
   0  -4   7   11.31    2.31
   0   4   8   88.13    5.79
   0   4  -8   94.50    5.10
   0  -4  -8   96.84    5.37
   0  -4  -8   88.77    5.60
   0  -4   8   93.09    5.79
   0   4   9  189.12   10.06
   0   4  -9  197.99    8.30
   0  -4  -9  199.68    9.25
   0  -4  -9  204.18    9.84
   0  -4   9  195.38   11.38
   0   4 -10   37.19    3.30
   0   4  10   41.43    4.04
   0   4 -10   40.26    2.60
   0  -4 -10   44.81    3.54
   0  -4 -10   32.35    3.66
   0  -4  10   34.31    3.48
   0   4  11   14.18    2.65
   0   4 -11   19.48    2.74
   0   4 -11   18.01    2.15
   0  -4 -11   14.14    2.51
   0  -4 -11    9.61    2.40
   0  -4  11   10.55    2.55
   0   4  12   77.40    6.45
   0   4 -12   95.40    6.05
   0   4 -12   92.37    5.68
   0  -4 -12   97.12    6.27
   0  -4 -12   97.41    3.73
   0  -4  12   93.62    6.74
   0   4  13   10.01    1.16
   0   4 -13   13.48    2.51
   0   4 -13   12.95    2.16
   0  -4 -13   13.22    2.85
   0   4  14   60.39    3.38
   0   4 -14   71.03    6.07
   0   4 -14   68.61    4.67
   0  -4 -14   60.83    5.36
   0   4 -15    5.61    2.40
   0   4 -15    5.69    2.28
   0  -4 -15    6.83    2.73
   0   4 -16   39.29    5.73
   0  -4 -16   37.89    5.01
   0   4 -17   -2.41    3.55
   0  -4 -17    6.59    4.09
   0   4 -18   45.28    5.39
   0  -4 -18   42.94    5.80
   0   4 -19    5.62    3.55
   0  -4 -19    6.58    3.63
   0   6   0   77.00    3.85
   0  -6   0   71.20    4.50
   0  -6   0   71.38    4.95
   0   6   1  322.06   12.25
   0  -6  -1  302.87   13.64
   0  -6  -1  305.58   14.30
   0  -6   1  291.89   12.23
   0  -6   1  289.64   15.18
   0  -6   2  179.31   10.00
   0   6   2  178.01    8.16
   0   6  -2  188.06    7.48
   0  -6  -2  155.76    8.20
   0  -6  -2  170.47    9.35
   0  -6  -2  169.71    7.81
   0  -6   2  166.56    8.39
   0   6   3  275.08   12.02
   0   6  -3  288.08   11.58
   0   6  -3  278.67   10.88
   0  -6  -3  294.36   12.57
   0  -6  -3  281.51   13.99
   0  -6  -3  276.12   11.94
   0  -6   3  274.35   14.73
   0   6   4  275.58   12.48
   0   6  -4  305.00   12.92
   0   6  -4  308.30   10.76
   0  -6  -4  296.46   13.11
   0  -6  -4  276.43   14.12
   0  -6  -4  287.42   13.43
   0  -6   4  280.30   14.75
   0   6   5   23.38    3.59
   0   6  -5   28.69    3.19
   0   6  -5   36.16    1.69
   0  -6  -5   35.73    3.44
   0  -6  -5   33.12    2.48
   0  -6  -5   31.73    3.21
   0  -6   5   22.33    3.46
   0   6   6    2.32    2.66
   0   6  -6    2.16    1.71
   0   6  -6    1.35    0.45
   0  -6  -6    2.97    2.17
   0  -6  -6    0.45    0.90
   0  -6  -6    2.40    1.60
   0  -6   6    0.69    1.73
   0   6   7  270.66   15.08
   0   6  -7  299.82   13.88
   0   6  -7  304.17   11.43
   0  -6  -7  282.08   14.37
   0  -6  -7  287.56   12.22
   0  -6  -7  292.74   16.38
   0  -6   7  295.98   16.18
   0   6  -8  192.40   10.58
   0   6  -8  187.55    8.04
   0   6  -8  186.55    7.60
   0  -6  -8  172.83    9.56
   0  -6  -8  164.87   10.19
   0  -6   8  169.04   10.16
   0   6  -9   55.97    4.67
   0   6  -9   58.49    3.06
   0  -6  -9   55.41    5.23
   0  -6  -9   40.73    4.46
   0   6 -10  126.14    7.87
   0  -6 -10  117.18    7.61
   0   6 -11   76.72    6.63
   0   6 -11   84.52    4.20
   0  -6 -11   80.38    6.81
   0   6 -12   13.16    3.09
   0  -6 -12   10.77    3.40
   0   6 -13   63.05    6.31
   0  -6 -13   53.60    5.89
   0   6 -14   28.49    4.37
   0  -6 -14   25.72    4.31
   0   6 -15   28.77    4.95
   0  -6 -15   24.36    4.42
   0   6 -16   10.37    4.61
   0  -6 -16    8.95    3.74
   0   6 -17    3.12    3.35
   0  -6 -17    4.30    3.28
   0   8   0   87.22    7.13
   0  -8  -1   12.07    3.56
   0  -8   1   16.88    3.22
   0  -8  -2   94.43    6.78
   0  -8   2   97.81    7.00
   0  -8  -3  117.84    8.15
   0  -8   3  130.63    8.82
   0  -8  -4    3.32    2.18
   0  -8  -4    5.36    2.28
   0  -8   4    2.97    2.51
   0  -8  -5   44.47    5.37
   0  -8  -5   53.52    4.18
   0  -8   5   45.32    4.57
   0   8  -6   10.61    2.97
   0  -8  -6    7.53    2.85
   0  -8  -6   11.67    2.02
   0   8  -7   36.25    4.68
   0  -8  -7   39.48    4.67
   0   8  -8   26.80    4.11
   0  -8  -8   19.41    4.54
   0   8  -9   26.93    4.34
   0  -8  -9   26.74    4.19
   0   8 -10   18.85    3.89
   0  -8 -10   14.59    3.73
   0   8 -11    4.92    3.20
   0  -8 -11    5.42    4.41
   0   8 -12    0.69    4.24
   0  -8 -12    6.88    3.95
   0   8 -13    1.15    3.10
   0  -8 -13    4.85    4.74
   0  10   0    4.34    4.34
   0 -10  -1    9.83    3.77
   0 -10   1    9.94    3.89
   0 -10  -2   13.94    4.11
   0 -10   2   16.11    4.46
   0 -10  -3   38.03    5.71
   0 -10   3   37.45    5.71
   0 -10  -4   -0.57    3.19
   0 -10   4    0.46    3.20
   0 -10  -5   -0.91    4.22
   0 -10   5    2.85    4.90
   0 -10  -6   17.06    5.01
   0 -10   6   26.46    5.93
   1   1   0  437.18   15.33
  -1   1   0  433.01   15.24
  -1  -1   0  445.53   15.00
   1  -1   0  414.19   15.11
   1   1   1 3313.28  105.22
   1   1   2  470.85   17.49
  -1   1  -2  481.62   16.78
  -1  -1  -2  472.00   16.78
   1  -1   2  484.02   17.10
   1   1   3  734.28   25.55
  -1   1  -3  749.67   25.90
  -1  -1  -3  724.08   25.56
   1  -1   3  732.07   25.02
   1   1   4  175.51    6.97
  -1   1  -4  173.59    7.16
  -1  -1  -4  180.81    7.32
  -1  -1  -4  181.40    7.68
   1  -1   4  178.86    7.30
   1   1   5  414.63   14.82
  -1   1  -5  386.56   15.11
  -1  -1  -5  395.37   15.08
  -1  -1  -5  385.25   13.15
  -1  -1  -5  416.30   14.71
   1  -1   5  415.10   15.06
   1   1   6   50.13    2.96
  -1   1  -6   51.56    2.95
  -1  -1  -6   49.23    3.31
  -1  -1  -6   49.57    2.94
   1  -1   6   54.10    3.07
   1   1   7  225.27    8.76
  -1   1  -7  197.34    8.86
  -1  -1  -7  215.05    8.89
  -1  -1  -7  214.29    8.50
   1  -1   7  218.04    8.54
   1   1   8  218.41    8.98
  -1   1  -8  214.85    9.42
  -1  -1  -8  222.16    9.57
  -1  -1  -8  233.54    9.53
   1  -1   8  221.54    9.44
   1   1   9  466.46   17.05
  -1   1  -9  448.30   17.27
  -1  -1  -9  450.73   17.99
  -1  -1  -9  474.56   18.74
   1  -1   9  471.21   17.19
  -1  -1 -10    0.57    1.25
  -1  -1 -10    1.02    1.13
   1  -1  10    3.29    1.81
   1   1  10    1.25    1.25
  -1   1 -10    2.72    1.25
  -1   1 -10    2.60    1.58
   1   1  11  239.10   10.67
  -1   1 -11  241.93   10.56
  -1   1 -11  248.87   11.46
  -1  -1 -11  228.13   10.92
  -1  -1 -11  251.05   11.72
   1  -1  11  241.46   11.58
   1   1  12   91.94    6.01
  -1   1 -12  102.68    5.56
  -1   1 -12  113.28    6.47
  -1  -1 -12  102.15    6.36
  -1  -1 -12   92.71    6.26
   1  -1  12  102.12    6.81
   1  -1  12  108.33    5.06
   1   1  13  262.80   13.96
  -1   1 -13  259.23   11.91
  -1   1 -13  287.90   15.36
  -1  -1 -13  271.71   12.50
  -1  -1 -13  258.72   14.26
   1  -1  13  252.82   13.96
   1  -1  13  265.96   11.62
   1   1  14   92.41    6.69
  -1   1 -14  105.50    6.35
  -1   1 -14  110.57    7.29
  -1  -1 -14   90.95    6.01
  -1  -1 -14  100.40    6.85
   1  -1  14   95.63    6.92
   1  -1  14  101.07    4.98
  -1   1 -15   26.49    3.96
  -1   1 -15   27.46    3.65
  -1  -1 -15   29.92    3.74
   1  -1  15   25.65    1.59
  -1   1 -16   12.90    2.49
  -1  -1 -16    8.50    3.40
  -1   1 -17   37.92    5.09
  -1  -1 -17   53.00    5.78
  -1   1 -18   16.19    3.74
  -1  -1 -18   14.04    4.19
  -1   1 -19   14.15    4.19
  -1  -1 -19   19.46    4.07
  -1   1 -20   12.22    4.07
  -1  -1 -20   11.31    3.96
   1   3   0   75.98    3.40
  -1   3   0   70.70    4.16
  -1   3   0   73.16    3.21
  -1  -3   0   71.32    3.84
  -1  -3   0   69.44    3.36
  -1  -3   0   66.80    3.47
   1  -3   0   69.82    3.34
   1   3   1  171.92    7.31
   1   3   1  175.85    6.91
  -1   3  -1  171.27    6.99
  -1   3  -1  168.55    6.48
  -1  -3  -1  173.75    7.78
  -1  -3  -1  180.72    7.38
   1  -3   1  177.32    7.23
   1   3   2    8.00    1.28
   1   3   2    7.78    0.90
  -1   3  -2    8.41    1.25
  -1  -3  -2    9.24    1.16
  -1  -3  -2    8.47    1.03
   1  -3   2    8.89    1.25
   1   3   3  183.10    7.66
  -1   3  -3  181.87    7.48
  -1  -3  -3  183.75    8.06
  -1  -3  -3  186.03    8.23
   1  -3   3  181.14    7.43
   1   3   4  647.78   23.07
  -1   3  -4  636.79   23.31
  -1  -3  -4  660.08   25.15
  -1  -3  -4  631.59   21.18
  -1  -3  -4  675.09   23.18
   1  -3   4  629.28   23.03
   1   3   5   64.87    3.70
  -1   3  -5   69.04    3.84
  -1  -3  -5   59.46    3.32
  -1  -3  -5   69.93    3.64
   1  -3   5   64.61    4.01
   1   3   6  135.44    6.35
  -1   3  -6  136.83    6.12
  -1  -3  -6  137.71    6.19
  -1  -3  -6  137.20    6.49
   1  -3   6  139.08    6.22
   1   3   7    2.08    1.38
  -1   3  -7    4.31    1.47
  -1  -3  -7    5.61    1.83
  -1  -3  -7    3.18    1.25
   1  -3   7    3.91    1.27
   1   3   8   76.43    4.38
   1   3   8   71.38    2.92
  -1   3  -8   67.92    4.21
  -1  -3  -8   72.65    4.24
  -1  -3  -8   67.46    3.99
   1  -3   8   67.84    4.50
   1   3   9   37.93    3.10
   1   3   9   40.65    1.87
  -1  -3  -9   35.23    3.09
  -1  -3  -9   42.58    3.30
   1  -3   9   32.37    3.57
  -1   3  -9   36.85    3.07
   1   3  10   21.47    2.76
   1   3  10   16.68    1.28
  -1   3 -10   14.69    2.39
  -1  -3 -10   18.18    2.86
  -1  -3 -10   17.53    1.03
  -1  -3 -10   19.37    2.62
   1  -3  10   13.48    2.76
   1   3  11   44.38    4.01
   1   3  11   39.89    2.33
  -1   3 -11   43.06    3.76
  -1   3 -11   48.17    3.51
  -1  -3 -11   43.31    3.43
  -1  -3 -11   28.98    3.88
   1  -3  11   37.30    3.57
   1   3  12   19.25    3.55
   1   3  12   19.95    1.51
  -1   3 -12   19.83    2.74
  -1   3 -12   24.80    2.72
  -1  -3 -12   23.76    3.08
  -1  -3 -12   18.39    2.97
   1  -3  12   22.08    3.22
   1   3  13   27.20    2.09
  -1   3 -13   27.94    3.31
  -1   3 -13   31.54    3.52
  -1  -3 -13   27.97    3.31
   1  -3  13   21.14    3.33
   1   3  14    8.44    1.39
  -1   3 -14   13.00    3.42
  -1   3 -14   14.55    2.50
  -1  -3 -14   10.27    2.74
   1   3  15   18.49    1.96
  -1   3 -15   24.76    3.99
  -1   3 -15   19.35    2.85
  -1  -3 -15   21.88    3.65
  -1   3 -16   57.16    6.28
  -1  -3 -16   51.48    5.47
  -1   3 -17    2.97    2.74
  -1  -3 -17   11.61    4.32
  -1   3 -18   76.11    7.76
  -1  -3 -18   63.20    7.50
  -1   3 -19    1.83    3.42
  -1  -3 -19    3.29    3.41
   1   5   0   19.28    1.47
  -1   5   0   22.07    1.82
  -1  -5   0   17.84    2.20
  -1  -5   0   19.38    2.42
  -1  -5   0   19.78    1.73
   1  -5   0   19.71    2.42
   1  -5   0   15.51    2.30
   1   5   1  127.84    5.54
  -1   5  -1  132.74    5.35
  -1  -5  -1  112.34    6.61
  -1  -5  -1  113.56    6.13
  -1  -5  -1  120.19    5.54
   1  -5   1  131.80    6.32
  -1   5  -2   86.17    4.81
  -1   5  -2   98.28    4.30
  -1  -5  -2   91.32    5.32
  -1  -5  -2   95.56    5.44
  -1  -5  -2   92.27    4.84
   1  -5   2   99.92    5.28
   1   5   3  148.01    7.53
  -1   5  -3  142.83    6.85
  -1   5  -3  146.08    5.86
  -1  -5  -3  127.13    7.38
  -1  -5  -3  141.99    6.56
   1  -5   3  155.89    7.12
   1   5   4   20.98    2.78
  -1   5  -4   15.11    2.27
  -1   5  -4   23.28    1.46
  -1  -5  -4   21.48    2.18
  -1  -5  -4   17.91    1.36
  -1  -5  -4   13.88    2.06
   1  -5   4   18.80    2.52
   1   5   5  393.18   16.37
  -1   5  -5  373.57   14.89
  -1  -5  -5  379.35   16.86
  -1  -5  -5  383.80   12.99
  -1  -5  -5  382.59   16.17
   1  -5   5  383.59   17.20
   1   5   6   46.83    3.94
  -1   5  -6   54.31    3.74
  -1  -5  -6   57.93    3.66
  -1  -5  -6   52.83    2.27
  -1  -5  -6   52.05    4.23
   1  -5   6   61.07    4.50
   1   5   7  131.85    7.88
  -1   5  -7  132.41    6.70
  -1  -5  -7  127.30    7.08
  -1  -5  -7  134.46    7.44
   1  -5   7  124.97    7.42
   1   5   8   38.68    4.29
  -1   5  -8   46.47    4.21
  -1  -5  -8   39.54    3.65
  -1  -5  -8   41.73    4.00
   1  -5   8   37.80    4.18
   1   5   9   85.75    6.48
  -1   5  -9   80.13    5.35
  -1  -5  -9   83.35    5.13
  -1  -5  -9   72.03    5.49
   1  -5   9   85.79    6.64
  -1   5 -10   34.90    3.88
  -1  -5 -10   36.54    3.76
  -1  -5 -10   39.01    4.23
   1  -5  10   37.50    3.62
  -1   5 -11   46.86    4.80
  -1   5 -11   59.43    4.31
  -1  -5 -11   54.41    4.67
  -1   5 -12    5.72    2.40
  -1   5 -12    9.07    1.81
  -1  -5 -12    4.44    2.85
  -1   5 -13  102.30    8.15
  -1   5 -13   96.19    6.94
  -1  -5 -13  101.07    7.97
  -1   5 -14   30.89    4.25
  -1  -5 -14   36.42    4.55
  -1   5 -15   25.99    4.03
  -1  -5 -15   30.38    4.55
  -1   5 -16   13.35    3.45
  -1  -5 -16    7.17    3.41
  -1   5 -17   26.49    5.07
  -1  -5 -17   31.38    5.57
  -1   5 -18    3.23    3.57
  -1  -5 -18    3.29    5.34
  -1   7   0  290.22   12.35
  -1  -7   0  285.78   12.25
  -1  -7   0  269.18   15.65
   1  -7   0  282.43   13.69
   1  -7   0  254.38   14.45
  -1   7  -1   50.57    3.39
  -1  -7  -1   47.88    3.81
  -1  -7  -1   44.19    4.49
   1  -7   1   36.96    3.90
   1  -7   1   39.49    4.81
  -1   7  -2   70.59    3.95
  -1  -7  -2   54.51    4.73
  -1  -7  -2   58.39    4.35
   1  -7   2   61.52    4.70
  -1   7  -3   -0.11    0.79
  -1  -7  -3    0.92    1.73
  -1  -7  -3   -0.92    1.26
   1  -7   3    0.46    1.71
  -1   7  -4  262.45   13.59
  -1   7  -4  278.72   11.73
  -1  -7  -4  274.76   13.56
  -1  -7  -4  271.30   14.44
  -1   7  -5    0.68    1.82
  -1   7  -5    0.67    0.56
  -1  -7  -5   -0.11    2.52
  -1  -7  -5   -1.46    1.13
  -1  -7  -5   -1.03    1.49
  -1  -7  -6  100.93    6.97
  -1  -7  -6  111.53    5.40
  -1  -7  -6   97.12    7.10
  -1   7  -6  105.80    6.95
  -1   7  -6  109.11    5.50
  -1   7  -7    8.66    2.51
  -1   7  -7    9.05    0.78
  -1  -7  -7    4.33    2.39
  -1  -7  -7   10.28    1.24
  -1  -7  -7    3.09    2.29
  -1   7  -8   33.51    4.10
  -1   7  -8   30.60    2.01
  -1  -7  -8   25.12    3.75
  -1   7  -9   -1.60    1.94
  -1   7  -9    0.78    0.44
  -1   7  -9    0.57    0.45
  -1  -7  -9    2.72    2.38
  -1   7 -10  147.04   10.65
  -1  -7 -10  137.83    9.30
  -1   7 -11    3.44    3.55
  -1  -7 -11    0.23    2.26
  -1   7 -12   53.62    6.09
  -1  -7 -12   51.27    6.45
  -1   7 -13    4.49    3.11
  -1  -7 -13    1.92    2.94
  -1   7 -14    9.22    3.81
  -1  -7 -14   13.57    4.19
  -1   7 -15   26.34    6.24
  -1  -7 -15   10.74    4.30
  -1  -9   0   11.71    3.44
   1  -9   0    5.61    2.75
  -1  -9  -1    4.59    2.87
   1  -9   1    6.06    3.09
  -1  -9  -2    6.88    2.98
   1  -9   2    3.43    3.54
  -1  -9  -3    3.32    2.75
   1  -9   3    7.54    3.31
  -1  -9  -4   -1.49    2.40
   1  -9   4    1.94    2.51
  -1  -9  -5   42.71    6.17
   1  -9   5   41.30    5.71
  -1  -9  -6   11.63    4.45
   1  -9   6   17.45    4.68
   1   9   7    8.30    3.53
  -1   9  -8    5.71    4.45
  -1  -9  -8    5.90    4.54
  -1   9  -9    6.52    3.55
  -1  -9  -9    2.15    3.17
  -1   9 -10   13.06    4.12
  -1  -9 -10   26.92    6.00
   2   0   1    0.34    0.34
   2   0   1    0.34    0.23
  -2   0  -1   -0.34    0.23
  -2   0  -1    0.34    0.23
   2   0   2  115.06    4.52
   2   0   2  104.84    4.40
  -2   0  -2  108.61    4.54
  -2   0  -2  108.99    4.20
   2   0   3    0.11    0.45
   2   0   3    0.45    0.34
  -2   0  -3   -0.23    0.45
   2   0   4   -0.68    0.56
   2   0   4    0.45    0.23
   2   0   5   -0.23    0.90
   2   0   5    0.00    0.23
  -2   0  -5    0.00    0.57
   2   0   6  172.71    7.24
   2   0   6  158.59    6.33
  -2   0  -6  164.85    7.16
   2   0   7    0.34    0.79
   2   0   7    0.45    0.34
  -2   0  -7    0.23    0.79
   2   0   8  286.16   10.98
   2   0   8  278.53   10.53
  -2   0  -8  301.27   12.16
   2   0   9   -0.11    1.13
   2   0   9    0.45    0.45
  -2   0  -9   -0.34    1.36
   2   0  10  650.35   24.58
   2   0  10  579.65   20.98
  -2   0 -10  613.07   22.51
  -2   0 -10  622.59   24.62
   2   0  11   -1.13    1.47
  -2   0 -11   -0.79    1.47
  -2   0 -11    1.02    1.81
   2   0  12  539.13   19.94
  -2   0 -12  508.32   20.67
  -2   0 -12  550.13   22.86
   2   0  13   -1.81    2.04
  -2   0 -13   -0.91    1.47
  -2   0 -13   -6.25    2.27
  -2   0 -14  188.69    9.41
  -2   0 -14  181.06   10.02
   2   0  15    1.93    2.04
   2   0  16   54.23    5.89
   2   0  17   -0.79    2.15
   2   0  18   26.37    4.41
   2   0  20   23.19    5.99
   2   2   0   -0.70    0.58
  -2   2   0    1.83    0.57
  -2  -2   0    0.93    0.70
  -2  -2   0    0.68    0.45
   2  -2   0    0.34    0.46
   2   2   1    4.05    0.81
  -2   2  -1    4.31    0.79
  -2  -2  -1    6.70    0.92
  -2  -2  -1    5.30    0.68
   2  -2   1    6.01    1.02
   2   2   2  563.26   20.13
  -2   2  -2  542.46   20.14
  -2  -2  -2  522.89   19.69
  -2  -2  -2  534.80   19.00
   2  -2   2  541.97   20.70
   2   2   3  222.49    9.46
  -2   2  -3  210.68    8.72
  -2  -2  -3  232.31    8.97
  -2  -2  -3  231.01    9.05
   2  -2   3  227.11    8.79
   2   2   4  357.98   14.16
  -2   2  -4  369.80   13.50
  -2  -2  -4  341.64   13.32
  -2  -2  -4  369.06   14.03
   2  -2   4  366.99   13.52
   2   2   5 1661.52   53.67
  -2   2  -5 1587.05   54.78
  -2  -2  -5 1655.31   56.59
  -2  -2  -5 1615.18   55.52
   2  -2   5 1632.36   54.11
   2   2   6  117.41    5.16
  -2   2  -6  113.52    5.57
  -2  -2  -6  121.33    5.96
  -2  -2  -6  118.24    5.66
   2  -2   6  125.35    5.62
   2   2   7  170.36    7.67
  -2   2  -7  156.86    7.28
  -2  -2  -7  156.74    7.10
  -2  -2  -7  150.71    7.03
   2  -2   7  157.98    6.66
   2   2   8    1.71    1.26
  -2   2  -8    0.34    1.02
  -2  -2  -8    1.14    1.14
  -2  -2  -8    0.68    0.34
  -2  -2  -8   -0.57    1.02
   2  -2   8   -0.46    1.03
   2   2   9  305.49   12.90
  -2   2  -9  285.01   13.44
  -2  -2  -9  282.98   12.59
  -2  -2  -9  315.15   13.75
   2  -2   9  298.13   13.42
   2   2  10    6.72    2.05
  -2   2 -10    7.96    1.70
  -2  -2 -10    7.31    1.71
  -2  -2 -10    9.99    2.38
   2  -2  10    7.09    1.83
   2   2  11  144.72    8.77
  -2   2 -11  163.99    7.63
  -2  -2 -11  150.15    7.43
  -2  -2 -11  154.86    8.77
   2  -2  11  163.99    8.70
   2   2  12    0.91    1.71
  -2   2 -12   -0.34    1.59
  -2   2 -12    1.36    1.47
  -2  -2 -12    0.11    1.60
  -2  -2 -12   -1.37    1.59
   2  -2  12    1.14    1.94
   2   2  13   49.27    5.01
  -2   2 -13   60.57    4.55
  -2   2 -13   58.46    5.44
  -2  -2 -13   52.79    4.11
   2  -2  13   50.29    5.02
  -2   2 -14    1.48    1.93
  -2   2 -14    0.34    1.70
  -2  -2 -14    4.67    2.85
   2  -2  14    0.45    0.89
  -2   2 -15   32.27    4.32
  -2   2 -15   26.14    3.64
  -2  -2 -15   29.26    3.99
   2  -2  15   21.86    2.24
  -2   2 -16    5.11    2.61
  -2  -2 -16   13.65    3.19
  -2   2 -17   75.32    6.93
  -2  -2 -17   69.79    7.16
  -2   2 -18   -2.84    3.75
  -2  -2 -18   -3.52    2.73
  -2   2 -19    9.54    3.75
  -2  -2 -19    9.99    3.63
  -2   4   0   94.60    4.60
  -2   4   0   94.94    3.98
  -2  -4   0   94.91    4.88
  -2  -4   0   92.15    4.51
  -2  -4   0   94.31    4.16
   2  -4   0  103.97    4.82
   2   4   1  450.79   16.11
  -2   4  -1  414.89   15.81
  -2   4  -1  405.75   14.50
  -2  -4  -1  416.30   16.49
  -2  -4  -1  419.03   14.75
   2  -4   1  412.04   15.25
   2   4   2    7.65    1.51
  -2   4  -2    7.51    1.59
  -2  -4  -2    7.05    1.39
  -2  -4  -2    7.10    1.26
   2  -4   2    6.38    1.60
   2   4   3   27.00    2.43
  -2   4  -3   20.19    2.04
  -2  -4  -3   23.83    2.42
  -2  -4  -3   23.29    2.06
   2  -4   3   24.40    2.51
  -2  -4  -4  244.53    9.82
   2  -4   4  237.96   10.21
   2   4   4  261.73   10.79
  -2   4  -4  240.02    9.98
  -2  -4  -4  233.21   10.91
  -2  -4  -4  244.20    8.38
   2   4   5  120.55    6.49
  -2   4  -5  128.84    6.57
  -2  -4  -5  117.96    6.30
  -2  -4  -5  128.41    5.82
   2  -4   5  118.66    6.21
   2   4   6  253.65   10.89
  -2   4  -6  268.74   11.35
  -2  -4  -6  251.99   10.54
  -2  -4  -6  239.23   10.94
   2  -4   6  234.20   10.50
   2   4   7    2.77    1.97
  -2   4  -7    4.66    1.82
  -2  -4  -7    5.60    1.71
  -2  -4  -7    3.19    1.94
   2  -4   7    2.88    1.50
   2   4   8   36.03    3.93
  -2   4  -8   41.18    3.64
  -2  -4  -8   39.77    3.43
  -2  -4  -8   30.98    3.65
   2  -4   8   41.86    3.94
   2   4   9    8.54    2.19
  -2   4  -9    5.01    2.28
  -2  -4  -9    8.46    1.94
  -2  -4  -9    8.66    2.17
   2  -4   9    3.47    1.85
   2   4  10  221.09   13.37
  -2   4 -10  222.70   11.20
  -2  -4 -10  203.51   10.52
  -2  -4 -10  194.06   10.85
   2  -4  10  193.62   11.51
  -2   4 -11    4.46    2.06
  -2  -4 -11    5.83    2.06
  -2  -4 -11    3.43    2.17
   2  -4  11    7.77    2.55
  -2   4 -12  102.99    6.87
  -2  -4 -12  112.99    7.20
  -2  -4 -12  113.39    4.50
  -2   4 -13    1.49    2.06
  -2   4 -13    2.04    1.47
  -2  -4 -13    1.60    2.06
  -2   4 -14   57.42    5.62
  -2   4 -14   61.51    5.22
  -2  -4 -14   55.26    5.82
  -2   4 -15    9.29    3.21
  -2  -4 -15    8.44    3.20
  -2   4 -16   71.92    7.58
  -2  -4 -16   69.23    7.42
  -2   4 -17   13.65    4.02
  -2  -4 -17    8.89    3.99
  -2   4 -18   51.63    6.20
  -2  -4 -18   51.01    7.40
  -2   6   0  171.83    7.03
  -2  -6   0  151.69    7.77
  -2  -6   0  154.78    9.34
  -2  -6   0  171.39    7.14
   2  -6   0  161.39    8.16
   2  -6   0  163.11    9.62
  -2   6  -1  112.57    5.09
  -2  -6  -1  102.51    6.37
  -2  -6  -1  103.04    6.00
  -2  -6  -1  104.76    5.30
   2  -6   1  102.79    6.19
   2  -6   1   95.85    6.07
  -2   6  -2    9.26    2.06
  -2   6  -2   10.11    1.35
  -2  -6  -2    6.58    1.73
  -2  -6  -2    9.01    2.08
  -2  -6  -2    6.90    1.84
   2  -6   2    4.00    2.40
  -2   6  -3  175.23    8.79
  -2   6  -3  188.69    7.74
  -2  -6  -3  182.21    8.99
  -2  -6  -3  189.22    9.72
  -2  -6  -3  189.62    9.31
   2  -6   3  189.17    9.87
   2   6   4   14.93    3.01
  -2   6  -4   19.12    2.96
  -2   6  -4   23.85    1.67
  -2  -6  -4   20.79    2.76
  -2  -6  -4   15.13    2.52
   2   6   5   94.75    6.61
  -2   6  -5  103.92    6.60
  -2   6  -5  101.90    4.92
  -2  -6  -5   99.06    6.19
  -2  -6  -5  110.46    4.40
  -2  -6  -5  100.87    6.65
   2  -6   5  105.78    6.68
   2   6   6    4.75    2.90
  -2   6  -6    5.23    2.50
  -2  -6  -6    6.85    2.17
  -2  -6  -6    7.24    0.79
  -2  -6  -6    2.63    1.60
   2  -6   6    4.15    2.42
  -2   6  -7   91.95    6.38
  -2  -6  -7   92.70    6.28
  -2  -6  -7   89.65    6.18
  -2   6  -8    1.48    1.71
  -2  -6  -8    3.64    1.94
  -2  -6  -8    1.60    1.83
  -2   6  -9   78.33    6.28
  -2  -6  -9   89.85    6.26
  -2   6 -10   54.01    5.04
  -2  -6 -10   52.52    5.12
  -2   6 -11  154.24   10.34
  -2  -6 -11  141.70    9.55
  -2   6 -12    7.81    2.76
  -2  -6 -12    5.45    2.84
  -2   6 -13   22.68    4.72
  -2  -6 -13   15.90    3.29
  -2   6 -14    6.11    3.34
  -2  -6 -14    1.25    2.73
  -2   6 -15   46.32    6.47
  -2  -6 -15   45.66    6.25
  -2   6 -16    0.35    4.51
  -2  -6 -16    7.50    3.86
  -2   8   0   30.10    2.82
  -2  -8   0   28.24    3.92
   2  -8   0   22.45    3.66
  -2   8  -1   13.17    1.91
  -2  -8  -1    8.99    2.65
   2  -8   1   10.41    2.86
  -2   8  -2   33.41    2.59
  -2  -8  -2   29.00    4.83
   2  -8   2   28.80    4.69
  -2   8  -3   16.63    2.14
  -2  -8  -3    8.39    2.64
   2  -8   3   13.70    3.20
  -2   8  -4   80.82    5.17
  -2  -8  -4   69.14    5.96
  -2  -8  -4   75.16    4.90
   2  -8   4   68.44    6.05
  -2   8  -5   24.52    4.45
  -2   8  -5   24.34    2.02
  -2  -8  -5   20.25    3.55
  -2  -8  -5   23.86    2.48
  -2   8  -6   51.89    5.48
  -2   8  -6   55.37    3.93
  -2  -8  -6   44.74    5.37
  -2   8  -7   18.03    3.42
  -2  -8  -7   11.05    3.53
  -2   8  -8    9.83    3.31
  -2  -8  -8    4.20    3.86
  -2   8  -9    8.47    3.43
  -2  -8  -9    3.52    2.84
  -2   8 -10   34.29    5.97
  -2  -8 -10   27.64    5.21
  -2   8 -11   11.15    4.25
  -2  -8 -11    7.70    3.40
  -2   8 -12   21.20    4.84
  -2  -8 -12   27.82    5.43
  -2 -10   0    5.16    5.04
   2 -10   0    4.79    3.31
  -2 -10  -1   10.54    3.78
   2 -10   1   11.40    4.79
  -2 -10  -2  104.67   10.08
   2 -10   2  113.44   10.95
  -2 -10  -3   37.87    6.98
   2 -10   3   41.15    6.27
  -2 -10  -4    6.28    4.00
   2 -10   4   11.17    4.45
   2  10   5    4.22    3.31
   3   1   0  753.94   26.29
  -3   1   0  748.80   25.29
  -3  -1   0  733.72   25.80
   3  -1   0  769.52   25.49
   3   1   1  516.73   18.02
   3   1   1  478.01   16.93
  -3   1  -1  505.25   17.49
  -3  -1  -1  490.74   17.68
  -3  -1  -1  491.51   17.84
   3  -1   1  503.11   17.53
   3   1   2  422.92   15.43
   3   1   2  398.50   14.84
  -3   1  -2  409.98   15.12
  -3  -1  -2  420.19   15.47
   3  -1   2  424.31   15.06
   3   1   3   48.23    2.50
  -3   1  -3   46.41    2.73
  -3  -1  -3   43.57    2.63
   3  -1   3   45.51    2.39
   3   1   4  173.09    6.82
  -3   1  -4  160.23    7.39
  -3  -1  -4  158.34    6.98
  -3  -1  -4  164.15    6.15
   3  -1   4  172.84    6.84
   3   1   5   24.93    1.93
  -3   1  -5   21.22    1.93
  -3  -1  -5   20.32    1.71
  -3  -1  -5   21.49    1.25
   3  -1   5   21.70    1.82
   3   1   6    1.25    1.02
  -3   1  -6   -0.34    0.79
  -3  -1  -6   -0.91    0.80
  -3  -1  -6    0.90    0.45
   3  -1   6    1.59    1.02
   3   1   7    0.00    1.13
  -3   1  -7    2.84    1.70
  -3  -1  -7    1.60    1.14
   3  -1   7    5.33    1.59
   3   1   8  719.21   24.84
  -3   1  -8  693.11   25.27
  -3  -1  -8  691.98   26.94
   3  -1   8  671.26   24.82
   3  -1   8  660.50   23.28
   3   1   9  345.15   13.83
  -3   1  -9  339.90   14.56
  -3  -1  -9  341.75   13.58
  -3  -1  -9  344.40   15.76
   3  -1   9  333.04   14.78
   3  -1   9  337.63   12.98
   3   1  10  310.66   13.26
  -3   1 -10  299.06   12.85
  -3  -1 -10  303.69   12.55
  -3  -1 -10  330.96   16.00
   3  -1  10  310.85   14.55
   3  -1  10  291.17   11.51
   3   1  11   28.74    3.40
  -3   1 -11   21.89    2.72
  -3  -1 -11   28.57    3.07
  -3  -1 -11   32.30    3.29
   3  -1  11   27.10    3.06
   3  -1  11   26.26    2.14
   3   1  12   18.56    2.94
  -3   1 -12   21.66    2.72
  -3   1 -12   22.28    2.83
  -3  -1 -12   23.21    2.96
  -3  -1 -12   17.70    3.18
   3  -1  12   20.75    3.18
   3  -1  12   24.05    1.81
  -3   1 -13   69.96    4.99
  -3   1 -13   78.92    5.89
  -3  -1 -13   75.52    5.69
  -3  -1 -13   69.65    6.14
   3  -1  13   73.59    3.97
  -3   1 -14   76.99    5.56
  -3   1 -14   74.50    6.24
  -3  -1 -14   74.69    5.80
   3  -1  14   65.93    3.98
  -3   1 -15    5.10    2.38
  -3  -1 -15    0.80    3.07
  -3   1 -16   13.83    3.29
  -3  -1 -16   15.33    3.63
  -3   1 -17   16.32    3.97
  -3  -1 -17   21.45    4.09
  -3   1 -18    2.38    3.06
  -3  -1 -18   -1.93    2.27
  -3   1 -19    4.19    3.51
  -3  -1 -19    2.83    3.51
   3   3   0  130.77    5.68
  -3   3   0  123.75    4.92
  -3  -3   0  128.54    5.70
  -3  -3   0  140.21    5.33
   3  -3   0  131.10    5.59
   3   3   1  219.34    8.69
  -3   3  -1  210.46    8.53
  -3  -3  -1  204.16    8.68
  -3  -3  -1  198.61    8.04
   3  -3   1  207.03    8.08
   3   3   2  505.27   19.35
  -3   3  -2  486.00   18.48
  -3  -3  -2  491.42   18.67
  -3  -3  -2  482.66   17.78
   3  -3   2  485.33   18.10
   3   3   3  924.10   31.85
  -3   3  -3  918.92   32.18
  -3  -3  -3  912.72   33.81
  -3  -3  -3  906.49   31.83
   3  -3   3  929.39   32.09
   3   3   4  956.33   33.66
  -3   3  -4  905.69   31.87
  -3  -3  -4  910.89   32.63
  -3  -3  -4  925.22   32.64
   3  -3   4  901.91   31.63
   3   3   5   76.48    4.04
  -3   3  -5   66.43    4.31
  -3  -3  -5   72.23    4.24
  -3  -3  -5   70.44    4.19
   3  -3   5   67.13    3.90
   3   3   6  802.93   28.83
  -3   3  -6  783.00   28.67
  -3  -3  -6  737.90   26.41
   3  -3   6  800.19   29.19
   3   3   7  119.92    5.87
  -3   3  -7  132.73    6.60
  -3  -3  -7  120.90    5.85
  -3  -3  -7  114.64    6.24
   3  -3   7  120.00    6.69
   3   3   8  199.17    9.54
  -3   3  -8  203.26    9.24
  -3  -3  -8  202.13    8.60
  -3  -3  -8  210.13    9.88
   3  -3   8  219.85   10.05
   3   3   9   78.64    5.96
  -3   3  -9   84.57    5.36
  -3  -3  -9   80.08    5.39
  -3  -3  -9   87.35    3.77
  -3  -3  -9   84.70    5.34
   3  -3   9   80.07    5.08
   3   3  10   50.84    4.24
   3   3  10   57.51    2.34
  -3   3 -10   45.28    3.99
  -3  -3 -10   46.39    4.47
  -3  -3 -10   57.11    2.94
  -3  -3 -10   56.15    4.44
   3  -3  10   55.18    4.61
   3   3  11   61.43    5.38
   3   3  11   77.81    3.03
  -3   3 -11   56.48    5.02
  -3  -3 -11   81.17    5.16
  -3  -3 -11   64.54    5.69
   3  -3  11   67.48    5.65
   3   3  12   28.70    1.74
  -3   3 -12   30.36    3.31
  -3  -3 -12   36.16    4.01
   3   3  13    0.58    0.69
  -3   3 -13    2.05    1.94
  -3  -3 -13   -2.40    1.94
   3   3  14   38.19    2.66
  -3   3 -14   40.31    4.46
  -3   3 -14   40.76    4.42
  -3  -3 -14   46.75    5.03
  -3   3 -15   13.47    3.20
  -3  -3 -15    9.71    3.20
  -3   3 -16   30.72    4.68
  -3  -3 -16   29.90    5.14
  -3   3 -17    9.70    4.57
  -3  -3 -17    3.19    2.85
  -3   3 -18   51.14    6.40
  -3  -3 -18   44.20    6.61
  -3   5   0  132.27    6.65
  -3   5   0  136.48    5.66
  -3  -5   0  132.21    6.62
  -3  -5   0  134.42    7.17
  -3  -5   0  137.79    5.43
   3  -5   0  129.54    6.52
  -3   5  -1  229.61   10.41
  -3   5  -1  243.34    9.69
  -3  -5  -1  230.04   10.78
  -3  -5  -1  245.90   10.88
  -3  -5  -1  240.27    9.78
   3  -5   1  234.29   10.85
   3   5   2   -0.12    1.16
  -3   5  -2   -1.14    1.25
  -3   5  -2    1.68    0.90
  -3  -5  -2    2.43    1.27
  -3  -5  -2   -0.46    1.15
   3  -5   2    1.02    1.25
   3   5   3   97.74    5.45
  -3   5  -3   92.83    5.12
  -3  -5  -3  100.49    5.76
  -3  -5  -3  100.67    5.26
   3  -5   3  105.77    5.60
   3   5   4    6.37    1.85
  -3   5  -4    4.20    1.70
  -3  -5  -4    4.71    1.95
  -3  -5  -4    5.19    0.68
  -3  -5  -4    3.08    1.25
   3  -5   4    5.94    1.83
   3   5   5   83.19    5.91
  -3   5  -5   91.37    5.23
  -3  -5  -5   87.14    4.93
  -3  -5  -5   86.38    3.08
  -3  -5  -5   80.36    5.36
   3  -5   5   81.18    5.86
   3   5   6   13.55    2.43
  -3   5  -6   15.79    2.50
  -3  -5  -6   17.26    2.17
  -3  -5  -6   14.24    2.05
   3  -5   6   17.15    2.76
   3   5   7  109.65    8.22
  -3   5  -7  132.59    7.18
  -3  -5  -7  119.34    7.31
  -3  -5  -7  124.78    7.64
   3  -5   7  117.82    7.42
   3   5   8   68.26    5.44
  -3   5  -8   69.79    4.91
  -3  -5  -8   73.84    5.37
  -3  -5  -8   61.91    5.47
   3  -5   8   83.90    6.27
  -3   5  -9  115.30    6.52
  -3  -5  -9  103.37    6.85
  -3  -5  -9  112.15    8.33
  -3   5 -10   35.04    4.01
  -3  -5 -10   32.52    3.99
  -3   5 -11  102.31    7.12
  -3  -5 -11   98.35    6.96
  -3   5 -12    9.99    2.53
  -3  -5 -12   10.27    3.77
  -3   5 -13   69.71    6.68
  -3  -5 -13   69.82    5.94
  -3   5 -14    2.65    2.88
  -3  -5 -14    8.78    3.31
  -3   5 -15   49.10    5.77
  -3  -5 -15   43.68    5.82
  -3   5 -16   14.30    4.15
  -3  -5 -16   12.88    3.99
  -3   5 -17   18.92    4.73
  -3  -5 -17   15.04    5.01
  -3   7   0  236.74   10.72
  -3  -7   0  227.96   11.23
  -3  -7   0  231.31   12.79
  -3  -7   0  234.37   11.38
   3  -7   0  215.12   11.46
  -3   7  -1   16.83    2.02
  -3  -7  -1   15.83    3.24
  -3  -7  -1   11.59    1.72
   3  -7   1   15.32    2.29
  -3   7  -2   99.08    6.51
  -3   7  -2  112.67    6.05
  -3  -7  -2  105.29    6.69
  -3  -7  -2  100.85    5.86
  -3   7  -3   81.51    5.93
  -3   7  -3   87.54    4.35
  -3  -7  -3   72.83    5.76
  -3  -7  -3   81.85    5.51
  -3   7  -4   64.13    4.90
  -3   7  -4   71.60    3.67
  -3  -7  -4   50.50    4.94
  -3  -7  -4   73.08    4.21
  -3  -7  -4   69.85    5.04
  -3   7  -5   38.84    3.87
  -3   7  -5   42.43    2.67
  -3  -7  -5   33.54    3.89
  -3  -7  -5   36.07    2.25
  -3  -7  -5   25.51    3.43
  -3   7  -6  103.60    6.96
  -3   7  -6  112.77    5.79
  -3  -7  -6  106.33    7.09
  -3  -7  -6  108.36    4.89
  -3  -7  -6  111.14    7.89
  -3   7  -7   29.56    4.68
  -3   7  -7   32.98    2.45
  -3  -7  -7   30.32    4.67
  -3   7  -8   26.98    4.80
  -3  -7  -8   27.08    3.98
  -3   7  -9    2.75    2.18
  -3  -7  -9    7.27    2.96
  -3   7 -10   55.34    6.66
  -3  -7 -10   55.19    5.79
  -3   7 -11    2.30    2.65
  -3  -7 -11   -2.61    2.50
  -3   7 -12   77.51    7.97
  -3  -7 -12   82.01    8.06
  -3   7 -13    2.31    2.89
  -3  -7 -13    0.79    3.29
  -3   7 -14   15.87    4.17
  -3  -7 -14   20.18    5.90
  -3   9   0   54.33    4.84
  -3  -9   0   57.87    6.44
   3  -9   0   55.58    6.05
  -3   9  -1   71.71    5.40
  -3  -9  -1   57.15    6.90
   3  -9   1   69.02    6.96
  -3   9  -2   -1.46    1.35
  -3  -9  -2   -1.26    3.56
   3  -9   2    5.25    3.88
  -3  -9  -3   93.84    8.15
   3  -9   3   95.21    7.76
  -3  -9  -4    0.80    3.55
   3  -9   4    1.48    2.62
  -3  -9  -5   56.57    6.74
   3  -9   5   51.22    6.39
  -3   9  -6   -2.51    3.31
  -3  -9  -6   -3.42    4.22
  -3   9  -7   75.69    7.89
  -3  -9  -7   75.24    8.20
  -3   9  -8   -1.72    3.09
  -3  -9  -8   -4.77    4.66
  -3   9  -9   21.12    4.82
  -3  -9  -9   31.88    5.33
   4   0   0  405.43   14.35
   4   0   0  401.30   14.90
   4   0   0  392.53   14.78
  -4   0   0  396.08   14.00
  -4   0   0  380.68   14.97
  -4   0   0  399.32   14.99
   4   0   1   -0.11    0.45
   4   0   1    0.45    0.45
  -4   0  -1    0.23    0.45
  -4   0  -1    0.00    0.45
   4   0   2  454.17   16.38
   4   0   2  439.33   16.02
  -4   0  -2  462.64   16.85
  -4   0  -2  447.80   16.66
   4   0   3    0.79    0.90
   4   0   3   -0.23    0.34
  -4   0  -3   -0.11    0.79
  -4   0  -3    0.00    0.34
   4   0   4  212.62    8.59
   4   0   4  204.67    8.35
  -4   0  -4  226.48    9.22
   4   0   5    0.79    0.79
   4   0   5   -0.45    0.34
  -4   0  -5   -0.57    0.79
   4   0   6  133.38    6.66
   4   0   6  136.08    5.42
  -4   0  -6  118.89    6.03
   4   0   7    0.45    1.02
   4   0   7    1.69    1.02
  -4   0  -7   -1.25    0.91
   4   0   8   56.41    3.95
   4   0   8   59.59    2.94
  -4   0  -8   59.17    3.75
   4   0   9    0.90    1.92
   4   0   9   -0.56    0.45
  -4   0  -9    2.50    1.48
   4   0  10  712.81   28.29
   4   0  10  669.81   25.03
  -4   0 -10  715.94   25.52
   4   0  11   -0.23    1.58
  -4   0 -11   -1.59    2.04
   4   0  12   14.35    2.83
  -4   0 -12   16.58    2.73
  -4   0 -12   16.86    2.72
  -4   0 -13    1.14    1.82
  -4   0 -13   -0.68    1.81
   4   0  14   22.36    4.09
   4   0  15    0.23    2.04
   4   0  16   10.10    3.06
   4   0  17    0.91    2.61
   4   0  18   -1.13    2.95
   4   0  19    0.11    3.17
   4   2   0   -0.35    0.69
  -4   2   0    0.91    0.57
  -4  -2   0    1.62    0.58
   4  -2   0    0.90    0.79
   4   2   1  835.19   29.00
  -4   2  -1  821.97   29.92
  -4  -2  -1  764.87   27.53
   4  -2   1  778.51   27.56
   4   2   2   34.21    2.19
  -4   2  -2   36.56    2.15
  -4  -2  -2   32.86    2.07
  -4  -2  -2   33.94    1.48
   4  -2   2   34.52    2.16
   4   2   3  226.58    8.74
  -4   2  -3  218.77    9.08
  -4  -2  -3  220.53    8.96
   4  -2   3  213.00    8.34
   4   2   4  379.31   14.45
  -4   2  -4  370.15   14.21
  -4  -2  -4  359.61   14.13
   4  -2   4  377.62   14.10
   4   2   5 1283.85   41.46
  -4   2  -5 1165.16   45.76
  -4  -2  -5 1215.54   42.83
   4  -2   5 1211.05   42.15
   4   2   6   29.44    2.51
  -4   2  -6   26.83    2.50
  -4  -2  -6   32.45    2.64
  -4  -2  -6   29.41    1.83
   4  -2   6   29.63    2.52
   4   2   7  272.50   11.64
  -4   2  -7  267.38   11.63
  -4  -2  -7  269.65   11.70
  -4  -2  -7  271.26    9.68
   4  -2   7  269.66   11.59
   4   2   8   18.66    2.28
  -4   2  -8   20.25    2.39
  -4  -2  -8   16.50    2.41
  -4  -2  -8   20.99    1.47
  -4  -2  -8   18.78    2.49
   4  -2   8   21.73    2.75
   4   2   9  103.35    6.37
  -4   2  -9  103.41    5.47
  -4  -2  -9  102.47    5.73
  -4  -2  -9  105.34    4.29
  -4  -2  -9  101.11    7.14
   4  -2   9  103.36    5.73
   4   2  10    5.79    1.93
  -4   2 -10    3.87    1.93
  -4  -2 -10    3.09    1.72
  -4  -2 -10    6.69    1.81
   4  -2  10    5.37    1.94
   4  -2  10    5.02    1.12
   4   2  11   34.98    3.98
  -4   2 -11   42.55    3.98
  -4  -2 -11   49.30    4.23
  -4  -2 -11   42.54    4.65
   4  -2  11   36.33    3.89
   4  -2  11   41.33    2.91
  -4   2 -12   -0.34    1.59
  -4  -2 -12   -3.54    2.51
   4  -2  12    2.24    1.12
  -4   2 -13   20.48    3.41
  -4  -2 -13   22.39    4.00
   4  -2  13   23.78    2.69
  -4   2 -14    4.21    2.50
  -4   2 -14    4.75    3.39
  -4  -2 -14    2.74    2.05
   4  -2  14    6.08    1.69
  -4   2 -15   64.15    6.60
  -4  -2 -15   55.79    6.16
  -4   2 -16   -3.75    2.39
  -4  -2 -16    0.91    2.39
  -4   2 -17    5.91    3.07
  -4  -2 -17   12.53    3.64
  -4   2 -18    6.59    4.78
  -4  -2 -18   -2.39    3.30
   4   4   0  341.79   12.73
  -4   4   0  315.93   12.58
  -4  -4   0  316.33   13.13
  -4  -4   0  337.07   12.64
   4  -4   0  335.57   13.32
   4   4   1  327.26   13.09
  -4   4  -1  320.14   11.96
  -4  -4  -1  308.72   12.73
  -4  -4  -1  314.95   12.04
   4  -4   1  324.74   13.08
   4   4   2  393.76   14.84
  -4  -4  -2  371.48   14.99
   4  -4   2  414.43   14.70
  -4   4  -2  373.96   14.54
  -4  -4  -2  383.65   14.30
   4   4   3   79.53    4.75
  -4   4  -3   82.04    4.31
  -4  -4  -3   76.53    4.25
  -4  -4  -3   79.65    4.19
   4  -4   3   80.04    4.90
   4   4   4  490.84   19.36
  -4   4  -4  463.72   19.18
  -4  -4  -4  463.83   17.11
  -4  -4  -4  497.35   17.93
   4  -4   4  503.61   19.38
   4   4   5   23.59    2.78
  -4   4  -5   22.47    2.50
  -4  -4  -5   27.50    3.09
  -4  -4  -5   22.08    2.60
   4  -4   5   27.27    2.87
   4   4   6  338.20   14.69
  -4   4  -6  350.20   14.24
  -4  -4  -6  356.93   14.79
  -4  -4  -6  352.27   16.23
   4  -4   6  374.37   16.85
   4   4   7    5.54    1.85
  -4   4  -7    3.30    1.59
  -4  -4  -7    7.21    2.06
  -4  -4  -7    3.06    1.70
   4  -4   7    1.61    1.38
   4   4   8  253.01   13.50
  -4   4  -8  262.69   11.89
  -4  -4  -8  254.39   11.69
  -4  -4  -8  253.62   12.39
   4  -4   8  267.60   14.84
   4   4   9   15.43    2.42
  -4   4  -9   16.34    2.63
  -4  -4  -9   16.94    2.52
  -4  -4  -9   13.75    2.73
   4  -4   9   17.02    3.01
  -4   4 -10   85.72    5.61
  -4  -4 -10   88.62    6.19
  -4   4 -11    1.49    1.95
  -4  -4 -11   -1.26    1.72
  -4  -4 -11    0.68    0.68
  -4   4 -12   37.15    4.70
  -4  -4 -12   43.62    4.69
  -4  -4 -12   49.52    2.58
  -4   4 -13    1.26    1.95
  -4  -4 -13    7.32    2.98
  -4   4 -14   70.81    7.24
  -4  -4 -14   54.46    5.72
  -4   4 -15   14.24    4.36
  -4  -4 -15   14.18    4.46
  -4   4 -16   25.72    5.74
  -4  -4 -16   26.62    4.69
  -4   4 -17   -0.46    3.56
  -4  -4 -17   -3.43    3.43
  -4   6   0  136.91    6.07
  -4  -6   0  127.52    6.27
  -4  -6   0  134.14    8.77
  -4  -6   0  138.53    6.46
   4  -6   0  136.30    7.21
   4  -6   0  125.28    7.97
  -4   6  -1  182.00    8.91
  -4   6  -1  183.15    7.63
  -4  -6  -1  170.06    9.03
  -4  -6  -1  167.19    8.90
  -4  -6  -1  168.97    8.62
   4  -6   1  161.64    8.54
  -4   6  -2   44.76    3.76
  -4   6  -2   45.08    2.79
  -4  -6  -2   36.81    3.23
  -4  -6  -2   38.27    3.10
   4  -6   2   35.55    4.09
   4   6   3  374.08   18.65
  -4   6  -3  412.76   17.21
  -4   6  -3  423.88   15.49
  -4  -6  -3  422.26   17.75
  -4  -6  -3  409.24   18.55
   4  -6   3  400.62   19.56
   4   6   4   41.34    4.40
  -4   6  -4   43.22    3.87
  -4  -6  -4   42.92    3.90
  -4  -6  -4   51.41    2.72
  -4  -6  -4   48.07    3.88
   4  -6   4   45.32    4.57
   4   6   5   30.47    3.48
  -4   6  -5   39.94    3.87
  -4  -6  -5   41.67    3.44
   4  -6   5   32.20    3.90
  -4   6  -6    0.46    1.82
  -4  -6  -6    0.23    1.71
  -4  -6  -6   -3.31    2.28
  -4   6  -7   94.84    6.63
  -4  -6  -7   92.20    6.05
  -4  -6  -7   84.04    6.50
  -4   6  -8   -0.57    1.83
  -4  -6  -8    8.09    3.08
  -4  -6  -8    1.37    2.17
  -4   6  -9  111.07    7.35
  -4  -6  -9   97.99    7.41
  -4   6 -10   29.06    4.25
  -4  -6 -10   22.89    3.76
  -4   6 -11   27.28    4.72
  -4  -6 -11   24.03    4.56
  -4   6 -12    4.04    2.88
  -4  -6 -12    6.38    2.73
  -4   6 -13   25.88    5.78
  -4  -6 -13   35.19    5.13
  -4   6 -14   12.84    4.28
  -4  -6 -14   20.27    5.35
  -4   6 -15   23.51    4.40
  -4  -6 -15   17.76    4.33
  -4   8   0  124.36    7.63
  -4  -8   0  124.46    8.20
   4  -8   0  110.27    8.45
  -4   8  -1   18.65    2.23
  -4  -8  -1   20.64    4.04
  -4  -8  -1   16.49    2.86
   4  -8   1   29.09    3.88
  -4   8  -2  122.59    7.36
  -4  -8  -2  105.59    8.18
   4  -8   2  133.17    8.56
  -4   8  -3   28.84    3.76
  -4   8  -3   31.08    2.89
  -4  -8  -3   17.81    3.45
  -4   8  -4   44.69    4.90
  -4   8  -4   43.39    3.33
  -4  -8  -4   38.87    5.85
  -4   8  -5   14.83    3.31
  -4   8  -5   16.56    1.99
  -4  -8  -5   16.47    3.32
  -4   8  -6   31.41    4.57
  -4   8  -6   43.88    3.10
  -4  -8  -6   30.02    5.25
  -4   8  -7   35.12    5.04
  -4  -8  -7   26.21    4.56
  -4   8  -8  126.79   10.90
  -4  -8  -8  116.94    9.56
  -4   8  -9   24.93    4.83
  -4  -8  -9   20.90    4.43
  -4   8 -10   12.33    3.92
  -4  -8 -10   10.55    4.09
  -4   8 -11   -0.35    3.12
  -4  -8 -11    0.45    3.29
  -4 -10   0   42.60    6.32
   4 -10   0   39.49    6.03
  -4 -10  -1   28.58    5.28
   4 -10   1   35.40    5.46
  -4 -10  -2   38.30    5.85
   4 -10   2   35.86    6.03
  -4 -10  -3   17.75    5.15
   4 -10   3   27.45    5.35
   4  10   4   43.34    6.18
   5   1   0  789.93   27.72
   5   1   0  760.13   26.35
  -5   1   0  774.74   26.36
  -5  -1   0  787.07   26.73
  -5  -1   0  734.94   26.32
   5  -1   0  782.26   26.06
   5  -1   0  782.47   27.63
   5   1   1  746.31   26.57
   5   1   1  747.38   26.26
  -5   1  -1  757.21   26.84
  -5  -1  -1  791.68   27.85
  -5  -1  -1  703.29   25.95
   5  -1   1  783.61   27.58
   5  -1   1  777.63   27.98
   5   1   2  131.08    6.25
   5   1   2  129.55    4.99
  -5   1  -2  125.46    5.80
  -5  -1  -2  131.08    6.07
  -5  -1  -2  121.14    4.92
   5  -1   2  130.09    5.35
   5  -1   2  128.12    5.79
   5   1   3   46.76    3.06
   5   1   3   53.10    2.79
  -5   1  -3   49.97    2.73
  -5  -1  -3   52.93    2.97
  -5  -1  -3   53.06    2.51
   5  -1   3   57.92    2.96
   5  -1   3   47.23    2.95
   5   1   4  111.59    5.43
  -5   1  -4  106.76    5.23
  -5  -1  -4  112.90    5.49
  -5  -1  -4  118.55    4.89
   5  -1   4  122.15    5.57
   5  -1   4  117.43    5.55
   5   1   5    5.54    1.69
  -5   1  -5    7.16    1.36
  -5  -1  -5    3.08    1.03
  -5  -1  -5    5.21    0.79
   5  -1   5    5.67    1.36
   5  -1   5    5.54    0.90
   5   1   6  149.05    6.67
  -5   1  -6  156.64    6.83
  -5  -1  -6  154.87    7.09
  -5  -1  -6  149.08    6.11
   5  -1   6  152.25    7.05
   5  -1   6  157.11    6.67
   5   1   7  209.88    9.05
  -5   1  -7  205.26    9.56
  -5  -1  -7  193.65    8.46
  -5  -1  -7  198.88    7.93
   5  -1   7  195.88    9.66
   5  -1   7  199.96    8.25
   5   1   8   33.08    3.28
  -5   1  -8   37.49    2.96
  -5  -1  -8   37.33    2.97
   5  -1   8   39.01    3.18
   5  -1   8   34.39    2.37
   5   1   9   32.63    3.16
  -5   1  -9   33.74    2.84
  -5  -1  -9   32.98    2.97
   5  -1   9   32.43    3.18
   5  -1   9   35.53    2.26
   5   1  10   11.86    2.26
  -5   1 -10   11.36    2.27
  -5  -1 -10   10.38    2.05
   5  -1  10    8.39    2.38
   5  -1  10   11.06    1.35
   5   1  11   18.30    3.50
  -5   1 -11   19.20    2.61
  -5  -1 -11   13.69    2.51
   5  -1  11   18.82    2.95
   5  -1  11   17.52    2.04
  -5   1 -12    7.72    2.27
  -5  -1 -12   16.64    2.96
  -5  -1 -12   16.08    3.51
   5  -1  12   15.06    1.81
  -5   1 -13   87.23    6.59
  -5  -1 -13   70.20    5.81
   5  -1  13   65.88    4.20
  -5   1 -14    6.36    3.07
  -5  -1 -14   11.85    3.99
  -5   1 -15    6.93    2.84
  -5  -1 -15    5.01    2.62
  -5   1 -16    5.22    3.86
  -5  -1 -16   15.02    3.41
  -5   1 -17    7.38    3.63
  -5  -1 -17   16.72    3.87
  -5   1 -18    5.33    3.86
  -5  -1 -18   10.34    4.20
   5   3   0    5.55    1.16
  -5   3   0    6.81    1.14
  -5  -3   0    6.58    1.16
   5  -3   0    6.08    1.13
   5   3   1 1003.72   34.38
  -5   3  -1  949.72   32.80
  -5  -3  -1  911.20   34.12
   5  -3   1  988.30   32.65
   5   3   2  545.75   20.59
  -5   3  -2  514.85   19.62
  -5  -3  -2  526.60   19.45
  -5  -3  -2  519.89   17.80
   5  -3   2  533.75   19.11
   5   3   3    2.77    1.15
  -5   3  -3    1.93    1.02
  -5  -3  -3   -0.34    0.92
   5  -3   3    1.14    0.91
   5   3   4  158.83    7.15
  -5   3  -4  158.42    6.70
  -5  -3  -4  150.00    6.55
   5  -3   4  156.02    7.56
   5   3   5   46.02    3.45
  -5   3  -5   48.54    3.41
  -5  -3  -5   45.67    3.10
   5  -3   5   50.64    3.44
   5   3   6  200.41    9.54
  -5   3  -6  194.54    9.12
  -5  -3  -6  196.91    9.07
  -5  -3  -6  219.76   10.64
   5  -3   6  217.01    8.88
   5   3   7  122.22    6.43
  -5   3  -7  114.65    6.39
  -5  -3  -7  106.15    5.63
  -5  -3  -7  118.88    7.25
   5  -3   7  122.01    6.69
   5   3   8  115.75    6.65
  -5   3  -8  121.60    6.74
  -5  -3  -8  115.21    6.66
  -5  -3  -8  120.89    5.15
  -5  -3  -8  114.66    7.14
   5  -3   8  112.91    7.15
   5   3   9   18.52    3.54
  -5   3  -9   23.74    3.20
  -5  -3  -9   28.11    3.10
  -5  -3  -9   24.19    1.82
  -5  -3  -9   20.62    2.83
   5  -3   9   19.34    2.99
   5   3  10    3.43    2.28
  -5   3 -10    4.57    2.06
  -5  -3 -10    8.49    2.75
  -5  -3 -10    7.32    0.90
  -5  -3 -10    2.95    1.93
   5  -3  10    4.95    2.88
  -5   3 -11    9.82    2.29
  -5  -3 -11    6.19    2.18
  -5  -3 -11    8.89    1.01
   5   3  12   16.45    0.93
   5   3  12   12.81    0.82
  -5   3 -12   14.63    2.74
  -5  -3 -12   14.21    2.64
   5  -3  12   12.75    2.33
   5   3  13   16.29    1.16
  -5   3 -13    7.77    2.74
  -5  -3 -13   13.17    3.09
  -5   3 -14   18.74    3.77
  -5  -3 -14   16.26    4.24
  -5   3 -15   18.28    3.77
  -5  -3 -15   17.96    4.81
  -5   3 -16   15.54    4.11
  -5  -3 -16   18.18    4.00
  -5   3 -17    9.71    4.91
  -5  -3 -17    7.54    3.65
  -5   5   0  461.06   16.68
  -5   5   0  437.14   17.58
  -5  -5   0  444.33   18.11
  -5  -5   0  480.18   18.84
  -5  -5   0  458.85   17.25
   5  -5   0  459.02   18.97
   5   5   1   88.88    5.32
  -5   5  -1   83.52    4.67
  -5  -5  -1   79.51    4.51
  -5  -5  -1   87.05    4.32
   5  -5   1   83.66    5.10
   5   5   2  175.97    8.57
  -5   5  -2  166.32    7.85
  -5  -5  -2  175.24    8.30
  -5  -5  -2  170.97    8.29
   5  -5   2  175.06    9.09
   5   5   3  145.88    8.00
  -5   5  -3  141.93    7.39
  -5  -5  -3  134.91    7.24
  -5  -5  -3  139.67    7.60
   5  -5   3  142.07    7.75
   5   5   4  126.00    7.65
  -5   5  -4  131.66    6.82
  -5  -5  -4  133.94    7.34
  -5  -5  -4  121.96    6.58
   5  -5   4  131.79    7.66
   5   5   5   63.81    4.87
  -5   5  -5   58.46    4.21
  -5  -5  -5   55.19    4.47
  -5  -5  -5   60.54    4.76
   5  -5   5   59.19    4.82
   5   5   6  152.80    9.50
  -5   5  -6  165.67    8.21
  -5  -5  -6  139.57    7.67
  -5  -5  -6  156.89    8.52
   5  -5   6  149.33    8.77
   5   5   7   49.05    4.98
  -5   5  -7   56.40    4.46
  -5  -5  -7   48.37    4.46
  -5  -5  -7   43.26    4.09
   5  -5   7   42.47    4.74
  -5   5  -8   31.01    4.12
  -5  -5  -8   29.27    3.32
  -5  -5  -8   21.36    3.30
  -5   5  -9   36.46    3.79
  -5  -5  -9   36.35    3.89
  -5   5 -10   17.57    2.99
  -5  -5 -10   16.23    2.97
  -5   5 -11   62.22    5.87
  -5  -5 -11   69.17    6.86
  -5  -5 -11   74.00    4.91
  -5   5 -12    0.46    2.42
  -5  -5 -12    1.26    2.29
  -5  -5 -12   -0.23    0.68
  -5   5 -13   51.65    5.54
  -5  -5 -13   40.24    5.26
  -5   5 -14   13.84    4.04
  -5  -5 -14   20.35    4.57
  -5   5 -15   22.97    4.73
  -5  -5 -15   27.20    5.37
  -5   5 -16    9.35    4.27
  -5  -5 -16    7.08    5.37
  -5   7   0  157.23    7.94
  -5  -7   0  145.92    7.76
  -5  -7   0  142.18    7.82
   5  -7   0  149.69    8.45
  -5   7  -1   12.20    2.62
  -5   7  -1   10.12    1.89
  -5  -7  -1   14.55    3.58
  -5  -7  -1    5.28    1.84
  -5   7  -2   99.32    6.50
  -5   7  -2  102.99    5.23
  -5  -7  -2   93.69    6.34
  -5  -7  -2   93.80    6.07
  -5   7  -3   13.55    2.51
  -5   7  -3    8.98    1.66
  -5  -7  -3    7.47    2.41
  -5   7  -4   31.21    4.44
  -5   7  -4   45.31    3.23
  -5  -7  -4   40.60    4.36
  -5  -7  -4   40.64    2.26
  -5  -7  -4   37.11    3.77
  -5   7  -5   41.74    4.68
  -5   7  -5   46.12    3.57
  -5  -7  -5   42.68    4.92
  -5   7  -6   90.00    6.52
  -5  -7  -6   81.44    6.74
  -5   7  -7    1.95    2.17
  -5  -7  -7   -0.80    2.28
  -5   7  -8   63.32    6.54
  -5  -7  -8   67.66    6.27
  -5   7  -9    1.61    3.56
  -5  -7  -9    2.73    2.50
  -5   7 -10   50.49    6.23
  -5  -7 -10   62.34    6.60
  -5   7 -11    0.69    3.00
  -5  -7 -11    3.87    2.84
  -5   7 -12   34.51    5.91
  -5  -7 -12   37.74    5.91
  -5   7 -13    3.02    4.87
  -5  -7 -13    0.11    3.30
  -5   9   0   19.32    2.35
  -5  -9   0   12.79    3.69
   5  -9   0   13.32    3.42
  -5   9  -1   73.63    5.91
  -5  -9  -1   63.18    6.56
   5  -9   1   72.19    7.18
  -5   9  -2    5.11    1.67
  -5  -9  -2   -0.34    2.87
   5  -9   2    5.69    2.85
  -5  -9  -3   43.60    5.74
   5  -9   3   31.56    5.13
  -5  -9  -4    2.41    3.09
   5  -9   4    0.46    2.97
  -5   9  -5   79.26    8.91
  -5  -9  -5   54.41    6.86
  -5   9  -6    4.58    3.20
  -5  -9  -6   13.81    5.13
  -5   9  -7   35.08    5.50
  -5  -9  -7   28.82    5.35
  -5   9  -8    7.58    4.14
  -5  -9  -8    7.16    5.12
   6   0   0 2723.92   90.20
   6   0   0 2685.01   87.63
  -6   0   0 2808.55   88.93
  -6   0   0 2687.44   88.34
   6   0   1   -0.67    0.56
   6   0   1   -0.35    0.46
   6   0   1   -0.34    0.79
  -6   0  -1    0.23    0.45
  -6   0  -1    0.91    0.79
   6   0   2    6.97    1.01
   6   0   2    7.31    0.90
  -6   0  -2    5.23    0.91
  -6   0  -2    6.91    0.91
   6   0   3   -0.67    0.67
   6   0   3    0.11    0.56
  -6   0  -3    0.80    0.68
  -6   0  -3    1.02    0.57
   6   0   4   26.33    2.03
   6   0   4   23.97    2.03
  -6   0  -4   24.45    2.16
  -6   0  -4   25.73    1.81
   6   0   5    0.90    1.35
   6   0   5   -0.68    0.56
  -6   0  -5   -0.80    1.25
   6   0   6  137.53    6.77
   6   0   6  128.07    6.09
  -6   0  -6  135.27    6.61
   6   0   7    0.23    1.13
   6   0   7    1.01    0.68
  -6   0  -7    1.02    1.14
   6   0   8   23.45    3.04
   6   0   8   27.07    2.03
  -6   0  -8   28.11    2.62
   6   0   9    0.68    1.47
  -6   0  -9   -3.53    1.37
   6   0  10  303.80   15.60
  -6   0 -10  317.14   13.80
   6   0  11   -4.97    2.82
  -6   0 -11    0.80    2.28
   6   0  12  113.77    6.83
   6   0  13    1.59    2.05
   6   0  14   31.84    4.66
   6   0  15   -0.11    2.16
   6   0  16   10.68    3.30
   6   0  17    0.68    3.07
   6   0  18   52.79    7.15
   6   2   0   11.41    1.15
  -6   2   0    0.68    0.91
  -6  -2   0    0.80    0.69
  -6  -2   0    0.58    0.58
   6  -2   0   -0.23    0.56
   6  -2   0    1.03    0.92
   6   2   1  236.37    9.21
  -6   2  -1  244.05    9.42
  -6  -2  -1  252.47    9.54
  -6  -2  -1  234.53    9.15
   6  -2   1  244.81   10.00
   6   2   2    2.07    1.15
  -6   2  -2    2.84    0.91
  -6  -2  -2    2.18    0.80
   6  -2   2    2.62    0.91
   6   2   3   49.32    3.32
  -6   2  -3   45.19    2.84
  -6  -2  -3   48.10    2.76
   6  -2   3   42.41    2.97
   6   2   4   16.21    1.83
   6   2   4   15.47    0.92
  -6   2  -4   13.30    1.59
  -6  -2  -4   15.04    1.72
   6  -2   4   22.26    2.28
   6  -2   4   15.07    1.59
   6   2   5  232.72    9.35
   6   2   5  206.19    7.92
  -6   2  -5  218.40    8.78
  -6  -2  -5  216.43    9.65
  -6  -2  -5  209.27    8.26
   6  -2   5  238.90    9.52
   6  -2   5  218.76    8.86
   6   2   6    8.98    1.59
   6   2   6   10.61    0.82
  -6   2  -6    5.92    1.37
  -6  -2  -6    7.92    1.61
  -6  -2  -6    7.64    1.14
   6  -2   6    7.66    1.71
   6  -2   6    8.90    1.35
   6   2   7   77.69    4.89
   6   2   7   80.66    3.73
  -6   2  -7   84.81    4.67
  -6  -2  -7   86.95    5.05
  -6  -2  -7   87.48    4.20
   6  -2   7   89.03    5.27
   6  -2   7   86.38    4.85
   6   2   8   -1.59    1.36
  -6   2  -8   -0.34    1.25
  -6  -2  -8    1.38    1.95
  -6  -2  -8    0.34    0.56
   6  -2   8    0.23    1.37
   6  -2   8    0.11    1.35
   6   2   9   45.82    4.54
  -6   2  -9   49.31    3.76
  -6  -2  -9   45.28    3.90
  -6  -2  -9   55.20    2.71
   6  -2   9   45.47    4.34
   6  -2   9   41.75    3.48
   6   2  10    1.59    2.61
  -6   2 -10   -1.03    1.59
  -6  -2 -10    1.83    1.60
   6  -2  10    2.40    1.94
  -6   2 -11   50.34    4.33
  -6  -2 -11   50.51    4.01
   6  -2  11   39.09    3.49
  -6   2 -12    0.57    1.82
  -6  -2 -12    1.03    1.83
   6  -2  12    0.00    1.69
  -6   2 -13  113.77    8.09
  -6  -2 -13  127.92    7.90
  -6   2 -14   14.80    3.53
  -6  -2 -14   16.69    3.32
  -6   2 -15  121.14    9.57
  -6  -2 -15  123.74    9.15
  -6   2 -16    2.50    2.96
  -6  -2 -16    0.57    2.97
  -6   2 -17   44.95    6.15
  -6  -2 -17   40.84    5.93
   6   4   0  291.49   12.02
  -6   4   0  272.16   11.72
  -6  -4   0  269.94   11.68
   6  -4   0  307.18   11.53
   6   4   1   10.64    1.97
  -6   4  -1   10.89    1.70
  -6  -4  -1    7.72    1.50
   6  -4   1   10.93    1.69
   6   4   2  337.53   13.67
  -6   4  -2  330.61   13.74
  -6  -4  -2  308.28   12.43
  -6  -4  -2  348.72   13.79
   6  -4   2  333.13   13.96
   6   4   3    0.58    1.62
  -6   4  -3    3.18    1.36
  -6  -4  -3    1.15    1.72
  -6  -4  -3    2.94    0.34
  -6  -4  -3    2.93    1.24
   6  -4   3    4.43    1.93
   6   4   4  203.36    9.49
  -6   4  -4  186.87    9.10
  -6  -4  -4  189.70    8.84
  -6  -4  -4  192.10   10.06
   6  -4   4  191.50    9.38
   6   4   5  154.08    7.51
  -6   4  -5  150.56    7.75
  -6  -4  -5  137.47    7.11
  -6  -4  -5  142.87    8.37
   6  -4   5  158.61    8.61
   6   4   6  109.82    6.23
  -6   4  -6  104.55    6.28
  -6  -4  -6  114.42    6.31
  -6  -4  -6  107.72    6.79
   6  -4   6  104.92    6.80
   6   4   7    2.76    2.76
  -6   4  -7    0.80    1.60
  -6  -4  -7   -0.34    1.38
  -6  -4  -7    3.05    1.70
   6  -4   7    0.92    1.73
   6   4   8   55.22    4.95
  -6   4  -8   53.76    4.35
  -6  -4  -8   47.70    3.79
  -6  -4  -8   50.73    4.53
   6  -4   8   48.97    4.51
  -6   4  -9    3.55    2.63
  -6  -4  -9    3.10    1.84
  -6  -4  -9    3.55    1.03
  -6  -4  -9    1.47    2.49
  -6   4 -10   19.95    3.33
  -6  -4 -10   19.73    3.33
  -6  -4 -10   21.27    2.05
  -6   4 -11    1.72    1.84
  -6  -4 -11    3.78    2.41
  -6  -4 -11    6.77    1.13
  -6   4 -12   57.86    5.97
  -6  -4 -12   64.10    5.85
  -6  -4 -12   68.64    3.70
  -6   4 -13    0.23    2.30
  -6  -4 -13    0.92    3.44
  -6   4 -14   49.28    5.86
  -6  -4 -14   59.24    6.76
  -6   4 -15    1.61    2.87
  -6  -4 -15   -0.46    3.21
  -6   4 -16   36.88    6.44
  -6  -4 -16   39.14    5.84
  -6   6   0   29.06    3.08
  -6   6   0   21.23    2.35
  -6  -6   0   20.60    2.66
  -6  -6   0   24.91    3.34
  -6  -6   0   19.77    2.29
   6  -6   0   17.24    3.16
   6   6   1   53.58    4.39
  -6   6  -1   47.12    3.98
  -6   6  -1   48.50    2.91
  -6  -6  -1   51.61    4.27
  -6  -6  -1   54.24    3.76
   6  -6   1   41.61    4.51
   6   6   2    3.12    2.54
  -6   6  -2    0.45    1.59
  -6  -6  -2    1.50    1.61
  -6  -6  -2    2.73    1.71
   6  -6   2    4.41    2.49
   6   6   3  171.28    9.85
  -6   6  -3  163.33    8.54
  -6  -6  -3  155.64    8.39
  -6  -6  -3  156.41   10.00
   6  -6   3  155.31    8.77
   6   6   4   13.32    3.59
  -6   6  -4    5.69    2.16
  -6  -6  -4    7.68    2.29
  -6  -6  -4    3.07    2.38
  -6   6  -5   64.87    5.36
  -6  -6  -5   75.19    5.15
  -6  -6  -5   51.88    5.11
  -6   6  -6    0.80    2.74
  -6  -6  -6    5.03    2.74
  -6  -6  -6    2.38    2.61
  -6   6  -7  118.49    7.22
  -6  -6  -7  101.54    7.43
  -6  -6  -7   98.63    7.16
  -6   6  -8   19.16    3.79
  -6  -6  -8   14.38    3.08
  -6   6  -9   33.70    4.72
  -6  -6  -9   31.04    4.22
  -6   6 -10   34.23    4.84
  -6  -6 -10   32.64    4.34
  -6   6 -11   71.60    7.40
  -6  -6 -11   66.99    6.74
  -6   6 -12   13.19    3.82
  -6  -6 -12   30.93    5.48
  -6   6 -13   53.40    7.30
  -6  -6 -13   39.83    5.71
  -6   6 -14    5.33    3.94
  -6  -6 -14    0.68    3.77
  -6   8   0   44.08    4.00
  -6  -8   0   34.87    4.73
  -6  -8   0   33.13    3.33
   6  -8   0   32.00    4.78
  -6   8  -1    7.97    1.88
  -6  -8  -1    6.23    2.65
   6  -8   1    8.31    3.53
  -6   8  -2   75.73    7.06
  -6   8  -2   84.26    5.43
  -6  -8  -2   64.90    6.22
  -6   8  -3   25.30    3.99
  -6   8  -3   32.64    2.98
  -6  -8  -3   29.51    4.36
  -6   8  -4   32.40    5.36
  -6   8  -4   37.05    3.43
  -6  -8  -4   34.03    4.93
  -6   8  -5   25.25    4.91
  -6   8  -5   20.86    2.65
  -6  -8  -5   15.21    4.23
  -6   8  -6   27.93    4.81
  -6   8  -6   30.21    3.33
  -6  -8  -6   25.00    4.22
  -6   8  -7   20.43    5.39
  -6  -8  -7   19.72    5.13
  -6   8  -8   40.96    5.99
  -6  -8  -8   41.89    6.26
  -6   8  -9   -0.12    3.11
  -6  -8  -9    4.78    3.30
  -6   8 -10    3.70    4.97
  -6  -8 -10    1.14    3.64
  -6 -10   0    2.30    3.68
   6 -10   0    8.18    3.64
  -6 -10  -1   18.03    4.48
   6 -10   1   13.30    5.34
   6  10   2    8.26    5.62
   7   1   0  248.90    9.91
   7   1   0  259.97   10.14
  -7   1   0  245.95    9.43
  -7   1   0  229.03   10.25
  -7  -1   0  250.05   10.08
  -7  -1   0  241.55    8.92
  -7  -1   0  249.45    9.40
   7  -1   0  245.72    9.55
   7  -1   0  229.87    9.64
   7  -1   0  248.26   10.06
   7   1   1   10.65    1.13
   7   1   1    6.94    1.04
  -7   1  -1   10.56    1.14
  -7  -1  -1    9.38    1.14
  -7  -1  -1   10.99    1.14
   7  -1   1   10.20    1.25
   7  -1   1   14.45    1.58
   7   1   2   31.43    2.26
  -7   1  -2   24.31    2.16
  -7  -1  -2   27.22    2.06
  -7  -1  -2   30.97    2.06
   7  -1   2   31.74    2.27
   7  -1   2   30.94    2.37
   7   1   3  110.61    5.09
   7   1   3  102.52    4.66
  -7   1  -3  110.35    5.35
  -7  -1  -3  108.51    5.27
  -7  -1  -3  112.29    4.68
   7  -1   3  105.51    5.00
   7  -1   3  118.75    5.54
   7   1   4  116.38    5.65
   7   1   4  102.89    5.13
  -7   1  -4  107.09    6.03
  -7  -1  -4  113.31    5.61
  -7  -1  -4  113.87    5.12
   7  -1   4  103.34    5.00
   7  -1   4  112.39    5.42
   7   1   5    4.62    1.47
   7   1   5    5.94    0.93
  -7   1  -5    4.78    1.59
  -7  -1  -5    7.09    1.49
  -7  -1  -5    6.57    1.25
   7  -1   5    6.80    1.47
   7  -1   5    5.87    1.24
   7   1   6  130.74    6.66
  -7   1  -6  132.15    6.72
  -7  -1  -6  132.05    6.75
  -7  -1  -6  124.22    5.54
   7  -1   6  130.52    6.47
   7  -1   6  128.79    6.21
   7   1   7  107.08    5.87
  -7   1  -7   97.02    5.35
  -7  -1  -7  105.06    5.27
  -7  -1  -7   93.78    4.86
   7  -1   7  112.28    6.35
   7  -1   7   93.83    4.63
   7   1   8   10.03    2.14
  -7   1  -8    9.67    2.05
  -7  -1  -8    6.17    2.06
   7  -1   8    9.29    2.04
   7  -1   8   10.04    1.47
   7   1   9  159.24    8.81
  -7   1  -9  153.80    7.75
  -7  -1  -9  173.02    8.70
   7  -1   9  142.91    8.96
   7  -1   9  162.78    7.47
   7   1  10   61.83    5.64
  -7   1 -10   56.09    4.78
  -7  -1 -10   61.35    4.69
   7  -1  10   56.45    4.88
   7  -1  10   63.17    3.85
  -7   1 -11  199.65   10.71
  -7  -1 -11  188.81   10.52
   7  -1  11  186.11    8.28
  -7   1 -12   85.20    5.92
  -7  -1 -12   86.55    6.28
   7  -1  12   87.79    5.90
  -7   1 -13   35.49    4.55
  -7  -1 -13   42.91    4.57
   7  -1  13   37.99    3.18
  -7   1 -14   19.56    3.98
  -7  -1 -14   26.35    5.02
  -7   1 -15   11.26    3.98
  -7  -1 -15   12.43    3.31
  -7   1 -16   72.07    7.85
  -7  -1 -16   63.92    7.64
  -7   1 -17   26.25    6.25
  -7  -1 -17   29.72    5.58
   7   3   0    2.31    0.92
  -7   3   0   -0.57    0.79
  -7  -3   0    1.84    0.92
   7  -3   0    0.67    0.90
   7   3   1   11.78    1.73
  -7   3  -1    7.93    1.59
  -7  -3  -1   11.03    1.72
  -7  -3  -1   10.89    0.80
   7  -3   1    8.01    1.47
   7   3   2  612.87   21.95
  -7   3  -2  575.46   22.48
  -7  -3  -2  586.03   20.47
  -7  -3  -2  530.44   19.99
   7  -3   2  606.17   22.21
   7   3   3   51.15    3.57
  -7   3  -3   49.16    3.63
  -7  -3  -3   42.95    2.99
   7  -3   3   40.88    3.31
   7   3   4  576.42   21.88
  -7   3  -4  541.26   21.30
  -7  -3  -4  539.85   20.47
   7  -3   4  549.17   21.46
   7   3   5   19.05    2.41
  -7   3  -5   24.03    2.39
  -7  -3  -5   20.90    2.53
   7  -3   5   22.10    2.29
   7   3   6  214.33   11.01
  -7   3  -6  216.51   10.05
  -7  -3  -6  221.47   10.00
   7  -3   6  232.67   11.39
   7   3   7    8.81    2.63
  -7   3  -7    4.56    1.48
  -7  -3  -7    8.62    2.41
  -7  -3  -7    4.69    0.92
   7  -3   7    1.26    1.61
   7  -3   7    3.25    1.46
   7   3   8  126.77    7.77
  -7   3  -8  128.94    7.43
  -7  -3  -8  135.67    7.13
  -7  -3  -8  134.24    6.39
   7  -3   8  131.85    8.18
   7  -3   8  117.01    8.07
   7   3   9  147.06    9.25
  -7   3  -9  154.03    9.16
  -7  -3  -9  157.02    8.39
  -7  -3  -9  169.14    7.82
  -7  -3  -9  154.42   11.77
   7  -3   9  141.46    9.33
   7  -3   9  156.20    8.18
  -7   3 -10   65.73    5.83
  -7  -3 -10   69.48    4.83
  -7  -3 -10   78.42    4.39
   7  -3  10   52.51    4.69
  -7   3 -11  101.64    6.87
  -7  -3 -11   94.60    7.01
  -7  -3 -11   94.69    5.17
   7  -3  11   82.52    6.59
  -7   3 -12  119.38    8.82
  -7  -3 -12  127.27    8.04
   7  -3  12  101.83    7.16
  -7   3 -13    6.06    2.86
  -7  -3 -13    3.67    2.64
  -7   3 -14   39.91    5.26
  -7  -3 -14   48.15    5.96
  -7   3 -15   11.09    3.54
  -7  -3 -15   13.52    3.89
  -7   3 -16   67.56    7.89
  -7  -3 -16   91.68    9.50
   7   5   0  151.07    7.85
  -7   5   0  139.75    7.06
  -7  -5   0  153.73    7.51
  -7  -5   0  152.29    7.00
   7  -5   0  162.25    9.11
   7   5   1   66.56    4.28
  -7   5  -1   62.36    4.55
  -7  -5  -1   72.80    4.73
  -7  -5  -1   71.46    4.40
   7  -5   1   81.41    5.30
   7   5   2    2.20    1.62
  -7   5  -2   -0.11    1.36
  -7  -5  -2    3.10    1.49
  -7  -5  -2    0.90    1.13
   7  -5   2    2.03    1.58
   7   5   3   48.04    4.05
  -7   5  -3   47.62    3.87
  -7  -5  -3   51.63    4.25
  -7  -5  -3   54.57    2.39
  -7  -5  -3   57.64    4.40
   7  -5   3   53.94    4.31
   7   5   4   44.69    4.17
  -7   5  -4   40.29    3.76
  -7  -5  -4   46.42    3.78
  -7  -5  -4   40.63    3.61
   7  -5   4   42.57    4.10
   7   5   5  158.57    9.73
  -7   5  -5  145.26    7.99
  -7  -5  -5  151.30    7.11
  -7  -5  -5  139.05    8.14
   7  -5   5  138.35    8.60
   7   5   6    0.69    1.97
  -7   5  -6   -0.91    2.29
  -7  -5  -6   -0.80    2.18
  -7  -5  -6   -0.79    1.70
  -7   5  -7  110.71    6.65
  -7  -5  -7   98.69    6.53
  -7  -5  -7   86.91    7.13
  -7   5  -8    4.82    2.18
  -7  -5  -8    7.56    2.18
  -7   5  -9   27.81    3.79
  -7  -5  -9   34.12    4.01
  -7   5 -10    9.21    3.57
  -7  -5 -10    5.61    3.44
  -7  -5 -10   10.73    1.94
  -7   5 -11   66.03    6.58
  -7  -5 -11   54.75    5.50
  -7  -5 -11   70.04    4.09
  -7   5 -12    1.38    2.77
  -7  -5 -12   -2.06    2.52
  -7   5 -13   73.19    8.43
  -7  -5 -13   84.06    9.28
  -7   5 -14    6.12    4.97
  -7  -5 -14   -0.34    3.21
  -7   7   0   71.36    5.58
  -7   7   0   80.98    5.23
  -7  -7   0   74.52    5.66
  -7  -7   0   75.19    4.70
  -7   7  -1   -2.84    2.50
  -7   7  -1    4.66    1.33
  -7  -7  -1    1.27    2.77
  -7  -7  -1    0.11    1.26
  -7   7  -2   26.86    3.42
  -7   7  -2   34.80    3.12
  -7  -7  -2   22.66    3.34
  -7  -7  -2   30.18    3.30
  -7   7  -3    2.73    2.85
  -7   7  -3    0.33    1.67
  -7  -7  -3   -0.46    1.95
  -7  -7  -3    2.05    2.39
  -7   7  -4  115.88    8.45
  -7  -7  -4   98.86    7.91
  -7   7  -5   36.22    4.23
  -7  -7  -5   40.72    4.69
  -7   7  -6   73.30    6.19
  -7  -7  -6   69.90    6.63
  -7   7  -7   -0.46    2.53
  -7  -7  -7    0.80    2.51
  -7   7  -8   81.26    7.95
  -7  -7  -8   75.37    7.42
  -7   7  -9   -0.35    2.65
  -7  -7  -9    1.60    2.74
  -7   7 -10   66.86    7.53
  -7  -7 -10   62.55    7.86
  -7   7 -11    1.62    4.64
  -7  -7 -11    1.59    3.42
  -7   7 -12   27.53    5.58
  -7  -7 -12   19.25    4.67
  -7   9   0    4.54    2.66
  -7  -9   0    6.68    4.38
   7  -9   0    2.50    3.07
  -7   9  -1   50.74    4.97
  -7  -9  -1   35.89    5.75
   7  -9   1   44.59    5.58
  -7   9  -2    5.39    2.42
  -7  -9  -2    0.92    2.87
   7  -9   2   -0.46    2.62
   7   9   3   24.19    5.05
  -7   9  -4    1.60    4.45
  -7  -9  -4    1.83    3.20
  -7   9  -5   72.55    8.01
  -7  -9  -5   65.82    8.34
  -7   9  -6    4.13    5.05
  -7  -9  -6    1.94    3.76
   8   0   0 1721.37   57.98
   8   0   0 1749.24   61.47
   8   0   0 1747.27   58.90
  -8   0   0 1745.02   58.50
  -8   0   0 1737.48   60.28
   8   0   1   -0.79    0.67
   8   0   1   -0.35    0.81
   8   0   1    0.79    0.79
  -8   0  -1   -0.23    0.68
  -8   0  -1    1.02    1.70
   8   0   2    5.61    1.12
   8   0   2    2.79    0.93
   8   0   2    1.12    0.90
  -8   0  -2    0.91    1.14
  -8   0  -2    4.42    1.02
   8   0   3   -1.35    1.12
   8   0   3    0.00    0.70
   8   0   3   -1.01    1.01
  -8   0  -3    0.68    1.25
  -8   0  -3    0.57    0.68
   8   0   4    3.82    1.24
   8   0   4    6.07    1.12
  -8   0  -4    4.33    1.48
  -8   0  -4    5.67    1.13
   8   0   5    2.02    1.69
   8   0   5    0.45    0.79
  -8   0  -5   -0.68    1.03
   8   0   6  200.31    8.68
   8   0   6  180.97    8.68
  -8   0  -6  201.89    9.25
   8   0   7    2.03    2.03
   8   0   7    0.45    0.90
  -8   0  -7   -0.57    1.82
   8   0   8  312.88   14.45
  -8   0  -8  316.13   14.04
   8   0   9   -0.79    1.80
  -8   0  -9   -2.05    1.48
   8   0  10  396.58   17.70
   8   0  11   -1.82    2.62
   8   0  12  352.38   17.11
   8   0  13   -3.30    3.08
   8   0  14    6.15    2.85
   8   0  15    0.57    2.73
   8   0  16   -3.75    4.10
   8   0  17   -1.48    3.07
   8   2   0    6.33    1.04
  -8   2   0    3.62    0.91
  -8  -2   0    2.07    0.80
  -8  -2   0    3.44    0.69
   8  -2   0    2.26    1.02
   8  -2   0    1.59    1.14
   8   2   1  288.72   11.94
  -8   2  -1  307.07   11.93
  -8  -2  -1  298.72   11.26
  -8  -2  -1  295.77   11.48
   8  -2   1  307.50   11.85
   8  -2   1  311.99   12.10
   8   2   2   56.38    3.43
  -8   2  -2   55.18    3.75
  -8  -2  -2   57.29    3.45
   8  -2   2   58.60    3.31
   8  -2   2   56.55    3.53
   8   2   3  721.48   24.68
   8   2   3  670.40   23.71
  -8   2  -3  670.63   26.42
  -8  -2  -3  692.88   24.84
  -8  -2  -3  702.28   25.06
   8  -2   3  694.32   25.63
   8  -2   3  667.67   24.25
   8   2   4  339.89   14.36
   8   2   4  331.76   12.15
  -8   2  -4  336.97   13.79
  -8  -2  -4  354.65   13.68
  -8  -2  -4  326.33   12.62
   8  -2   4  356.89   13.28
   8  -2   4  320.19   12.95
   8   2   5 1082.63   39.05
   8   2   5  996.27   35.11
  -8   2  -5 1070.67   38.01
  -8  -2  -5 1082.63   38.76
  -8  -2  -5 1045.37   41.08
   8  -2   5 1091.46   39.19
   8  -2   5 1029.96   37.66
   8   2   6   -0.45    1.36
   8   2   6    1.86    0.47
  -8   2  -6    1.37    1.37
  -8  -2  -6    2.30    1.61
  -8  -2  -6    3.99    1.25
   8  -2   6   -0.91    1.37
   8  -2   6    0.79    1.24
   8   2   7  278.13   13.17
   8   2   7  259.54   10.51
  -8   2  -7  282.56   11.31
  -8  -2  -7  269.97   12.30
  -8  -2  -7  287.08   11.12
   8  -2   7  264.40   12.13
   8  -2   7  267.81   12.20
   8   2   8    2.72    2.61
   8   2   8    6.53    1.05
  -8   2  -8    2.85    1.71
  -8  -2  -8    2.41    2.52
  -8  -2  -8    7.79    1.47
   8  -2   8    4.22    2.05
   8  -2   8    2.70    1.35
   8   2   9  213.09   10.66
   8   2   9  212.04    7.94
  -8   2  -9  214.51   10.17
  -8  -2  -9  238.53   10.57
  -8  -2  -9  234.61   10.26
   8  -2   9  206.67   11.66
   8  -2   9  216.29   11.17
   8   2  10    1.05    0.70
  -8   2 -10    0.23    1.82
  -8  -2 -10   -1.15    2.52
   8  -2  10   -0.56    1.13
   8   2  11  156.41    8.48
  -8   2 -11  166.65    9.82
  -8  -2 -11  156.84    9.64
   8  -2  11  153.22    8.70
  -8   2 -12    7.52    2.85
  -8  -2 -12   10.08    3.09
   8  -2  12   13.78    2.82
  -8   2 -13   85.82    8.10
  -8  -2 -13   90.14    7.68
  -8   2 -14    2.17    2.85
  -8  -2 -14   -2.06    2.40
  -8   2 -15   34.98    5.47
  -8  -2 -15   35.11    5.15
  -8   2 -16    9.11    5.13
  -8  -2 -16    8.23    4.00
   8   4   0  169.94    7.74
  -8   4   0  163.04    7.04
  -8  -4   0  153.26    6.80
   8  -4   0  152.14    7.31
   8   4   1  193.70    8.91
  -8   4  -1  198.36    8.52
  -8  -4  -1  177.72    7.94
  -8  -4  -1  180.79    6.78
   8  -4   1  194.96    9.48
   8   4   2  238.52   10.88
  -8   4  -2  225.15   10.45
  -8  -4  -2  224.28   10.23
  -8  -4  -2  214.61    7.97
   8  -4   2  228.88   10.21
   8   4   3  104.60    6.36
  -8   4  -3   90.23    5.34
  -8  -4  -3  101.31    5.40
   8  -4   3   97.66    5.81
   8   4   4  241.58   11.67
  -8   4  -4  227.21   10.94
  -8  -4  -4  254.36   10.69
   8  -4   4  234.35   12.70
   8   4   5   55.36    4.50
  -8   4  -5   54.05    4.22
  -8  -4  -5   50.03    4.25
   8  -4   5   48.65    4.47
   8   4   6  149.03    9.22
  -8   4  -6  137.08    8.23
  -8  -4  -6  126.71    7.35
   8  -4   6  136.74    7.95
   8   4   7    6.56    2.30
  -8   4  -7    5.72    2.06
  -8  -4  -7    3.44    1.84
  -8  -4  -7    4.86    2.15
   8  -4   7    4.60    2.07
  -8   4  -8   53.04    4.59
  -8  -4  -8   67.17    5.17
  -8  -4  -8   58.97    3.90
   8  -4   8   56.28    4.46
  -8   4  -9  107.57    7.35
  -8  -4  -9  106.92    7.24
  -8  -4  -9  107.28    6.50
   8  -4   9   92.10    7.23
  -8   4 -10  118.44    8.16
  -8  -4 -10  119.67    8.62
  -8  -4 -10  127.21    7.48
  -8   4 -11    5.51    3.33
  -8  -4 -11    4.36    2.41
  -8  -4 -11    2.36    1.24
  -8   4 -12   74.45    6.79
  -8  -4 -12   76.70    7.12
  -8   4 -13   32.41    5.06
  -8  -4 -13   19.86    4.25
  -8   4 -14   29.54    5.17
  -8  -4 -14   20.54    4.82
  -8   4 -15   22.29    5.29
  -8  -4 -15   20.64    5.62
   8   6   0   79.45    5.54
  -8   6   0   78.57    5.23
  -8   6   0   80.16    4.49
  -8  -6   0   70.72    4.62
  -8  -6   0   76.09    4.30
   8  -6   0   81.22    5.83
   8   6   1  131.19    8.32
  -8   6  -1  123.57    7.28
  -8  -6  -1  121.90    6.91
  -8  -6  -1  130.56    7.13
   8  -6   1  125.16    7.88
   8   6   2   53.42    5.32
  -8   6  -2   41.96    4.10
  -8  -6  -2   41.93    4.14
  -8   6  -3   91.31    5.81
  -8  -6  -3   79.58    6.20
  -8  -6  -3   90.20    3.97
  -8  -6  -3   84.46    5.88
  -8   6  -4   61.70    5.59
  -8  -6  -4   62.30    4.93
  -8  -6  -4   54.78    5.20
  -8   6  -5   22.28    3.89
  -8  -6  -5   26.89    3.78
  -8  -6  -5   15.82    3.05
  -8   6  -6    3.89    3.09
  -8  -6  -6    6.18    2.52
  -8  -6  -6    2.83    2.38
  -8   6  -7   74.63    7.01
  -8  -6  -7   61.16    5.95
  -8   6  -8   58.34    5.99
  -8  -6  -8   58.98    6.29
  -8   6  -9   46.13    5.65
  -8  -6  -9   40.01    5.60
  -8   6 -10   33.62    5.09
  -8  -6 -10   25.38    4.57
  -8   6 -11   51.85    6.37
  -8  -6 -11   40.24    5.26
  -8   6 -12    3.71    3.59
  -8  -6 -12    0.91    4.12
  -8   6 -13    0.23    3.25
  -8  -6 -13    6.74    4.12
  -8   8   0    3.98    1.77
  -8  -8   0    1.38    3.69
   8  -8   0    2.73    3.41
  -8   8  -1   18.54    3.87
  -8   8  -1   26.37    3.20
  -8  -8  -1   24.63    4.14
  -8   8  -2   68.33    6.72
  -8   8  -2   79.59    5.76
  -8  -8  -2   74.78    6.90
  -8   8  -3   40.37    5.82
  -8   8  -3   61.04    4.77
  -8  -8  -3   58.36    6.31
  -8   8  -4   34.16    5.71
  -8   8  -4   41.04    3.78
  -8  -8  -4   35.37    5.72
  -8   8  -5   27.25    5.38
  -8   8  -5   27.40    3.46
  -8  -8  -5   29.14    4.92
  -8   8  -6   12.86    4.71
  -8   8  -6   14.89    2.58
  -8  -8  -6   11.30    3.77
  -8   8  -7   13.58    4.14
  -8  -8  -7    3.42    3.65
  -8   8  -8   14.78    4.62
  -8  -8  -8   24.72    4.90
  -8   8  -9    3.24    3.70
  -8  -8  -9    8.42    3.87
   9   1   0    7.82    1.36
   9   1   0    7.38    1.27
  -9   1   0    5.22    1.25
  -9   1   0    7.28    1.36
  -9  -1   0    2.97    1.03
  -9  -1   0    5.91    1.02
  -9  -1   0    6.53    1.26
   9  -1   0    6.33    1.13
   9  -1   0    6.62    1.28
   9  -1   0    6.42    1.24
   9   1   1  980.71   33.74
   9   1   1  933.40   33.47
  -9   1  -1  977.46   33.81
  -9   1  -1  985.32   35.34
  -9  -1  -1  966.86   33.93
  -9  -1  -1  963.86   34.48
   9  -1   1 1000.27   33.38
   9  -1   1  941.21   33.28
   9  -1   1  922.31   34.00
   9   1   2  280.22   11.52
   9   1   2  290.69   11.39
  -9   1  -2  289.14   11.50
  -9  -1  -2  281.11   11.12
  -9  -1  -2  278.91   11.43
   9  -1   2  266.51   10.43
   9  -1   2  280.66   11.93
   9  -1   2  276.60   11.07
   9   1   3  232.84    9.71
   9   1   3  224.22    9.09
  -9   1  -3  234.93   10.25
  -9  -1  -3  230.49   10.08
  -9  -1  -3  242.05    9.81
   9  -1   3  251.59   10.21
   9  -1   3  227.39    9.94
   9   1   4   24.99    2.48
   9   1   4   20.18    1.75
  -9   1  -4   18.77    2.16
  -9  -1  -4   18.88    2.52
  -9  -1  -4   22.50    2.05
   9  -1   4   18.43    2.38
   9  -1   4   20.62    2.14
   9   1   5  209.03    9.92
   9   1   5  202.86    8.30
  -9   1  -5  210.76    8.78
  -9  -1  -5  214.64    9.28
  -9  -1  -5  206.52    8.51
   9  -1   5  200.43   10.65
   9  -1   5  206.00    8.92
   9   1   6  210.28    9.58
   9   1   6  204.42    9.35
  -9   1  -6  199.78    9.24
  -9  -1  -6  211.56    9.17
  -9  -1  -6  218.97   10.19
   9  -1   6  212.69   10.77
   9  -1   6  200.52    9.60
   9   1   7  171.48    8.79
   9   1   7  177.80    8.52
  -9   1  -7  175.11    8.21
  -9  -1  -7  170.25    8.36
  -9  -1  -7  184.04    7.35
   9  -1   7  167.48    8.84
   9  -1   7  173.65    8.92
   9   1   8  355.82   15.91
  -9   1  -8  358.13   15.41
  -9  -1  -8  361.98   15.47
   9  -1   8  336.77   16.22
   9  -1   8  346.38   16.39
  -9   1  -9  313.74   14.83
  -9  -1  -9  300.38   14.66
   9  -1   9  306.58   14.26
  -9   1 -10   12.30    2.62
  -9  -1 -10    5.60    2.29
   9  -1  10    5.54    1.47
  -9   1 -11   17.88    3.99
  -9  -1 -11   22.07    3.66
   9  -1  11   20.48    2.60
  -9   1 -12    1.71    2.39
  -9  -1 -12    2.63    2.63
  -9   1 -13   42.81    5.81
  -9  -1 -13   43.18    5.48
  -9   1 -14   57.71    6.49
  -9  -1 -14   54.69    6.05
  -9   1 -15   -1.02    2.84
  -9  -1 -15    7.30    4.45
  -9   1 -16   11.03    4.32
  -9  -1 -16    4.33    3.31
   9   3   0  270.72   10.86
  -9   3   0  253.11   10.67
  -9  -3   0  238.93    9.77
  -9  -3   0  248.04    9.76
   9  -3   0  249.72   10.28
   9  -3   0  242.84    9.90
   9   3   1   28.84    2.42
  -9   3  -1   25.17    2.49
  -9  -3  -1   25.95    2.18
  -9  -3  -1   25.26    1.82
   9  -3   1   33.48    2.72
   9  -3   1   22.50    2.63
   9   3   2  661.37   24.79
  -9   3  -2  611.10   23.88
  -9  -3  -2  598.44   22.08
  -9  -3  -2  588.62   21.07
   9  -3   2  644.02   24.19
   9  -3   2  622.37   24.53
   9   3   3  124.16    6.21
  -9   3  -3  110.97    6.14
  -9  -3  -3  110.74    5.86
   9  -3   3  114.72    6.28
   9  -3   3  127.81    6.05
   9   3   4  421.28   17.81
  -9   3  -4  406.02   17.22
  -9  -3  -4  438.94   16.80
   9  -3   4  452.46   17.79
   9  -3   4  408.26   16.97
   9   3   5    0.80    1.49
  -9   3  -5   -1.48    1.25
  -9  -3  -5    1.72    1.49
  -9  -3  -5    0.46    1.38
   9  -3   5   -0.23    1.37
   9  -3   5    0.34    1.35
   9   3   6  111.90    6.98
  -9   3  -6  108.76    6.40
  -9  -3  -6   93.23    6.21
  -9  -3  -6  117.91    5.51
   9  -3   6  104.60    7.00
   9  -3   6  108.58    6.43
   9   3   7   44.28    4.57
  -9   3  -7   57.56    4.69
  -9  -3  -7   57.02    4.14
  -9  -3  -7   54.01    3.77
   9  -3   7   57.48    4.39
  -9   3  -8   26.06    3.89
  -9  -3  -8   25.98    3.33
  -9  -3  -8   27.84    2.39
   9  -3   8   27.35    3.36
  -9   3  -9   42.76    4.12
  -9  -3  -9   41.84    4.02
  -9  -3  -9   58.87    3.28
   9  -3   9   33.03    3.81
  -9   3 -10   62.10    5.38
  -9  -3 -10   67.12    5.75
  -9  -3 -10   78.48    4.50
   9  -3  10   61.69    5.27
  -9   3 -11   10.30    2.86
  -9  -3 -11   12.52    3.22
  -9  -3 -11   18.85    2.02
  -9   3 -12   25.97    4.23
  -9  -3 -12   29.52    4.82
  -9   3 -13    3.55    2.75
  -9  -3 -13   -0.11    4.13
  -9   3 -14   59.36    6.98
  -9  -3 -14   53.00    7.00
  -9   3 -15    6.75    4.00
  -9  -3 -15    7.80    3.78
   9   5   0   -1.96    1.96
  -9   5   0    1.02    1.36
  -9  -5   0    1.15    1.15
   9  -5   0    1.56    1.56
   9   5   1  260.85   12.03
  -9   5  -1  258.90   11.60
  -9  -5  -1  238.98   10.46
  -9  -5  -1  255.93   10.11
   9  -5   1  237.27   11.82
   9   5   2   13.30    2.55
  -9   5  -2   18.75    2.73
  -9  -5  -2    9.75    2.18
  -9  -5  -2   12.86    1.14
   9  -5   2   11.15    2.48
   9   5   3  178.25   10.89
  -9   5  -3  182.56    9.68
  -9  -5  -3  169.54    8.84
  -9  -5  -3  177.42   11.16
   9  -5   3  187.43   10.57
   9   5   4    8.68    2.31
  -9   5  -4   13.46    2.17
  -9  -5  -4   11.46    2.52
  -9  -5  -4   11.83    2.93
   9  -5   4   20.13    3.19
  -9   5  -5  143.17    8.46
  -9  -5  -5  122.72    7.34
  -9  -5  -5  126.35    8.35
  -9   5  -6    6.64    3.09
  -9  -5  -6    2.41    2.06
  -9  -5  -6    3.61    2.26
  -9   5  -7   95.22    7.01
  -9  -5  -7   86.65    6.54
  -9   5  -8   34.02    4.14
  -9  -5  -8   35.20    4.24
  -9   5  -9   70.21    6.57
  -9  -5  -9   69.03    6.42
  -9  -5  -9   72.21    5.49
  -9   5 -10    1.27    2.65
  -9  -5 -10    0.57    3.56
  -9  -5 -10    7.05    2.16
  -9   5 -11   23.19    4.50
  -9  -5 -11   19.84    4.13
  -9   5 -12    4.50    3.46
  -9  -5 -12    1.38    3.10
  -9   5 -13   12.71    5.20
  -9  -5 -13    9.63    4.13
  -9   7   0  174.59   10.01
  -9   7   0  180.96    8.06
  -9  -7   0  172.56    9.46
  -9  -7   0  175.18   10.00
  -9   7  -1   -4.66    2.05
  -9   7  -1    1.34    1.45
  -9  -7  -1    4.48    2.30
  -9  -7  -1   -0.23    1.36
  -9   7  -2   71.39    6.49
  -9  -7  -2   54.51    5.05
  -9  -7  -2   65.04    4.47
  -9   7  -3    8.67    2.85
  -9  -7  -3    9.28    2.86
  -9   7  -4  100.78    6.98
  -9  -7  -4  102.98    8.24
  -9   7  -5    0.34    2.63
  -9  -7  -5    1.26    2.51
  -9   7  -6   16.19    3.79
  -9  -7  -6   10.85    3.54
  -9   7  -7   -7.37    3.91
  -9  -7  -7   -0.34    2.63
  -9   7  -8   22.51    4.73
  -9  -7  -8   16.55    3.88
   9   7   9    2.20    3.36
  -9   7 -10   39.20    7.08
  -9  -7 -10   39.02    6.96
  -9   9   0   -3.63    2.75
  -9  -9   0   -4.60    3.11
   9  -9   0    5.23    3.18
  -9   9  -1   16.69    2.86
  -9  -9  -1    6.89    3.56
   9  -9   1   15.70    3.87
  -9   9  -2   14.04    3.07
  -9  -9  -2    8.94    3.56
   9  -9   2    7.86    3.87
  -9   9  -3   32.07    6.28
  -9  -9  -3   19.47    4.47
  -9   9  -4    4.00    5.15
  -9  -9  -4    2.63    4.92
  -9   9  -5   -3.44    5.39
  -9  -9  -5    5.37    3.77
  10   0   0  764.80   26.42
  10   0   0  758.02   27.06
 -10   0   0  754.36   27.02
 -10   0   0  798.17   27.84
  10   0   1    1.01    0.90
  10   0   1   -0.47    1.16
  10   0   1    0.00    0.90
 -10   0  -1   -0.80    1.14
 -10   0  -1   -1.02    0.91
  10   0   2  709.90   25.43
  10   0   2  742.77   28.61
  10   0   2  711.15   25.77
 -10   0  -2  750.21   26.60
 -10   0  -2  727.39   26.28
  10   0   3   -0.22    1.01
  10   0   3   -1.87    1.17
  10   0   3    0.67    1.01
 -10   0  -3    0.11    1.03
 -10   0  -3    0.45    1.25
  10   0   4   72.99    4.50
  10   0   4   76.28    4.21
 -10   0  -4   79.67    4.68
 -10   0  -4   76.41    4.20
  10   0   5   -2.70    1.69
  10   0   5   -0.47    0.93
 -10   0  -5    0.91    1.25
 -10   0  -5   -0.79    0.79
  10   0   6  318.00   14.31
 -10   0  -6  327.98   13.94
  10   0   7    0.79    2.25
 -10   0  -7   -0.23    1.48
  10   0   8  458.86   21.88
 -10   0  -8  476.46   19.09
  10   0   9    1.94    2.40
  10   0  10  398.42   18.28
  10   0  11    5.25    3.31
  10   0  12   53.93    5.82
  10   0  13   -3.19    3.53
  10   0  14   72.47    8.09
  10   0  15    4.10    3.53
  10   2   0  141.12    6.31
 -10   2   0  114.58    6.47
 -10  -2   0  127.95    5.86
 -10  -2   0  134.53    6.05
  10  -2   0  125.64    6.25
  10  -2   0  136.51    6.54
  10  -2   0  122.16    5.80
  10   2   1  349.44   13.85
 -10   2  -1  312.96   13.41
 -10  -2  -1  335.73   12.87
 -10  -2  -1  342.02   13.61
 -10  -2  -1  346.83   13.91
  10  -2   1  332.97   13.11
  10  -2   1  356.78   14.18
  10  -2   1  345.17   13.98
  10   2   2   43.34    3.19
 -10   2  -2   33.63    3.07
 -10  -2  -2   34.21    2.76
  10  -2   2   42.97    2.85
  10  -2   2   31.94    3.17
  10   2   3  200.11    9.00
  10   2   3  201.81    8.28
 -10   2  -3  194.02    9.90
 -10  -2  -3  195.30    9.08
 -10  -2  -3  197.13    8.72
  10  -2   3  220.68    9.47
  10  -2   3  197.73    8.85
  10   2   4   44.28    4.09
  10   2   4   42.45    2.65
 -10   2  -4   43.14    3.19
 -10  -2  -4   40.19    3.56
 -10  -2  -4   35.25    2.75
  10  -2   4   46.78    3.65
  10  -2   4   39.55    3.05
  10   2   5  387.96   18.96
  10   2   5  381.32   16.46
 -10   2  -5  416.74   15.87
 -10  -2  -5  418.45   16.22
 -10  -2  -5  392.79   14.97
  10  -2   5  418.61   17.93
  10  -2   5  367.71   16.75
  10   2   6  115.40    6.80
  10   2   6  113.19    5.81
 -10   2  -6  116.91    6.39
 -10  -2  -6  121.61    6.55
 -10  -2  -6  129.96    6.26
  10  -2   6  130.61    7.53
  10  -2   6  119.75    7.00
  10   2   7   67.11    5.44
  10   2   7   80.61    4.66
 -10   2  -7   73.75    5.13
 -10  -2  -7   87.84    5.52
 -10  -2  -7   84.03    4.65
  10  -2   7   81.10    5.59
  10  -2   7   72.35    5.42
  10   2   8    0.70    0.93
 -10   2  -8    2.39    2.51
 -10  -2  -8   -0.11    1.61
 -10  -2  -8    1.35    0.90
  10  -2   8    0.34    1.35
  10   2   9   14.09    1.63
 -10   2  -9   16.19    3.54
 -10  -2  -9   14.12    2.75
 -10  -2  -9   23.42    2.14
  10  -2   9   14.77    2.26
  10   2  10    6.28    1.40
 -10   2 -10    8.67    3.42
 -10  -2 -10   10.90    2.87
  10  -2  10    8.46    2.37
 -10   2 -11   -3.76    3.19
 -10  -2 -11    0.57    2.29
 -10   2 -12    3.19    2.62
 -10  -2 -12    3.44    2.52
 -10   2 -13   12.43    3.42
 -10  -2 -13   14.21    4.01
 -10   2 -14   -0.68    3.08
 -10  -2 -14   -1.15    4.24
 -10   2 -15   38.64    6.84
 -10  -2 -15   26.66    6.07
  10   4   0  287.99   12.95
 -10   4   0  261.74   11.02
 -10  -4   0  264.85   11.49
 -10  -4   0  268.35   10.69
  10  -4   0  275.73   11.93
  10  -4   0  277.05   12.03
  10   4   1  139.96    7.86
 -10   4  -1  119.26    6.13
 -10  -4  -1  116.56    5.40
 -10  -4  -1  116.03    4.80
  10  -4   1  126.67    7.67
  10  -4   1  116.64    7.01
  10   4   2  131.98    7.05
 -10   4  -2  120.66    6.03
 -10  -4  -2  120.35    6.09
 -10  -4  -2  121.73    4.99
  10  -4   2  116.96    7.48
  10  -4   2  123.36    6.99
  10   4   3    0.35    2.08
 -10   4  -3    0.57    2.16
 -10  -4  -3    0.00    1.95
  10  -4   3    2.27    1.59
  10  -4   3    0.23    1.59
  10   4   4  111.66    7.27
 -10   4  -4  114.01    6.39
 -10  -4  -4  110.89    6.32
  10  -4   4  115.49    7.20
  10  -4   4  110.28    7.26
  10   4   5   -1.50    2.42
 -10   4  -5    3.20    2.40
 -10  -4  -5    1.26    2.30
  10  -4   5    0.23    1.72
  10  -4   5   -0.68    1.58
 -10   4  -6  124.67    8.01
 -10  -4  -6  127.40    7.82
 -10  -4  -6  140.46    6.89
 -10   4  -7   10.19    2.41
 -10  -4  -7    5.98    2.30
 -10  -4  -7    8.82    1.83
  10  -4   7    7.27    2.46
 -10   4  -8   57.21    5.62
 -10  -4  -8   52.75    5.06
 -10  -4  -8   65.88    4.91
  10  -4   8   44.96    4.92
 -10   4  -9    2.87    2.18
 -10  -4  -9   -5.63    2.87
 -10  -4  -9    3.52    1.70
 -10   4 -10   27.67    4.48
 -10  -4 -10   26.90    3.91
 -10  -4 -10   32.18    3.39
 -10   4 -11    5.28    3.91
 -10  -4 -11    0.57    2.41
 -10  -4 -11    6.17    1.91
 -10   4 -12   38.72    6.09
 -10  -4 -12   34.35    5.86
 -10   4 -13   13.91    4.94
 -10  -4 -13    7.35    3.45
  10   4  14   24.91    5.28
  10   6   0   99.88    7.27
 -10   6   0   95.76    6.25
 -10  -6   0   94.36    6.33
 -10  -6   0   89.96    6.07
  10  -6   0   83.05    6.58
  10   6   1  237.18   13.99
 -10   6  -1  241.10   12.29
 -10  -6  -1  224.91   11.26
 -10  -6  -1  232.51   10.68
 -10  -6  -1  218.84   12.71
 -10   6  -2    6.37    2.28
 -10  -6  -2    1.26    1.95
 -10  -6  -2    5.00    0.91
 -10  -6  -2    3.15    1.91
 -10   6  -3  104.44    6.85
 -10  -6  -3  100.77    7.22
 -10  -6  -3  104.81    7.20
 -10   6  -4   -0.23    2.06
 -10  -6  -4    1.60    2.17
 -10   6  -5   24.05    3.78
 -10  -6  -5   21.51    3.32
 -10   6  -6   23.30    3.90
 -10  -6  -6   23.57    3.78
 -10   6  -7   46.25    5.87
 -10  -6  -7   47.94    5.61
 -10   6  -8   14.99    3.69
 -10  -6  -8    6.75    4.12
 -10   6  -9   29.34    4.51
 -10  -6  -9   24.26    4.24
 -10  -6  -9   33.81    3.54
 -10   6 -10   26.61    4.98
 -10  -6 -10   17.74    4.69
 -10   6 -11   28.50    5.10
 -10  -6 -11   26.10    5.15
 -10   8   0    4.09    2.84
 -10   8   0   14.36    2.65
 -10  -8   0    6.21    2.99
 -10   8  -1    9.10    3.19
 -10   8  -1   16.26    2.66
 -10  -8  -1    8.26    2.98
 -10   8  -2    1.71    2.51
 -10   8  -2    3.22    2.66
 -10  -8  -2   -0.57    2.52
 -10   8  -3    7.42    4.11
 -10   8  -3   15.82    2.90
 -10  -8  -3    5.84    4.01
 -10   8  -4    1.95    4.35
 -10   8  -4    9.51    2.46
 -10  -8  -4    1.49    2.97
  10   8   5    3.08    3.43
 -10   8  -6   13.93    3.91
 -10  -8  -6   18.37    4.56
 -10   8  -7   11.08    4.16
 -10  -8  -7    5.47    3.88
  11   1   0   22.50    2.04
  11   1   0   22.37    2.08
 -11   1   0   20.88    2.27
 -11   1   0   22.99    2.50
 -11  -1   0   23.31    1.72
 -11  -1   0   22.56    2.29
  11  -1   0   24.13    2.03
  11  -1   0   18.85    2.09
  11   1   1  292.68   11.30
  11   1   1  280.97   11.23
 -11   1  -1  278.30   11.04
 -11   1  -1  294.41   11.51
 -11  -1  -1  283.98   11.57
 -11  -1  -1  275.15   11.22
  11  -1   1  286.20   11.09
  11  -1   1  298.67   11.92
  11  -1   1  285.10   11.62
  11   1   2  162.52    6.99
  11   1   2  148.29    7.08
 -11   1  -2  157.22    7.06
 -11  -1  -2  161.60    7.44
 -11  -1  -2  155.16    7.31
  11  -1   2  163.21    7.46
  11  -1   2  156.16    8.31
  11  -1   2  155.08    6.88
  11   1   3   65.27    4.28
  11   1   3   65.74    4.19
 -11   1  -3   71.78    4.67
 -11  -1  -3   71.39    4.69
 -11  -1  -3   68.13    3.88
  11  -1   3   67.47    4.41
  11  -1   3   70.20    4.45
  11  -1   3   71.26    4.51
  11   1   4  149.61    6.99
  11   1   4  129.76    7.12
 -11   1  -4  150.00    6.95
 -11  -1  -4  134.56    6.42
 -11  -1  -4  140.83    7.17
  11  -1   4  140.98    7.46
  11  -1   4  149.74    7.62
  11  -1   4  139.17    7.10
  11   1   5   67.94    4.73
  11   1   5   69.68    4.44
 -11   1  -5   66.84    4.56
 -11  -1  -5   75.76    4.92
 -11  -1  -5   71.44    3.97
  11  -1   5   65.15    4.63
  11  -1   5   64.65    4.51
  11   1   6   57.60    4.17
  11   1   6   50.43    3.50
 -11   1  -6   53.76    4.10
 -11  -1  -6   51.50    4.47
 -11  -1  -6   63.14    3.85
  11  -1   6   52.42    4.52
  11  -1   6   49.92    3.95
  11   1   7   92.84    6.31
  11   1   7   91.24    5.26
 -11   1  -7   89.66    6.04
 -11  -1  -7   83.55    5.27
 -11  -1  -7  104.28    5.20
  11  -1   7  105.56    6.68
  11  -1   7   85.00    5.64
  11   1   8  136.32    8.17
 -11   1  -8  137.53    8.33
 -11  -1  -8  141.91    8.59
  11  -1   8  135.16    7.79
  11   1   9  133.02    8.27
 -11   1  -9  143.92    8.10
 -11  -1  -9  135.37    7.79
  11  -1   9  118.90    7.80
  11   1  10    9.51    2.32
 -11   1 -10   15.61    3.19
 -11  -1 -10    9.38    3.09
  11  -1  10   10.51    2.37
 -11   1 -11   39.65    5.47
 -11  -1 -11   32.25    4.58
 -11   1 -12    4.44    2.85
 -11  -1 -12    0.00    3.77
 -11   1 -13   81.90    8.89
 -11  -1 -13   95.09    9.49
 -11   1 -14    9.34    5.12
 -11  -1 -14   16.91    4.34
  11   3   0  260.20   11.89
 -11   3   0  249.46   10.67
 -11  -3   0  257.54   10.23
 -11  -3   0  261.56   10.63
  11  -3   0  263.60   11.68
  11  -3   0  251.19   12.30
  11  -3   0  258.34   11.00
  11   3   1  121.43    6.69
 -11   3  -1  119.14    6.25
 -11  -3  -1  116.43    6.09
 -11  -3  -1  114.09    5.33
  11  -3   1  129.64    6.48
  11  -3   1  113.32    6.62
  11   3   2  354.33   15.77
 -11   3  -2  354.52   14.68
 -11  -3  -2  363.79   13.46
  11  -3   2  361.14   14.95
  11  -3   2  354.98   15.75
  11   3   3   54.17    4.36
 -11   3  -3   50.86    3.98
 -11  -3  -3   53.20    3.91
 -11  -3  -3   51.02    3.79
  11  -3   3   64.68    4.56
  11  -3   3   46.93    4.43
  11   3   4   53.14    4.35
 -11   3  -4   50.93    4.10
 -11  -3  -4   55.75    3.80
 -11  -3  -4   55.00    3.68
  11  -3   4   51.10    4.00
  11  -3   4   59.14    4.08
  11   3   5    3.09    2.17
 -11   3  -5    1.60    1.71
 -11  -3  -5   -2.53    1.49
 -11  -3  -5    1.95    1.15
  11  -3   5    1.83    1.83
  11  -3   5    1.58    1.69
  11   3   6   66.88    5.94
 -11   3  -6   76.49    5.48
 -11  -3  -6   81.53    5.75
 -11  -3  -6   94.66    5.72
  11  -3   6   76.94    6.18
  11  -3   6   81.42    5.42
 -11   3  -7   -0.57    1.83
 -11  -3  -7    0.69    2.19
 -11  -3  -7    1.03    1.37
  11  -3   7   -0.22    1.80
 -11   3  -8   -1.94    1.83
 -11  -3  -8    1.50    2.19
 -11  -3  -8    2.72    1.70
  11  -3   8   -1.35    1.68
 -11   3  -9    8.23    3.32
 -11  -3  -9    7.13    2.53
 -11  -3  -9    8.35    2.14
 -11   3 -10    9.27    3.09
 -11  -3 -10    2.64    2.30
 -11  -3 -10    8.54    2.14
 -11   3 -11    1.14    2.75
 -11  -3 -11    5.29    2.87
 -11   3 -12   44.85    5.95
 -11  -3 -12   36.65    5.29
 -11   3 -13    5.61    4.80
 -11  -3 -13    8.15    3.56
 -11   3 -14   36.83    6.98
 -11  -3 -14   43.26    5.97
  11   5   0   36.48    3.46
 -11   5   0   26.56    3.52
 -11  -5   0   26.95    3.10
 -11  -5   0   35.34    2.41
  11  -5   0   28.22    3.13
  11  -5   0   30.21    3.34
  11   5   1   50.76    4.05
 -11   5  -1   43.63    4.09
 -11  -5  -1   40.91    4.13
 -11  -5  -1   49.37    3.08
  11  -5   1   50.88    4.71
  11  -5   1   41.40    4.93
  11   5   2   72.33    5.67
 -11   5  -2   63.14    5.24
 -11  -5  -2   55.11    4.36
 -11  -5  -2   61.67    3.06
  11  -5   2   49.78    4.74
  11  -5   2   58.05    5.48
  11   5   3   25.70    3.36
 -11   5  -3   17.32    2.85
 -11  -5  -3   18.91    2.64
 -11   5  -4   56.99    4.91
 -11  -5  -4   48.37    4.93
 -11   5  -5   85.26    6.53
 -11  -5  -5   95.38    6.31
 -11   5  -6   12.15    2.87
 -11  -5  -6   11.12    3.33
 -11   5  -7  148.87    9.21
 -11  -5  -7  140.08    9.99
 -11  -5  -7  145.60    7.91
 -11   5  -8   35.20    4.60
 -11  -5  -8   33.74    4.25
 -11  -5  -8   28.81    3.89
 -11   5  -9   32.83    5.53
 -11  -5  -9   33.40    5.51
 -11  -5  -9   41.47    4.10
 -11   5 -10   -3.00    2.88
 -11  -5 -10   -2.18    2.64
 -11  -5 -10   -0.57    1.47
  11   5  11   43.16    6.24
 -11   5 -12    5.20    3.69
 -11  -5 -12    3.10    3.79
 -11   7   0  116.46    8.41
 -11   7   0  134.03    8.19
 -11  -7   0  123.50    7.81
 -11  -7   0  130.16    6.21
 -11  -7   0   98.71    6.99
 -11   7  -1    2.28    2.28
 -11  -7  -1    3.67    2.29
 -11  -7  -1    4.92    1.26
 -11   7  -2    7.07    3.76
 -11  -7  -2    7.33    2.86
 -11   7  -3    4.80    3.65
 -11  -7  -3    4.58    2.63
 -11   7  -4   23.70    5.15
 -11  -7  -4   22.86    4.34
 -11   7  -5   -1.38    3.67
 -11  -7  -5   -1.60    3.54
 -11   7  -6   66.75    8.18
 -11  -7  -6   57.69    6.74
  11   7   7    7.54    3.54
 -11   7  -8   18.27    4.63
 -11  -7  -8   16.33    4.11
 -11   7  -9   -2.32    3.48
 -11  -7  -9   10.05    5.94
 -11   9   0   13.72    4.06
 -11  -9   0    4.01    3.44
  11  -9   0   12.38    4.20
 -11  -9  -1    6.65    3.78
  11  -9   1    8.54    3.87
 -11   9  -2   -6.04    3.42
 -11  -9  -2   -1.49    3.43
 -11   9  -3    8.69    4.23
 -11  -9  -3    8.34    5.49
  12   0   0   70.65    4.15
  12   0   0   63.71    3.95
 -12   0   0   64.94    3.98
 -12   0   0   69.75    3.99
  12   0   1    0.22    1.34
  12   0   1   -0.93    1.05
 -12   0  -1   -2.39    0.91
 -12   0  -1   -0.68    1.48
  12   0   2    1.12    1.12
  12   0   2    1.17    1.52
 -12   0  -2    0.68    1.03
 -12   0  -2    3.98    1.36
  12   0   3   -1.46    1.12
  12   0   3   -0.23    0.93
 -12   0  -3    0.23    1.71
 -12   0  -3   -0.68    1.02
  12   0   4  219.18   11.02
  12   0   4  204.95    9.95
 -12   0  -4  217.54    9.93
 -12   0  -4  220.05    9.99
  12   0   5    1.12    1.46
  12   0   5   -0.35    1.64
 -12   0  -5    0.46    1.94
  12   0   6  150.15    8.44
  12   0   6  137.68    8.53
 -12   0  -6  159.60    8.68
  12   0   7   -1.28    1.40
 -12   0  -7   -2.17    1.83
  12   0   8   10.93    2.09
 -12   0  -8   19.51    3.65
  12   0   9   -0.23    1.94
  12   0  10  408.76   22.03
 -12   0 -10  482.64   24.56
  12   0  11   -4.45    2.40
  12   0  12   14.48    3.76
  12   0  13    0.00    2.74
  12   0  14   10.14    4.22
  12   2   0   19.69    2.29
 -12   2   0   20.07    2.15
 -12  -2   0   25.35    2.64
 -12  -2   0   22.82    1.93
 -12  -2   0   24.23    2.53
  12  -2   0   27.54    2.38
  12  -2   0   25.33    2.92
  12  -2   0   22.52    3.06
  12   2   1  129.12    6.51
 -12   2  -1  122.81    6.70
 -12  -2  -1  121.97    6.43
 -12  -2  -1  138.80    6.66
  12  -2   1  127.02    6.37
  12  -2   1  117.38    7.61
  12  -2   1  120.35    6.80
  12   2   2   12.07    2.16
 -12   2  -2   10.00    1.82
 -12  -2  -2   10.79    2.07
 -12  -2  -2    9.29    2.06
  12  -2   2   13.84    2.38
  12  -2   2   13.13    2.23
  12  -2   2    9.61    2.26
  12   2   3  141.32    7.28
  12   2   3  125.81    6.20
 -12   2  -3  113.06    6.60
 -12  -2  -3  129.49    6.09
 -12  -2  -3  119.46    6.30
  12  -2   3  129.51    6.71
  12  -2   3  123.22    7.16
  12  -2   3  116.47    7.13
  12   2   4   94.46    6.24
  12   2   4   97.15    5.41
 -12   2  -4   92.44    5.47
 -12  -2  -4   93.45    5.74
 -12  -2  -4   95.08    5.49
  12  -2   4  105.37    6.37
  12  -2   4   98.43    5.88
  12   2   5  569.69   24.39
  12   2   5  543.06   23.11
 -12   2  -5  565.79   22.60
 -12  -2  -5  586.82   23.00
 -12  -2  -5  582.99   23.38
  12  -2   5  569.74   27.11
  12  -2   5  561.48   23.31
  12   2   6   42.77    4.41
  12   2   6   45.22    3.12
 -12   2  -6   41.94    4.56
 -12  -2  -6   37.20    3.90
 -12  -2  -6   49.75    3.29
  12  -2   6   38.40    4.21
  12  -2   6   42.40    3.95
  12   2   7   27.68    2.78
 -12   2  -7   30.21    3.31
 -12  -2  -7   28.13    4.25
 -12  -2  -7   37.12    3.17
  12  -2   7   25.71    3.61
  12   2   8    4.17    1.39
 -12   2  -8    2.39    2.05
 -12  -2  -8    1.61    2.30
 -12  -2  -8    7.00    2.03
  12  -2   8    3.83    2.14
 -12   2  -9   33.19    4.45
 -12  -2  -9   42.58    4.71
 -12  -2  -9   46.61    4.05
 -12   2 -10   -1.48    2.28
 -12  -2 -10    3.67    2.64
 -12   2 -11  126.49    9.82
 -12  -2 -11  119.51    9.64
 -12   2 -12    2.85    4.11
 -12  -2 -12    4.70    4.24
 -12   2 -13    2.85    3.19
 -12  -2 -13    7.45    3.55
  12   2  14    7.33    3.78
  12   4   0  321.15   14.34
 -12   4   0  285.60   11.81
 -12  -4   0  291.97   11.14
 -12  -4   0  267.62   11.67
  12  -4   0  281.99   13.98
  12  -4   0  278.79   13.17
  12  -4   0  273.66   14.26
  12   4   1  351.11   15.16
 -12   4  -1  353.84   15.58
 -12  -4  -1  347.94   13.79
 -12  -4  -1  319.24   13.08
  12  -4   1  356.20   16.32
  12  -4   1  323.96   16.98
  12   4   2   99.47    6.47
 -12   4  -2   99.40    5.80
 -12  -4  -2  111.29    6.32
  12  -4   2  102.13    7.15
  12  -4   2   98.98    6.51
  12   4   3  107.67    7.62
 -12   4  -3   92.85    5.81
 -12  -4  -3  100.21    6.55
  12  -4   3   95.20    6.26
  12  -4   3  103.86    7.05
  12   4   4  176.55   10.84
 -12   4  -4  185.44    9.60
 -12  -4  -4  173.88    8.97
  12  -4   4  161.58   10.09
 -12   4  -5    2.74    1.94
 -12  -4  -5    7.47    2.41
 -12  -4  -5    7.00    2.07
  12  -4   5    4.28    2.59
 -12   4  -6   69.13    6.07
 -12  -4  -6   76.09    6.09
 -12  -4  -6   79.18    5.27
 -12   4  -7    3.78    2.41
 -12  -4  -7    5.86    3.22
 -12  -4  -7   10.97    2.51
 -12   4  -8   40.14    5.16
 -12  -4  -8   37.57    3.53
 -12   4  -9    2.18    2.64
 -12  -4  -9    4.48    2.76
 -12  -4  -9    1.81    2.04
 -12   4 -10   36.51    5.40
 -12  -4 -10   47.37    6.21
 -12  -4 -10   46.98    4.73
 -12   4 -11    2.30    2.99
 -12  -4 -11   -0.57    2.87
 -12   4 -12   49.86    6.55
 -12  -4 -12   36.20    5.86
 -12   6   0    7.84    2.39
 -12  -6   0    4.58    2.06
 -12  -6   0    5.27    1.38
 -12  -6   0    4.93    1.68
 -12   6  -1   27.64    4.55
 -12  -6  -1   34.34    4.01
 -12  -6  -1   35.32    2.74
 -12  -6  -1   34.07    3.70
 -12   6  -2   -1.03    2.05
 -12  -6  -2   -2.63    1.83
 -12  -6  -2    0.57    0.68
 -12   6  -3   95.91    7.31
 -12  -6  -3   90.73    6.87
 -12   6  -4   17.51    3.20
 -12  -6  -4    9.61    2.75
 -12   6  -5    4.47    2.98
 -12  -6  -5    8.35    2.86
 -12   6  -6   58.17    6.56
 -12  -6  -6   47.39    5.61
 -12   6  -7   23.62    4.38
 -12  -6  -7   17.63    4.81
 -12   6  -8   60.83    7.16
 -12  -6  -8   49.93    6.42
 -12  -6  -8   62.61    5.72
 -12   6  -9   22.89    5.09
 -12  -6  -9   12.83    4.47
 -12   6 -10    9.03    4.05
 -12  -6 -10   13.86    4.70
 -12   8   0   34.09    4.89
 -12   8   0   42.90    5.00
 -12  -8   0   36.44    5.16
 -12   8  -1   14.00    3.98
 -12   8  -1   24.47    4.01
 -12  -8  -1   10.30    3.32
 -12   8  -2   26.81    5.02
 -12   8  -2   32.17    4.36
 -12  -8  -2   21.95    4.23
 -12   8  -3   20.36    4.58
 -12  -8  -3   13.71    4.23
 -12   8  -4   27.98    5.16
 -12  -8  -4   22.38    5.37
 -12   8  -5   13.34    4.72
 -12  -8  -5   10.27    4.11
  13   1   0  180.28    7.92
  13   1   0  180.49    8.42
 -13   1   0  169.06    7.84
 -13   1   0  183.71    8.21
 -13  -1   0  177.14    7.89
 -13  -1   0  174.43    8.36
  13  -1   0  173.41    7.44
  13  -1   0  176.05    9.91
  13  -1   0  167.81    8.44
  13   1   1   11.61    1.69
  13   1   1    7.17    1.73
 -13   1  -1    6.59    1.59
 -13   1  -1    8.31    1.71
 -13  -1  -1    6.06    1.60
 -13  -1  -1    9.26    1.71
  13  -1   1    4.84    1.58
  13  -1   1    5.61    2.10
  13  -1   1    4.39    1.69
  13   1   2   16.44    2.14
  13   1   2   16.81    1.97
 -13   1  -2   19.10    2.16
 -13  -1  -2   17.15    2.06
 -13  -1  -2   17.80    2.17
  13  -1   2   21.84    2.48
  13  -1   2   16.50    2.22
  13  -1   2   14.28    2.25
  13   1   3   13.39    2.25
  13   1   3   12.08    2.21
 -13   1  -3   15.36    2.62
 -13  -1  -3   13.38    2.29
 -13  -1  -3   13.10    1.94
  13  -1   3   16.89    2.59
  13  -1   3   11.36    2.22
  13  -1   3   13.95    2.81
  13   1   4   12.37    2.47
  13   1   4   11.29    1.98
 -13   1  -4   12.98    2.39
 -13  -1  -4   13.27    2.75
 -13  -1  -4   16.03    2.61
  13  -1   4   18.14    2.70
  13  -1   4   14.75    2.46
  13  -1   4   12.72    2.25
  13   1   5    5.74    2.25
  13   1   5    4.43    1.40
 -13   1  -5    2.85    1.71
 -13  -1  -5    3.55    1.95
 -13  -1  -5    4.76    1.47
  13  -1   5    6.76    2.14
  13  -1   5    3.39    1.87
  13  -1   5    5.40    1.91
  13   1   6  244.22   13.40
  13   1   6  234.83   13.19
 -13   1  -6  249.00   12.66
 -13  -1  -6  254.61   11.23
 -13  -1  -6  262.32   12.01
  13  -1   6  225.72   13.44
  13  -1   6  254.67   14.28
  13   1   7   66.56    5.25
 -13   1  -7   73.26    6.04
 -13  -1  -7   85.14    6.07
 -13  -1  -7   97.84    5.76
  13  -1   7   66.16    6.06
  13  -1   7   78.90    6.09
  13   1   8   20.62    2.56
 -13   1  -8   28.49    3.88
 -13  -1  -8   16.02    3.78
  13  -1   8   16.14    3.14
  13  -1   8   18.72    2.71
 -13   1  -9   -3.99    2.05
 -13  -1  -9    2.06    2.17
 -13   1 -10    4.44    2.96
 -13  -1 -10   10.07    3.09
 -13   1 -11   29.17    5.36
 -13  -1 -11   22.30    4.23
 -13   1 -12   23.81    5.36
 -13  -1 -12   31.09    5.49
 -13   1 -13   -5.58    3.19
 -13  -1 -13    6.28    5.37
  13   3   0  106.18    6.57
 -13   3   0   92.17    5.33
 -13  -3   0   89.87    4.94
 -13  -3   0  100.04    5.01
  13  -3   0  102.42    5.79
  13  -3   0   99.32    5.86
  13  -3   0   88.32    6.27
  13   3   1  475.88   20.51
 -13   3  -1  470.65   18.88
 -13  -3  -1  465.16   18.06
 -13  -3  -1  453.53   18.17
  13  -3   1  457.68   18.01
  13  -3   1  445.64   20.23
  13  -3   1  472.73   19.06
  13   3   2  984.67   40.37
 -13   3  -2 1017.64   37.59
 -13  -3  -2  942.08   33.72
 -13  -3  -2  980.11   35.78
  13  -3   2  950.38   38.93
  13  -3   2  957.79   41.37
  13  -3   2  928.48   39.64
  13   3   3    2.87    1.95
 -13   3  -3    0.23    1.37
 -13  -3  -3    0.92    2.30
 -13  -3  -3   -0.80    1.26
  13  -3   3   -0.45    1.71
  13  -3   3    3.64    2.23
  13  -3   3   -0.34    2.83
  13   3   4  175.50    9.62
 -13   3  -4  173.68    9.58
 -13  -3  -4  183.56    9.32
 -13  -3  -4  181.16    9.52
  13  -3   4  178.42   10.50
  13  -3   4  166.81    9.63
 -13   3  -5   65.25    5.36
 -13  -3  -5   56.91    4.95
 -13  -3  -5   79.97    5.38
 -13   3  -6   54.69    4.57
 -13  -3  -6   55.53    5.29
 -13  -3  -6   60.80    4.45
  13  -3   6   43.04    4.85
 -13   3  -7   32.67    4.46
 -13  -3  -7   36.91    4.49
 -13  -3  -7   47.39    4.21
 -13   3  -8   26.63    4.00
 -13  -3  -8   24.60    3.91
 -13  -3  -8   30.67    3.62
 -13   3  -9    9.03    2.97
 -13  -3  -9   11.27    3.33
 -13  -3  -9   15.33    2.82
 -13   3 -10   23.90    4.00
 -13  -3 -10   29.19    4.71
 -13  -3 -10   29.76    3.37
 -13   3 -11   34.08    6.18
 -13  -3 -11   19.53    4.83
 -13   3 -12   20.81    5.15
 -13  -3 -12   23.89    4.82
  13   5   0  151.82    8.44
 -13   5   0  133.85    8.07
 -13  -5   0  126.37    7.56
 -13  -5   0  137.20    7.55
  13  -5   0  138.25    8.18
 -13   5  -1   -2.84    1.82
 -13  -5  -1   -0.80    1.72
 -13  -5  -1    2.38    1.14
 -13   5  -2    1.82    1.82
 -13  -5  -2    2.06    2.75
 -13   5  -3   95.73    7.08
 -13  -5  -3   96.25    6.65
 -13   5  -4    1.49    2.86
 -13  -5  -4    0.00    2.06
 -13   5  -5   36.43    4.35
 -13  -5  -5   40.94    4.59
 -13  -5  -5   51.36    4.93
 -13   5  -6    0.92    2.75
 -13  -5  -6   -2.64    1.95
 -13  -5  -6    1.15    1.60
 -13   5  -7   37.12    5.63
 -13  -5  -7   26.74    5.28
 -13  -5  -7   39.22    4.23
 -13   5  -8    1.50    2.88
 -13  -5  -8    0.69    3.90
 -13  -5  -8    1.14    1.71
 -13   5  -9   88.24    9.80
 -13  -5  -9   76.94    8.50
 -13  -5  -9   82.67    6.70
 -13   5 -10   -1.27    3.57
 -13  -5 -10    2.99    3.56
 -13   7   0   25.80    4.55
 -13  -7   0   22.53    4.46
 -13  -7   0   36.98    2.98
 -13   7  -1    7.51    2.96
 -13  -7  -1    6.86    2.97
 -13   7  -2   54.08    5.71
 -13  -7  -2   52.22    6.06
 -13   7  -3    3.77    2.86
 -13  -7  -3    0.00    3.54
 -13   7  -4  145.51   12.62
 -13  -7  -4  132.05   11.89
 -13   7  -5   16.21    4.60
 -13  -7  -5   18.85    4.34
 -13   7  -6    8.07    3.92
 -13  -7  -6    4.23    3.54
 -13   7  -7   -0.23    5.55
 -13  -7  -7   10.51    4.11
  14   0   0   65.86    3.81
  14   0   0   49.56    4.30
 -14   0   0   56.28    3.75
 -14   0   0   58.84    3.65
  14   0   1    1.90    1.23
  14   0   1    0.00    1.16
 -14   0  -1   -1.93    1.59
 -14   0  -1   -0.80    1.71
  14   0   2   31.49    3.03
  14   0   2   32.66    3.38
 -14   0  -2   29.95    3.19
 -14   0  -2   34.13    2.84
  14   0   3   -1.12    1.35
  14   0   3    3.50    1.87
 -14   0  -3    0.34    1.25
 -14   0  -3    0.45    1.36
  14   0   4   10.88    2.81
  14   0   4   10.87    2.45
 -14   0  -4   11.17    2.28
 -14   0  -4    7.49    2.50
  14   0   5   -3.26    2.02
  14   0   5    0.82    1.99
 -14   0  -5   -3.19    1.60
  14   0   6   16.12    2.92
 -14   0  -6   18.71    3.08
  14   0   7    0.47    1.75
 -14   0  -7    0.11    2.51
  14   0   8   11.41    3.14
 -14   0  -8   10.50    2.97
  14   0   9    1.25    2.40
  14   0  10   23.95    5.25
  14   0  11    3.65    2.85
  14   0  12    1.94    3.42
  14   0  13   -0.46    3.65
  14   2   0    4.23    1.49
 -14   2   0    7.03    1.59
 -14  -2   0    4.81    1.49
 -14  -2   0    4.13    1.61
  14  -2   0    5.54    1.58
  14  -2   0    6.90    2.10
  14  -2   0    6.78    2.26
  14   2   1   84.75    5.36
 -14   2  -1   84.67    5.22
 -14  -2  -1   86.80    5.05
 -14  -2  -1   85.68    5.51
  14  -2   1   88.38    6.01
  14  -2   1   87.97    5.86
  14  -2   1   74.56    5.88
  14   2   2    2.05    1.59
 -14   2  -2    2.27    1.93
 -14  -2  -2    0.00    1.38
 -14  -2  -2    2.41    1.49
  14  -2   2    4.19    1.81
  14  -2   2   -1.17    1.76
  14  -2   2   -1.02    1.69
  14   2   3  215.18    9.66
  14   2   3  204.25   10.32
 -14   2  -3  208.80   10.13
 -14  -2  -3  208.45   10.34
 -14  -2  -3  204.05    9.61
  14  -2   3  225.00   11.58
  14  -2   3  192.27   11.28
  14  -2   3  199.33   10.86
  14   2   4    1.93    1.81
  14   2   4    0.00    0.92
 -14   2  -4   -2.39    1.59
 -14  -2  -4   -0.92    2.18
 -14  -2  -4   -0.23    1.48
  14  -2   4    0.11    1.81
  14  -2   4   -0.94    1.99
  14  -2   4    1.24    1.92
  14   2   5   38.06    3.22
 -14   2  -5   36.67    4.21
 -14  -2  -5   32.01    4.02
 -14  -2  -5   44.27    3.64
  14  -2   5   37.69    4.57
  14  -2   5   37.11    4.06
  14   2   6    4.61    1.27
 -14   2  -6   -0.68    1.94
 -14  -2  -6    7.11    2.29
 -14  -2  -6    6.35    2.38
  14  -2   6    1.99    2.10
  14  -2   6    1.47    2.82
 -14   2  -7   85.49    7.18
 -14  -2  -7   97.07    7.00
 -14  -2  -7  119.78    6.56
  14  -2   7   79.78    7.12
 -14   2  -8    0.68    2.28
 -14  -2  -8   -1.72    2.07
 -14  -2  -8    5.41    1.80
 -14   2  -9   83.46    7.64
 -14  -2  -9   82.01    7.92
 -14   2 -10    3.42    3.08
 -14  -2 -10   -3.67    4.13
 -14   2 -11   23.03    5.02
 -14  -2 -11   30.03    5.16
 -14   2 -12    6.27    3.65
 -14  -2 -12   14.78    4.12
  14   4   0   85.07    6.24
 -14   4   0   75.34    6.92
 -14  -4   0   77.25    4.93
 -14  -4   0   73.31    4.44
  14  -4   0   76.91    5.87
  14  -4   0   64.14    5.88
 -14   4  -1    6.25    1.93
 -14  -4  -1    5.28    2.52
  14  -4   1    8.25    2.49
  14   4   2  141.73    7.98
 -14   4  -2  128.25    7.52
 -14  -4  -2  118.77    7.12
 -14  -4  -2  137.74    7.35
  14  -4   2  134.34    8.41
 -14   4  -3   28.84    3.42
 -14  -4  -3   31.92    3.79
 -14  -4  -3   38.34    3.44
 -14   4  -4   52.40    4.91
 -14  -4  -4   66.39    5.17
 -14  -4  -4   62.41    5.05
 -14   4  -5   11.89    2.86
 -14  -4  -5    8.27    2.64
 -14  -4  -5   14.90    3.55
 -14   4  -6    8.70    3.55
 -14  -4  -6    8.62    2.76
 -14  -4  -6   10.40    2.29
 -14   4  -7    9.85    3.09
 -14  -4  -7    1.72    2.76
 -14  -4  -7    6.04    2.39
 -14   4  -8   43.11    5.62
 -14  -4  -8   41.62    5.86
 -14  -4  -8   48.47    4.88
 -14   4  -9    4.59    4.59
 -14  -4  -9    2.18    3.22
 -14  -4  -9    8.14    2.82
 -14   4 -10   43.15    5.97
 -14  -4 -10   42.99    6.09
 -14   4 -11    3.33    3.67
 -14  -4 -11    8.16    5.06
 -14   6   0   12.38    2.95
 -14  -6   0    9.03    3.09
 -14  -6   0    9.25    1.60
 -14   6  -1  100.28    7.52
 -14  -6  -1   96.24    6.98
 -14  -6  -1  101.22    5.13
 -14   6  -2   -0.57    2.28
 -14  -6  -2   -1.49    2.06
 -14   6  -3   83.78    7.32
 -14  -6  -3   70.79    7.32
  14   6   4   -1.60    2.52
 -14   6  -5   50.86    6.32
 -14  -6  -5   46.92    5.84
 -14   6  -6   12.31    4.03
 -14  -6  -6   13.85    3.89
 -14  -6  -6   24.37    3.43
 -14   6  -7   11.18    4.84
 -14  -6  -7   -2.75    2.86
 -14  -6  -7    5.14    2.51
 -14   6  -8   -0.46    3.58
 -14  -6  -8    1.49    3.44
 -14  -6  -8    3.31    2.51
 -14   8   0   30.36    6.14
 -14   8   0   26.73    4.35
 -14  -8   0   18.27    3.88
 -14   8  -1   39.54    6.15
 -14   8  -1   35.68    5.04
 -14  -8  -1   30.93    5.82
 -14   8  -2   21.48    4.80
 -14  -8  -2   15.74    4.22
 -14   8  -3    3.09    3.55
 -14  -8  -3    6.62    3.65
  15   1   0    1.70    1.36
  15   1   0    1.04    1.15
 -15   1   0    0.79    1.13
 -15   1   0    1.03    1.48
 -15  -1   0   -0.57    0.91
 -15  -1   0   -2.86    1.94
  15  -1   0    0.67    1.23
  15  -1   0    0.47    2.22
  15  -1   0    0.67    1.46
  15   1   1   75.24    5.30
  15   1   1   63.96    5.66
 -15   1  -1   68.23    4.20
 -15   1  -1   73.68    4.90
 -15  -1  -1   73.53    4.57
 -15  -1  -1   66.73    4.12
  15  -1   1   69.31    4.72
  15  -1   1   61.82    5.26
  15  -1   1   57.66    4.95
  15   1   2   10.48    2.14
  15   1   2    6.71    2.20
 -15   1  -2    7.84    1.93
 -15  -1  -2    7.08    1.71
 -15  -1  -2    7.76    1.94
  15  -1   2    5.62    2.14
  15  -1   2    5.73    2.11
  15  -1   2   10.68    2.36
  15   1   3  116.64    7.32
  15   1   3  107.71    6.73
 -15   1  -3  107.69    6.37
 -15  -1  -3  104.57    7.09
 -15  -1  -3  111.70    6.27
  15  -1   3  112.81    6.76
  15  -1   3  109.38    7.39
  15  -1   3  115.61    6.64
  15   1   4    7.54    2.70
  15   1   4    3.72    1.39
 -15   1  -4    3.07    1.82
 -15  -1  -4   -0.80    2.29
 -15  -1  -4   10.34    2.27
  15  -1   4    4.45    2.58
  15   1   5    1.86    1.39
 -15   1  -5    1.02    1.71
 -15  -1  -5    1.83    1.94
 -15  -1  -5    2.15    2.38
  15  -1   5    5.85    2.93
  15  -1   5    1.80    2.36
 -15   1  -6   55.34    5.92
 -15  -1  -6   68.72    5.38
 -15  -1  -6   66.31    5.09
  15  -1   6   51.28    4.44
 -15   1  -7  144.53   10.14
 -15  -1  -7  147.62   11.21
 -15   1  -8   85.54    7.18
 -15  -1  -8   71.23    7.09
 -15   1  -9    4.10    3.08
 -15  -1  -9    5.26    3.20
 -15   1 -10   -0.80    2.96
 -15  -1 -10   -2.74    3.20
 -15   1 -11    2.51    5.01
 -15  -1 -11   10.06    3.77
 -15   1 -12   11.84    4.55
 -15  -1 -12    3.43    3.88
  15   3   0   20.17    3.00
 -15   3   0   12.59    2.49
 -15  -3   0   14.46    2.18
 -15  -3   0   18.28    1.93
 -15  -3   0   17.22    2.76
  15  -3   0   15.17    2.49
  15  -3   0   11.96    2.93
  15  -3   0    8.63    2.61
  15   3   1   75.72    5.30
 -15   3  -1   74.48    5.11
 -15  -3  -1   72.55    5.17
 -15  -3  -1   75.09    4.94
  15  -3   1   82.51    5.79
  15  -3   1   62.48    5.41
  15  -3   1   63.20    5.68
  15   3   2  113.70    7.70
 -15   3  -2  112.77    6.94
 -15  -3  -2  108.63    6.32
 -15  -3  -2  121.88    7.00
  15  -3   2  102.95    7.77
 -15   3  -3   57.94    5.01
 -15  -3  -3   47.09    4.02
 -15  -3  -3   53.77    4.36
  15  -3   3   42.30    4.70
 -15   3  -4    4.10    2.28
 -15  -3  -4    5.74    2.41
 -15  -3  -4    9.04    2.17
 -15   3  -5   18.13    3.42
 -15  -3  -5   15.17    2.99
 -15  -3  -5   18.72    3.20
 -15   3  -6    2.40    2.28
 -15  -3  -6    6.55    2.87
 -15  -3  -6    3.07    1.94
 -15   3  -7   20.21    3.77
 -15  -3  -7   24.70    4.83
 -15  -3  -7   22.34    3.52
 -15   3  -8    0.80    2.63
 -15  -3  -8   -1.26    2.64
 -15  -3  -8    1.58    1.92
 -15   3  -9   20.34    5.26
 -15  -3  -9   13.09    4.14
 -15  -3  -9   22.29    3.38
 -15   3 -10    6.06    5.14
 -15  -3 -10   12.63    3.79
 -15   3 -11   -0.91    5.60
 -15  -3 -11   -2.41    3.44
  15   5   0  128.25    8.45
 -15   5   0  138.10    8.75
 -15  -5   0  122.85    8.01
 -15  -5   0  127.40    7.76
  15   5   1   13.76    3.30
 -15   5  -2    7.07    3.53
 -15  -5  -2    5.73    3.32
 -15   5  -3    1.37    3.20
 -15  -5  -3    3.55    2.29
 -15  -5  -3    2.06    2.18
 -15   5  -4   19.79    4.35
 -15  -5  -4    9.75    2.64
 -15  -5  -4   16.39    3.55
 -15   5  -5   14.44    3.67
 -15  -5  -5   21.65    3.32
 -15   5  -6   12.85    3.79
 -15  -5  -6   19.74    3.79
 -15  -5  -6   13.27    2.86
 -15   5  -7   31.83    6.44
 -15  -5  -7   33.63    5.85
 -15  -5  -7   47.46    5.25
 -15   5  -8   20.71    4.83
 -15  -5  -8   16.07    3.67
 -15  -5  -8   21.03    3.87
 -15   5  -9   18.88    4.61
 -15  -5  -9   23.19    4.82
 -15   7   0   75.05    7.51
 -15  -7   0   78.72    7.54
 -15   7  -1   16.75    4.44
 -15  -7  -1   18.48    3.65
 -15   7  -2   42.94    6.28
 -15  -7  -2   48.38    5.48
 -15   7  -3    4.58    4.58
 -15  -7  -3   -0.57    3.08
 -15   7  -4   89.30   10.11
 -15  -7  -4   90.42    8.57
 -15   7  -5   17.03    4.60
 -15  -7  -5   15.19    5.37
  16   0   0   15.03    2.24
  16   0   0   17.64    2.67
 -16   0   0   15.00    2.05
 -16   0   0   14.83    2.74
  16   0   1   -1.12    1.23
  16   0   1   -0.81    1.40
 -16   0  -1   -1.25    1.36
 -16   0  -1   -1.71    2.05
  16   0   2   98.26    6.51
  16   0   2   96.25    7.58
 -16   0  -2  100.03    6.49
 -16   0  -2  113.11    6.26
  16   0   3   -0.34    1.68
  16   0   3    1.28    2.33
 -16   0  -3   -0.23    2.28
 -16   0  -3    2.39    1.70
  16   0   4  347.00   17.65
  16   0   4  345.66   19.52
 -16   0  -4  369.43   19.16
  16   0   5   -1.25    2.62
  16   0   6  106.80    8.10
  16   0   7    1.03    2.39
  16   0   8  240.19   15.74
  16   0   9    2.74    3.88
  16   0  10   35.79    5.59
  16   0  11   -2.39    3.42
  16   2   0  129.04    7.67
 -16   2   0  122.63    6.69
 -16  -2   0  130.76    7.22
 -16  -2   0  128.09    7.46
  16  -2   0  128.47    7.69
  16  -2   0  111.98    8.66
  16  -2   0  113.03    8.59
  16   2   1   12.44    2.51
 -16   2  -1    6.69    1.59
 -16  -2  -1    5.27    2.18
 -16  -2  -1    4.24    2.06
  16  -2   1    5.53    2.15
  16  -2   1    3.75    2.23
  16  -2   1    3.95    2.48
  16   2   2    0.91    2.50
 -16   2  -2    2.04    1.82
 -16  -2  -2   -0.57    1.49
 -16  -2  -2    3.32    1.72
  16  -2   2    3.95    2.71
  16  -2   2   -1.88    1.99
  16   2   3  197.80   11.48
 -16   2  -3  190.52   10.35
 -16  -2  -3  186.45   10.09
 -16  -2  -3  216.44    9.60
  16  -2   3  194.17   11.28
  16   2   4   -0.34    1.37
 -16   2  -4    1.37    1.82
 -16  -2  -4   -1.03    1.72
 -16  -2  -4    2.05    1.94
  16   2   5   22.33    2.86
 -16   2  -5   18.67    3.19
 -16  -2  -5   28.88    3.67
 -16  -2  -5   35.24    3.75
 -16   2  -6    6.04    2.73
 -16  -2  -6    3.32    2.41
 -16  -2  -6    6.69    2.27
 -16   2  -7   28.70    4.22
 -16  -2  -7   16.50    4.58
 -16  -2  -7   28.14    3.28
 -16   2  -8   -1.25    2.85
 -16  -2  -8    3.67    3.21
 -16  -2  -8    5.30    2.14
 -16   2  -9   32.93    5.24
 -16  -2  -9   26.35    5.16
 -16   2 -10   -1.71    3.19
 -16  -2 -10   -1.37    3.09
 -16   4   0   55.27    4.54
 -16  -4   0   56.39    4.24
 -16  -4   0   55.63    4.21
 -16  -4   0   57.23    4.93
  16  -4   0   60.81    5.54
 -16   4  -1   -2.39    1.82
 -16  -4  -1    1.38    1.83
 -16  -4  -1    1.95    2.64
 -16   4  -2   42.68    4.67
 -16  -4  -2   50.94    4.13
 -16   4  -3    5.13    2.39
 -16  -4  -3    0.46    2.18
 -16  -4  -3    1.72    1.95
 -16   4  -4   32.87    4.45
 -16  -4  -4   24.80    4.36
 -16  -4  -4   36.43    4.35
 -16   4  -5   -7.54    3.43
 -16  -4  -5    0.00    2.99
 -16  -4  -5    3.20    2.29
[truncated: 11,574 more chars]
