# Supplementary material for: Synthesis, Characterization, and Catalytic Exploration of Mononuclear Mo(VI) Dioxido Complexes of (Z)-1-R-2-(4′,4′-Dimethyl-2′-oxazolin-2′-yl)-eth-1-en-1-ates
Source: Molecules. 2022 Feb 15;27(4):1309. doi: 10.3390/molecules27041309 (PMC8874378; doi:10.3390/molecules27041309)
Supplement: Supplementary file 1 [file molecules-27-01309-s001.zip › molecules-1551548-supplementary/ESI-zipped/k1044_2131176.cif]

 
data_k1044
 
_audit_creation_method            'SHELXL-2018/3'
_shelx_SHELXL_version_number      '2018/3'
_chemical_name_systematic         ?
_chemical_name_common             ?
_chemical_melting_point           ?
_chemical_formula_moiety          'C28 H32 Mo N2 O8' 
_chemical_formula_sum
 'C28 H32 Mo N2 O8' 
_chemical_formula_weight          620.49

# start Validation Reply Form
_vrf_PLAT301_k1044
;
PROBLEM: Main Residue  Disorder ..............(Resd  1  )  5% Note  
RESPONSE: In the final cycles of refinement, one peak which was
significantly larger (ca. 2 eA**3) was refined as a minor 
component of disorder from Mo1. This may be attributed to 
whole molecule disorder where only the minor component related
to the Mo atom can be identified as the contribution is so small.
This refinment works well and prevent the presence of an A-alert.  
;

loop_
 _atom_type_symbol
 _atom_type_description
 _atom_type_scat_dispersion_real
 _atom_type_scat_dispersion_imag
 _atom_type_scat_source
 'C'  'C'   0.0033   0.0016
 'International Tables Vol C Tables 4.2.6.8 and 6.1.1.4'
 'H'  'H'   0.0000   0.0000
 'International Tables Vol C Tables 4.2.6.8 and 6.1.1.4'
 'O'  'O'   0.0106   0.0060
 'International Tables Vol C Tables 4.2.6.8 and 6.1.1.4'
 'N'  'N'   0.0061   0.0033
 'International Tables Vol C Tables 4.2.6.8 and 6.1.1.4'
 'Mo'  'Mo'  -1.6832   0.6857
 'International Tables Vol C Tables 4.2.6.8 and 6.1.1.4'
 
_space_group_crystal_system       orthorhombic
_space_group_IT_number            60
_space_group_name_H-M_alt         'P b c n'
_space_group_name_Hall            '-P 2n 2ab'
 
_shelx_space_group_comment
;
The symmetry employed for this shelxl refinement is uniquely defined
by the following loop, which should always be used as a source of
symmetry information in preference to the above space-group names.
They are only intended as comments.
;
 
loop_
 _space_group_symop_operation_xyz
 'x, y, z'
 '-x+1/2, -y+1/2, z+1/2'
 'x+1/2, -y+1/2, -z'
 '-x, y, -z+1/2'
 '-x, -y, -z'
 'x-1/2, y-1/2, -z-1/2'
 '-x-1/2, y-1/2, z'
 'x, -y, z-1/2'
 
_cell_length_a                    11.2202(2)
_cell_length_b                    12.9081(3)
_cell_length_c                    18.7510(4)
_cell_angle_alpha                 90
_cell_angle_beta                  90
_cell_angle_gamma                 90
_cell_volume                      2715.73(10)
_cell_formula_units_Z             4
_cell_measurement_temperature     150(2)
_cell_measurement_reflns_used     19994 
_cell_measurement_theta_min       2.6 
_cell_measurement_theta_max       27.5
 
_exptl_crystal_description        'block' 
_exptl_crystal_colour             'orange' 
_exptl_crystal_density_meas       ?
_exptl_crystal_density_method     ?
_exptl_crystal_density_diffrn     1.518          
_exptl_crystal_F_000              1280
_exptl_transmission_factor_min    ?
_exptl_transmission_factor_max    ?
_exptl_crystal_size_max           0.180
_exptl_crystal_size_mid           0.140
_exptl_crystal_size_min           0.120
_exptl_absorpt_coefficient_mu     0.536
_shelx_estimated_absorpt_T_min    0.910
_shelx_estimated_absorpt_T_max    0.938
# Absorption correction 

_exptl_absorpt_correction_type 'multi-scan' 
_exptl_absorpt_correction_T_min  0.629
_exptl_absorpt_correction_T_max  0.770
_exptl_absorpt_process_details
;
multi-scan from symmetry-related measurements 
 Sortav (Blessing 1995)
;
_exptl_absorpt_special_details    ?
_diffrn_ambient_temperature       150(2)
_diffrn_radiation_wavelength      0.71073
_diffrn_radiation_type            MoK\a
_diffrn_source                    'fine-focus sealed tube'
_diffrn_measurement_device_type   'Nonius KappaCCD'
_diffrn_measurement_method        '\f scans and \w scans with \k offsets'
_diffrn_detector_area_resol_mean  9
_diffrn_reflns_number             19994
_diffrn_reflns_av_unetI/netI      0.0340
_diffrn_reflns_av_R_equivalents   0.0455
_diffrn_reflns_limit_h_min        -14
_diffrn_reflns_limit_h_max        14
_diffrn_reflns_limit_k_min        -16
_diffrn_reflns_limit_k_max        16
_diffrn_reflns_limit_l_min        -24
_diffrn_reflns_limit_l_max        24
_diffrn_reflns_theta_min          2.639
_diffrn_reflns_theta_max          27.484
_diffrn_reflns_theta_full         25.242
_diffrn_measured_fraction_theta_max   0.999
_diffrn_measured_fraction_theta_full  0.999
_diffrn_reflns_Laue_measured_fraction_max    0.999
_diffrn_reflns_Laue_measured_fraction_full   0.999
_diffrn_reflns_point_group_measured_fraction_max   0.999
_diffrn_reflns_point_group_measured_fraction_full  0.999
_reflns_number_total              3120
_reflns_number_gt                 2144
_reflns_threshold_expression      'I > 2\s(I)'
_reflns_Friedel_coverage          0.000
_reflns_Friedel_fraction_max      .
_reflns_Friedel_fraction_full     .
 
_reflns_special_details
;
 Reflections were merged by SHELXL according to the crystal
 class for the calculation of statistics and refinement.
 
 _reflns_Friedel_fraction is defined as the number of unique
 Friedel pairs measured divided by the number that would be
 possible theoretically, ignoring centric projections and
 systematic absences.
;
 
_computing_data_collection        'Collect (Nonius B.V., 1997-2002)' 
_computing_cell_refinement        'Denzo-SMN (Otwinowski & Minor, 1997)' 
_computing_data_reduction         'Denzo-SMN' 
_computing_structure_solution     'SIR-92 (Altomare et al., 1994)' 
_computing_structure_refinement   'SHELXL-2018/3 (Sheldrick, 2015)' 
_computing_molecular_graphics     'PLATON (Spek, 2009)' 
_computing_publication_material   'SHELXTL (Sheldrick, 2008)'
_refine_special_details           ?
_refine_ls_structure_factor_coef  Fsqd
_refine_ls_matrix_type            full
_refine_ls_weighting_scheme       calc
_refine_ls_weighting_details
'w=1/[\s^2^(Fo^2^)+(0.0724P)^2^+2.2571P] where P=(Fo^2^+2Fc^2^)/3'
_atom_sites_solution_primary      dual
_atom_sites_solution_secondary    ?
_atom_sites_solution_hydrogens    geom
_refine_ls_hydrogen_treatment     constr
_refine_ls_extinction_method      none
_refine_ls_extinction_coef        .
_refine_ls_number_reflns          3120
_refine_ls_number_parameters      183
_refine_ls_number_restraints      0
_refine_ls_R_factor_all           0.0702
_refine_ls_R_factor_gt            0.0449
_refine_ls_wR_factor_ref          0.1339
_refine_ls_wR_factor_gt           0.1142
_refine_ls_goodness_of_fit_ref    1.071
_refine_ls_restrained_S_all       1.071
_refine_ls_shift/su_max           0.000
_refine_ls_shift/su_mean          0.000
 
loop_
 _atom_site_label
 _atom_site_type_symbol
 _atom_site_fract_x
 _atom_site_fract_y
 _atom_site_fract_z
 _atom_site_U_iso_or_equiv
 _atom_site_adp_type
 _atom_site_occupancy
 _atom_site_site_symmetry_order  
 _atom_site_calc_flag
 _atom_site_refinement_flags_posn
 _atom_site_refinement_flags_adp
 _atom_site_refinement_flags_occupancy
 _atom_site_disorder_assembly
 _atom_site_disorder_group
Mo1 Mo 0.500000 0.10491(3) 0.250000 0.02398(15) Uani 0.9834(14) 2 d S T P . .
Mo1A Mo 1.000000 0.1869(13) 0.250000 0.008(5) Uiso 0.0166(14) 2 d S . P . .
O1 O 0.5407(2) -0.0216(2) 0.18444(14) 0.0527(7) Uani 1 1 d . . . . .
O2 O 0.86957(19) 0.02396(19) 0.28070(15) 0.0492(7) Uani 1 1 d . . . . .
O3 O 0.4751(2) 0.1856(2) 0.31939(17) 0.0578(8) Uani 1 1 d . . . . .
O4 O 0.5674(2) -0.40123(15) -0.02856(13) 0.0380(6) Uani 1 1 d . . . . .
N1 N 0.6820(2) 0.08534(19) 0.28087(15) 0.0296(6) Uani 1 1 d . . . . .
C1 C 0.6148(3) -0.1639(2) 0.11899(16) 0.0315(7) Uani 1 1 d . . . . .
C2 C 0.6930(3) -0.2487(2) 0.11488(17) 0.0342(7) Uani 1 1 d . . . . .
H2A H 0.759387 -0.252565 0.146250 0.041 Uiso 1 1 calc R U . . .
C3 C 0.6742(3) -0.3264(2) 0.06554(18) 0.0358(7) Uani 1 1 d . . . . .
H3A H 0.727280 -0.383639 0.063335 0.043 Uiso 1 1 calc R U . . .
C4 C 0.5775(3) -0.3213(2) 0.01895(16) 0.0317(7) Uani 1 1 d . . . . .
C5 C 0.4991(2) -0.2380(2) 0.02258(17) 0.0300(7) Uani 1 1 d . . . . .
H5A H 0.433144 -0.234040 -0.009092 0.036 Uiso 1 1 calc R U . . .
C6 C 0.5176(3) -0.1611(2) 0.07239(18) 0.0323(7) Uani 1 1 d . . . . .
H6A H 0.463108 -0.104983 0.075111 0.039 Uiso 1 1 calc R U . . .
C7 C 0.4653(4) -0.4012(2) -0.0741(2) 0.0375(8) Uani 1 1 d . . . . .
H7A H 0.469353 -0.460572 -0.106585 0.056 Uiso 1 1 calc R U . . .
H7B H 0.463685 -0.336874 -0.101939 0.056 Uiso 1 1 calc R U . . .
H7C H 0.392803 -0.405959 -0.045164 0.056 Uiso 1 1 calc R U . . .
C8 C 0.6323(3) -0.0776(2) 0.17100(17) 0.0317(7) Uani 1 1 d . . . . .
C9 C 0.7410(3) -0.0590(3) 0.20158(18) 0.0383(8) Uani 1 1 d . . . . .
H9A H 0.807158 -0.100051 0.187389 0.046 Uiso 1 1 calc R U . . .
C10 C 0.7583(3) 0.0181(3) 0.25294(16) 0.0315(7) Uani 1 1 d . . . . .
C11 C 0.8739(3) 0.1175(3) 0.3225(2) 0.0499(10) Uani 1 1 d . . . . .
H11A H 0.908489 0.175246 0.294608 0.060 Uiso 1 1 calc R U . . .
H11B H 0.922085 0.107239 0.366185 0.060 Uiso 1 1 calc R U . . .
C12 C 0.7439(3) 0.1396(2) 0.34131(18) 0.0349(7) Uani 1 1 d . . . . .
C13 C 0.7076(4) 0.0884(3) 0.4108(2) 0.0497(9) Uani 1 1 d . . . . .
H13A H 0.620861 0.092120 0.416152 0.075 Uiso 1 1 calc R U . . .
H13B H 0.745841 0.124355 0.450776 0.075 Uiso 1 1 calc R U . . .
H13C H 0.732773 0.015711 0.410410 0.075 Uiso 1 1 calc R U . . .
C14 C 0.7230(3) 0.2553(3) 0.3427(2) 0.0479(9) Uani 1 1 d . . . . .
H14A H 0.640120 0.269267 0.356223 0.072 Uiso 1 1 calc R U . . .
H14B H 0.738581 0.284332 0.295352 0.072 Uiso 1 1 calc R U . . .
H14C H 0.776628 0.287398 0.377579 0.072 Uiso 1 1 calc R U . . .
 
loop_
 _atom_site_aniso_label
 _atom_site_aniso_U_11
 _atom_site_aniso_U_22
 _atom_site_aniso_U_33
 _atom_site_aniso_U_23
 _atom_site_aniso_U_13
 _atom_site_aniso_U_12
Mo1 0.0185(2) 0.0245(2) 0.0290(2) 0.000 0.00013(14) 0.000
O1 0.0414(13) 0.0621(17) 0.0545(16) -0.0290(14) -0.0194(13) 0.0214(13)
O2 0.0228(11) 0.0558(16) 0.0688(17) -0.0245(14) -0.0036(12) 0.0045(11)
O3 0.0305(12) 0.0725(19) 0.0705(19) -0.0368(16) -0.0016(12) 0.0006(12)
O4 0.0409(14) 0.0285(12) 0.0446(15) -0.0053(10) -0.0039(11) 0.0039(9)
N1 0.0249(13) 0.0330(14) 0.0310(14) -0.0011(11) -0.0003(11) -0.0025(11)
C1 0.0259(14) 0.0341(17) 0.0345(17) -0.0003(13) 0.0012(13) 0.0005(12)
C2 0.0276(15) 0.0372(17) 0.0379(18) 0.0019(14) -0.0024(13) 0.0028(13)
C3 0.0319(16) 0.0327(17) 0.0427(19) 0.0037(14) 0.0030(14) 0.0067(13)
C4 0.0335(16) 0.0269(15) 0.0347(17) -0.0013(13) 0.0061(13) -0.0031(13)
C5 0.0276(15) 0.0309(16) 0.0314(16) 0.0013(13) -0.0006(12) 0.0010(12)
C6 0.0329(16) 0.0309(17) 0.0332(17) -0.0012(14) 0.0033(13) 0.0037(12)
C7 0.0453(18) 0.0299(17) 0.037(2) -0.0016(14) -0.0028(17) 0.0007(14)
C8 0.0302(16) 0.0326(16) 0.0323(17) 0.0019(13) 0.0031(13) 0.0036(13)
C9 0.0260(15) 0.0435(19) 0.045(2) -0.0108(16) 0.0071(15) 0.0007(14)
C10 0.0186(13) 0.0361(18) 0.0399(17) -0.0023(14) 0.0010(13) 0.0007(12)
C11 0.0283(18) 0.054(2) 0.067(3) -0.0223(19) -0.0067(17) 0.0019(15)
C12 0.0292(16) 0.0355(17) 0.0400(19) -0.0061(14) -0.0096(13) 0.0017(14)
C13 0.053(2) 0.055(2) 0.041(2) -0.0056(17) -0.0101(18) 0.0017(18)
C14 0.0372(19) 0.0356(19) 0.071(3) -0.0128(18) -0.0137(18) -0.0010(15)
 
_geom_special_details
;
 All esds (except the esd in the dihedral angle between two l.s. planes)
 are estimated using the full covariance matrix.  The cell esds are taken
 into account individually in the estimation of esds in distances, angles
 and torsion angles; correlations between esds in cell parameters are only
 used when they are defined by crystal symmetry.  An approximate (isotropic)
 treatment of cell esds is used for estimating esds involving l.s. planes.
;
 
loop_
 _geom_bond_atom_site_label_1
 _geom_bond_atom_site_label_2
 _geom_bond_distance
 _geom_bond_site_symmetry_2
 _geom_bond_publ_flag
Mo1 O3 1.690(3) . ?
Mo1 O3 1.690(3) 4_655 ?
Mo1 O1 2.095(2) 4_655 ?
Mo1 O1 2.095(2) . ?
Mo1 N1 2.137(2) 4_655 ?
Mo1 N1 2.138(2) . ?
Mo1A C11 2.157(8) 4_755 ?
Mo1A C11 2.157(8) . ?
Mo1A H11A 1.333(4) 4_755 ?
O1 C8 1.281(4) . ?
O2 C10 1.355(4) . ?
O2 C11 1.441(4) . ?
O4 C4 1.368(4) . ?
O4 C7 1.429(4) . ?
N1 C10 1.326(4) . ?
N1 C12 1.503(4) . ?
C1 C6 1.398(4) . ?
C1 C2 1.405(4) . ?
C1 C8 1.494(4) . ?
C2 C3 1.381(4) . ?
C2 H2A 0.9500 . ?
C3 C4 1.394(4) . ?
C3 H3A 0.9500 . ?
C4 C5 1.391(4) . ?
C5 C6 1.378(4) . ?
C5 H5A 0.9500 . ?
C6 H6A 0.9500 . ?
C7 H7A 0.9800 . ?
C7 H7B 0.9800 . ?
C7 H7C 0.9800 . ?
C8 C9 1.368(4) . ?
C9 C10 1.399(5) . ?
C9 H9A 0.9500 . ?
C11 C12 1.527(5) . ?
C11 H11A 0.9900 . ?
C11 H11B 0.9900 . ?
C12 C14 1.512(4) . ?
C12 C13 1.517(5) . ?
C13 H13A 0.9800 . ?
C13 H13B 0.9800 . ?
C13 H13C 0.9800 . ?
C14 H14A 0.9800 . ?
C14 H14B 0.9800 . ?
C14 H14C 0.9800 . ?
 
loop_
 _geom_angle_atom_site_label_1
 _geom_angle_atom_site_label_2
 _geom_angle_atom_site_label_3
 _geom_angle
 _geom_angle_site_symmetry_1
 _geom_angle_site_symmetry_3
 _geom_angle_publ_flag
O3 Mo1 O3 103.9(2) . 4_655 ?
O3 Mo1 O1 89.57(15) . 4_655 ?
O3 Mo1 O1 165.56(14) 4_655 4_655 ?
O3 Mo1 O1 165.57(14) . . ?
O3 Mo1 O1 89.57(15) 4_655 . ?
O1 Mo1 O1 77.52(17) 4_655 . ?
O3 Mo1 N1 97.09(11) . 4_655 ?
O3 Mo1 N1 91.27(11) 4_655 4_655 ?
O1 Mo1 N1 81.87(10) 4_655 4_655 ?
O1 Mo1 N1 87.55(10) . 4_655 ?
O3 Mo1 N1 91.27(11) . . ?
O3 Mo1 N1 97.09(11) 4_655 . ?
O1 Mo1 N1 87.55(10) 4_655 . ?
O1 Mo1 N1 81.87(10) . . ?
N1 Mo1 N1 166.43(13) 4_655 . ?
C11 Mo1A C11 131.0(8) 4_755 . ?
C11 Mo1A H11A 18.6(3) 4_755 4_755 ?
C11 Mo1A H11A 148.7(11) . 4_755 ?
C8 O1 Mo1 136.9(2) . . ?
C10 O2 C11 106.7(2) . . ?
C4 O4 C7 117.1(2) . . ?
C10 N1 C12 107.7(2) . . ?
C10 N1 Mo1 125.9(2) . . ?
C12 N1 Mo1 126.23(19) . . ?
C6 C1 C2 118.2(3) . . ?
C6 C1 C8 119.5(3) . . ?
C2 C1 C8 122.3(3) . . ?
C3 C2 C1 120.4(3) . . ?
C3 C2 H2A 119.8 . . ?
C1 C2 H2A 119.8 . . ?
C2 C3 C4 120.3(3) . . ?
C2 C3 H3A 119.8 . . ?
C4 C3 H3A 119.8 . . ?
O4 C4 C5 124.2(3) . . ?
O4 C4 C3 115.9(3) . . ?
C5 C4 C3 119.9(3) . . ?
C6 C5 C4 119.6(3) . . ?
C6 C5 H5A 120.2 . . ?
C4 C5 H5A 120.2 . . ?
C5 C6 C1 121.6(3) . . ?
C5 C6 H6A 119.2 . . ?
C1 C6 H6A 119.2 . . ?
O4 C7 H7A 109.5 . . ?
O4 C7 H7B 109.5 . . ?
H7A C7 H7B 109.5 . . ?
O4 C7 H7C 109.5 . . ?
H7A C7 H7C 109.5 . . ?
H7B C7 H7C 109.5 . . ?
O1 C8 C9 122.3(3) . . ?
O1 C8 C1 116.3(3) . . ?
C9 C8 C1 121.4(3) . . ?
C8 C9 C10 122.4(3) . . ?
C8 C9 H9A 118.8 . . ?
C10 C9 H9A 118.8 . . ?
N1 C10 O2 114.0(3) . . ?
N1 C10 C9 130.4(3) . . ?
O2 C10 C9 115.6(3) . . ?
O2 C11 C12 104.5(3) . . ?
O2 C11 Mo1A 91.5(4) . . ?
C12 C11 Mo1A 134.0(4) . . ?
O2 C11 H11A 110.9 . . ?
C12 C11 H11A 110.9 . . ?
Mo1A C11 H11A 25.4 . . ?
O2 C11 H11B 110.9 . . ?
C12 C11 H11B 110.9 . . ?
Mo1A C11 H11B 102.6 . . ?
H11A C11 H11B 108.9 . . ?
N1 C12 C14 113.7(3) . . ?
N1 C12 C13 108.7(3) . . ?
C14 C12 C13 111.9(3) . . ?
N1 C12 C11 100.4(3) . . ?
C14 C12 C11 109.7(3) . . ?
C13 C12 C11 111.9(3) . . ?
C12 C13 H13A 109.5 . . ?
C12 C13 H13B 109.5 . . ?
H13A C13 H13B 109.5 . . ?
C12 C13 H13C 109.5 . . ?
H13A C13 H13C 109.5 . . ?
H13B C13 H13C 109.5 . . ?
C12 C14 H14A 109.5 . . ?
C12 C14 H14B 109.5 . . ?
H14A C14 H14B 109.5 . . ?
C12 C14 H14C 109.5 . . ?
H14A C14 H14C 109.5 . . ?
H14B C14 H14C 109.5 . . ?
 
_refine_diff_density_max    0.886
_refine_diff_density_min   -0.899
_refine_diff_density_rms    0.096

_shelx_res_file
;
TITL k1044 in Pbcn
    k1044.res
    created by SHELXL-2018/3 at 12:55:58 on 09-Nov-2021
CELL 0.71073  11.2202  12.9081  18.7510  90.000  90.000  90.000
ZERR    4  0.0002  0.0003  0.0004  0.0000  0.0000  0.0000
LATT  1
SYMM 1/2 - X, 1/2 - Y, 1/2 + Z
SYMM 1/2 + X, 1/2 - Y, - Z
SYMM - X, + Y, 1/2 - Z
SFAC C  H  O  N  Mo
DISP C    0.00330   0.00160
DISP H    0.00000   0.00000
DISP O    0.01060   0.00600
DISP N    0.00610   0.00330
DISP Mo  -1.68320   0.68570
UNIT   112  128   32    8    4
TEMP -123
SIZE  0.18, 0.14, 0.12
ACTA
BOND $H
FMAP 2
PLAN  20
L.S.  4
WGHT    0.072400    2.257100
FVAR       0.19573   0.98344
MO1   5    0.500000    0.104912    0.250000    20.50000    0.01845    0.02455 =
         0.02895    0.00000    0.00013    0.00000
MO1A  5    1.000000    0.186851    0.250000   -20.50000    0.00850
O1    3    0.540699   -0.021629    0.184438    11.00000    0.04137    0.06209 =
         0.05452   -0.02898   -0.01942    0.02142
O2    3    0.869572    0.023958    0.280697    11.00000    0.02279    0.05583 =
         0.06884   -0.02447   -0.00355    0.00450
O3    3    0.475100    0.185566    0.319395    11.00000    0.03050    0.07247 =
         0.07048   -0.03679   -0.00163    0.00064
O4    3    0.567359   -0.401233   -0.028556    11.00000    0.04086    0.02852 =
         0.04456   -0.00528   -0.00392    0.00385
N1    4    0.682000    0.085342    0.280869    11.00000    0.02488    0.03305 =
         0.03101   -0.00108   -0.00026   -0.00252
C1    1    0.614790   -0.163905    0.118988    11.00000    0.02587    0.03410 =
         0.03448   -0.00027    0.00123    0.00052
C2    1    0.693049   -0.248687    0.114881    11.00000    0.02757    0.03715 =
         0.03793    0.00191   -0.00245    0.00278
AFIX  43
H2A   2    0.759387   -0.252565    0.146250    11.00000   -1.20000
AFIX   0
C3    1    0.674161   -0.326417    0.065539    11.00000    0.03188    0.03271 =
         0.04272    0.00367    0.00296    0.00669
AFIX  43
H3A   2    0.727280   -0.383639    0.063335    11.00000   -1.20000
AFIX   0
C4    1    0.577500   -0.321293    0.018951    11.00000    0.03346    0.02691 =
         0.03468   -0.00131    0.00612   -0.00307
C5    1    0.499079   -0.237957    0.022578    11.00000    0.02756    0.03093 =
         0.03142    0.00135   -0.00063    0.00099
AFIX  43
H5A   2    0.433144   -0.234040   -0.009092    11.00000   -1.20000
AFIX   0
C6    1    0.517640   -0.161144    0.072386    11.00000    0.03289    0.03092 =
         0.03316   -0.00120    0.00335    0.00367
AFIX  43
H6A   2    0.463108   -0.104983    0.075111    11.00000   -1.20000
AFIX   0
C7    1    0.465279   -0.401153   -0.074143    11.00000    0.04532    0.02991 =
         0.03738   -0.00164   -0.00283    0.00075
AFIX 137
H7A   2    0.469353   -0.460572   -0.106585    11.00000   -1.50000
H7B   2    0.463685   -0.336874   -0.101939    11.00000   -1.50000
H7C   2    0.392803   -0.405959   -0.045164    11.00000   -1.50000
AFIX   0
C8    1    0.632318   -0.077595    0.171005    11.00000    0.03024    0.03255 =
         0.03235    0.00188    0.00307    0.00364
C9    1    0.740985   -0.059023    0.201577    11.00000    0.02600    0.04351 =
         0.04542   -0.01076    0.00711    0.00069
AFIX  43
H9A   2    0.807158   -0.100051    0.187389    11.00000   -1.20000
AFIX   0
C10   1    0.758256    0.018118    0.252936    11.00000    0.01862    0.03611 =
         0.03987   -0.00225    0.00098    0.00069
C11   1    0.873882    0.117524    0.322533    11.00000    0.02825    0.05398 =
         0.06749   -0.02231   -0.00670    0.00194
AFIX  23
H11A  2    0.908489    0.175246    0.294608    11.00000   -1.20000
H11B  2    0.922085    0.107239    0.366185    11.00000   -1.20000
AFIX   0
C12   1    0.743939    0.139609    0.341314    11.00000    0.02918    0.03548 =
         0.03996   -0.00607   -0.00959    0.00167
C13   1    0.707642    0.088420    0.410812    11.00000    0.05270    0.05512 =
         0.04136   -0.00562   -0.01009    0.00175
AFIX 137
H13A  2    0.620861    0.092120    0.416152    11.00000   -1.50000
H13B  2    0.745841    0.124355    0.450776    11.00000   -1.50000
H13C  2    0.732773    0.015711    0.410410    11.00000   -1.50000
AFIX   0
C14   1    0.722972    0.255337    0.342743    11.00000    0.03720    0.03557 =
         0.07083   -0.01278   -0.01371   -0.00097
AFIX 137
H14A  2    0.640120    0.269267    0.356223    11.00000   -1.50000
H14B  2    0.738581    0.284332    0.295352    11.00000   -1.50000
H14C  2    0.776628    0.287398    0.377579    11.00000   -1.50000

AFIX   0
HKLF 4


REM  k1044 in Pbcn
REM wR2 = 0.133900, GooF = S = 1.07053, Restrained GooF = 1.07053 for all data
REM R1 = 0.044877 for 2144 Fo > 4sig(Fo) and 0.070208 for all 3120 data
REM 183 parameters refined using 0 restraints

END

WGHT      0.0726      2.2492

REM Highest difference peak  0.886,  deepest hole -0.899,  1-sigma level  0.096
Q1    1   0.4291 -0.3969 -0.0299  11.00000  0.05    0.72
Q2    1   0.8745  0.0228  0.2157  11.00000  0.05    0.65
Q3    1   0.6835  0.0928  0.2176  11.00000  0.05    0.57
Q4    1   0.4150 -0.3214  0.0199  11.00000  0.05    0.54
Q5    1   0.3884 -0.1609  0.1194  11.00000  0.05    0.54
Q6    1   0.7528 -0.3590  0.1576  11.00000  0.05    0.53
Q7    1   0.3691 -0.0741  0.1709  11.00000  0.05    0.51
Q8    1   0.4551 -0.0200  0.1789  11.00000  0.05    0.48
Q9    1   0.7422 -0.0598  0.2984  11.00000  0.05    0.47
Q10   1   0.8300  0.1764  0.4325  11.00000  0.05    0.43
Q11   1   0.5249  0.1858  0.3082  11.00000  0.05    0.42
Q12   1   0.8066  0.2550  0.3830  11.00000  0.05    0.41
Q13   1   1.1264  0.1172  0.3233  11.00000  0.05    0.39
Q14   1   0.5388 -0.0424  0.1975  11.00000  0.05    0.38
Q15   1   0.5212  0.0398  0.1876  11.00000  0.05    0.38
Q16   1   0.7474  0.1951  0.3391  11.00000  0.05    0.35
Q17   1   0.7905 -0.4054  0.0883  11.00000  0.05    0.34
Q18   1   0.5020 -0.0510  0.0742  11.00000  0.05    0.33
Q19   1   1.0421  0.1648  0.3005  11.00000  0.05    0.31
Q20   1   0.4892 -0.1607  0.0817  11.00000  0.05    0.30
;
_shelx_res_checksum   55005

_shelx_hkl_file
;
   0   0  -3    0.11    0.34
   0   0   3   -0.11    0.22
   0   0   4  650.83   23.00
   0   0  -4  674.40   23.24
   0   0  -5   -0.11    0.45
   0   0   5    0.67    0.44
   0   0  -6  149.32    6.50
   0   0   6  158.53    6.79
   0   0   7    0.11    0.44
   0   0  -7    0.56    0.45
   0   0   8    1.55    0.66
   0   0  -8    2.13    0.90
   0   0   9   -0.11    0.55
   0   0  -9    0.34    0.78
   0   0  10  125.78    5.64
   0   0 -10  126.18    6.49
   0   0  11   -0.44    1.10
   0   0 -11   -0.34    0.67
   0   0  12  531.35   19.20
   0   0 -12  497.20   20.68
   0   0 -13    1.23    1.34
   0   0 -13    1.66    1.44
   0   0  13    3.29    1.32
   0   0 -14  294.00   14.72
   0   0 -14  325.72   15.42
   0   0  14  335.15   13.41
   0   0 -15    0.67    1.00
   0   0  15    0.98    1.86
   0   0 -15    2.77    1.44
   0   0 -16  105.85    7.11
   0   0 -16  102.06    5.79
   0   0  16  118.20    6.46
   0   0 -17    0.44    1.67
   0   0 -17   -1.22    2.22
   0   0  17    0.22    1.64
   0   0 -18   99.06    8.12
   0   0 -18   98.85    6.99
   0   0  19    1.44    1.55
   0   0  20   -0.44    2.10
   0   0  21    3.32    1.88
   0   0  22  207.75   16.68
   0   0  23    0.22    2.87
   0   0  24   27.34    4.85
   0   1  -2    0.34    0.23
   0   1   2    1.99    0.33
   0  -1  -2    1.11    0.22
   0   1  -2    0.22    0.11
   0  -1   2    0.22    0.22
   0  -1   2    0.44    0.11
   0  -1   3    0.22    0.22
   0   1  -3    0.33    0.22
   0   1  -3    0.68    0.34
   0   1   3    0.22    0.33
   0  -1  -3    0.22    0.22
   0  -1  -4   -0.33    0.33
   0   1   4    0.44    0.44
   0  -1   4    0.00    0.34
   0   1  -4    0.57    0.45
   0   1  -4    0.22    0.22
   0   1  -5    0.00    0.44
   0   1   5    0.55    0.44
   0   1  -5    0.45    0.34
   0  -1  -5    0.11    0.33
   0  -1   5   -0.33    0.45
   0   1  -6    0.11    0.34
   0   1   6    0.22    0.44
   0  -1   6    0.56    0.45
   0  -1  -6   -0.56    0.44
   0   1  -6    0.00    0.44
   0   1   7    0.11    0.44
   0  -1   7    0.78    0.56
   0   1  -7    0.00    0.45
   0  -1  -7   -0.33    0.56
   0   1  -7    0.11    0.55
   0   1   8    0.55    0.77
   0  -1   8   -0.44    0.55
   0   1  -8    0.11    0.44
   0  -1  -8   -0.22    0.78
   0   1  -8   -0.90    0.45
   0   1  -9   -0.33    0.66
   0   1  -9    0.23    0.56
   0  -1  -9   -0.22    0.78
   0  -1   9   -0.66    0.55
   0   1   9   -0.55    0.88
   0  -1 -10   -0.44    0.56
   0   1  10    0.99    0.99
   0  -1  10   -0.99    0.55
   0   1 -10   -0.22    0.56
   0   1 -10   -0.22    0.55
   0   1 -11   -0.11    0.67
   0  -1  11    0.66    0.99
   0  -1 -11   -1.33    1.00
   0   1 -11    0.00    0.67
   0   1  11    0.77    1.21
   0   1  12    0.22    0.99
   0   1 -12    1.34    0.78
   0  -1  12    0.11    0.88
   0  -1 -12   -1.89    1.11
   0   1 -12    0.78    0.78
   0  -1 -13    0.67    0.89
   0   1 -13    0.67    0.89
   0   1 -13    0.00    0.78
   0  -1  13    0.66    0.99
   0   1  13    0.88    1.10
   0   1  14   -0.11    1.65
   0  -1 -14   -0.89    0.89
   0   1 -14   -0.78    1.23
   0  -1  14   -0.11    1.53
   0   1 -14    0.78    0.89
   0   1 -15   -0.78    1.00
   0   1 -15    0.11    1.00
   0   1  15    0.88    1.21
   0  -1  15    0.98    1.75
   0  -1 -15   -0.11    1.00
   0   1  16    2.08    2.08
   0   1 -16   -0.22    1.00
   0  -1  16    2.94    2.18
   0  -1 -16   -0.56    1.00
   0   1 -16    0.67    1.34
   0  -1 -16    3.21    1.66
   0  -1 -17   -1.00    1.11
   0  -1  17    0.11    2.18
   0  -1 -17    0.00    2.32
   0   1  17    1.20    1.86
   0   1 -17    0.78    1.34
   0   1 -17   -1.22    1.67
   0   1 -18   -1.34    2.12
   0   1 -18    0.00    1.22
   0  -1 -18    0.89    1.33
   0  -1 -19   -2.44    1.44
   0   1 -19   -0.66    1.88
   0   1 -20   -2.66    1.55
   0  -1 -20    0.22    1.66
   0   1 -21    0.55    2.54
   0  -1 -21   -0.11    1.77
   0   1 -22    1.32    2.10
   0  -1 -22   -0.66    1.88
   0   1 -23    0.44    2.75
   0  -1 -23    0.66    2.98
   0  -1 -24   -6.62    3.53
   0   1 -24    4.62    2.64
   0  -2   0   82.03    3.32
   0   2   0   77.69    3.32
   0   2   1 1541.27   50.85
   0  -2  -1 1502.07   51.43
   0   2  -1 1536.86   50.56
   0  -2   1 1633.84   50.84
   0   2   2 1901.17   63.20
   0  -2  -2 1915.89   62.29
   0   2  -2 1870.80   63.03
   0  -2   2 1962.44   62.62
   0   2   3 1820.99   62.77
   0   2  -3 1952.89   62.76
   0  -2  -3 1816.75   61.32
   0   2  -3 1923.98   60.87
   0   2  -3 1865.12   61.15
   0  -2   4  775.61   26.47
   0   2  -4  830.17   27.87
   0   2   4  777.89   27.94
   0  -2   4  808.90   27.70
   0  -2  -4  794.75   27.86
   0   2  -4  835.57   28.26
   0   2  -5  360.96   13.87
   0   2  -5  403.98   13.80
   0  -2   5  381.71   13.60
   0  -2  -5  350.80   13.85
   0   2   5  369.36   13.73
   0   2   6  405.31   14.50
   0  -2   6  394.74   14.58
   0   2  -6  395.83   14.34
   0  -2  -6  401.35   14.74
   0   2  -6  400.63   14.79
   0  -2   7  420.04   15.32
   0   2   7  412.62   14.49
   0  -2  -7  414.32   17.18
   0   2  -7  413.75   14.89
   0   2  -7  452.65   17.27
   0   2  -8   27.06    1.93
   0   2  -8   23.54    1.56
   0  -2  -8   25.70    1.77
   0   2   8   21.95    1.77
   0  -2   8   26.96    1.66
   0   2   9  290.43   11.38
   0  -2   9  294.28   10.94
   0  -2  -9  277.39   11.32
   0   2  -9  292.15   11.78
   0   2  -9  309.33   10.86
   0   2 -10    0.11    0.90
   0   2  10    1.87    1.21
   0   2 -10    0.78    0.67
   0  -2 -10    1.00    0.78
   0  -2  10    1.32    0.99
   0   2 -11  563.30   19.81
   0   2 -11  535.82   20.87
   0  -2 -11  513.82   20.33
   0   2  11  548.73   19.43
   0  -2  11  561.67   19.05
   0   2 -12   17.86    2.02
   0  -2  12   22.65    2.08
   0   2  12   22.66    2.20
   0   2 -12   18.75    2.12
   0  -2 -12   22.52    2.44
   0   2 -13  259.65   11.74
   0  -2 -13  250.16   10.89
   0   2 -13  262.31   11.01
   0   2  13  258.01   11.67
   0  -2  13  248.06   10.62
   0   2 -14    7.48    1.56
   0  -2 -14   10.76    1.78
   0   2 -14    5.59    1.68
   0   2  14    9.55    1.87
   0  -2  14    5.99    1.85
   0   2  15   72.70    4.72
   0  -2  15   71.44    4.68
   0   2 -15   76.13    4.36
   0  -2 -15   74.65    4.88
   0   2 -15   67.24    4.81
   0   2  16   -1.64    1.53
   0   2 -16    3.01    1.78
   0  -2 -16    0.33    1.33
   0  -2  16   -1.41    1.95
   0  -2 -17   27.93    3.31
   0  -2  17   26.98    3.25
   0   2 -17   31.80    3.23
   0  -2 -17   26.94    3.22
   0   2 -18   11.65    2.33
   0   2 -18   11.84    2.79
   0  -2 -18   11.86    2.77
   0   2 -19   58.37    5.21
   0  -2 -19   62.91    5.32
   0  -2 -20   11.18    2.88
   0   2 -20    4.42    2.43
   0   2 -21   49.56    5.41
   0  -2 -21   63.29    6.09
   0   2 -22    2.53    2.20
   0  -2 -22    3.87    2.99
   0  -2 -23   -0.44    3.09
   0   2 -23    6.05    3.52
   0   2 -24    2.64    3.30
   0  -2 -24    9.94    3.98
   0  -3   0    0.77    0.33
   0   3   0   -0.33    0.33
   0   3  -1    0.11    0.44
   0  -3   1    0.44    0.33
   0   3   1    0.33    0.44
   0  -3  -1    0.78    0.33
   0  -3   2    0.33    0.22
   0   3   2   -0.11    0.33
   0  -3  -2   -0.45    0.33
   0   3  -2   -0.89    0.44
   0  -3   2    0.44    0.44
   0   3  -3    0.00    0.33
   0  -3   3    0.89    0.45
   0  -3   3    0.22    0.22
   0   3  -3    0.11    0.22
   0  -3  -3    0.56    0.45
   0   3   3    1.11    0.67
   0   3  -4    0.00    0.33
   0  -3  -4   -0.22    0.56
   0   3  -4    0.67    0.45
   0   3  -4   -0.22    0.22
   0  -3   4    0.11    0.22
   0   3   4    0.78    0.55
   0   3  -5    0.11    0.34
   0   3  -5    0.00    0.56
   0  -3  -5   -0.67    0.67
   0   3   5   -0.33    0.44
   0  -3   5    0.22    0.33
   0   3  -5    0.45    0.56
   0   3  -6    0.00    0.45
   0   3  -6   -0.22    0.34
   0  -3   6   -0.33    0.55
   0   3   6   -0.22    0.55
   0  -3  -6   -0.22    0.55
   0   3  -6   -0.66    0.66
   0   3   7    0.66    0.66
   0   3  -7    0.11    0.34
   0  -3  -7    0.22    0.55
   0   3  -7   -0.57    0.45
   0  -3   7    0.11    0.66
   0  -3   8   -0.22    0.77
   0  -3  -8    0.00    0.89
   0   3  -8    0.57    0.68
   0   3  -8   -0.22    0.34
   0   3   8    0.11    0.66
   0  -3  -9    0.44    0.66
   0   3   9   -0.22    0.77
   0  -3   9   -0.11    0.55
   0   3  -9    0.11    0.45
   0   3  -9    0.11    0.79
   0  -3  10    0.33    0.88
   0   3  10    0.88    0.88
   0   3 -10   -1.79    0.67
   0  -3 -10    0.22    1.00
   0   3 -10    1.92    1.02
   0   3  11   -1.10    1.21
   0  -3 -11   -0.11    0.89
   0   3 -11    0.22    0.56
   0  -3  11   -0.77    0.98
   0   3 -11    0.34    0.56
   0  -3  12   -1.09    0.76
   0  -3 -12   -0.89    0.89
   0   3 -12   -0.67    0.90
   0   3  12    0.99    1.21
   0   3 -12    0.00    0.68
   0   3 -13   -0.34    0.89
   0   3 -13   -0.22    1.12
   0   3  13   -1.21    1.54
   0  -3  13    0.44    1.31
   0  -3 -13   -0.11    1.11
   0   3  14    1.21    1.76
   0  -3 -14   -2.22    1.00
   0   3 -14   -0.11    0.78
   0  -3  14    1.19    1.52
   0   3 -14   -0.22    0.90
   0  -3 -15   -0.22    1.11
   0   3  15    0.55    1.10
   0  -3  15   -1.62    1.62
   0   3 -15    1.01    1.45
   0   3 -15    1.01    1.45
   0  -3 -16    2.55    1.88
   0   3 -16    0.11    1.12
   0  -3  16   -0.11    1.84
   0   3 -16    0.22    1.00
   0   3  16    1.86    1.42
   0   3 -17   -1.01    1.68
   0   3 -17   -0.56    1.11
   0  -3 -17   -1.00    1.33
   0   3 -18   -2.12    2.01
   0   3 -18    1.33    1.55
   0  -3 -18    0.00    1.88
   0  -3 -19    1.22    1.66
   0   3 -19    0.77    1.55
   0   3 -20   -0.99    1.55
   0  -3 -20    0.00    1.77
   0  -3 -21    0.55    1.88
   0   3 -21   -0.99    1.65
   0  -3 -22   -0.33    2.77
   0   3 -22    1.10    1.98
   0   3 -23   -1.21    2.20
   0  -3 -23   -2.10    3.10
   0  -4   0  762.91   27.29
   0   4   0  780.84   28.04
   0  -4  -1   35.25    2.00
   0   4  -1   32.56    1.88
   0   4   1   34.68    2.11
   0  -4   1   34.60    1.99
   0   4  -2    0.66    0.44
   0  -4   2   -0.77    0.55
   0  -4  -2    0.78    0.56
   0   4   2    0.89    0.44
   0  -4  -3  192.33    7.71
   0   4   3  186.03    7.34
   0  -4   3  185.46    6.76
   0   4  -3  185.53    7.88
   0  -4   3  194.34    7.55
   0   4   4  128.74    5.78
   0  -4  -4  131.88    5.92
   0  -4   4  133.27    5.18
   0  -4   4  136.10    5.58
   0   4  -4  137.64    5.67
   0   4  -5  263.72   10.00
   0   4   5  256.25    9.66
   0  -4   5  256.55    8.98
   0   4  -5  244.67    9.30
   0  -4  -5  254.24   10.47
   0   4  -5  247.03   10.22
   0   4   6  495.94   19.63
   0  -4   6  493.36   17.57
   0  -4  -6  509.30   19.35
   0   4  -6  501.15   19.52
   0   4  -6  541.84   18.53
   0   4  -7 1828.45   62.84
   0   4  -7 1899.18   61.42
   0   4   7 1785.31   60.09
   0  -4  -7 1781.21   62.64
   0   4  -7 1857.56   60.43
   0  -4  -8   12.85    1.55
   0   4  -8   11.00    1.32
   0   4  -8   14.18    1.12
   0   4   8   14.90    1.77
   0   4  -8   15.38    1.47
   0  -4  -9  171.47    7.76
   0  -4   9  162.99    6.93
   0   4   9  188.35    7.52
   0   4  -9  177.94    7.93
   0   4  -9  161.89    7.25
   0   4  -9  180.11    6.94
   0  -4 -10  320.80   14.07
   0  -4  10  336.76   12.62
   0   4 -10  336.00   13.02
   0   4  10  332.17   12.38
   0   4 -10  332.63   13.21
   0  -4  11   62.68    3.71
   0   4 -11   56.16    3.72
   0   4  11   69.13    4.08
   0   4 -11   59.73    3.35
   0  -4 -11   65.06    3.76
   0   4 -12  293.03   11.73
   0   4  12  318.94   13.56
   0   4 -12  284.95   13.09
   0  -4 -12  279.58   14.17
   0  -4  12  281.44   12.54
   0   4  13    0.00    1.10
   0  -4  13    1.84    1.08
   0   4 -13   -0.78    0.89
   0  -4 -13    0.44    1.11
   0   4 -13    1.91    1.46
   0  -4  14   53.43    4.12
   0   4 -14   48.38    3.59
   0   4  14   48.97    4.83
   0   4 -14   51.08    3.80
   0  -4 -14   50.01    3.98
   0   4  15    7.46    1.97
   0  -4  15    7.66    1.73
   0   4 -15    4.80    1.56
   0  -4 -15   10.84    2.43
   0   4 -15    3.79    1.34
   0  -4 -16   43.27    3.87
   0   4 -16   48.34    4.24
   0   4 -16   42.33    3.68
   0  -4  16   45.34    4.42
   0  -4 -17   -0.44    1.22
   0   4 -17    0.89    1.22
   0  -4  17    1.08    1.72
   0   4 -17    0.45    1.67
   0  -4 -18   55.44    4.87
   0   4 -18   54.75    4.66
   0   4 -18   54.94    4.45
   0   4 -19   13.04    2.43
   0  -4 -19   17.04    2.99
   0   4 -20    8.27    2.32
   0  -4 -20   13.61    3.43
   0  -4 -21    2.65    2.21
   0   4 -21    1.87    1.87
   0  -4 -22   24.55    4.42
   0   4 -22   23.50    3.84
   0  -4 -23    9.51    3.98
   0   4 -23    1.97    2.41
   0   5   0    0.33    0.55
   0  -5   0    0.22    0.66
   0   5  -1   -0.22    0.55
   0  -5   1    0.33    0.44
   0   5   1   -0.33    0.66
   0  -5  -1    0.44    0.44
   0  -5   2    0.33    0.55
   0   5  -2    0.99    0.55
   0   5   2   -0.33    0.67
   0  -5  -2    0.33    0.56
   0  -5  -3    0.22    0.56
   0  -5   3    0.22    0.33
   0   5  -3   -0.44    0.66
   0  -5   3   -0.44    0.44
   0   5   3   -0.44    0.78
   0   5  -4    0.78    0.66
   0  -5   4    0.00    0.33
   0   5   4    0.00    0.56
   0  -5   4   -0.44    0.67
   0  -5  -4    0.11    0.56
   0   5   5    0.44    0.67
   0  -5  -5    0.00    0.67
   0  -5   5    0.00    0.33
   0   5  -5   -0.66    0.55
   0  -5   5    0.45    0.67
   0  -5  -6    0.11    0.67
   0   5  -6   -1.12    0.67
   0   5   6    0.66    0.66
   0  -5   6    0.22    0.33
   0   5  -6    0.22    0.77
   0   5  -6    0.33    0.33
   0  -5   7    0.00    0.33
   0  -5  -7   -0.11    0.67
   0   5   7    1.11    0.89
   0   5  -7   -0.11    0.55
   0   5  -7   -0.11    0.79
   0   5  -7   -0.11    0.33
   0   5   8   -0.11    0.77
   0  -5  -8   -0.22    0.78
   0   5  -8    0.00    0.56
   0   5  -8    0.00    0.45
   0   5  -8   -0.11    0.66
   0   5  -9    0.22    0.56
   0   5  -9   -0.44    0.66
   0   5  -9    0.90    0.90
   0  -5  -9   -0.22    0.78
   0   5   9    0.44    0.99
   0  -5 -10    1.55    1.00
   0   5  10    0.22    1.32
   0   5 -10    0.00    0.68
   0   5 -10    0.11    0.98
   0   5 -10   -1.22    0.67
   0   5 -11    0.00    0.76
   0  -5 -11    0.55    1.00
   0   5  11    0.22    1.32
   0   5 -11   -1.58    1.01
   0   5 -11   -1.11    1.22
   0   5 -12   -0.33    0.89
   0   5 -12   -0.67    0.79
   0   5 -12    0.22    1.30
   0  -5 -12   -0.55    0.88
   0   5  12    0.55    1.21
   0   5 -13   -2.81    1.30
   0   5 -13    1.35    0.90
   0   5  13    0.55    1.32
   0  -5 -13    1.33    1.55
   0   5 -13    0.11    0.66
   0  -5 -14    0.66    1.22
   0   5 -14   -1.62    1.40
   0   5 -14    0.22    0.89
   0   5 -14   -0.55    0.78
   0   5 -15    1.22    1.22
   0   5 -15    0.78    1.12
   0  -5 -15    0.22    1.22
   0  -5  15   -0.65    1.62
   0   5 -15   -1.51    1.72
   0   5 -16   -1.56    1.11
   0   5 -16    0.88    1.00
   0   5 -16   -3.22    1.29
   0  -5  16   -0.21    1.40
   0  -5 -16   -0.77    1.33
   0   5 -17    0.22    1.78
   0   5 -17   -2.47    1.50
   0  -5  17    0.75    1.61
   0   5 -17    0.00    0.88
   0  -5 -17   -2.32    1.44
   0   5  18   -0.11    1.55
   0  -5 -19   -0.33    2.54
   0   5 -19    0.55    2.10
   0   5 -20    0.66    1.65
   0  -5 -20    0.22    1.77
   0   5 -21   -1.21    2.64
   0  -5 -21   -3.98    2.99
   0   5 -22   -2.52    2.74
   0  -5 -22   -0.77    2.43
   0  -5 -23   -6.08    3.54
   0   5 -23   -0.11    3.06
   0  -6   0  435.63   17.19
   0   6   0  449.67   15.85
   0   6   1  339.20   12.43
   0   6  -1  340.49   13.05
   0  -6   1  345.43   13.16
   0  -6  -1  334.16   13.47
   0   6   2   50.56    2.89
   0  -6   2   54.17    2.98
   0  -6  -2   55.08    3.24
   0   6  -2   49.54    3.09
   0   6   3  209.33    8.89
   0  -6  -3  207.09    9.06
   0  -6   3  215.53    8.61
   0  -6   3  206.59    7.93
   0   6  -3  212.27    8.96
   0  -6   4  173.81    7.85
   0   6  -4  182.39    7.53
   0   6   4  171.54    7.11
   0  -6   4  174.51    6.83
   0  -6  -4  162.46    7.61
   0   6  -5    9.73    1.33
   0  -6   5    9.98    1.22
   0   6   5   10.43    1.22
   0  -6   5   12.34    0.87
   0  -6  -5   11.50    1.67
   0  -6   6   73.50    4.01
   0  -6   6   76.26    3.05
   0   6   6   77.52    4.22
   0   6  -6   70.81    3.76
   0   6  -6   70.05    4.01
   0  -6  -6   66.55    4.02
   0  -6   7   25.42    1.62
   0  -6  -7   20.26    2.34
   0   6   7   25.59    2.33
   0   6  -7   24.58    1.90
   0   6  -7   25.81    1.77
   0   6  -8  195.93    8.75
   0   6  -8  198.67    7.55
   0   6   8  208.48    8.64
   0   6  -8  197.84    8.38
   0  -6   8  201.43    8.04
   0  -6  -8  198.43    9.56
   0   6  -9   39.27    2.92
   0   6  -9   42.34    2.96
   0   6   9   40.89    3.43
   0   6  -9   40.20    2.22
   0  -6  -9   37.72    2.77
   0   6  10   67.00    4.42
   0   6 -10   58.04    2.99
   0  -6 -10   57.06    4.43
   0   6 -10   60.39    3.60
   0   6 -10   62.21    4.49
   0   6 -11  106.22    6.77
   0   6  11  122.16    7.06
   0  -6 -11  101.40    6.09
   0   6 -11  114.46    6.18
   0   6 -11  103.04    5.20
   0  -6 -12   32.96    3.21
   0   6 -12   36.56    2.54
   0   6  12   29.62    3.30
   0   6 -12   31.27    3.03
   0   6 -12   29.20    2.93
   0   6  13   97.01    7.05
   0   6 -13  101.04    5.27
   0  -6 -13   96.96    6.08
   0   6 -13   92.80    5.51
   0   6 -14   51.58    4.02
   0  -6 -14   53.60    4.53
   0   6 -14   52.10    4.21
   0   6 -14   53.25    3.30
   0   6 -15   85.84    6.25
   0  -6 -15   82.98    5.86
   0   6 -15   82.03    5.93
   0   6 -15   81.86    5.02
   0   6 -16    4.93    1.64
   0   6 -16    2.67    1.78
   0  -6 -16    0.22    1.33
   0   6 -17   13.79    2.30
   0  -6 -17   13.92    2.65
   0   6 -17   20.16    2.55
   0   6 -18   35.68    4.09
   0  -6 -18   40.54    4.97
   0   6 -19   42.74    4.74
   0  -6 -19   36.57    5.08
   0  -6 -20   15.02    3.20
   0   6 -20   12.75    2.97
   0   6 -21   23.34    3.95
   0  -6 -21   20.33    4.53
   0   6 -22    6.56    2.41
   0  -6 -22    6.19    3.09
   0  -7   0    0.22    0.66
   0   7   0    0.00    0.66
   0  -7   1    0.33    0.88
   0  -7  -1   -0.22    0.89
   0   7   1    0.89    0.77
   0   7  -1    0.77    0.99
   0  -7   2   -1.65    0.77
   0   7   2    0.22    0.67
   0   7  -2   -0.11    0.55
   0  -7  -2    0.22    0.89
   0  -7   3   -0.33    0.88
   0  -7  -3   -0.45    0.67
   0  -7   3   -0.44    0.44
   0   7  -3    0.77    0.66
   0  -7   4   -0.66    0.66
   0   7   4   -0.78    0.67
   0   7  -4    1.10    0.88
   0  -7   4    0.55    0.44
   0  -7  -5   -0.11    0.78
   0  -7   5   -0.44    0.99
   0  -7   5   -0.66    0.44
   0   7   5   -0.11    1.11
   0   7  -5   -0.11    0.66
   0   7   6    0.33    1.33
   0  -7   6    0.00    1.00
   0  -7  -6    0.11    0.78
   0   7  -6    0.00    0.99
   0   7  -7   -0.44    0.66
   0  -7  -7    0.22    0.89
   0   7   7    1.33    1.00
   0   7  -7    0.44    1.00
   0  -7   7    0.00    0.43
   0  -7  -8    0.33    0.89
   0  -7   8   -0.22    0.43
   0   7  -8    0.33    0.78
   0   7   8   -0.22    1.11
   0   7  -8    0.55    1.10
   0   7   9   -1.11    1.00
   0   7  -9   -1.12    1.12
   0   7  -9   -0.44    0.77
   0  -7  -9   -1.11    0.89
   0   7 -10   -0.45    0.78
   0  -7 -10   -0.33    0.89
   0   7  10    0.55    1.22
   0   7 -10   -0.11    1.20
   0   7 -10    0.44    0.55
   0   7 -11    0.22    1.34
   0  -7 -11   -0.55    1.11
   0   7  11    0.33    1.32
   0   7 -11   -0.22    0.66
   0   7 -11    0.22    0.98
   0   7  12   -0.77    1.43
   0  -7 -12    0.44    1.11
   0   7 -12    0.33    0.98
   0   7 -12    0.11    0.89
   0   7 -12    0.22    0.77
   0   7 -13   -0.65    1.08
   0   7 -13    0.55    0.88
   0  -7 -13   -2.54    1.11
   0   7 -13   -1.00    1.45
   0   7 -14   -0.22    1.83
   0  -7 -14   -2.87    1.77
   0   7 -14    0.33    1.45
   0   7 -14   -0.22    0.98
   0   7 -15   -1.11    1.00
   0   7 -15   -0.76    1.09
   0  -7 -15    1.88    1.66
   0   7 -15   -0.43    1.94
   0   7 -16   -0.43    1.20
   0  -7 -16    0.88    2.10
   0   7 -16   -0.44    1.11
   0   7 -17   -0.55    1.11
   0  -7 -17   -4.41    2.21
   0   7 -18    0.33    1.43
   0  -7 -18   -1.21    2.54
   0   7 -19   -0.66    1.32
   0  -7 -19   -5.96    2.76
   0  -7 -20   -4.30    3.09
   0   7 -20    1.75    2.63
   0   7 -21    1.64    1.75
   0  -7 -21   -2.32    2.54
   0   7 -22    0.55    2.95
   0  -7 -22    0.77    2.65
   0  -8   0  144.47    6.66
   0   8   0  149.42    7.30
   0  -8   1  142.59    6.75
   0  -8  -1  144.50    6.90
   0   8  -1  149.54    6.63
   0   8   1  134.16    7.09
   0  -8   2   81.32    4.08
   0   8  -2   71.21    3.75
   0   8   2   76.82    5.10
   0  -8  -2   74.01    4.24
   0   8  -3  178.01    7.83
   0   8   3  171.66    8.00
   0  -8  -3  183.93    8.16
   0  -8   3  184.83    8.27
   0  -8   4   21.80    1.87
   0  -8   4   19.73    1.32
   0   8   4   15.66    2.11
   0  -8  -4   18.67    2.35
   0   8  -4   17.40    2.09
   0   8   5   37.20    3.11
   0  -8   5   33.20    2.65
   0   8  -5   34.45    2.64
   0  -8  -5   32.97    2.57
   0  -8   5   37.57    1.97
   0  -8   6   24.43    2.21
   0  -8   6   23.62    1.41
   0   8  -6   23.32    2.42
   0   8   6   21.10    2.55
   0  -8  -6   21.22    2.23
   0  -8   7  416.45   13.75
   0   8  -7  411.48   16.98
   0   8   7  412.59   19.55
   0  -8  -7  404.02   17.09
   0   8  -7  412.07   18.62
   0  -8  -8  158.32    8.14
   0  -8   8  172.27    6.59
   0   8  -8  168.59    7.92
   0   8   8  168.86    9.54
   0   8  -8  161.23    7.56
   0   8  -9    0.22    0.89
   0  -8  -9    0.67    1.11
   0   8  -9    2.30    1.42
   0   8 -10  129.04    7.14
   0   8  10  129.65    8.75
   0   8 -10  138.54    7.99
   0  -8 -10  142.25    7.11
   0  -8 -11   38.33    2.99
   0   8  11   34.14    4.09
   0   8 -11   36.31    3.23
   0   8 -12   49.09    4.35
   0  -8 -12   51.23    4.32
   0   8 -12   48.76    3.90
   0   8 -13   12.12    2.49
   0   8 -13   16.35    2.34
   0  -8 -13   19.67    2.65
   0   8 -13   18.94    1.85
   0   8 -14   57.96    4.33
   0   8 -14   50.18    4.65
   0  -8 -14   63.06    5.41
   0   8 -15  102.93    6.86
   0  -8 -15  110.25    8.28
   0   8 -15   98.94    7.43
   0   8 -16    4.86    1.55
   0  -8 -16    7.39    2.21
   0  -8 -17   44.65    5.18
   0   8 -17   47.19    4.85
   0   8 -18   10.01    2.64
   0  -8 -18    9.59    2.65
   0   8 -19   44.74    5.05
   0  -8 -19   44.42    5.62
   0   8 -20    9.95    2.73
   0  -8 -20   13.00    3.53
   0  -8 -21    8.82    3.42
   0   8 -21    8.29    2.84
   0   9   0   -1.33    1.44
   0  -9   0    0.22    0.89
   0   9  -1   -0.77    1.21
   0  -9  -1    0.00    1.22
   0   9   1    2.21    1.44
   0  -9   1   -0.22    1.11
   0  -9  -2   -0.89    0.89
   0  -9   2   -1.32    1.21
   0   9  -2    0.55    1.43
   0   9   2    0.67    1.44
   0  -9   3   -0.11    0.77
   0   9  -3    1.76    1.43
   0   9   3   -0.44    1.00
   0  -9  -3   -0.89    1.34
   0  -9   4   -0.66    0.77
   0   9   4   -1.33    0.89
   0  -9  -4    2.57    1.12
   0  -9   4   -0.44    0.55
   0   9  -4   -0.22    1.32
   0  -9   5    0.44    1.21
   0   9   5    1.33    1.56
   0  -9  -5    1.68    1.45
   0   9  -5   -2.42    1.21
   0  -9   5    0.22    0.55
   0  -9   6    0.44    1.32
   0   9   6   -0.67    1.22
   0  -9  -6    0.00    1.01
   0   9  -6   -0.77    0.88
   0  -9   6    0.33    0.65
   0  -9   7    0.77    0.99
   0  -9   7    0.11    0.43
   0   9  -7    0.33    1.32
   0  -9  -7    0.67    1.12
   0   9   7   -1.33    1.11
   0   9   8   -0.33    1.22
   0  -9  -8   -0.11    1.00
   0   9  -8   -0.22    0.77
   0  -9   8    0.11    0.43
   0   9  -8   -0.66    1.42
   0   9   9    1.66    1.44
   0   9  -9    0.00    1.22
   0  -9  -9   -0.33    1.22
   0  -9   9    0.43    0.54
   0   9  -9   -2.95    1.42
   0  -9 -10   -0.22    1.66
   0   9 -10    0.78    1.44
   0   9 -10    1.85    1.75
   0   9 -11   -0.11    1.63
   0   9 -11    0.44    1.33
   0  -9 -11   -1.99    1.44
   0   9 -12   -1.11    0.89
   0   9 -12    0.00    1.30
   0  -9 -12   -1.33    1.33
   0   9 -13   -0.11    1.00
   0  -9 -13    1.99    1.77
   0  -9 -14   -0.22    1.32
   0   9 -14   -0.22    1.88
   0   9 -15    0.99    1.55
   0  -9 -15   -0.88    2.32
   0  -9 -16    2.42    1.87
   0   9 -16    1.10    1.98
   0  -9 -17    5.18    3.19
   0   9 -17    1.87    1.54
   0  -9 -18   -0.88    1.98
   0   9 -18    1.97    1.64
   0  -9 -19   -0.22    2.20
   0   9 -19    1.42    1.75
   0   9 -20   -1.53    1.85
   0  -9 -20   -0.33    2.53
   0  10   0  221.38   10.62
   0 -10   0  212.91   10.88
   0 -10  -1   49.28    3.56
   0  10  -1   46.45    3.86
   0  10   1   41.85    3.99
   0 -10   1   48.47    3.76
   0  10   2  131.15    6.88
   0 -10   2  138.77    7.07
   0 -10  -2  131.22    7.36
   0  10  -2  129.33    7.28
   0 -10   3   57.73    3.19
   0 -10  -3   55.61    3.69
   0  10   3   51.83    4.22
   0 -10   3   54.00    3.64
   0  10  -3   52.69    4.40
   0 -10   4  378.89   13.86
   0  10  -4  390.38   19.47
   0 -10  -4  382.54   17.79
   0  10   4  374.69   18.79
   0 -10   4  372.40   15.23
   0 -10   5    2.62    0.76
   0 -10  -5    3.02    1.45
   0  10  -5    2.52    1.65
   0 -10   5    1.10    0.99
   0  10   5    1.33    2.00
   0 -10   6  192.20    7.18
   0  10  -6  180.68    9.44
   0 -10   6  178.80    8.39
   0  10   6  181.95   10.79
   0 -10  -6  181.84    9.06
   0  10   7   51.67    5.00
   0 -10  -7   62.36    4.35
   0 -10   7   69.58    4.20
   0 -10   7   63.71    3.02
   0  10  -7   59.75    4.82
   0  10  -8   42.50    3.54
   0 -10   8   50.95    2.47
   0 -10  -8   51.80    4.01
   0  10  -8   42.07    4.16
   0 -10  -9   16.12    2.56
   0  10  -9   12.27    1.99
   0 -10   9   14.91    1.30
   0  10 -10   91.56    6.65
   0 -10 -10   88.35    6.22
   0  10 -10   84.05    5.21
   0 -10 -11   28.47    3.32
   0  10 -11   28.43    3.21
   0  10 -12   97.09    7.09
   0 -10 -12  116.47    6.98
   0  10 -13    0.22    1.66
   0 -10 -13   -1.77    2.21
   0 -10 -14   84.37    7.06
   0  10 -14   73.82    5.96
   0  10 -15   17.95    2.97
   0 -10 -15   16.96    3.31
   0  10 -16   20.00    3.41
   0 -10 -16   26.74    4.29
   0  10 -17    0.88    1.75
   0 -10 -17    0.22    2.09
   0  10 -18   64.76    6.68
   0 -10 -18   56.38    6.60
   0 -10 -19    7.36    3.52
   0  10 -19    3.06    2.07
   0 -11   0   -0.56    1.55
   0  11   0    1.99    1.44
   0  11  -1    0.55    1.32
   0  11   1   -1.77    1.66
   0 -11   1    2.33    1.66
   0 -11  -1    0.11    1.22
   0  11   2   -0.89    1.88
   0 -11   2    0.00    0.99
   0  11  -2    0.44    1.32
   0 -11  -2   -0.45    1.56
   0  11   3    0.89    1.44
   0 -11   3   -0.88    1.10
   0 -11   3    0.33    0.66
   0 -11  -3    0.33    1.12
   0  11  -3    1.87    1.87
   0 -11  -4   -1.23    1.12
   0  11   4    0.22    1.44
   0 -11   4   -0.99    1.43
   0  11  -4    0.44    1.65
   0 -11   4    0.44    0.77
   0 -11  -5    0.89    1.34
   0  11   5   -0.33    1.33
   0 -11   5    0.55    1.21
   0 -11   5   -0.11    0.66
   0  11  -5   -3.07    1.86
   0 -11   6    0.88    1.65
   0 -11   6    0.76    0.76
   0 -11  -6   -2.57    1.90
   0  11  -6    2.95    2.08
   0  11  -7    0.76    1.97
   0 -11   7    0.11    1.10
   0 -11  -7    1.00    1.90
   0 -11   7   -0.21    0.64
   0 -11  -8   -0.67    1.34
   0  11  -8   -0.44    1.42
   0 -11   8   -0.43    0.54
   0  11  -8    0.33    1.54
   0  11  -9   -2.10    1.54
   0 -11  -9   -0.33    2.22
   0 -11 -10    0.00    1.44
   0  11 -10   -1.77    1.21
   0 -11 -11   -1.77    1.55
   0  11 -11   -1.10    1.32
   0 -11 -12   -1.22    1.44
   0  11 -12    0.33    1.32
   0 -11 -13   -1.21    1.77
   0  11 -13    0.66    1.43
   0  11 -14    1.32    2.20
   0 -11 -14   -1.65    1.87
   0  11 -15   -1.87    2.09
   0 -11 -15   -0.11    1.76
   0  11 -16    0.66    1.86
   0 -11 -16   -1.98    2.97
   0  11 -17   -0.44    1.86
   0 -11 -17   -3.95    2.31
   0 -11 -18    0.33    2.52
   0  11 -18   -1.96    2.95
   0  12   0  166.34   10.84
   0 -12   0  188.84    9.90
   0  12   1  267.51   14.96
   0 -12  -1  270.07   12.82
   0  12  -1  265.74   14.57
   0 -12   1  261.74   12.88
   0 -12   2   26.01    2.88
   0 -12  -2   21.98    2.90
   0  12  -2   16.84    3.30
   0 -12   3  194.44   10.18
   0 -12  -3  205.26   10.62
   0 -12   3  206.02    8.07
   0 -12  -4    5.14    1.79
   0 -12   4    4.84    1.10
   0 -12   4    6.07    1.77
   0  12  -4   -1.53    1.97
   0  12  -5  139.51    9.64
   0 -12   5  155.76    6.80
   0 -12   5  144.27    8.50
   0 -12  -5  159.09    9.73
   0 -12   6    1.52    0.65
   0 -12   6   -1.87    1.76
   0 -12  -6    0.33    1.45
   0 -12  -7  118.08    7.48
   0 -12   7  109.26    7.06
   0 -12   7  112.27    5.60
   0 -12   8    1.32    1.54
   0 -12   8   -0.21    0.54
   0 -12  -8    0.45    2.23
   0  12  -8   -0.11    1.65
   0 -12  -9   63.45    6.00
   0  12  -9   69.17    5.73
   0  12 -10   -0.55    1.21
   0 -12 -10   -0.22    1.66
   0  12 -11   38.32    4.19
   0 -12 -11   46.37    5.65
   0 -12 -12   -0.99    2.76
   0  12 -12   -0.77    1.54
   0  12 -13   65.19    5.94
   0 -12 -13   60.73    6.73
   0 -12 -14    0.44    2.20
   0  12 -14    2.74    2.63
   0 -12 -15   40.86    5.38
   0  12 -15   28.28    3.95
   0  12 -16    6.23    3.06
   0 -12 -16    1.65    2.85
   0  12  17   31.43    4.26
   0  13   0    0.67    2.11
   0 -13   1    2.78    1.78
   0 -13  -1    0.78    1.67
   0 -13  -2   -1.56    1.56
   0 -13   2    0.11    2.00
   0 -13  -3   -2.01    1.45
   0 -13   3    1.00    1.44
   0 -13   3    0.22    0.99
   0 -13  -4   -1.90    2.12
   0 -13   4    0.44    0.88
   0 -13   5    1.42    0.99
   0 -13  -5   -1.34    1.56
   0 -13   5   -0.55    1.32
   0 -13   6   -3.42    1.98
   0 -13  -6    0.00    1.56
   0 -13   6   -0.22    0.76
   0 -13   7    0.77    2.09
   0 -13   7    0.21    0.64
   0 -13  -7   -0.33    2.12
   0 -13  -8   -1.67    2.23
   0 -13   8    1.76    2.42
   0  13  -8   -1.32    1.98
   0  13  -9    2.20    2.31
   0 -13  -9    2.11    2.00
   0 -13 -10    1.99    1.99
   0  13 -10    0.88    1.98
   0 -13 -11   -1.11    1.99
   0  13 -11    0.33    1.65
   0  13 -12    3.19    1.98
   0 -13 -12    0.44    2.98
   0  13 -13   -1.76    2.52
   0 -13 -13    2.09    3.52
   0 -13 -14    1.65    3.74
   0  13 -14    3.40    3.07
   0 -13 -15    1.86    2.74
   0  13 -15    2.08    2.41
   0  14   0  262.23   11.82
   0 -14   1    1.89    2.67
   0 -14  -1   -1.34    2.23
   0 -14   2    8.43    1.66
   0 -14   2    8.10    2.44
   0 -14  -2   10.72    3.01
   0 -14   3   57.57    3.44
   0 -14   3   57.19    4.88
   0 -14  -3   50.05    5.36
   0 -14  -4   79.55    7.04
   0 -14   4   85.99    7.20
   0 -14   4   86.85    5.97
   0 -14   5   12.71    3.21
   0 -14  -5   14.85    3.13
   0 -14  -6   74.63    6.92
   0 -14   6   70.65    5.85
   0 -14   7   27.46    3.75
   0 -14  -7   29.30    4.46
   0 -14  -8   67.27    6.90
   0  14  -8   67.87    6.62
   0 -14   8   73.16    6.51
   0 -14  -9    1.44    2.11
   0  14  -9   -0.88    2.31
   0 -14 -10   46.05    5.54
   0  14 -10   32.67    4.84
   0 -14 -11    2.21    2.43
   0  14 -11    0.33    1.76
   0  14 -12   18.88    3.95
   0 -14 -12   24.90    4.41
   0  14 -13    3.95    2.63
   0 -14 -13    0.00    3.52
   0  15   0   -3.35    2.79
   0 -15   1   -1.67    2.56
   0 -15  -1    0.78    2.46
   0 -15  -2   -2.12    2.12
   0 -15   2   -2.89    2.45
   0 -15   3   -2.22    1.78
   0 -15  -3    3.13    2.24
   0 -15   4   -0.44    1.77
   0 -15  -4   -0.45    1.90
   0 -15  -5   -2.34    2.68
   0 -15   5   -1.66    2.77
   0 -15  -6    4.01    3.12
   0 -15   6   -0.11    1.99
   0 -15   7    0.33    2.76
   0 -15  -7    2.78    3.23
   0  15  -8   -0.11    1.76
   0 -15  -8   -1.89    3.00
   0 -15   8    0.55    2.10
   0 -15  -9    1.66    2.44
   0  15  -9   -1.87    2.86
   0 -15 -10    6.97    3.87
   0  15 -10   -2.64    2.75
   0  16   0   17.43    4.13
   0 -16   1    5.02    3.24
   0 -16  -1   10.95    2.79
   0 -16   2    6.57    3.45
   0 -16  -2    4.47    2.24
   0 -16   3   30.27    4.79
   0 -16  -3   24.60    4.92
   0 -16   4   15.00    3.56
   0 -16  -4   15.31    4.14
   0 -16  -5   19.32    3.69
   0 -16   5   22.30    3.66
   0 -16   6   46.53    5.76
   0 -16  -6   37.46    5.91
   0 -16   7   20.80    4.09
   0 -16  -7    7.68    3.23
   1   0   2    8.46    0.68
   1   0  -2    8.45    0.56
   1   0   2    7.89    0.56
  -1   0   2    9.17    0.44
  -1   0  -2    8.14    0.67
  -1   0  -2    9.48    0.68
   1   0   3    0.00    0.34
   1   0   3    0.00    0.22
   1   0  -3    0.11    0.22
  -1   0   3    0.00    0.11
  -1   0  -3    0.45    0.34
  -1   0  -3    0.00    0.22
  -1   0  -4  207.60    8.13
  -1   0  -4  212.64    8.45
   1   0  -4  207.01    7.89
   1   0   4  223.44    8.44
   1   0   4  213.64    7.94
  -1   0   4  213.05    7.72
   1   0  -5    0.22    0.33
  -1   0   5    0.11    0.44
   1   0   5    0.67    0.67
  -1   0  -5    0.00    0.34
  -1   0  -5    0.22    0.33
  -1   0   6   45.58    2.21
  -1   0  -6   38.69    2.25
   1   0   6   42.49    2.24
   1   0  -6   41.85    2.34
  -1   0  -6   43.85    2.22
  -1   0  -7    0.11    0.78
  -1   0  -7    0.67    0.56
   1   0  -7    0.11    0.45
   1   0   7    0.11    0.56
  -1   0   7    0.99    0.66
   1   0   8    0.11    0.89
  -1   0  -8    2.81    0.79
  -1   0   8    2.75    0.77
   1   0  -8    1.67    0.67
  -1   0  -8    3.32    0.89
   1   0  -9    0.33    0.56
  -1   0  -9   -1.66    0.89
  -1   0   9    0.88    0.66
   1   0   9    0.44    0.67
  -1   0  -9    1.01    1.01
   1   0 -10   21.16    2.00
   1   0  10   25.85    2.11
  -1   0 -10   22.88    2.02
  -1   0  10   25.45    1.87
  -1   0 -10   20.17    2.11
  -1   0 -11   -1.66    0.89
   1   0 -11   -1.00    0.89
   1   0  11    1.00    1.11
  -1   0 -11   -0.34    0.67
  -1   0  11    0.66    0.99
   1   0  12   80.26    4.76
  -1   0 -12   62.92    4.03
   1   0 -12   75.99    4.23
  -1   0 -12   83.59    4.67
  -1   0  12   80.95    4.16
   1   0  13    1.88    1.54
  -1   0  13    0.11    0.87
   1   0 -13    0.00    0.67
  -1   0 -13    1.11    1.11
  -1   0 -13    1.12    1.01
   1   0  14  178.53    8.06
   1   0 -14  171.99    8.45
  -1   0 -14  170.15    8.05
  -1   0 -14  164.36    9.13
  -1   0  14  177.25    7.55
  -1   0 -15    1.11    1.22
  -1   0 -15    0.00    1.00
   1   0 -15    0.56    1.00
   1   0  15    0.55    1.98
  -1   0  15    0.65    1.31
   1   0 -16   -0.67    1.11
  -1   0 -16    1.56    1.78
  -1   0  16   -0.22    2.07
   1   0  16   -3.62    2.09
  -1   0 -16   -2.00    1.34
   1   0 -17   -1.22    1.88
  -1   0  17   -1.30    1.41
  -1   0 -17    0.78    1.34
   1   0 -17   -1.44    1.00
  -1   0 -17    1.89    1.45
   1   0 -18   36.54    3.54
  -1   0  18   32.55    4.02
   1   0 -18   34.78    4.10
  -1   0 -18   39.25    3.78
   1   0 -19   -1.00    1.22
  -1   0 -19    0.78    2.11
  -1   0 -20    5.77    2.11
   1   0 -20    3.32    1.88
   1   0 -21    2.32    2.54
  -1   0 -21   -3.77    2.33
  -1   0 -22    0.33    1.77
   1   0 -22    0.66    2.65
   1   0 -23    0.44    2.09
  -1   0 -23    0.11    2.98
   1   0 -24    0.55    1.98
  -1   0 -24   -0.33    2.32
   1  -1  -1  201.94    6.58
   1   1   1  197.71    6.36
  -1   1  -1  203.26    6.37
  -1  -1   1   37.85    4.97
   1   1  -1  119.88    5.79
   1   1   1  198.52    6.23
   1  -1   1  193.90    6.51
  -1   1  -1  195.44    6.37
  -1  -1  -1  200.78    6.53
  -1  -1  -1  201.47    6.33
   1  -1   1  199.97    6.49
  -1   1   1  198.41    6.85
   1   1  -1  102.23    6.05
   1  -1   2 1567.19   53.34
   1   1   2 1575.41   53.88
  -1   1  -2 1554.74   51.56
   1  -1  -2 1554.72   50.85
  -1  -1  -2 1501.70   50.21
  -1  -1  -2 1524.84   50.71
  -1   1  -2 1586.48   50.84
  -1   1   2 1546.69   50.32
   1  -1   2 1603.60   50.88
   1   1  -3  822.86   27.16
   1   1   3  772.99   27.40
   1  -1  -3  835.23   27.46
  -1  -1  -3  788.53   27.14
  -1   1   3  803.21   28.62
   1  -1   3  814.42   27.33
  -1   1  -3  805.92   28.40
  -1  -1  -3  809.28   27.28
   1  -1   3  817.52   26.70
  -1   1  -3  809.11   27.68
  -1  -1   3  838.14   26.88
  -1   1   4   29.44    1.66
   1  -1  -4   23.10    1.33
  -1  -1   4   31.04    1.45
   1   1   4   29.01    1.67
  -1   1  -4   28.41    1.68
   1  -1   4   28.04    1.57
  -1  -1  -4   26.67    1.56
  -1   1  -4   30.04    1.59
  -1  -1  -4   26.79    1.54
   1   1  -4   30.40    1.47
   1  -1   4   29.58    1.55
   1  -1  -5  100.07    4.44
  -1  -1   5  105.04    4.00
   1   1   5  103.15    4.58
  -1   1  -5  100.47    4.66
   1   1  -5  100.17    4.17
  -1   1   5  104.97    4.30
  -1  -1  -5   97.34    4.68
   1  -1   5  102.44    4.29
   1  -1   5  103.81    4.26
  -1   1  -5  100.81    4.37
  -1  -1  -6  111.79    5.24
  -1   1  -6  119.11    5.33
  -1  -1   6  120.04    4.77
   1  -1  -6  124.68    5.44
   1   1   6  119.12    5.14
  -1   1  -6  125.96    5.82
   1   1  -6  119.48    4.95
  -1   1   6  114.52    4.62
   1  -1   6  113.99    4.93
   1  -1  -7  114.61    5.22
   1   1   7  120.35    5.24
  -1   1  -7  121.07    5.25
  -1  -1   7  123.08    4.98
  -1  -1  -7  109.40    5.35
   1   1  -7  122.83    5.39
   1  -1   7  124.23    5.47
  -1   1  -7  121.48    5.33
  -1   1   7  126.96    5.28
   1  -1  -8   56.38    3.11
  -1  -1   8   60.47    2.87
   1   1   8   59.28    3.23
  -1   1  -8   55.29    3.28
  -1   1  -8   56.33    2.90
  -1  -1  -8   58.18    3.46
  -1   1   8   56.20    2.97
   1   1  -8   58.72    2.92
   1  -1   8   59.42    3.45
   1  -1  -9   44.07    3.00
  -1  -1   9   53.41    3.08
   1   1   9   48.99    2.89
   1   1  -9   50.82    3.02
  -1   1  -9   51.27    3.16
  -1  -1  -9   46.68    2.87
  -1  -1  -9   43.37    2.90
  -1   1  -9   49.07    2.90
   1  -1   9   50.29    2.78
  -1   1   9   49.69    2.53
  -1   1 -10  106.06    5.03
  -1  -1 -10  111.21    4.86
   1   1  10  111.83    5.11
  -1  -1 -10  108.81    5.47
  -1   1  10  113.78    5.05
  -1   1 -10  111.74    5.64
   1  -1  10  108.23    5.22
  -1  -1  10  108.91    4.51
   1   1 -10   97.73    5.15
   1  -1 -10  105.92    5.22
   1   1  11  202.75    8.00
  -1   1 -11  193.88    8.91
   1  -1 -11  183.43    8.34
  -1  -1  11  199.32    8.02
  -1   1 -11  200.34    8.61
   1  -1  11  198.41    7.76
  -1  -1 -11  193.19    9.04
  -1   1  11  195.17    7.90
   1   1 -11  190.43    8.61
  -1  -1 -12  293.68   12.61
   1   1  12  293.74   11.98
  -1   1 -12  300.26   11.63
  -1   1 -12  300.25   12.16
   1  -1 -12  286.21   13.00
   1   1 -12  275.09   12.84
  -1  -1  12  288.62   11.73
  -1   1  12  295.99   11.52
   1  -1  12  304.85   11.73
  -1  -1 -12  307.11   14.06
   1  -1 -13   59.72    4.22
  -1  -1  13   75.46    4.04
  -1   1 -13   75.08    4.49
   1   1  13   80.54    4.54
  -1  -1 -13   65.47    4.32
   1   1 -13   64.73    4.35
  -1  -1 -13   67.18    4.24
   1  -1  13   74.29    4.52
  -1   1 -13   63.73    4.25
  -1   1  13   61.43    3.83
  -1   1 -14  192.83    8.86
  -1  -1  14  214.21    9.61
   1   1  14  199.32    9.06
   1  -1 -14  198.51    9.22
   1  -1  14  206.27    9.91
  -1  -1 -14  207.58    9.70
  -1   1 -14  204.01   10.40
   1   1 -14  199.39    9.47
  -1  -1 -14  198.42    8.99
  -1   1  14  193.60    9.52
   1   1  15   70.49    4.52
  -1   1 -15   63.98    4.59
  -1   1 -15   67.92    4.70
  -1  -1  15   66.72    4.46
   1   1 -15   70.32    5.21
   1  -1 -15   65.33    4.55
   1   1 -15   74.79    4.56
  -1  -1 -15   66.89    4.90
  -1  -1 -15   65.95    4.77
   1  -1  15   69.94    5.16
  -1   1  15   71.77    4.37
   1   1  16  195.20    9.59
   1  -1 -16  180.14    9.21
  -1   1 -16  165.60    9.17
  -1  -1  16  192.14    9.25
  -1  -1 -16  163.62    9.02
   1   1 -16  177.41   10.11
   1   1 -16  180.12    8.78
  -1   1 -16  182.48   10.40
  -1   1  16  189.58    9.82
  -1  -1 -16  183.32    9.89
   1  -1  16  163.25   10.41
   1  -1 -17    6.43    1.77
  -1   1 -17    9.36    2.45
  -1  -1  17    9.97    2.60
  -1  -1 -17   11.45    2.00
  -1  -1 -17    9.66    2.67
  -1   1 -17    3.80    2.24
  -1   1  17    7.84    2.07
   1   1 -17    5.65    2.11
   1   1 -17    8.10    2.00
  -1   1 -18   31.61    3.56
  -1   1 -18   29.52    3.80
   1  -1 -18   20.70    3.32
   1   1 -18   33.43    3.54
  -1  -1 -18   35.32    3.67
   1   1 -19  108.22    6.75
   1  -1 -19   95.27    7.19
  -1   1 -19   93.66    6.67
  -1  -1 -19  107.09    7.22
  -1   1 -20   39.82    4.77
   1  -1 -20   32.51    3.54
  -1  -1 -20   32.04    4.44
   1   1 -20   33.90    4.31
   1  -1 -21    2.21    1.99
  -1   1 -21    3.32    1.88
  -1  -1 -21    4.87    2.33
  -1  -1 -22    8.96    2.88
   1  -1 -22    8.61    2.65
   1   1 -22   14.10    3.41
  -1   1 -22    7.52    2.54
   1  -1 -23    5.41    2.65
  -1  -1 -23   11.17    3.76
  -1   1 -23    4.09    3.42
   1   1 -23    3.74    2.09
   1  -1 -24   26.91    4.41
  -1   1 -24   15.99    3.75
  -1  -1 -24   24.19    4.31
   1   1 -24   22.21    4.51
   1  -2   0    0.22    0.22
   1   2   0    0.33    0.22
  -1   2   0    0.33    0.33
  -1  -2   0    0.77    0.22
  -1  -2   0    0.11    0.11
  -1   2  -1  142.68    5.65
   1  -2  -1  149.65    5.91
   1   2  -1  156.03    5.79
  -1  -2  -1  143.27    5.89
   1  -2   1  145.61    6.13
  -1  -2   1  147.87    4.99
   1   2   1  147.96    5.90
  -1  -2   1  149.15    5.50
  -1   2   1  152.72    6.18
  -1   2  -2   30.51    1.78
   1   2   2   30.95    1.44
  -1  -2   2   32.06    1.45
  -1   2  -2   30.03    1.56
   1  -2  -2   31.47    1.79
  -1   2   2   29.99    1.55
   1   2  -2   31.60    1.56
   1  -2   2   30.78    1.57
   1  -2   2   31.10    1.56
  -1  -2  -2   29.28    1.55
  -1   2  -3 1212.25   40.15
   1   2   3 1125.06   39.69
   1  -2  -3 1230.07   40.49
   1   2  -3 1243.60   39.78
  -1   2  -3 1224.05   40.50
  -1  -2  -3 1177.92   40.88
   1   2  -3 1245.87   40.86
   1  -2   3 1213.32   39.99
  -1   2   3 1220.75   40.62
  -1   2  -3 1173.66   40.13
   1   2   4  284.30   10.56
   1  -2  -4  282.01   10.49
  -1   2  -4  273.29   10.76
  -1  -2   4  300.18   10.36
  -1  -2  -4  272.34   10.39
  -1   2   4  286.67   10.53
  -1   2  -4  288.13   10.45
   1   2  -4  288.67   10.35
   1  -2   4  276.11    9.86
   1  -2   4  278.13   10.40
   1   2   5   39.29    2.00
   1  -2  -5   40.92    2.23
  -1  -2   5   43.05    1.89
  -1  -2  -5   38.44    2.10
  -1   2  -5   37.64    2.16
  -1   2  -5   39.79    2.02
  -1   2   5   39.52    2.10
   1  -2   5   41.79    1.98
   1  -2   5   43.05    2.23
   1   2  -5   39.69    2.27
   1   2  -6    1.47    0.57
  -1   2  -6    1.36    0.57
   1   2   6    2.66    0.67
  -1  -2   6    1.77    0.44
   1  -2  -6    2.00    0.78
  -1  -2  -6    2.21    0.66
  -1   2   6    2.09    0.66
  -1   2  -6    1.01    0.67
   1  -2   6    1.67    0.67
   1  -2   6    1.20    0.55
   1  -2  -7   51.47    2.89
   1   2   7   47.51    3.00
  -1  -2   7   52.29    2.65
   1  -2   7   41.25    2.30
  -1   2  -7   46.55    2.73
  -1  -2  -7   45.05    2.77
  -1   2  -7   44.71    2.58
   1  -2   7   46.90    2.67
   1   2  -7   47.68    2.60
  -1   2   7   49.37    2.42
   1   2   8  189.08    7.45
  -1  -2  -8  186.11    8.76
  -1   2  -8  203.57    7.97
  -1  -2   8  210.36    8.05
   1  -2  -8  184.63    7.66
  -1   2  -8  196.18    8.86
   1  -2   8  205.73    8.67
  -1   2   8  201.83    7.60
   1   2  -8  196.84    8.47
  -1   2   9   12.73    1.76
   1   2   9   15.19    1.55
  -1  -2   9   12.07    1.21
   1  -2   9   10.07    1.44
   1  -2  -9   11.86    1.44
  -1   2  -9   13.78    1.34
  -1  -2  -9   11.09    1.44
  -1   2  -9   11.79    1.36
   1   2  -9   13.16    1.46
  -1   2 -10  136.59    6.12
   1  -2  10  135.36    5.86
  -1   2  10  136.46    6.04
   1   2  10  137.86    5.77
  -1  -2  10  142.07    6.36
  -1  -2 -10  129.34    6.22
   1  -2 -10  129.50    6.21
  -1   2 -10  136.18    6.06
   1   2 -10  129.34    6.18
  -1  -2  11    1.86    1.09
  -1   2  11    5.04    1.42
  -1   2 -11    4.07    1.13
  -1   2 -11    3.58    1.23
   1  -2 -11    3.33    1.00
   1  -2  11    4.52    1.43
  -1  -2 -11    3.66    1.11
   1   2  11    4.21    1.55
   1   2 -11    3.25    1.12
   1   2 -11    3.43    1.00
   1   2  12    2.43    1.55
   1  -2 -12   -0.22    0.78
  -1  -2  12    0.98    1.20
   1  -2  12    1.98    1.54
  -1   2 -12    1.34    0.90
   1   2 -12    0.89    1.12
   1   2 -12    1.11    1.00
  -1  -2 -12   -0.78    1.11
  -1   2  12    0.66    0.98
  -1   2 -12   -0.90    1.13
   1   2  13    8.51    1.66
   1  -2 -13    5.43    1.33
  -1   2 -13    6.49    1.46
   1   2 -13    7.48    1.56
  -1  -2  13    7.50    1.41
  -1   2  13    4.92    1.64
  -1   2 -13    5.40    1.35
  -1  -2 -13    5.22    1.44
  -1  -2 -13    6.17    1.87
   1  -2  13    9.10    1.97
   1   2 -13    5.33    1.11
   1   2  14    0.11    1.10
   1  -2 -14    0.33    1.00
  -1  -2  14    3.04    1.63
  -1   2 -14    0.56    1.35
  -1  -2 -14   -0.33    1.00
  -1   2 -14    1.57    1.12
   1   2 -14    1.00    1.33
  -1  -2 -14    0.99    1.66
   1   2 -14    1.67    1.23
   1  -2  14    1.09    1.86
  -1   2  14    0.55    1.20
   1   2  15    7.50    2.31
   1  -2 -15    7.87    1.55
  -1  -2  15   10.72    1.62
  -1   2 -15    6.50    1.91
   1   2 -15    5.89    1.33
   1  -2  15    5.79    1.86
  -1  -2 -15    8.22    2.11
  -1  -2 -15    1.55    1.99
  -1   2 -15    6.38    2.02
  -1   2  15    6.55    1.86
   1   2 -15    2.11    1.56
   1  -2 -16    4.32    1.77
  -1   2 -16    1.12    1.46
  -1  -2  16   -0.76    1.62
   1   2  16    2.31    1.76
  -1   2 -16   -0.11    1.57
  -1  -2 -16    0.22    1.44
  -1  -2 -16    0.55    1.66
  -1   2  16    1.85    1.74
   1   2 -16    1.00    1.22
   1   2 -16   -1.00    1.00
   1  -2  16    1.42    1.42
  -1  -2  17    0.76    1.83
  -1   2 -17   -0.33    1.90
  -1  -2 -17    0.22    1.33
   1   2 -17    1.77    1.66
   1  -2 -17    1.44    1.33
  -1   2 -17   -5.04    2.01
   1  -2  17   -0.98    1.74
   1   2 -17   -1.78    1.23
  -1   2  17   -1.63    1.63
   1   2 -18    0.33    1.22
  -1  -2  18    6.47    2.80
  -1   2 -18    3.12    2.12
   1  -2 -18    6.09    2.10
  -1   2 -18    2.91    2.69
  -1  -2 -18    3.11    1.77
   1   2 -18    4.68    2.34
   1  -2 -19    7.41    2.55
  -1   2 -19    3.22    2.22
  -1  -2 -19    1.22    1.55
  -1   2 -20   -0.78    1.44
   1  -2 -20    0.66    1.55
  -1  -2 -20   -0.11    1.66
   1   2 -20    1.21    2.21
  -1  -2 -21   -0.66    1.77
   1   2 -21    0.33    1.54
   1  -2 -22   -3.65    1.88
  -1   2 -22   -1.44    1.77
  -1  -2 -22   -4.87    2.66
   1   2 -22    0.55    2.53
   1   2 -23    5.16    2.31
  -1   2 -23    5.29    3.42
  -1  -2 -23    1.77    3.21
   1  -2 -23    4.09    2.65
  -1  -2 -24    1.44    3.65
   1  -2 -24    4.42    2.87
  -1   2 -24    7.16    3.74
   1   2 -24    0.55    2.30
   1  -3   0  152.33    6.44
  -1  -3   0  160.81    6.11
  -1   3   0  162.11    6.60
   1  -3  -1  250.91   10.03
   1   3   1  265.51   10.36
  -1  -3   1  257.55    9.47
  -1   3  -1  263.41   10.26
  -1  -3  -1  252.90    9.59
  -1   3   1  256.55   10.15
   1  -3   1  250.63    9.45
   1   3  -1  270.78    9.68
   1   3  -2  315.21   10.90
   1  -3  -2  307.03   11.96
   1   3   2  322.35   11.69
  -1   3  -2  301.55   11.20
   1  -3   2  306.88   12.04
  -1  -3   2  298.96   10.91
  -1  -3  -2  296.67   11.58
   1  -3   2  300.44   11.67
  -1   3   2  308.94   12.28
   1   3   3    7.88    0.89
  -1   3  -3    9.14    0.89
  -1  -3   3    9.13    0.78
   1  -3  -3    8.61    0.89
  -1   3  -3    9.45    1.00
  -1   3   3   20.27    1.44
  -1  -3  -3    8.20    1.00
   1  -3   3    8.61    1.01
   1   3  -3    9.79    0.78
   1  -3   3    8.44    0.78
  -1   3  -4    7.90    0.89
   1  -3  -4    6.81    0.89
   1   3   4    8.10    0.89
  -1   3  -4    7.53    1.01
  -1   3  -4    6.38    0.78
   1   3  -4    8.01    0.78
  -1  -3  -4   10.39    1.11
   1   3  -4    8.55    0.79
  -1   3   4    7.53    0.89
   1   3  -4    7.51    0.45
   1  -3   4    8.63    0.77
  -1   3  -5 1856.74   61.49
  -1   3  -5 1874.30   61.71
   1  -3  -5 1803.77   62.44
   1  -3   5 1856.39   60.87
  -1   3  -5 1823.04   61.76
  -1  -3  -5 1821.86   62.03
   1   3  -5 1946.23   61.79
  -1   3   5 1903.90   63.27
   1   3  -5 1790.19   59.55
   1   3  -5 1901.36   59.82
   1   3   5 1861.07   60.62
  -1   3  -6  343.34   13.95
  -1  -3   6  340.95   12.29
   1   3   6  345.17   12.78
   1  -3  -6  334.68   13.04
   1   3  -6  343.38   12.60
  -1   3  -6  348.29   12.47
  -1   3   6  337.71   12.94
  -1   3  -6  353.31   13.34
  -1  -3  -6  332.09   12.93
   1   3  -6  335.86   11.96
   1   3  -6  337.78   11.89
   1  -3   6  341.37   12.73
  -1   3  -7  440.72   16.93
   1   3   7  430.44   15.45
  -1   3  -7  448.82   15.62
  -1  -3   7  456.17   16.01
   1  -3   7  434.38   16.51
   1  -3  -7  412.62   15.80
  -1   3   7  448.97   16.02
   1   3  -7  452.29   16.68
  -1  -3  -7  423.22   17.24
   1  -3   7  447.62   15.54
   1   3   8  108.80    5.10
  -1   3  -8  119.96    4.83
   1  -3   8  112.17    4.76
  -1  -3  -8  102.71    4.97
  -1   3  -8  107.89    5.45
   1  -3   8  105.75    5.02
   1   3  -8  111.58    5.32
   1  -3  -8  114.20    5.33
   1   3  -8  112.35    4.81
  -1   3   8  106.91    4.96
  -1  -3   8  114.41    5.06
  -1  -3   9  734.91   25.71
   1   3   9  723.81   26.10
  -1  -3  -9  717.80   27.12
   1  -3  -9  713.33   27.20
   1   3  -9  719.50   26.19
  -1   3  -9  707.90   27.85
  -1   3  -9  753.28   26.74
  -1   3   9  759.33   27.00
   1   3  -9  753.08   26.36
   1  -3   9  699.23   25.43
  -1  -3  10   40.82    2.51
  -1   3  10   42.89    2.64
   1   3  10   42.07    2.88
  -1   3 -10   38.53    2.58
   1  -3 -10   36.25    2.77
  -1   3 -10   36.93    2.72
  -1  -3 -10   34.27    2.88
   1   3 -10   35.01    2.59
   1   3 -10   44.61    2.46
   1  -3  10   39.16    2.75
   1  -3  11   59.36    3.73
   1   3  11   51.56    3.32
  -1  -3  11   51.49    2.84
  -1   3  11   57.09    3.51
  -1   3 -11   53.96    4.08
   1  -3 -11   55.08    3.77
  -1   3 -11   50.51    3.25
   1   3 -11   47.72    3.03
   1   3 -11   51.53    2.90
  -1  -3 -11   48.56    3.43
   1   3  12   19.13    2.32
   1  -3 -12   15.07    1.77
  -1  -3  12   16.50    1.96
  -1   3 -12   15.70    2.03
  -1   3 -12   14.44    1.90
   1   3 -12   16.06    1.67
   1   3 -12   17.36    1.90
   1  -3  12   17.08    2.30
  -1   3  12   17.51    2.19
  -1  -3 -12   18.26    1.99
   1   3  13  205.81    9.63
  -1   3 -13  209.48    9.71
   1  -3 -13  197.55    9.76
  -1  -3  13  219.79    9.24
  -1   3 -13  203.30   10.43
   1  -3  13  211.76   10.29
  -1  -3 -13  205.49    9.42
  -1   3  13  228.47   10.52
   1   3 -13  195.57    9.62
   1   3 -13  222.47    9.39
  -1  -3 -14    6.09    1.55
   1   3 -14    4.57    1.34
   1   3  14    3.31    1.55
  -1  -3  14    5.19    1.41
   1  -3 -14    3.10    1.55
  -1   3 -14    3.58    1.23
   1   3 -14    1.34    1.00
  -1   3 -14    5.96    1.69
  -1   3  14    2.19    1.42
   1  -3  14    2.18    1.42
  -1   3 -15   17.56    2.35
   1   3  15   23.15    2.87
  -1  -3 -15   15.54    2.76
   1  -3 -15   16.17    2.66
  -1  -3  15   23.30    2.59
  -1  -3 -15   22.15    2.77
  -1   3 -15   18.84    2.24
   1   3 -15   16.24    2.34
  -1   3  15   12.34    2.62
   1  -3  15   22.07    2.50
   1   3 -15   14.51    2.34
  -1  -3  16   23.37    2.80
   1   3 -16   13.32    2.22
   1  -3 -16   13.84    2.22
  -1   3 -16   16.10    2.46
  -1   3 -16   13.54    2.46
  -1  -3 -16   19.42    3.31
  -1  -3 -16   13.96    2.33
  -1   3  16   18.87    2.95
   1  -3  16   14.76    2.61
   1   3 -17  128.31    7.26
   1  -3 -17  118.92    7.98
  -1  -3  17  125.26    7.76
   1  -3  17  137.04    9.11
   1   3 -17  125.26    6.87
  -1   3 -17  131.02    6.83
  -1  -3 -17  130.50    7.21
  -1   3 -17  124.79    7.93
  -1   3 -18    2.78    1.67
   1  -3 -18    3.32    2.21
  -1  -3  18    2.36    1.83
   1   3 -18    1.99    1.99
  -1  -3 -18    0.89    1.44
  -1   3 -18    2.46    1.90
   1   3 -18    1.34    2.01
  -1   3 -19   54.21    5.00
   1  -3 -19   48.25    5.09
  -1  -3 -19   58.70    5.76
   1   3 -19   51.19    4.75
   1   3 -20    1.76    1.54
   1  -3 -20   -0.11    2.21
  -1  -3 -20    5.76    2.33
  -1   3 -20    3.66    1.99
   1  -3 -21   41.58    5.31
  -1   3 -21   31.74    4.20
  -1  -3 -21   33.10    4.43
   1   3 -21   36.39    4.95
  -1   3 -22    7.50    2.76
   1   3 -22   -0.88    2.74
  -1  -3 -22    7.64    3.54
   1  -3 -22    5.31    2.65
  -1   3 -23   41.30    5.62
  -1  -3 -23   70.02    7.86
   1   3 -23   42.54    5.48
   1  -3 -23   53.16    6.19
   1   4   0    0.67    0.33
  -1   4   0   -0.11    0.44
   1  -4   0    0.55    0.44
  -1  -4   0   -0.44    0.44
  -1  -4   1  209.26    8.69
   1   4   1  222.90    8.36
  -1   4   1  208.27    7.83
   1   4  -1  213.77    8.01
  -1   4  -1  219.43    8.82
   1  -4  -1  220.52    9.14
   1  -4   1  212.58    8.99
  -1  -4  -1  218.57    8.69
   1  -4  -2   33.48    2.01
   1   4   2   31.38    2.00
  -1  -4   2   36.07    1.87
  -1   4  -2   35.97    2.21
  -1   4   2   32.44    1.99
  -1  -4  -2   30.64    1.90
   1   4  -2   34.04    1.89
   1  -4   2   33.87    1.77
   1  -4   2   32.62    2.00
   1   4   3  145.65    5.68
  -1  -4   3  148.89    5.53
   1  -4  -3  144.79    5.93
  -1  -4   3   80.71    4.18
  -1  -4  -3  137.72    6.24
  -1   4  -3  142.81    5.43
   1  -4   3  138.50    5.55
   1   4  -3  145.87    6.34
  -1   4   3  146.34    6.42
   1  -4   3  140.83    6.02
  -1   4  -4    0.78    0.55
   1  -4  -4   -0.34    0.67
   1   4   4    1.00    0.78
  -1  -4  -4    0.11    0.44
  -1   4   4   -0.66    0.44
  -1   4  -4    0.22    0.33
   1   4  -4    0.44    0.33
   1  -4   4    0.66    0.33
   1  -4   4   -0.78    0.67
  -1  -4   4    0.45    0.45
   1   4   5  156.12    6.34
  -1   4  -5  152.47    6.74
   1  -4  -5  149.98    7.04
  -1   4  -5  153.83    6.04
   1   4  -5  152.10    6.29
  -1  -4  -5  148.91    6.43
  -1   4  -5  158.82    6.55
  -1   4   5  155.96    6.65
   1   4  -5  154.41    5.61
   1   4  -5  149.40    6.23
   1  -4  -6    4.35    1.00
   1   4  -6    3.32    0.66
  -1  -4  -6    4.09    0.88
   1   4   6    3.99    1.00
  -1   4  -6    2.66    1.00
  -1   4  -6    4.59    0.67
   1   4  -6    4.80    0.45
  -1   4  -6    4.73    1.01
   1   4  -6    4.39    0.68
  -1   4   6    5.20    0.99
   1  -4   6    3.50    0.77
  -1   4  -7  254.38   10.07
   1   4  -7  242.91    9.28
   1  -4  -7  229.96   10.14
   1   4   7  243.36    9.56
  -1  -4  -7  229.04   10.28
  -1   4  -7  229.36    8.96
  -1   4  -7  237.09    9.52
   1   4  -7  254.81    9.17
  -1   4   7  253.94   10.61
   1   4  -7  244.68    8.85
  -1   4  -8    4.98    1.13
  -1   4  -8    3.75    0.99
   1   4   8    3.54    1.22
   1   4  -8    4.06    0.88
   1  -4  -8    5.22    1.33
  -1  -4  -8    2.10    0.88
   1  -4   8    5.21    0.87
  -1   4  -8    5.25    0.89
   1   4  -8    3.84    0.90
   1   4  -8    2.91    0.56
  -1   4   8    4.63    1.10
  -1  -4   9    2.08    0.77
   1   4   9    1.55    1.22
  -1   4  -9   -0.11    1.02
   1  -4  -9    0.00    1.00
  -1   4  -9    1.79    0.89
  -1   4  -9   -0.77    0.99
  -1  -4  -9    0.44    0.77
   1   4  -9    1.13    0.90
   1   4  -9    1.75    0.66
   1   4  -9    1.68    0.56
  -1   4   9    1.87    0.99
   1  -4   9    1.30    0.87
  -1   4 -10   -0.23    1.13
   1   4  10    0.66    0.89
  -1  -4  10   -1.42    0.87
   1   4 -10    0.00    0.56
   1   4 -10   -0.34    0.56
   1  -4  10    0.55    0.99
  -1  -4 -10    0.44    1.10
  -1   4  10    0.44    1.21
  -1   4 -10   -0.45    0.56
   1  -4 -10    0.11    0.78
   1   4  11    3.98    1.33
  -1   4 -11    3.62    1.47
  -1  -4  11    3.80    1.20
   1  -4 -11    3.21    1.22
  -1   4 -11    3.79    1.12
   1   4 -11    2.57    0.78
   1   4 -11    3.26    1.12
   1  -4  11    2.95    1.09
  -1  -4 -11    3.98    1.21
  -1   4  11    2.52    1.54
   1   4  12   28.40    2.65
  -1  -4  12   31.31    2.28
   1  -4 -12   26.37    2.33
  -1   4 -12   27.67    2.34
  -1  -4 -12   33.36    2.98
   1   4 -12   27.24    2.12
  -1   4 -12   25.29    2.60
   1   4 -12   23.31    2.24
  -1   4  12   28.81    2.85
   1  -4  12   31.85    2.95
   1  -4  13   18.06    2.39
   1   4  13   15.02    2.32
  -1  -4  13   14.91    2.16
   1  -4 -13   15.51    2.33
  -1   4 -13   11.60    1.78
  -1   4  13   11.60    2.41
   1   4 -13   12.72    1.67
   1   4 -13   11.07    1.45
  -1   4 -13   13.75    2.03
  -1  -4 -13   13.48    2.43
  -1   4 -14   -1.67    1.11
   1  -4 -14    1.44    1.11
  -1  -4  14    0.65    1.40
   1   4  14    0.88    1.32
  -1  -4 -14    1.99    1.66
  -1   4 -14    0.22    1.01
   1   4 -14   -1.11    0.78
  -1   4  14   -0.22    1.31
   1   4 -14   -0.56    1.00
   1  -4  14   -1.09    1.52
  -1  -4 -15    0.66    1.22
   1  -4 -15    0.11    1.11
  -1   4 -15    0.67    1.12
   1   4  15    0.77    1.65
  -1  -4  15    0.65    1.51
  -1   4 -15    1.67    1.23
   1  -4  15   -1.73    1.08
   1   4 -15    0.44    1.33
  -1   4  15   -1.75    1.42
   1   4 -15    0.45    1.00
  -1  -4  16    0.75    1.29
   1  -4 -16    0.55    1.33
   1   4 -16    1.22    1.22
  -1   4 -16    2.57    1.68
  -1   4 -16    0.56    1.23
   1   4 -16    0.56    1.45
  -1  -4 -16    1.77    1.44
   1  -4  16   -0.32    1.41
   1   4 -17   -0.78    1.56
   1   4 -17    1.55    1.55
  -1  -4 -17    4.20    2.21
   1  -4 -17    1.33    1.44
  -1   4 -17   -1.67    1.23
  -1   4 -18    2.78    1.67
  -1  -4 -18    0.88    1.55
   1  -4 -18    1.55    1.55
   1   4 -18    1.32    1.88
  -1   4 -18    3.56    2.11
   1   4 -18    2.22    1.67
   1  -4 -19    2.32    2.43
   1   4 -19    0.22    1.10
  -1   4 -19    1.44    2.22
  -1  -4 -19   -4.54    2.32
  -1  -4 -20   -1.77    2.54
   1  -4 -20   -1.77    1.77
   1   4 -20    0.44    1.43
  -1   4 -20    0.22    1.55
  -1   4 -21    0.99    1.77
   1  -4 -21    0.55    2.99
   1   4 -21   -0.22    1.54
  -1  -4 -21   -3.32    1.99
  -1  -4 -22   -1.33    1.99
   1   4 -22   -0.11    1.64
  -1   4 -22    1.54    2.09
   1  -4 -22   -1.00    2.10
  -1  -4 -23    2.76    2.76
   1  -4 -23    0.22    2.32
  -1   4 -23   -1.54    2.20
   1   4 -23   -2.30    2.08
  -1  -5   0   29.95    1.88
   1   5   0   26.90    1.89
   1  -5   0   32.18    2.11
  -1   5   0   28.90    2.09
  -1  -5   1   61.51    2.75
   1  -5  -1   60.10    3.45
   1   5   1   56.65    2.78
  -1   5  -1   55.73    2.97
  -1   5   1   53.15    2.75
  -1  -5  -1   55.47    3.11
   1  -5   1   54.38    2.99
   1   5  -1   56.59    2.89
  -1   5   2  743.31   25.55
  -1  -5   2  719.09   26.04
   1  -5  -2  721.11   26.95
   1   5   2  762.04   25.86
  -1  -5  -2  735.47   27.35
   1  -5   2  743.48   27.30
   1   5  -2  726.42   25.23
  -1   5  -2  747.40   27.04
   1   5  -3  218.26    8.66
  -1  -5   3  204.89    8.25
   1   5   3  221.12    8.13
   1  -5  -3  203.99    9.40
  -1  -5   3  210.86    7.60
   1  -5   3  205.94    8.89
  -1   5  -3  229.33    8.41
  -1   5   3  204.56    8.85
   1  -5   3  207.52    8.52
  -1  -5  -3  207.11    8.48
  -1  -5   4  548.14   20.60
  -1   5   4  559.00   20.61
  -1   5  -4  588.83   19.84
   1  -5   4  569.45   20.73
   1  -5   4  553.30   19.59
   1   5  -4  560.18   19.80
   1  -5  -4  548.15   20.95
  -1  -5  -4  572.49   20.19
   1   5   4  595.67   20.50
  -1  -5   4  547.50   17.81
  -1   5  -5    0.66    1.00
   1  -5  -5    2.46    0.78
   1  -5   5    3.96    0.55
  -1  -5   5    1.89    0.67
   1   5   5    2.11    1.00
   1   5  -5    1.78    0.67
  -1  -5  -5    2.22    0.78
   1  -5   5    0.78    0.78
  -1   5   5    1.44    0.77
   1  -5  -6  764.41   28.08
   1   5  -6  767.75   27.91
   1   5  -6  808.03   26.55
   1   5   6  802.73   27.05
  -1   5  -6  750.97   27.40
  -1   5  -6  771.51   27.37
  -1   5  -6  729.48   25.97
  -1  -5  -6  765.00   28.86
  -1   5   6  790.50   26.69
   1  -5   6  764.46   27.17
   1   5   7   10.31    1.55
  -1   5  -7    9.67    1.35
  -1   5  -7   12.25    1.43
   1  -5  -7   11.60    1.45
  -1   5   7   10.16    1.55
  -1  -5  -7    9.85    1.44
  -1   5  -7   12.48    1.23
   1   5  -7   11.34    1.24
   1  -5   7   12.61    0.98
   1   5  -7    9.95    1.33
   1   5  -7   11.70    0.89
  -1   5  -8  685.87   26.08
   1  -5  -8  660.58   24.98
  -1   5  -8  657.16   23.79
   1   5  -8  680.29   24.69
  -1   5  -8  671.92   25.06
   1   5   8  685.03   24.24
   1   5  -8  665.36   23.07
  -1  -5  -8  662.90   24.57
   1   5  -8  671.59   22.32
  -1   5   8  679.05   24.31
   1  -5   8  658.78   23.81
  -1   5  -9    6.81    1.65
  -1   5  -9   10.38    1.47
   1  -5  -9    6.45    1.67
   1   5   9    7.64    1.77
   1   5  -9    9.99    0.89
   1   5  -9    8.88    1.35
  -1   5  -9    7.56    1.11
  -1   5   9    9.14    1.65
   1   5  -9    7.56    1.21
   1  -5   9    9.96    1.19
  -1  -5  -9    9.72    1.44
   1   5 -10  241.92    9.47
   1  -5 -10  240.72   10.78
   1   5  10  230.65    9.88
   1   5 -10  237.50    9.13
  -1  -5 -10  239.05   11.16
  -1   5 -10  223.76   10.10
  -1   5 -10  238.69   10.14
  -1   5  10  234.87   10.57
   1   5 -10  231.01    9.74
  -1   5 -10  236.25    9.73
  -1   5 -11   -1.75    1.20
   1  -5 -11   -1.55    1.33
   1   5  11    1.11    1.22
  -1   5 -11    0.45    1.24
  -1   5 -11    0.22    0.67
  -1  -5 -11   -0.55    0.88
   1   5 -11    0.33    0.67
   1   5 -11    0.34    1.01
   1   5 -11   -0.43    0.98
  -1   5  11    1.76    1.21
   1   5  12  156.06    8.41
   1  -5 -12  140.11    7.54
  -1   5 -12  148.46    7.45
   1   5 -12  156.00    6.23
  -1  -5 -12  134.62    7.40
  -1   5 -12  150.52    8.62
  -1   5 -12  160.62    7.78
   1   5 -12  149.09    6.73
   1   5 -12  149.64    7.50
  -1   5  12  144.61    8.23
   1  -5 -13   27.70    2.99
   1   5 -13   28.48    2.22
   1   5 -13   28.94    2.92
   1   5  13   27.50    3.42
  -1   5 -13   35.71    3.48
  -1   5 -13   31.63    3.04
  -1   5 -13   32.15    2.44
   1   5 -13   28.92    2.68
  -1  -5 -13   32.22    3.42
  -1   5  13   29.13    3.07
   1  -5 -14   31.23    3.32
  -1   5 -14   30.31    3.57
   1   5  14   41.38    3.86
  -1   5  14   30.95    3.28
  -1  -5  14   41.35    3.24
  -1   5 -14   34.26    3.15
  -1   5 -14   35.22    2.99
  -1  -5 -14   32.01    3.53
   1   5 -14   33.18    3.01
   1   5 -14   32.63    3.23
   1   5 -14   32.57    2.55
  -1   5 -15    6.31    1.44
  -1  -5  15    9.02    2.04
  -1   5 -15    5.72    1.94
  -1   5 -15    8.63    1.79
   1  -5 -15    6.75    1.88
   1   5 -15    6.34    1.93
   1  -5  15    7.24    1.73
  -1  -5 -15   10.16    1.88
   1   5 -15    7.55    1.89
   1   5 -15    7.64    1.55
  -1  -5 -16   41.08    4.31
   1   5 -16   44.69    4.19
   1  -5 -16   47.26    4.21
   1   5 -16   44.13    3.43
  -1   5 -16   42.25    3.36
  -1   5 -16   38.36    4.21
  -1  -5  16   50.37    4.40
   1   5 -16   42.42    3.55
   1   5 -17    0.55    1.55
   1  -5 -17   -1.44    2.10
  -1   5 -17    1.78    2.01
  -1  -5 -17   -0.77    1.88
   1   5 -17   -0.22    1.55
   1  -5 -18   18.48    2.99
  -1  -5 -18   22.98    3.31
  -1   5 -18   29.79    3.56
   1   5 -18   18.73    2.76
   1   5 -18   20.97    2.87
   1  -5 -19    3.21    1.99
  -1   5 -19    1.66    2.44
  -1  -5 -19    5.30    2.87
   1   5 -19    0.88    1.98
   1  -5 -20   99.21    8.85
  -1  -5 -20  101.77    8.84
   1   5 -20   94.13    7.90
  -1   5 -20   88.12    7.85
   1  -5 -21   -3.87    2.88
  -1  -5 -21   -1.44    2.98
  -1   5 -21   -1.98    1.87
   1   5 -21   -1.20    1.64
  -1  -5 -22   34.48    5.08
   1  -5 -22   29.30    5.09
  -1   5 -22   36.96    5.17
   1   5 -22   27.00    4.15
  -1   5 -23   -0.33    3.07
   1   5 -23    1.64    3.06
   1  -5 -23   -2.76    3.54
  -1  -5 -23    2.10    2.65
  -1   6   0   -0.77    0.55
  -1  -6   0    0.99    0.77
   1  -6   0   -0.78    0.56
   1   6   0    0.00    0.56
  -1  -6  -1   13.21    1.55
  -1  -6   1   14.73    1.32
  -1   6   1   12.11    1.32
   1   6   1   15.58    1.56
   1  -6  -1   16.48    1.67
  -1   6  -1   13.41    1.43
   1   6  -1   15.75    1.55
   1  -6   1   13.18    1.55
  -1   6   2   29.66    2.21
  -1  -6   2   31.34    2.08
   1   6   2   28.17    2.23
   1  -6   2   30.21    2.99
   1  -6  -2   30.15    2.35
  -1  -6  -2   30.75    2.23
  -1   6  -2   29.58    2.20
   1   6  -2   29.70    2.00
   1  -6  -3    6.38    1.23
   1   6   3    6.23    1.22
  -1   6  -3    5.95    1.21
  -1  -6   3    7.02    0.99
   1   6  -3    6.53    1.00
   1  -6   3    6.53    1.11
  -1   6   3    4.97    1.10
  -1  -6  -3    7.36    1.12
   1  -6   3    8.27    0.88
  -1  -6   4   64.71    3.09
  -1  -6   4   61.67    2.52
   1   6   4   57.87    3.34
   1  -6  -4   65.60    3.70
  -1   6  -4   65.16    3.64
  -1  -6  -4   63.87    3.90
   1  -6   4   66.80    3.89
  -1   6   4   62.37    3.76
   1   6  -4   63.24    3.33
   1  -6   4   63.82    2.98
  -1  -6   5   11.50    1.22
   1   6   5   12.12    1.56
  -1   6  -5   12.25    1.43
  -1  -6  -5   12.69    1.45
  -1  -6   5   11.59    0.65
   1  -6  -5   13.32    1.57
  -1   6   5   12.06    1.66
   1   6  -5   11.52    1.33
   1  -6   5   12.13    1.45
   1  -6   5   12.96    1.10
   1   6   6    5.00    1.44
  -1   6  -6    3.57    1.23
   1   6  -6    4.22    0.89
   1  -6  -6    5.14    1.12
  -1   6   6    4.87    1.22
  -1   6  -6    2.54    0.88
   1  -6   6    6.99    0.87
  -1  -6  -6    6.22    1.11
   1   6  -6    4.65    1.00
   1  -6   6    5.02    1.00
   1   6   7   28.09    2.55
  -1   6  -7   34.69    2.69
  -1   6  -7   33.49    2.76
   1  -6  -7   34.28    2.68
  -1  -6  -7   34.26    2.55
   1   6  -7   31.72    2.32
  -1   6   7   31.61    2.76
   1  -6   7   35.17    1.96
   1   6  -7   33.03    2.12
   1  -6  -8    0.00    0.78
   1   6   8   -1.22    0.89
  -1   6  -8    0.11    0.88
  -1   6  -8   -1.57    1.01
  -1   6  -8   -1.66    0.55
   1   6  -8   -0.33    0.55
   1   6  -8   -0.45    0.78
  -1  -6  -8    1.00    1.22
   1  -6   8    0.22    0.65
  -1   6   8   -0.44    0.88
   1   6  -9   30.87    2.31
   1   6   9   35.25    2.99
  -1   6  -9   30.69    2.00
  -1   6  -9   28.62    2.41
  -1   6  -9   25.06    2.36
  -1  -6  -9   34.71    2.87
   1   6  -9   28.33    2.35
   1   6  -9   30.33    1.66
  -1   6   9   26.35    2.65
   1  -6   9   37.04    2.27
   1  -6  -9   31.39    2.67
  -1   6 -10    0.87    1.31
   1  -6 -10    0.67    1.33
  -1   6 -10    1.80    0.90
   1   6  10    0.11    1.00
  -1  -6 -10    0.77    1.44
  -1   6 -10    0.77    1.00
  -1   6  10    0.99    1.10
   1  -6  10    0.43    0.86
   1   6 -10   -0.77    0.66
   1   6 -10    0.44    0.55
   1   6 -10   -0.90    1.01
   1   6 -11    5.03    1.34
   1   6  11    2.88    1.44
  -1   6 -11    4.86    1.22
   1  -6 -11    2.55    1.11
  -1   6 -11    3.26    1.12
  -1   6 -11    1.85    1.42
  -1  -6 -11    4.86    1.77
  -1   6  11    2.97    1.98
   1   6 -11    2.83    1.09
   1   6 -11    4.84    0.88
   1  -6 -12    1.33    1.22
   1   6  12    2.21    1.44
  -1   6 -12    1.96    1.63
   1   6 -12    0.33    1.00
  -1   6 -12    0.90    1.01
  -1   6 -12    1.32    0.77
   1   6 -12   -0.87    0.87
  -1  -6 -12    0.33    1.43
   1   6 -12    0.22    0.66
  -1   6  12   -0.99    1.76
  -1   6 -13    1.57    1.68
  -1   6 -13    0.88    1.10
   1   6  13    3.54    2.21
   1   6 -13    2.12    1.45
   1  -6 -13    1.88    1.22
  -1   6 -13    1.84    1.30
  -1  -6 -13    2.54    1.43
   1   6 -13    2.92    1.19
   1   6 -13    3.07    0.99
  -1   6  13   -0.44    1.32
  -1   6 -14    5.83    1.57
   1  -6 -14    6.31    1.66
  -1   6 -14    5.72    1.21
  -1   6 -14    5.19    1.73
   1   6 -14    4.74    1.83
  -1  -6 -14    5.73    1.65
   1   6 -14    6.22    1.56
   1   6 -14    6.58    1.32
  -1   6 -15   -1.90    1.57
   1  -6 -15    1.44    1.33
  -1   6 -15   -0.88    1.32
  -1  -6 -15   -0.11    1.76
   1   6 -15    0.55    1.00
  -1   6 -15   -1.08    1.40
   1   6 -15    0.44    0.66
   1   6 -15    6.98    2.26
   1   6 -16    0.99    1.22
   1  -6 -16    3.43    2.21
   1   6 -16    1.64    1.20
  -1  -6 -16    3.97    2.21
  -1   6 -16    4.91    2.23
  -1   6 -17    1.78    1.56
  -1  -6 -17    0.77    2.21
   1  -6 -17    0.66    1.55
   1   6 -17   -0.11    0.87
   1   6 -17   -0.44    1.10
  -1   6 -17    0.44    1.43
   1  -6 -18   -0.22    1.55
  -1   6 -18    2.11    1.66
  -1  -6 -18   -1.43    1.65
   1   6 -18    0.66    1.32
  -1  -6 -19    2.32    2.10
   1  -6 -19    3.10    2.10
   1   6 -19   -0.88    1.97
  -1   6 -20   -0.22    1.66
  -1  -6 -20    5.08    3.31
   1   6 -20    0.66    1.64
   1  -6 -20    1.55    2.87
   1   6 -21    0.66    2.40
  -1   6 -21   -0.11    2.64
   1  -6 -21    0.22    2.21
  -1  -6 -21    1.43    2.43
   1  -6 -22   -1.44    2.43
  -1  -6 -22   -0.44    3.53
  -1   6 -22   -0.22    1.76
   1   6 -22   -4.58    2.73
   1  -7   0    8.67    1.44
  -1   7   0    8.80    1.54
   1   7   0    5.67    1.33
  -1  -7   0    8.84    1.22
   1  -7  -1  651.92   25.45
  -1  -7   1  620.00   25.35
   1   7   1  649.57   21.85
  -1   7  -1  643.48   23.13
  -1   7   1  650.50   23.84
   1   7  -1  644.12   23.01
  -1  -7  -1  631.02   24.68
   1  -7   1  624.65   24.44
  -1  -7  -2   67.03    3.90
  -1  -7   2   58.10    3.07
   1   7   2   60.11    3.68
  -1   7  -2   63.28    3.63
   1  -7  -2   63.10    3.80
   1   7  -2   60.70    3.33
  -1   7   2   60.42    3.75
   1  -7   2   67.62    3.77
   1   7   3  144.21    6.80
  -1  -7  -3  140.09    6.59
  -1  -7   3  134.21    6.04
   1   7  -3  132.91    6.21
   1  -7  -3  137.73    6.50
  -1   7   3  135.39    6.41
  -1   7  -3  142.90    6.50
   1  -7   3  142.99    5.96
   1  -7   3  141.50    6.21
   1   7   4   34.52    2.67
  -1  -7   4   37.98    2.42
   1  -7  -4   34.27    2.80
  -1   7   4   34.05    2.77
   1   7  -4   36.50    2.44
  -1  -7  -4   30.12    2.46
   1  -7   4   37.43    1.98
   1  -7   4   39.42    2.66
  -1   7  -4   34.65    2.53
  -1  -7   4   36.65    1.75
  -1  -7   5  890.72   32.35
   1   7   5  934.76   31.33
  -1   7   5  917.24   33.02
  -1   7  -5  908.64   31.57
  -1  -7   5  868.03   28.28
  -1  -7  -5  888.50   32.94
   1  -7  -5  875.34   35.11
   1   7  -5  897.41   30.83
   1  -7   5  850.67   30.93
   1  -7   5  888.78   32.67
   1  -7  -6    1.01    1.23
  -1  -7   6    0.00    0.66
  -1   7  -6   -1.43    1.10
  -1  -7  -6    1.89    1.00
  -1   7   6    1.00    1.44
   1  -7   6    1.00    1.11
   1   7  -6    0.44    0.88
   1  -7   6    0.87    0.65
   1   7   6   -0.22    0.89
   1  -7  -7  217.70   10.29
  -1   7  -7  220.47    9.82
   1   7   7  243.64   11.02
  -1  -7  -7  233.41   10.78
  -1   7  -7  244.17   10.69
   1   7  -7  240.49    9.74
  -1   7   7  254.67    9.96
   1  -7   7  238.80    8.92
   1   7  -7  219.55    9.78
   1   7   8    0.22    1.11
   1   7  -8   -0.44    0.99
  -1   7  -8    0.56    0.78
   1  -7  -8    1.67    1.34
   1   7  -8    0.22    0.67
  -1   7  -8    2.74    1.43
   1  -7   8    0.76    0.43
  -1   7   8    2.76    1.33
  -1  -7  -8    0.67    1.22
   1   7   9  191.51   10.33
  -1  -7  -9  207.81    9.75
   1  -7  -9  184.39    9.03
  -1   7  -9  193.71    8.63
   1   7  -9  200.18    8.38
  -1   7   9  208.22   10.71
  -1   7  -9  214.56   10.32
   1   7  -9  194.01    9.14
   1  -7   9  198.61    7.89
   1   7  10    3.44    2.00
  -1   7 -10    0.66    1.09
  -1  -7 -10    2.54    1.55
   1  -7 -10    1.11    1.45
  -1   7 -10    0.44    0.77
  -1   7 -10    1.12    1.46
   1   7 -10    1.21    1.31
   1   7 -10   -0.56    0.67
   1  -7  10    1.72    0.86
  -1   7  10    2.42    1.43
  -1  -7 -11  122.41    6.74
   1   7  11  114.96    7.43
  -1   7 -11  124.87    6.51
  -1   7 -11  125.44    5.52
   1  -7 -11  123.08    7.23
  -1   7 -11  119.81    6.88
   1   7 -11  123.04    6.14
   1   7 -11  129.37    4.96
   1   7 -11  128.48    7.22
  -1   7  11  113.43    7.93
   1  -7 -12   -0.67    1.11
  -1   7 -12   -1.23    1.46
   1   7  12    0.66    1.44
  -1   7 -12   -0.76    1.09
  -1   7 -12    0.44    0.66
  -1  -7 -12    0.11    1.10
   1   7 -12   -0.76    1.31
  -1   7  12   -1.87    1.54
   1   7 -12    0.00    0.55
   1   7 -12   -0.45    0.89
  -1   7 -13   71.57    4.83
   1   7 -13   70.12    3.95
  -1   7 -13   63.22    4.88
  -1   7 -13   73.56    4.71
  -1  -7 -13   69.22    5.18
   1   7 -13   73.99    4.67
   1   7 -13   73.57    4.45
   1  -7 -13   67.61    5.32
   1  -7 -14   -0.22    1.22
  -1   7 -14    1.12    1.34
   1   7 -14    0.00    0.89
  -1   7 -14    0.33    0.88
  -1   7 -14    1.62    1.40
   1   7 -14    0.11    1.08
  -1  -7 -14   -0.88    1.32
   1   7 -14    2.07    0.98
   1  -7 -15   29.33    3.76
  -1   7 -15   29.81    3.77
  -1   7 -15   31.78    3.06
   1   7 -15   32.18    3.55
  -1   7 -15   30.69    3.35
  -1  -7 -15   36.02    4.19
   1   7 -15   37.04    3.21
   1   7 -15   29.88    2.61
  -1  -7 -16    1.54    2.20
  -1   7 -16    1.11    2.00
   1  -7 -16   -0.22    1.55
  -1   7 -16    0.11    1.42
   1   7 -16    2.60    1.19
   1   7 -16   -0.44    1.65
   1  -7 -17  128.80    9.96
  -1   7 -17  128.07    9.45
  -1  -7 -17  138.35    9.59
  -1   7 -18   -0.33    1.55
  -1  -7 -18   -0.99    2.53
   1  -7 -18   -3.54    2.21
   1   7 -18    1.43    1.86
  -1  -7 -19   32.83    4.85
  -1   7 -19   33.58    3.98
   1  -7 -19   31.71    4.86
   1   7 -19   35.78    3.83
   1  -7 -20    5.41    3.20
   1   7 -20    1.42    1.86
  -1   7 -20    0.44    2.86
  -1  -7 -20   -0.44    2.20
  -1  -7 -21   29.54    5.07
   1  -7 -21   32.92    4.86
   1   7 -21   23.75    4.03
  -1   7 -21   26.92    4.51
  -1   7 -22    2.19    2.41
   1  -7 -22   -0.55    2.43
   1   7 -22   -2.28    2.83
   1  -8   0    0.89    1.11
   1   8   0    0.56    1.00
  -1  -8   0    2.87    1.22
  -1   8   0   -0.55    0.77
   1  -8  -1   -0.22    0.67
   1   8   1   -0.56    0.67
  -1  -8   1   -0.66    0.88
  -1   8  -1    0.88    1.21
  -1   8   1   -0.44    0.88
   1   8  -1    0.11    0.78
   1  -8   1   -1.44    1.00
  -1  -8  -1    1.22    1.11
  -1   8  -2   66.10    4.07
   1   8   2   61.23    3.90
   1  -8  -2   56.08    4.14
   1   8  -2   58.03    3.55
  -1  -8  -2   64.88    3.79
  -1   8   2   62.09    4.30
   1  -8   2   62.66    3.99
  -1  -8   2   63.41    3.62
   1   8   3    3.56    1.45
  -1  -8   3    4.05    0.88
   1  -8  -3    0.45    1.34
  -1   8  -3    2.42    0.99
  -1  -8  -3    3.46    1.12
  -1   8   3    1.21    1.10
   1  -8   3    5.51    0.88
   1   8  -3    2.10    1.22
   1  -8   3    2.99    1.11
   1   8   4   28.97    2.90
   1  -8  -4   33.83    2.91
  -1  -8   4   38.14    1.75
  -1  -8   4   37.50    2.63
  -1   8   4   35.27    2.99
  -1   8  -4   32.50    2.97
  -1  -8  -4   32.02    2.57
   1   8  -4   29.17    2.54
   1  -8   4   38.05    2.66
   1  -8   4   37.51    2.20
  -1  -8   5    5.74    0.54
  -1   8   5    4.87    1.44
   1   8   5    5.24    1.45
  -1  -8   5    4.94    1.10
   1  -8   5    2.10    1.22
   1   8  -5    6.85    1.33
  -1   8  -5    3.40    1.54
   1  -8  -5    6.83    1.34
  -1  -8  -5    6.69    1.45
   1  -8   5    7.13    0.99
  -1  -8   6   29.53    2.54
  -1  -8  -6   29.62    2.45
   1   8   6   24.16    2.90
   1  -8  -6   25.30    2.35
  -1  -8   6   29.26    1.19
   1   8  -6   24.60    2.43
  -1   8  -6   21.40    2.31
   1  -8   6   27.28    2.66
  -1   8   6   27.77    2.77
   1  -8   6   29.99    1.96
   1   8   7   12.57    2.23
  -1   8  -7   11.63    1.97
   1  -8  -7   15.10    2.24
  -1  -8  -7   15.34    2.22
  -1   8  -7   10.44    1.89
  -1   8   7   12.72    2.32
   1   8  -7   14.92    1.99
   1   8  -7   14.66    1.76
   1  -8   7   14.40    1.41
   1  -8   7   13.33    2.00
   1   8   8   29.35    2.89
   1  -8  -8   31.60    3.13
  -1  -8  -8   32.51    2.77
  -1   8  -8   27.38    2.78
   1   8  -8   24.65    2.42
  -1   8  -8   29.68    3.07
   1   8  -8   30.13    2.44
   1  -8   8   30.70    1.94
  -1   8   8   28.74    3.21
  -1   8   9    3.75    2.21
   1   8   9    0.56    1.22
   1  -8  -9   -0.11    1.11
  -1   8  -9   -0.66    1.31
  -1   8  -9    0.45    0.89
  -1  -8  -9    1.22    1.55
   1   8  -9    0.55    1.21
   1   8  -9    0.11    0.78
   1  -8   9    0.64    0.54
  -1   8 -10    9.38    2.07
   1   8 -10    8.98    1.86
   1   8  10    8.66    2.44
  -1  -8 -10    8.85    1.88
  -1   8 -10   11.83    2.12
   1   8 -10    7.88    1.44
  -1   8  10   14.89    2.98
   1  -8  10   15.16    1.40
   1  -8 -10    8.57    2.23
   1   8  11    0.00    1.44
  -1  -8 -11    4.64    1.99
   1   8 -11    1.89    1.00
  -1   8 -11    3.48    1.52
  -1   8 -11    3.69    1.68
   1  -8 -11    1.00    1.22
   1   8 -11    2.29    1.53
  -1   8  11    3.30    2.20
   1  -8  11    3.13    0.86
   1  -8 -12   -1.22    1.66
   1   8 -12   -0.89    1.22
  -1   8 -12   -0.54    1.19
  -1   8 -12    1.12    1.56
   1   8 -12    0.11    1.42
  -1  -8 -12    0.00    1.65
   1  -8 -13    3.99    2.22
   1   8 -13    2.77    1.55
  -1   8 -13    3.46    1.62
  -1   8 -13    1.74    1.20
  -1   8 -13    3.24    1.79
  -1  -8 -13    4.19    1.87
   1   8 -13    3.91    1.74
   1   8 -14    3.57    1.95
   1  -8 -14    1.77    1.77
  -1   8 -14    0.11    1.34
  -1   8 -14    1.09    1.31
  -1  -8 -14    0.22    1.43
   1   8 -14    0.22    1.55
   1   8 -14    0.65    0.76
  -1   8 -15   -0.33    1.30
   1  -8 -15    0.00    1.44
  -1   8 -15    2.23    2.11
  -1  -8 -15   -1.21    2.09
   1   8 -15   -0.11    0.88
   1   8 -16   -1.10    1.76
   1  -8 -16    0.77    2.32
  -1  -8 -16    1.21    1.87
  -1   8 -16   -0.22    1.89
   1  -8 -17   -1.99    1.77
  -1   8 -17    1.33    1.55
   1   8 -17    1.32    1.32
  -1  -8 -17    0.77    1.76
  -1   8 -18   -1.66    2.32
   1  -8 -18   -1.55    1.77
  -1  -8 -18    0.66    2.09
   1   8 -18    0.88    1.42
   1  -8 -19   -1.88    1.99
   1   8 -19    1.31    1.53
  -1   8 -19   -1.54    2.42
  -1  -8 -19    0.88    2.20
  -1  -8 -20    1.21    2.53
   1  -8 -20    0.55    2.32
  -1   8 -20   -0.11    2.75
   1   8 -20    1.63    2.40
   1  -8 -21    5.85    3.20
  -1   8 -21    0.44    2.19
  -1  -8 -21    0.88    3.63
   1   8 -21    1.96    2.83
   1  -9   0   57.18    3.67
   1   9   0   54.20    3.89
  -1  -9   0   55.60    3.43
  -1   9   0   54.11    3.96
   1  -9  -1  214.22    9.83
   1   9   1  209.74    9.24
  -1  -9   1  201.01    9.16
  -1  -9  -1  199.45    8.89
  -1   9  -1  205.08   10.23
  -1   9   1  223.03   10.70
   1   9  -1  215.56    9.77
   1  -9   1  205.66    9.12
   1   9   2  179.02    9.58
  -1  -9   2  179.45    7.37
   1  -9  -2  164.05    7.83
  -1   9  -2  175.14    9.45
  -1  -9  -2  159.09    7.68
   1   9  -2  170.49    8.42
  -1   9   2  172.51    9.27
   1  -9   2  173.91    7.44
   1   9   3   27.19    2.90
  -1  -9   3   30.81    2.41
   1  -9  -3   29.32    2.69
  -1   9  -3   29.50    2.85
  -1  -9  -3   29.31    2.45
   1   9  -3   24.32    2.54
  -1   9   3   23.97    2.54
   1  -9   3   28.98    2.43
   1  -9   3   30.22    2.10
   1   9   4  337.71   16.07
  -1  -9   4  321.26   13.29
  -1  -9   4  316.28   11.40
   1  -9  -4  319.16   13.24
  -1   9  -4  328.48   15.27
  -1  -9  -4  311.54   13.63
   1   9  -4  316.70   14.26
  -1   9   4  340.56   13.73
   1  -9   4  332.25   13.19
   1  -9   4  316.70   12.13
   1   9   5   83.82    5.69
  -1  -9   5   88.54    4.72
  -1  -9   5   89.17    3.59
   1  -9  -5   84.48    4.93
  -1   9  -5   78.33    5.26
  -1  -9  -5   79.29    5.13
   1   9  -5   88.76    5.19
  -1   9   5   82.66    5.54
   1  -9   5   81.39    4.76
   1  -9   5   85.97    4.17
   1   9   6  118.01    7.47
  -1  -9   6  127.84    5.95
  -1  -9   6  132.98    4.54
   1  -9  -6  127.89    6.95
  -1   9  -6  119.56    7.13
  -1  -9  -6  120.09    6.47
   1   9  -6  131.39    7.06
  -1   9   6  128.06    7.64
   1  -9   6  127.18    6.87
   1  -9   6  130.94    5.47
   1   9   7    1.34    1.67
  -1  -9   7    2.09    1.32
   1  -9  -7    2.13    1.34
  -1   9  -7    0.66    1.53
  -1  -9  -7    0.56    0.89
   1  -9   7    0.11    1.00
   1   9  -7   -0.33    1.21
   1  -9   7    0.65    0.76
   1   9   8  222.72   13.37
   1  -9  -8  236.06   11.63
  -1   9  -8  219.40    9.45
  -1   9  -8  240.69   12.70
   1  -9   8  237.04    8.75
   1   9  -8  221.29   10.40
   1   9  -8  238.71   11.56
  -1  -9  -8  230.59   10.79
  -1   9   8  221.66   12.95
  -1  -9  -9   -0.33    1.22
   1   9   9    2.34    2.11
   1  -9  -9    2.12    1.34
  -1   9   9    1.44    1.99
  -1   9  -9    0.22    1.20
   1   9  -9    0.66    1.43
   1   9  -9    0.22    0.77
   1  -9   9    0.75    0.75
  -1   9  -9    0.56    1.11
   1   9 -10   92.79    5.43
   1  -9 -10  110.13    6.91
  -1   9 -10  100.11    5.79
  -1   9 -10   95.57    6.65
  -1  -9 -10  102.42    5.98
   1  -9  10   99.82    4.42
   1  -9 -11   -1.11    1.89
  -1   9 -11   -1.19    1.74
  -1   9 -11    0.67    1.11
   1   9 -11   -2.21    0.88
  -1  -9 -11   -0.66    1.44
   1   9 -11    1.64    1.20
   1  -9 -12   86.02    6.00
  -1   9 -12   84.15    6.02
  -1  -9 -12   79.05    6.51
  -1   9 -12   90.22    5.87
   1   9 -12   98.90    5.42
   1   9 -12   90.57    6.22
   1  -9 -13   10.86    2.22
  -1   9 -13    7.01    1.78
  -1  -9 -13    7.82    2.09
   1   9 -13   11.48    1.99
   1  -9 -14   70.18    6.53
  -1  -9 -14   64.91    6.27
   1   9 -14   68.29    4.85
   1  -9 -15    6.52    2.65
  -1   9 -15    5.66    2.00
  -1  -9 -15    5.72    2.64
   1   9 -15    3.41    1.87
   1  -9 -16   38.67    5.08
  -1   9 -16   33.01    4.54
  -1  -9 -16   43.62    4.73
   1   9 -16   41.00    4.28
   1   9 -17   15.86    3.06
   1  -9 -17   12.03    3.53
  -1   9 -17   14.04    3.21
  -1  -9 -17   19.44    3.41
  -1  -9 -18   37.77    5.49
   1  -9 -18   31.55    4.86
  -1   9 -18   39.25    4.85
   1   9 -18   30.44    3.71
   1  -9 -19    2.65    2.65
  -1   9 -19    0.88    2.86
  -1  -9 -19    5.16    3.84
   1   9 -19   -0.54    2.18
   1  -9 -20   42.77    5.95
  -1   9 -20   43.87    5.38
  -1  -9 -20   44.57    6.48
   1   9 -20   40.94    4.89
   1  10   0    1.44    1.55
  -1  10   0   -0.77    1.21
  -1 -10   0    0.77    1.22
   1 -10   0    0.00    1.45
   1  10   1    0.11    1.11
  -1 -10   1    1.65    1.10
   1 -10  -1    1.90    1.56
  -1  10  -1   -0.33    1.21
  -1 -10  -1    1.44    1.00
   1  10  -1    1.00    1.55
  -1  10   1    0.11    1.10
   1 -10   1   -1.78    1.33
   1  10   2    5.12    2.00
  -1 -10   2   10.78    1.65
   1 -10  -2    8.05    1.68
  -1  10  -2    4.17    1.54
  -1 -10  -2    9.12    1.67
   1  10  -2    6.75    1.55
  -1  10   2    3.09    1.99
   1 -10   2    9.09    1.88
   1  10   3    4.12    1.89
  -1 -10   3    5.60    1.32
   1 -10  -3    2.57    1.68
  -1  10  -3    3.51    1.53
  -1 -10  -3    5.79    1.56
   1  10  -3    5.41    1.66
  -1  10   3    3.54    1.44
   1 -10   3    2.88    1.22
   1 -10   3    5.52    0.99
   1 -10  -4    1.90    1.34
   1  10   4    1.34    1.34
  -1 -10   4    3.18    1.10
  -1 -10   4    3.06    0.77
   1 -10   4    2.54    1.77
  -1  10  -4    2.85    1.97
  -1 -10  -4    4.35    1.34
   1  10  -4    1.76    1.54
  -1  10   4    1.99    1.44
   1 -10   4    2.86    0.99
  -1 -10   5    1.30    0.54
   1  10   5    0.45    1.34
  -1 -10   5    1.54    1.32
  -1  10  -5    0.98    1.31
   1 -10  -5    1.90    1.68
   1  10  -5    0.66    1.10
  -1 -10  -5    1.00    1.00
  -1  10   5   -1.11    1.77
   1 -10   5    0.44    1.11
   1 -10   5    1.43    0.88
   1  10   6    0.33    1.45
   1 -10  -6    0.78    1.23
  -1 -10   6    2.52    1.32
  -1 -10   6    2.36    0.43
  -1  10  -6    1.31    1.31
  -1 -10  -6    0.11    1.11
   1  10  -6    1.21    1.54
  -1  10   6    1.33    1.44
   1 -10   6    2.76    1.66
   1 -10   6    1.42    0.87
   1  10   7    0.78    1.34
  -1 -10   7   -0.44    0.88
   1 -10  -7    0.67    1.12
  -1  10  -7   -0.33    1.20
  -1 -10  -7    0.33    1.11
   1  10  -7    0.99    1.43
  -1  10   7    2.10    1.66
   1 -10   7   -2.21    1.55
   1 -10   7    1.08    0.76
   1  10   8   30.75    3.68
   1 -10  -8   33.30    3.13
  -1  10  -8   30.34    2.88
  -1  10  -8   22.01    3.05
  -1 -10  -8   30.42    3.33
   1 -10   8   28.47    2.37
   1  10  -8   29.38    3.07
   1  10  -8   28.07    2.64
  -1  10  -9    3.66    1.88
  -1 -10  -9    3.66    1.55
   1 -10  -9    5.80    2.12
  -1  10  -9   -0.44    1.41
   1  10  -9    4.71    1.42
   1  10  -9    1.21    0.99
   1 -10   9    3.53    0.96
  -1  10 -10   21.19    3.00
   1 -10 -10   17.15    3.12
  -1  10 -10   15.74    2.93
  -1 -10 -10   15.93    2.43
   1  10 -10    9.48    1.76
   1 -10  10   20.69    1.82
   1  10 -10   14.64    2.51
   1  10 -11    1.54    1.43
   1 -10 -11   -0.44    1.33
  -1  10 -11   -1.66    1.89
  -1 -10 -11   -0.99    1.32
   1  10 -11    2.07    1.96
   1 -10  11    2.16    0.97
  -1 -10 -12    4.85    2.76
   1 -10 -12    0.67    2.33
  -1  10 -12    2.89    1.55
   1  10 -12    2.09    1.32
  -1 -10 -13    0.88    2.20
   1 -10 -13    6.20    2.77
  -1  10 -13   -0.44    1.22
   1  10 -13    1.10    1.21
   1 -10 -14    1.77    2.43
  -1 -10 -14    2.09    1.87
   1  10 -14    2.09    1.32
  -1  10 -14    3.32    2.22
   1 -10 -15   -1.10    1.66
  -1  10 -15   -1.11    1.44
  -1 -10 -15    2.85    2.09
   1  10 -15   -0.22    1.21
   1 -10 -16   -1.21    1.99
  -1  10 -16   -0.44    2.32
  -1 -10 -16   -0.33    2.63
   1  10 -16   -1.64    1.97
   1  10 -17    0.22    1.64
   1 -10 -17    0.33    2.98
  -1  10 -17   -0.88    2.65
  -1 -10 -17    0.77    2.08
   1 -10 -18   -0.88    2.53
  -1 -10 -18    2.19    2.74
  -1  10 -18    0.11    2.97
   1  10 -18   -0.22    2.28
   1 -10 -19   -2.09    2.42
   1  10 -19   -2.28    2.61
  -1 -10 -19   -1.97    2.63
  -1  10 -19   -5.60    2.96
   1  11   0    9.66    1.89
  -1  11   0    5.50    2.20
  -1 -11   0   14.17    2.21
   1 -11   0   13.26    2.12
   1  11   1   92.21    6.45
   1 -11  -1  100.93    5.48
  -1 -11  -1  104.10    6.00
  -1 -11   1   96.69    5.52
  -1  11  -1   95.43    6.81
   1  11  -1   97.89    6.43
  -1  11   1   90.68    7.16
   1 -11   1  111.86    6.01
   1  11   2  238.67   13.71
  -1 -11   2  243.43   10.92
   1 -11  -2  241.12   11.64
  -1  11  -2  247.88   13.94
  -1 -11  -2  229.01   11.14
   1  11  -2  250.72   12.41
  -1  11   2  241.56   13.25
   1 -11   2  255.89   11.56
   1  11   3    2.90    1.78
  -1 -11   3    4.94    1.43
   1 -11  -3    5.26    1.57
  -1  11  -3    3.50    1.75
  -1 -11  -3    5.46    1.89
   1  11  -3    3.75    1.44
  -1  11   3    1.33    1.77
   1 -11   3    5.74    1.22
   1 -11   3    5.32    1.88
   1  11   4    0.56    1.45
  -1 -11   4    3.28    0.77
  -1 -11   4    1.87    1.43
  -1  11  -4    0.33    1.42
   1  11  -4    2.65    1.43
   1 -11  -4    1.12    1.34
  -1 -11  -4    0.00    1.11
   1 -11   4    1.88    1.77
   1 -11   4    3.64    1.21
  -1  11   4    3.65    1.88
  -1 -11   5  178.16    8.14
   1  11   5  155.46    9.83
  -1 -11   5  171.25    7.20
   1 -11  -5  174.80    9.09
  -1  11  -5  160.13   10.06
   1 -11   5  169.02    8.14
   1 -11   5  167.50    8.20
  -1 -11  -5  167.41    8.26
   1  11  -5  163.57    9.25
  -1 -11   6   46.20    3.51
   1  11   6   35.16    3.91
   1 -11   6   34.93    3.65
  -1 -11   6   42.71    1.94
   1 -11  -6   41.89    4.26
  -1  11  -6   35.75    3.93
  -1 -11  -6   38.20    3.34
   1  11  -6   35.68    3.41
   1 -11   6   42.53    2.73
  -1 -11  -7   77.96    5.45
  -1 -11   7   80.48    4.73
   1 -11  -7   76.86    5.60
  -1  11  -7   79.57    5.67
   1 -11   7   75.50    4.66
   1  11  -7   67.18    4.83
   1 -11   7   80.03    5.42
   1 -11  -8   16.54    2.68
  -1  11  -8   17.25    2.43
  -1 -11  -8   15.43    2.89
   1  11  -8   16.59    2.20
   1  11  -8   10.61    2.63
   1 -11   8   27.54    2.77
   1 -11   8   17.82    1.72
   1 -11  -9   86.78    6.47
  -1  11  -9   80.43    5.76
  -1 -11  -9  100.60    6.88
   1  11  -9   81.23    5.83
   1  11  -9   79.71    6.89
   1 -11   9   91.48    5.68
   1 -11 -10   20.04    3.01
  -1  11 -10   17.04    2.55
  -1 -11 -10   23.55    3.32
   1  11 -10   19.46    2.53
   1 -11  10   26.80    2.25
   1 -11 -11   29.34    4.00
  -1  11 -11   32.99    3.54
   1 -11  11   38.95    2.60
  -1 -11 -11   35.09    4.30
   1  11 -11   39.68    3.85
  -1  11 -12   30.11    4.21
   1 -11 -12   42.49    4.77
  -1 -11 -12   39.09    4.30
   1  11 -12   29.32    3.41
   1 -11 -13   46.29    5.32
   1  11 -13   44.09    4.50
  -1  11 -13   47.24    4.98
  -1 -11 -13   37.05    4.29
  -1 -11 -14   28.98    4.61
   1 -11 -14   29.63    4.42
  -1  11 -14   23.54    3.43
   1  11 -14   25.84    3.18
   1 -11 -15   24.18    4.20
  -1  11 -15   23.84    3.98
  -1 -11 -15   22.03    4.60
   1  11 -15   20.32    3.39
   1 -11 -16   20.84    3.75
   1  11 -16   17.33    3.49
  -1 -11 -16   17.96    4.16
  -1  11 -16   17.85    3.86
   1 -11 -17   45.81    6.28
  -1  11 -17   47.62    5.94
  -1 -11 -17   60.72    7.55
   1  11 -17   53.08    5.44
   1  11  18   -0.77    1.98
   1  12   0   -1.89    2.00
   1 -12   0   -2.23    1.78
  -1 -12   0    0.22    1.22
   1  12   1    1.11    2.56
  -1 -12   1    2.98    1.88
   1 -12  -1    2.79    2.01
  -1 -12  -1    3.89    1.55
   1 -12   1    5.45    2.00
  -1 -12   2    6.62    2.21
   1  12   2    7.35    2.23
  -1 -12  -2    4.78    2.00
   1 -12  -2    7.83    2.13
  -1  12  -2    3.18    1.97
   1  12  -2    3.10    2.32
   1 -12   2    7.11    2.33
   1  12   3   -0.22    1.67
   1 -12  -3   -0.67    1.23
  -1 -12   3    0.22    1.10
  -1 -12   3    1.98    0.77
  -1  12  -3    0.33    1.53
  -1 -12  -3   -1.23    1.67
   1 -12   3   -2.88    1.66
   1  12  -3   -1.10    1.99
   1 -12   3    0.44    1.11
  -1 -12   4    2.31    1.76
   1 -12  -4    4.59    2.24
  -1 -12  -4    0.89    1.78
   1  12  -4    0.66    1.54
   1 -12   4    1.33    1.33
   1 -12   4    2.10    1.10
  -1 -12   5    0.55    1.10
  -1 -12   5    0.76    0.54
   1 -12  -5    1.46    1.46
  -1 -12  -5    0.00    1.23
   1  12  -5   -0.44    1.32
   1 -12   5    0.66    1.44
   1 -12   5    0.22    0.99
   1 -12   6    2.10    1.33
  -1 -12   6    3.95    1.87
  -1 -12   6    4.08    0.43
   1 -12  -6    4.82    2.35
  -1 -12  -6    0.67    1.45
   1 -12   6    3.38    1.09
   1  12  -6    0.66    1.54
   1 -12  -7    2.01    1.79
  -1 -12   7    1.65    1.32
   1 -12   7    0.55    1.44
  -1 -12  -7   -1.33    1.45
   1 -12   7    0.97    0.87
  -1 -12  -8    3.88    1.89
   1 -12  -8    2.46    1.90
  -1  12  -8    3.20    2.21
   1  12  -8    1.10    1.76
   1 -12   8    5.53    2.54
   1 -12   8    3.33    1.18
  -1  12  -9   -0.55    2.10
   1 -12  -9    0.33    2.56
  -1 -12  -9    1.44    1.77
   1 -12   9    2.03    0.86
   1 -12 -10    0.11    1.78
   1 -12  10    0.21    0.97
  -1  12 -10    0.77    2.21
  -1 -12 -10    6.19    2.87
   1  12 -10    1.76    1.43
  -1 -12 -11   -2.09    1.76
   1 -12 -11   -1.67    2.67
   1  12 -11    0.55    1.97
  -1  12 -11    1.77    1.66
   1 -12 -12    0.33    1.88
  -1  12 -12    1.10    2.43
  -1 -12 -12   -0.55    1.87
   1  12 -12    1.53    2.08
   1 -12 -13    2.88    2.10
  -1  12 -13    1.88    1.88
  -1 -12 -13    0.11    1.87
   1  12 -13    2.41    2.19
  -1  12 -14   -2.21    2.54
   1 -12 -14    4.09    2.43
   1  12 -14    1.64    2.18
  -1 -12 -14    4.06    2.52
   1  12 -15   -2.29    2.29
   1 -12 -15    1.21    2.65
  -1  12 -15   -1.32    1.87
  -1 -12 -15   -0.11    2.19
   1 -12 -16    5.39    3.85
  -1  12 -16   -0.66    2.75
  -1 -12 -16    0.11    3.28
   1  12 -16    2.83    1.96
  -1 -13   0    2.00    1.55
   1 -13   0   -5.36    2.12
  -1 -13  -1   36.45    3.89
  -1 -13   1   32.65    3.65
   1 -13  -1   31.42    3.36
   1 -13   1   31.09    3.90
  -1 -13   2   74.44    5.30
   1 -13  -2   73.77    5.94
  -1 -13  -2   68.99    5.68
   1 -13   2   70.64    5.90
   1 -13   2   82.76    5.45
  -1 -13   3   47.52    4.41
  -1 -13   3   50.31    3.20
   1 -13  -3   45.15    4.26
  -1 -13  -3   51.68    4.68
   1 -13   3   50.19    4.67
   1 -13   3   53.20    3.66
  -1 -13   4   25.76    3.19
  -1 -13   4   32.59    2.31
   1 -13  -4   18.83    3.14
  -1 -13  -4   25.62    3.68
   1 -13   4   31.93    3.66
   1 -13   4   33.60    2.99
  -1 -13   5   62.34    4.84
  -1 -13   5   59.60    3.16
   1 -13  -5   57.25    5.04
  -1 -13  -5   50.90    4.90
   1 -13   5   62.90    5.10
   1 -13   5   53.24    4.40
  -1 -13   6   33.73    3.74
   1 -13  -6   26.98    3.81
  -1 -13  -6   30.82    4.01
   1 -13   6   31.31    3.65
   1 -13   6   31.45    2.84
  -1 -13   7   39.20    3.74
   1 -13  -7   32.43    4.47
  -1 -13  -7   33.11    4.33
   1 -13   7   37.04    4.20
   1 -13   7   39.70    2.93
  -1 -13   8   23.49    2.85
  -1 -13  -8   22.51    3.88
   1 -13  -8   22.44    3.69
  -1  13  -8   17.90    3.21
   1  13  -8   15.36    2.63
   1 -13   8   23.54    3.65
   1 -13   8   27.48    2.26
  -1  13  -9   26.18    3.65
   1 -13  -9   27.97    4.57
  -1 -13  -9   29.32    4.54
   1  13  -9   28.52    3.62
   1 -13 -10   15.24    3.23
  -1  13 -10   10.82    2.54
  -1 -13 -10   11.59    3.20
   1  13 -10   14.25    2.85
   1 -13 -11   58.49    6.00
  -1  13 -11   47.79    5.52
  -1 -13 -11   54.08    5.95
   1  13 -11   41.83    4.82
   1 -13 -12    4.10    2.66
  -1  13 -12    2.65    2.21
  -1 -13 -12   14.17    3.85
   1  13 -12    3.06    2.30
   1 -13 -13   22.77    4.64
  -1  13 -13   16.31    3.75
  -1 -13 -13   21.71    4.28
   1  13 -13   15.29    3.39
   1 -13 -14   20.96    4.08
  -1  13 -14   10.46    2.86
  -1 -13 -14    9.19    3.28
   1  13 -14    2.83    2.62
  -1  13 -15    9.02    2.75
  -1 -13 -15   13.54    4.37
  -1 -14   0   -1.22    1.33
   1 -14   0   -0.45    1.68
  -1 -14   1   -0.33    2.22
   1 -14  -1    0.78    1.68
  -1 -14  -1    2.56    1.89
   1 -14   1   -0.89    1.67
  -1 -14   2    1.99    1.11
  -1 -14   2   -0.11    1.44
   1 -14  -2    0.22    2.58
  -1 -14  -2    0.45    1.56
   1 -14   2    1.67    1.89
   1 -14   2    1.78    1.45
   1 -14   3   -1.22    2.45
  -1 -14   3    0.22    2.21
  -1 -14   3   -0.77    1.21
   1 -14  -3    1.57    1.79
  -1 -14  -3    0.56    1.78
   1 -14   3    0.89    1.44
   1 -14  -4    4.71    2.24
  -1 -14   4    1.65    2.10
  -1 -14  -4    0.67    2.45
   1 -14   4    3.99    1.55
   1 -14   4    2.89    1.89
  -1 -14   5   -0.33    2.20
   1 -14  -5    3.02    2.02
   1 -14   5    1.76    1.32
   1 -14   5    0.00    1.55
  -1 -14  -5    0.45    1.67
   1 -14  -6    1.01    1.90
  -1 -14   6    0.44    2.31
  -1 -14  -6   -1.11    2.56
   1 -14   6    0.00    2.44
  -1 -14   7    3.74    2.53
   1 -14  -7    1.45    2.01
  -1 -14  -7    0.44    2.78
   1 -14   7    3.65    2.32
   1 -14  -8    2.12    2.34
  -1  14  -8   -0.55    2.32
  -1 -14  -8    3.55    2.77
   1  14  -8   -1.76    2.20
   1 -14   8   -1.00    2.65
   1 -14  -9    6.35    2.78
  -1  14  -9    3.31    2.10
  -1 -14  -9    9.07    2.76
   1  14  -9    5.92    2.63
   1 -14 -10   -0.11    2.00
  -1  14 -10    2.10    2.87
  -1 -14 -10   -2.21    1.87
   1  14 -10   -2.41    2.30
   1 -14 -11    0.55    2.00
   1  14 -11   -0.22    2.08
  -1  14 -11    0.77    2.10
  -1 -14 -11    2.97    2.64
  -1  14 -12   -1.76    2.87
   1 -14 -12   -1.55    2.21
  -1 -14 -12   -0.44    3.29
   1  14 -12    0.11    1.64
   1 -14 -13   -0.11    2.32
  -1  14 -13    3.19    2.31
  -1 -14 -13    0.77    3.61
  -1 -15   0   28.36    3.67
   1 -15   0   18.80    3.58
   1 -15  -1    9.41    2.80
  -1 -15   1   16.66    3.55
  -1 -15  -1   15.14    3.12
   1 -15   1   15.53    2.35
   1 -15   1   16.65    3.91
  -1 -15   2   61.98    5.77
  -1 -15  -2   65.73    6.13
   1 -15  -2   53.68    5.94
   1 -15   2   53.22    6.36
   1 -15   2   59.13    4.58
  -1 -15   3   14.83    2.88
  -1 -15  -3   16.38    3.57
   1 -15  -3   12.11    3.03
   1 -15   3   13.03    2.90
  -1 -15   4   27.63    3.98
   1 -15  -4   24.55    4.60
  -1 -15  -4   16.71    3.34
   1 -15   4   21.36    3.67
  -1 -15   5    2.98    2.65
   1 -15   5    1.00    2.00
   1 -15  -5    0.67    2.80
  -1 -15  -5    3.01    2.34
  -1 -15   6   39.78    4.63
   1 -15  -6   43.53    5.48
  -1 -15  -6   42.69    5.78
   1 -15   6   42.70    5.44
  -1 -15   7    9.13    2.53
   1 -15  -7    3.02    3.46
  -1 -15  -7    7.55    3.55
   1 -15   7   13.85    3.66
  -1  15  -8   28.88    4.76
   1  15  -8   34.62    4.95
   1 -15  -8   42.27    5.91
  -1 -15  -8   41.96    6.09
   1 -15   8   46.04    5.54
   1 -15  -9    1.89    2.56
  -1  15  -9   -1.55    2.87
  -1 -15  -9    0.33    2.32
   1  15  -9   -2.30    2.52
  -1 -15 -10   20.16    4.85
   1 -15 -10   10.77    4.44
  -1  15 -10   21.54    4.31
   1  15 -10   12.06    3.29
  -1 -16   0   -5.90    2.90
   1 -16   0    1.12    3.25
  -1 -16   1    2.67    2.89
   1 -16  -1    1.79    2.58
  -1 -16  -1    6.91    3.57
   1 -16   1    7.39    3.47
  -1 -16   2   -1.11    2.89
   1 -16  -2    3.14    3.36
  -1 -16  -2   -1.12    2.12
   1 -16   2    2.24    2.46
  -1 -16   3    3.22    2.44
   1 -16  -3    0.00    2.47
  -1 -16  -3    3.01    3.23
   1 -16   3    0.45    2.12
  -1 -16   4    1.22    1.99
   1 -16  -4    3.48    2.58
   1 -16   4    1.67    2.34
  -1 -16  -4   -3.34    2.34
  -1 -16   5   -0.33    3.10
  -1 -16  -5    5.12    3.45
   1 -16  -5    0.56    2.58
   1 -16   5    3.00    2.67
   1 -16  -6    0.89    2.46
  -1 -16   6    2.10    2.21
  -1 -16  -6   10.56    4.00
   1 -16   6    3.56    3.56
  -1 -16   7    3.42    3.31
   1 -16   7   -3.88    3.33
   1 -16  -7   -2.35    2.46
  -1 -16  -7    4.77    3.77
   2   0   0  617.75   20.79
  -2   0   0  588.59   20.11
  -2   0   0  597.97   21.10
  -2   0   0  620.33   20.45
   2   0   1    0.45    0.23
   2   0   1    0.22    0.34
  -2   0   1    0.55    0.22
   2   0  -1    0.11    0.22
  -2   0  -1    1.35    0.34
  -2   0  -1   -0.22    0.33
   2   0   2   68.05    2.94
   2   0   2   59.83    2.58
  -2   0   2   61.57    2.43
   2   0  -2   62.58    2.57
  -2   0  -2   58.97    2.60
  -2   0  -2   59.09    2.68
   2   0   3   -0.23    0.34
   2   0   3   -0.33    0.45
  -2   0  -3   -0.11    0.45
  -2   0   3    0.00    0.22
   2   0  -3    0.34    0.22
  -2   0  -3    0.00    0.34
   2   0   4 1435.35   48.83
  -2   0   4 1401.17   45.73
   2   0   4 1352.38   45.61
   2   0  -4 1356.99   46.10
  -2   0  -4 1423.62   46.40
  -2   0  -4 1416.53   48.35
   2   0   5    0.68    0.56
   2   0   5   -0.44    0.44
  -2   0   5    0.44    0.44
   2   0  -5   -0.22    0.33
  -2   0  -5   -0.79    0.34
  -2   0  -5    0.00    0.67
   2   0   6   63.82    3.15
  -2   0   6   65.86    2.96
   2   0   6   66.23    3.09
  -2   0  -6   63.92    3.27
   2   0  -6   64.52    3.11
  -2   0  -6   63.78    3.13
   2   0   7   -1.01    0.79
  -2   0   7    0.11    0.44
   2   0  -7    0.11    0.33
  -2   0  -7   -0.11    0.79
  -2   0  -7    1.00    0.78
   2   0   8   78.81    3.81
  -2   0   8   75.61    3.39
   2   0  -8   74.51    3.56
  -2   0  -8   76.80    4.06
  -2   0  -8   76.66    3.91
   2   0   9    0.89    0.78
  -2   0   9   -0.44    0.66
   2   0  -9    0.89    0.78
  -2   0  -9   -1.01    0.68
  -2   0  -9    0.22    1.00
   2   0  10  118.43    5.59
  -2   0 -10  101.42    5.40
  -2   0  10  120.22    4.92
   2   0 -10  113.37    5.56
  -2   0 -10  120.57    5.47
   2   0  11    0.45    0.89
  -2   0  11    0.22    0.98
   2   0 -11   -0.11    0.67
  -2   0 -11   -0.90    0.79
  -2   0 -11   -0.11    0.78
   2   0  12  285.06   11.92
  -2   0  12  295.24   11.25
   2   0 -12  283.31   12.77
  -2   0 -12  294.16   13.38
  -2   0 -12  308.18   13.52
   2   0  13   -0.55    1.11
  -2   0  13    0.98    0.87
   2   0 -13    0.33    1.00
  -2   0 -13    0.22    1.46
  -2   0 -13    0.11    1.00
   2   0  14  345.51   14.20
  -2   0  14  347.45   14.49
   2   0 -14  329.47   14.65
  -2   0 -14  335.20   15.48
  -2   0 -14  322.17   15.42
   2   0  15   -0.77    1.44
  -2   0  15    0.87    1.52
  -2   0 -15    3.13    1.90
  -2   0 -15   -0.11    1.67
   2   0 -15   -0.11    1.22
   2   0  16  220.63   12.48
  -2   0  16  250.76   11.63
   2   0 -16  230.38   11.74
  -2   0 -16  231.95   11.86
  -2   0 -16  242.38   13.53
  -2   0  17    0.32    1.52
  -2   0 -17    0.11    1.68
   2   0 -17    0.00    1.00
  -2   0 -17   -0.56    1.34
  -2   0 -18  234.49   13.61
  -2   0  18  252.11   12.47
   2   0 -18  217.20   12.06
   2   0  19    1.56    1.78
  -2   0 -20    0.11    2.56
   2   0 -20    1.32    2.10
   2   0 -21    0.11    1.54
  -2   0 -21    0.33    1.78
  -2   0 -22   32.26    5.10
   2   0 -22   34.38    4.63
  -2   0 -23    0.11    2.21
   2   0 -23   -1.76    1.65
   2   0 -24    4.95    2.64
  -2   0 -24    0.77    3.65
   2   1   0    0.11    0.11
   2   1   0    0.00    0.22
  -2  -1   0    0.00    0.11
  -2  -1   0    0.00    0.33
   2  -1   0    0.22    0.34
   2  -1   0    0.22    0.33
  -2   1   0    0.00    0.22
   2   1   1  589.08   20.32
   2   1   1  571.49   19.64
  -2  -1   1  587.02   18.58
  -2   1  -1  575.18   20.28
   2  -1  -1  568.78   19.68
  -2   1  -1  569.95   19.87
   2   1  -1  578.19   19.47
  -2  -1  -1  573.08   19.77
  -2  -1  -1  562.62   19.86
  -2   1   1  587.17   19.29
   2  -1   1  593.38   19.97
   2  -1   1  542.95   19.89
   2   1   2  183.00    6.71
   2   1   2  195.86    7.47
  -2  -1   2  117.69    5.60
  -2   1  -2  199.63    7.07
   2  -1  -2  192.00    6.94
  -2   1  -2  179.96    6.65
  -2  -1  -2  191.28    7.04
  -2   1  -2  183.83    7.28
   2   1  -2  180.23    6.04
  -2  -1  -2  189.41    7.58
  -2   1   2  186.80    7.05
   2  -1   2  192.15    7.29
   2   1   3    9.11    0.78
   2   1   3    9.13    0.79
  -2  -1  -3    8.67    0.89
  -2  -1   3    9.35    0.55
   2  -1  -3    8.05    0.67
  -2   1  -3   10.28    0.79
  -2   1  -3    9.74    0.90
  -2  -1  -3    9.14    0.89
   2  -1   3   10.10    0.90
   2   1  -3    8.35    0.56
  -2   1   3    8.07    0.66
   2  -1   3   11.04    0.89
   2   1   4  579.29   20.30
   2   1   4  588.02   21.57
  -2  -1   4  568.83   19.66
   2  -1  -4  577.79   20.36
  -2  -1  -4  581.13   20.47
  -2   1  -4  600.78   20.99
  -2   1  -4  599.20   21.44
  -2  -1  -4  575.11   20.47
  -2   1   4  558.87   19.93
   2  -1   4  588.29   21.04
   2   1  -4  571.82   19.37
   2  -1   4  596.39   20.58
   2   1   5   46.34    2.54
  -2  -1   5   48.71    2.09
   2   1   5   51.38    2.70
  -2   1  -5   50.09    2.61
   2  -1  -5   50.92    2.68
  -2   1   5   49.33    2.21
  -2   1  -5   50.94    2.58
  -2  -1  -5   47.54    2.46
  -2  -1  -5   53.22    3.11
   2   1  -5   46.84    2.45
   2  -1   5   49.93    2.58
   2  -1   5   45.80    2.33
   2   1   6   39.63    2.36
  -2   1  -6   40.92    2.50
  -2  -1   6   38.33    2.09
   2  -1  -6   40.59    2.23
   2  -1   6   41.69    2.24
  -2   1  -6   41.76    2.35
  -2  -1  -6   38.74    2.24
  -2  -1  -6   46.09    2.44
   2   1  -6   38.41    2.12
  -2   1   6   40.71    2.09
   2  -1   6   41.10    2.43
  -2   1  -7    9.18    1.13
   2   1   7   10.09    1.23
  -2  -1   7   10.42    0.88
   2  -1  -7    8.33    0.89
  -2   1  -7   10.19    1.12
  -2  -1  -7   10.28    1.23
  -2  -1  -7   10.30    1.44
   2   1  -7    9.80    0.89
   2  -1   7    8.39    1.23
   2  -1   7    9.66    1.10
  -2   1   7   10.18    1.10
  -2  -1   8   64.04    2.96
   2   1   8   66.27    3.48
  -2   1  -8   62.41    3.51
   2  -1  -8   57.28    3.22
   2   1  -8   57.58    3.12
  -2   1  -8   58.42    3.25
  -2  -1  -8   67.47    3.80
  -2  -1  -8   65.02    3.33
  -2   1   8   63.08    3.18
   2  -1   8   58.97    3.35
   2  -1   8   63.87    3.83
   2   1   9   25.71    2.46
  -2  -1   9   26.67    1.64
  -2  -1  -9   27.59    2.35
  -2   1  -9   27.16    2.38
   2   1  -9   23.83    1.78
  -2  -1  -9   28.25    2.22
  -2   1   9   25.23    1.97
   2  -1   9   26.42    2.12
  -2   1  -9   25.63    2.02
   2  -1  -9   25.74    1.89
   2   1  10   -0.67    1.00
  -2  -1  10    0.44    0.76
   2  -1 -10    0.44    0.67
  -2   1 -10    1.02    0.79
  -2   1 -10    0.11    1.01
  -2  -1 -10    1.01    0.78
  -2  -1 -10    0.22    0.78
   2   1 -10    0.56    0.78
  -2   1  10    0.33    0.65
   2  -1  10    1.45    1.22
  -2   1  11   10.90    1.42
   2   1  11    7.24    1.45
  -2  -1  11   14.92    1.53
   2  -1 -11   12.31    1.55
  -2   1 -11    9.48    1.69
  -2   1 -11    9.62    1.57
  -2  -1 -11    7.15    1.34
  -2  -1 -11   12.53    2.00
   2   1 -11   11.68    1.45
   2  -1  11   11.55    1.78
   2   1  12   26.37    2.67
  -2  -1  12   30.66    2.18
   2  -1 -12   30.71    2.66
  -2  -1 -12   31.82    3.02
  -2   1 -12   31.00    2.93
  -2   1 -12   26.30    2.57
  -2  -1 -12   33.52    3.11
   2   1 -12   32.56    2.56
  -2   1  12   34.09    2.72
   2  -1  12   35.45    3.33
   2   1  13    0.67    1.00
  -2  -1  13    2.39    1.30
   2   1 -13    0.67    0.78
   2  -1 -13    1.55    1.22
  -2   1 -13    1.46    1.13
  -2   1 -13   -0.45    1.45
  -2  -1 -13    0.67    1.12
  -2  -1 -13   -0.11    0.89
  -2   1  13    0.65    0.87
   2  -1  13    0.11    1.11
   2  -1 -14   -0.11    0.89
  -2  -1  14   -0.11    0.87
  -2   1 -14   -0.90    1.12
  -2   1 -14    2.35    1.79
  -2  -1 -14   -2.12    1.00
   2   1  14    1.11    1.44
  -2  -1 -14    1.00    1.67
   2   1 -14    0.33    0.78
  -2   1  14    0.76    1.41
   2  -1  14   -0.99    1.10
   2   1  15    1.11    2.10
  -2  -1  15    1.41    1.19
   2  -1 -15    0.89    1.00
  -2   1 -15   -0.79    1.01
  -2   1 -15    1.46    1.90
  -2  -1 -15   -0.56    1.67
  -2  -1 -15   -1.56    1.33
   2   1 -15    0.55    0.89
  -2   1  15    1.09    1.74
   2  -1  15    0.66    1.87
   2   1  16   20.11    3.43
  -2  -1  16   25.08    2.81
   2  -1 -16   17.49    2.55
  -2   1 -16   16.24    2.35
  -2   1 -16   18.36    2.58
  -2  -1 -16   21.95    3.12
  -2  -1 -16   19.59    3.01
   2   1 -16   12.73    2.10
  -2   1  16   20.62    3.04
   2  -1  16   19.56    3.08
  -2  -1  17   -0.22    1.40
  -2   1 -17    0.22    1.90
   2  -1 -17    0.11    1.11
  -2  -1 -17   -0.45    1.34
  -2   1 -17    2.69    2.35
   2   1 -17   -0.88    1.00
  -2   1  17    1.08    2.28
   2  -1 -18    3.43    1.99
  -2   1 -18    6.81    2.57
  -2  -1 -18    0.56    1.33
   2   1 -18    1.77    1.33
  -2   1 -19    0.78    1.67
   2  -1 -19   -0.44    1.22
  -2  -1 -19   -4.00    2.11
   2   1 -19    0.33    1.32
   2  -1 -20   -0.99    1.44
  -2   1 -20    2.34    1.78
  -2  -1 -20    1.67    1.89
   2   1 -20    0.11    1.98
   2  -1 -21    9.94    2.76
  -2   1 -21   13.10    3.44
  -2  -1 -21    8.76    2.66
   2   1 -21   10.90    2.97
   2  -1 -22   -0.33    1.77
  -2   1 -22   -1.33    2.00
  -2  -1 -22    2.99    3.21
   2   1 -22    0.99    1.87
   2  -1 -23   -0.66    2.21
  -2   1 -23   -0.22    2.10
  -2  -1 -23   -0.44    2.44
   2   1 -23    0.00    2.09
   2  -1 -24   -2.09    2.20
  -2   1 -24   -3.20    3.43
  -2  -1 -24    3.21    2.65
   2   1 -24   -5.71    3.08
   2   2   0    2.34    0.33
   2   2   0    1.79    0.34
  -2  -2   0    1.76    0.22
  -2  -2   0    2.99    0.44
   2  -2   0    2.23    0.45
  -2   2   0    2.63    0.55
   2   2   1  122.17    5.04
   2   2   1  119.98    4.91
  -2  -2   1  121.99    4.55
  -2  -2   1  125.37    4.55
   2  -2  -1  121.65    5.03
  -2   2  -1  121.40    5.09
  -2  -2  -1  124.56    4.73
  -2  -2  -1  124.17    4.66
   2   2  -1  122.26    4.57
   2  -2   1  113.26    5.04
  -2   2   1  121.15    4.93
   2  -2   1  119.01    5.14
   2   2   2   20.94    1.33
   2  -2   2   21.90    1.34
  -2  -2   2   21.05    0.89
   2  -2  -2   20.55    1.34
  -2   2  -2   24.15    1.45
  -2   2  -2   20.71    1.23
  -2  -2  -2   21.21    1.21
  -2  -2  -2   20.54    1.22
   2   2  -2   22.54    0.89
  -2   2   2   21.93    1.32
   2  -2   2   20.98    1.35
   2   2  -2   22.25    1.12
   2   2   3 2332.09   77.75
   2  -2  -3 2392.91   78.12
  -2   2  -3 2251.20   76.69
  -2   2  -3 2398.43   77.04
  -2   2  -3 2382.08   78.76
  -2  -2  -3 2282.62   78.20
  -2  -2  -3 2423.39   80.54
  -2   2   3 2300.66   77.02
   2  -2   3 2425.00   79.70
   2  -2  -4  336.53   12.32
   2   2   4  324.39   12.45
  -2  -2   4  317.64   11.01
  -2   2  -4  316.36   12.10
  -2   2  -4  318.74   12.19
   2   2  -4  313.98   11.21
  -2   2  -4  326.41   12.46
  -2  -2  -4  316.80   12.15
  -2  -2  -4  333.53   12.37
   2  -2   4  317.08   11.69
  -2   2   4  336.83   12.17
  -2  -2   5   24.54    1.22
   2   2   5   16.00    1.34
  -2   2  -5   17.33    1.47
   2  -2  -5   15.86    1.34
  -2   2  -5   16.47    1.35
  -2  -2  -5   16.68    1.33
  -2   2   5   16.23    1.33
  -2  -2  -5   18.82    1.32
   2   2  -5   16.32    1.01
   2  -2   5   17.20    1.45
   2  -2   5   16.81    1.44
   2   2   6    2.13    0.78
  -2  -2   6    1.76    0.44
   2  -2  -6    1.89    0.56
  -2   2  -6    1.93    0.68
  -2   2  -6    1.34    0.56
  -2  -2  -6    1.33    0.66
  -2  -2  -6    1.10    0.55
   2   2  -6    1.46    0.45
  -2   2   6    2.75    0.66
   2  -2   6    1.45    0.89
   2  -2   6    2.09    0.66
  -2  -2   7  256.55    9.04
   2   2   7  258.29   10.08
   2  -2  -7  260.14   10.47
  -2   2  -7  247.47   10.12
  -2   2  -7  257.56    9.55
  -2  -2  -7  245.17   11.09
  -2  -2  -7  265.42    9.94
   2   2  -7  243.05    9.89
  -2   2   7  257.58    9.36
   2  -2   7  273.11   10.05
   2  -2   7  245.90    9.46
   2  -2  -8    2.56    1.00
   2   2   8    1.68    0.78
  -2  -2  -8    1.66    0.78
  -2  -2   8    2.52    0.66
  -2   2  -8    2.04    0.79
   2   2  -8    2.02    0.56
  -2  -2  -8    4.52    0.88
  -2   2   8    2.85    0.99
   2  -2   8    2.56    0.89
   2  -2   8    3.83    1.09
   2   2   9  381.23   13.77
  -2  -2   9  360.11   13.59
   2  -2  -9  368.60   14.67
  -2   2  -9  375.16   16.14
  -2   2  -9  376.75   14.16
  -2  -2  -9  362.11   15.45
  -2  -2  -9  380.42   14.48
   2   2  -9  354.46   14.34
  -2   2   9  369.06   14.37
   2  -2   9  374.08   13.91
   2  -2   9  349.95   14.76
   2   2  10   61.78    3.80
  -2  -2  10   61.67    3.06
   2  -2 -10   65.35    3.77
  -2   2 -10   66.44    3.97
  -2   2 -10   60.98    3.70
  -2  -2 -10   57.73    4.00
  -2  -2 -10   60.33    3.64
  -2   2  10   66.08    3.28
   2   2 -10   60.52    3.35
   2  -2  10   64.60    3.77
  -2  -2 -11   64.57    4.31
  -2  -2  11   65.12    3.27
   2   2  11   54.03    3.79
  -2   2 -11   58.54    4.08
  -2   2 -11   59.52    3.81
   2  -2 -11   62.77    3.99
  -2  -2 -11   58.64    4.00
   2   2 -11   61.76    3.79
  -2   2  11   65.57    3.50
   2  -2  11   64.03    3.98
  -2   2 -12    8.59    1.58
   2   2  12    6.68    1.56
  -2  -2  12    6.51    1.41
   2  -2 -12    4.66    1.22
  -2  -2 -12    6.00    1.67
  -2   2 -12    2.35    1.12
   2   2 -12    6.35    1.34
  -2  -2 -12    4.86    1.55
  -2   2  12    5.34    1.63
   2  -2  12    4.75    1.54
   2   2  13  203.03    9.57
  -2  -2  13  202.23    8.47
   2  -2 -13  199.71    9.43
  -2   2 -13  199.43    9.83
  -2   2 -13  204.55   10.66
  -2  -2 -13  205.58    9.90
  -2  -2 -13  213.55   10.42
   2   2 -13  208.64   10.02
  -2   2  13  208.73    9.39
   2  -2  13  229.27    9.82
   2  -2 -14    9.75    2.11
   2   2  14   11.32    2.55
   2  -2  14    6.70    1.76
  -2  -2  14    4.65    1.62
   2   2 -14    5.22    1.55
  -2  -2 -14    8.45    1.89
  -2   2 -14    6.20    1.58
  -2   2 -14    7.96    1.68
  -2  -2 -14    5.87    2.32
  -2   2  14    9.03    1.85
  -2   2 -15  317.27   13.52
  -2  -2  15  339.19   13.22
   2   2  15  308.64   15.43
   2  -2 -15  319.64   13.19
  -2   2 -15  331.47   18.06
  -2  -2 -15  295.25   14.68
  -2  -2 -15  326.01   13.33
   2   2 -15  308.77   14.98
  -2   2  15  311.31   14.82
   2  -2  15  324.73   15.71
  -2  -2  16   10.99    2.26
   2  -2 -16   11.29    2.21
  -2   2 -16   11.89    2.58
  -2   2 -16    5.71    1.90
  -2  -2 -16   10.00    2.11
  -2  -2 -16   10.09    2.11
   2   2 -16    7.75    1.88
   2   2 -16    8.86    1.88
  -2   2  16   12.49    2.39
   2  -2  16    7.33    2.74
  -2  -2 -17   99.74    6.78
  -2  -2  17   94.03    6.68
   2  -2 -17   91.53    6.20
  -2   2 -17  105.69    7.06
   2   2 -17   95.38    6.63
  -2   2  17   92.90    6.95
   2   2 -17   95.84    6.55
   2  -2 -18    0.66    1.22
  -2  -2 -18    0.67    1.33
  -2  -2  18    2.58    1.72
  -2   2 -18    0.00    1.68
  -2   2 -18    4.13    2.23
   2   2 -18    2.32    1.32
   2   2 -18    1.11    2.11
   2  -2 -19   97.86    7.74
  -2   2 -19  101.23    7.25
  -2  -2 -19   81.23    6.33
   2   2 -19   90.61    6.18
   2   2 -20    2.53    1.65
  -2   2 -20    0.56    2.56
   2  -2 -20   -0.44    2.21
  -2  -2 -20    3.55    2.66
   2  -2 -21   60.76    5.86
   2   2 -21   64.88    4.95
  -2   2 -21   55.18    5.66
  -2  -2 -21   67.84    6.54
   2  -2 -22   -0.88    1.88
   2   2 -22    0.55    1.65
  -2  -2 -22    0.22    2.10
  -2   2 -22    0.11    1.88
  -2   2 -23   13.27    3.32
   2  -2 -23   -0.44    2.98
  -2  -2 -23   12.73    3.32
   2   2 -23    7.24    3.29
  -2  -3   0   -0.44    0.33
   2   3   0    0.56    0.33
  -2   3   0    0.55    0.66
  -2  -3   0   -0.11    0.33
   2  -3   0    0.00    0.56
  -2  -3   1   12.59    0.66
   2   3   1   10.46    0.89
  -2  -3   1   13.43    0.77
  -2   3  -1   12.65    0.99
   2  -3  -1   13.05    1.23
   2   3  -1   12.08    0.78
   2   3  -1   12.04    0.78
  -2  -3  -1   11.19    0.89
  -2   3   1   12.68    1.09
  -2  -3  -1   10.76    0.88
   2  -3   1   11.26    1.00
   2  -3  -2   -0.34    0.56
   2   3   2    0.22    0.33
  -2  -3   2   -0.22    0.22
  -2  -3   2    0.00    0.11
  -2  -3  -2    0.11    0.44
  -2   3  -2    0.66    0.66
  -2  -3  -2    0.77    0.44
   2   3  -2    0.00    0.11
   2  -3   2    0.67    0.45
   2   3  -2   -0.22    0.22
  -2   3   2    0.11    0.55
   2  -3   2    0.00    0.33
   2   3   3   13.92    1.34
  -2  -3   3   14.27    0.89
   2  -3  -3   14.55    1.12
  -2   3  -3   12.99    1.33
  -2   3  -3   11.91    1.00
  -2  -3  -3   14.85    1.21
   2   3  -3   13.93    0.89
   2   3  -3   13.79    0.67
  -2   3   3   11.11    1.10
   2  -3   3   12.92    1.00
   2  -3   3   15.36    1.35
   2  -3  -4    0.34    0.45
   2   3   4    0.45    0.45
  -2   3  -4   -0.45    0.45
  -2   3  -4   -0.79    0.45
  -2  -3  -4   -1.43    0.55
  -2   3  -4   -0.11    0.45
   2  -3   4    0.22    0.56
  -2  -3  -4    1.09    0.77
   2   3  -4   -0.22    0.22
   2   3  -4    0.79    0.34
  -2   3   4    0.33    0.66
   2   3   5   84.73    3.57
   2  -3  -5   78.97    4.14
  -2   3  -5   77.07    3.84
  -2   3  -5   87.23    3.79
  -2   3  -5   82.54    3.81
  -2  -3  -5   70.93    3.85
  -2  -3  -5   85.17    3.62
   2   3  -5   78.09    3.85
   2   3  -5   86.82    3.56
  -2   3   5   86.69    3.76
   2  -3   5   79.83    3.76
   2   3   6  177.75    7.26
   2  -3  -6  174.20    7.71
  -2   3  -6  184.30    7.59
  -2   3  -6  181.53    7.35
  -2   3  -6  183.03    7.41
  -2  -3  -6  172.34    7.38
   2   3  -6  179.42    7.14
  -2  -3  -6  176.43    7.04
  -2   3   6  183.34    7.07
   2  -3   6  183.57    7.39
   2   3   7    4.91    1.23
  -2   3  -7    3.74    1.13
  -2  -3   7    8.35    0.88
   2  -3  -7    4.24    1.00
  -2   3  -7    5.99    1.11
  -2   3  -7    5.04    0.90
  -2  -3  -7    6.17    0.99
  -2  -3  -7    5.15    0.99
   2   3  -7    7.22    0.90
  -2   3   7    5.39    0.88
   2  -3   7    7.33    1.11
   2  -3   7    6.80    0.99
   2   3   8   12.82    1.67
  -2  -3   8   10.18    0.99
   2  -3  -8   10.24    1.34
  -2   3  -8   12.14    1.36
  -2   3  -8   11.31    1.34
  -2  -3  -8   10.14    1.21
  -2  -3  -8   10.97    1.54
   2   3  -8    8.78    1.01
  -2   3   8   11.09    1.21
   2  -3   8   10.19    1.44
   2  -3   8    9.83    1.31
   2  -3  -9   -0.44    0.67
   2   3   9    0.56    1.11
  -2  -3   9    0.22    0.65
  -2   3  -9    0.45    0.68
  -2   3  -9    0.45    0.67
  -2  -3  -9   -0.22    0.99
  -2  -3  -9    0.66    0.88
   2   3  -9   -1.57    0.56
  -2   3   9    1.42    1.10
   2  -3   9    0.66    0.77
   2  -3   9   -0.22    0.87
  -2  -3  10    0.11    0.54
   2  -3  10   -0.11    0.65
   2  -3 -10   -1.00    1.00
  -2   3 -10   -0.45    1.13
   2   3  10    0.22    1.23
  -2   3 -10   -1.12    0.90
  -2  -3 -10    0.99    1.22
  -2  -3 -10   -0.11    0.88
   2  -3  10   -0.22    0.88
  -2   3  10    0.66    0.88
   2   3 -10   -0.56    0.45
  -2  -3  11    1.30    0.98
   2   3  11    1.00    1.11
   2  -3 -11    1.89    1.00
  -2   3 -11    1.59    0.91
  -2   3 -11    1.34    0.90
  -2  -3 -11    1.55    1.00
  -2  -3 -11    0.33    0.99
   2   3 -11    1.56    0.89
  -2   3  11   -0.11    0.76
   2  -3  11    2.09    1.43
   2   3  12    8.67    1.56
  -2  -3  12   12.33    1.41
   2  -3 -12   10.20    1.55
  -2   3 -12    9.85    1.70
  -2   3  12   13.31    1.75
  -2   3 -12   10.19    1.57
  -2  -3 -12   13.28    1.66
  -2  -3 -12   10.46    2.20
   2   3 -12   10.03    1.34
   2   3 -12   10.19    1.55
   2  -3  12   13.30    2.09
   2   3  13   -1.22    1.78
   2  -3 -13   -1.44    1.33
  -2  -3  13    0.32    0.76
  -2  -3 -13    1.65    1.43
  -2   3 -13   -1.47    1.02
  -2   3 -13    0.22    0.78
  -2  -3 -13   -1.00    1.44
   2   3 -13    1.45    0.89
  -2   3  13   -0.22    1.09
   2   3 -13   -0.55    0.67
   2  -3  13    0.11    1.10
   2   3  14    4.22    1.78
  -2  -3  14    9.05    1.40
   2  -3 -14    7.20    1.77
  -2  -3 -14   10.08    1.99
  -2   3 -14    5.75    1.80
  -2   3 -14    4.25    1.90
  -2  -3 -14    8.61    1.99
   2   3 -14    8.44    1.44
   2   3 -14    8.44    1.67
  -2   3  14    5.99    1.74
   2  -3  14    7.44    1.86
   2   3  15    5.32    2.44
  -2  -3  15    8.82    1.72
   2  -3 -15    6.42    1.88
  -2   3 -15    6.30    1.80
  -2  -3 -15    6.42    1.77
   2   3 -15    5.32    1.44
  -2  -3 -15    8.73    2.10
   2   3 -15    5.00    1.33
   2  -3  15   10.48    2.62
  -2   3  15   15.33    2.83
  -2   3 -16    3.59    2.02
  -2  -3  16    4.08    1.93
  -2  -3 -16    2.66    2.11
   2  -3 -16    3.43    1.88
  -2   3 -16    3.36    1.57
  -2   3  16    4.67    1.85
   2   3 -16    2.77    1.22
   2   3 -16    4.45    1.56
   2  -3  16    5.01    2.51
  -2  -3  17    4.07    1.61
   2  -3 -17    4.21    2.10
  -2   3 -17    5.83    1.79
  -2   3 -17    2.68    1.90
  -2  -3 -17    2.66    2.11
   2   3 -17    4.64    1.88
   2  -3 -18    1.44    1.55
  -2   3 -18   -1.90    1.45
  -2  -3 -18   -1.44    1.55
   2   3 -18   -0.55    1.65
  -2  -3 -19    1.77    1.77
   2   3 -19    0.88    1.32
   2  -3 -19    1.77    1.66
  -2   3 -19   -0.22    1.45
  -2   3 -20    3.45    2.67
   2  -3 -20   -0.33    2.32
  -2  -3 -20    1.55    1.88
   2   3 -20    0.77    1.43
  -2   3 -21    3.66    2.89
   2  -3 -21   -1.99    1.77
  -2  -3 -21   -1.66    1.88
   2   3 -21    1.10    2.20
   2  -3 -22    4.20    2.54
  -2   3 -22   -2.44    2.88
  -2  -3 -22    0.89    2.10
   2   3 -22    2.52    1.86
  -2  -3 -23    0.11    2.55
   2  -3 -23   -1.33    2.98
  -2   3 -23    3.87    2.54
   2   3 -23   -1.10    2.52
  -2  -4   0  703.16   25.66
  -2  -4   0  735.06   24.45
   2   4   0  703.64   24.78
   2  -4   0  689.92   26.58
  -2   4   0  737.89   25.13
   2   4   1    1.89    0.56
  -2  -4   1    2.09    0.44
  -2  -4   1    1.64    0.33
   2  -4  -1    1.23    0.67
  -2   4  -1    2.41    0.66
  -2  -4  -1    1.56    0.44
  -2  -4  -1    2.18    0.55
   2   4  -1    1.23    0.45
  -2   4   1    2.52    0.87
   2  -4   1    2.34    0.78
   2   4   2  304.30   11.49
  -2  -4   2  302.28   10.94
  -2  -4   2  305.05   10.38
   2  -4  -2  300.90   12.21
  -2  -4  -2  299.86   11.56
  -2   4  -2  312.07   11.37
  -2  -4  -2  299.87   11.17
   2   4  -2  318.45   11.50
  -2   4   2  326.62   11.54
   2  -4   2  293.23   12.17
   2  -4   2  304.02   12.13
   2   4   3   44.96    2.45
  -2  -4   3   41.77    2.09
   2  -4  -3   44.24    2.69
  -2   4  -3   43.13    2.43
  -2  -4  -3   41.47    2.55
   2   4  -3   43.31    2.01
  -2   4   3   44.95    2.20
   2  -4   3   41.45    2.22
   2  -4   3   37.43    2.46
   2   4   4  211.23    8.81
  -2  -4   4  216.19    8.48
   2  -4  -4  200.90    8.41
  -2   4  -4  208.90    8.77
  -2   4  -4  222.06    9.02
  -2  -4  -4  196.43    8.39
  -2   4   4  212.68    7.84
   2  -4   4  220.95    8.75
   2  -4   4  207.00    8.55
   2   4   5   53.99    3.01
   2  -4  -5   57.90    3.03
  -2   4  -5   55.74    3.04
  -2   4  -5   56.00    3.11
  -2   4  -5   55.89    2.90
  -2  -4  -5   51.75    3.08
   2   4  -5   59.86    2.70
   2   4  -5   57.25    2.56
  -2   4   5   61.57    2.98
   2  -4   5   57.45    2.99
   2   4   6  842.40   28.37
   2  -4  -6  787.51   29.91
  -2   4  -6  830.04   28.80
  -2   4  -6  831.59   28.10
  -2   4  -6  804.50   28.12
  -2  -4  -6  773.18   28.75
   2   4  -6  827.13   28.14
   2   4  -6  806.89   27.68
   2   4  -6  794.63   26.38
  -2   4   6  835.81   29.15
   2  -4   6  816.62   28.00
  -2   4  -7  150.73    6.87
   2   4   7  141.50    6.14
   2  -4  -7  150.30    6.93
  -2   4  -7  151.94    7.01
  -2   4  -7  157.61    6.38
  -2  -4  -7  145.96    6.39
   2   4  -7  150.22    5.49
   2  -4   7  145.53    6.03
   2   4  -7  138.41    5.64
  -2   4   7  142.70    6.18
   2   4  -7  155.38    6.10
   2   4   8  503.64   17.65
   2  -4  -8  481.07   18.76
  -2   4  -8  462.83   18.48
  -2   4  -8  446.04   17.82
  -2   4  -8  501.16   17.48
  -2  -4  -8  478.25   19.94
   2   4  -8  488.08   18.86
   2   4  -8  501.91   16.51
   2   4  -8  473.47   16.47
  -2   4   8  488.96   17.74
   2  -4   8  458.88   18.13
   2   4   9   61.22    3.45
   2  -4  -9   57.66    3.68
  -2   4  -9   62.50    3.53
  -2   4  -9   61.39    3.74
  -2   4  -9   60.65    3.24
   2   4  -9   64.28    3.38
   2   4  -9   57.90    3.06
  -2  -4  -9   53.27    3.63
  -2   4   9   65.76    3.74
   2  -4   9   62.27    3.16
   2   4  -9   61.99    2.91
   2  -4 -10  363.79   15.58
  -2  -4  10  376.71   13.54
   2   4  10  376.64   15.73
  -2   4 -10  360.09   16.01
  -2   4 -10  349.29   15.65
  -2   4 -10  375.00   13.99
  -2  -4 -10  350.35   14.89
  -2  -4 -10  365.96   15.30
   2   4 -10  361.99   13.94
  -2   4  10  355.36   14.39
   2   4 -10  363.47   13.32
   2  -4  10  365.56   15.54
   2  -4  10  348.31   12.95
   2   4  11  106.32    6.46
   2  -4 -11  109.07    6.22
  -2  -4 -11  117.06    5.72
  -2   4 -11   99.33    5.78
  -2  -4  11  113.04    5.32
  -2  -4 -11   98.97    5.74
  -2   4 -11  112.04    6.03
   2   4 -11  109.66    4.69
   2   4 -11  109.14    5.04
  -2   4  11  111.90    6.35
   2  -4  11  112.68    5.83
   2  -4  11  104.73    5.43
   2   4  12  187.73    8.47
  -2  -4  12  180.85    7.91
   2  -4 -12  187.77    8.55
  -2   4 -12  188.41    8.84
  -2   4 -12  192.33   10.17
  -2  -4 -12  175.90    8.94
  -2  -4 -12  189.34    9.58
   2   4 -12  189.16    7.94
   2   4 -12  194.77    7.94
  -2   4  12  187.18    9.08
   2  -4  12  186.75    9.43
   2   4  13   -1.33    1.89
  -2   4 -13   -3.62    1.47
  -2  -4  13    0.65    0.75
   2  -4 -13   -1.89    1.44
  -2  -4 -13   -0.77    1.10
   2   4 -13    0.56    1.00
  -2   4 -13    0.33    1.45
  -2  -4 -13    1.87    1.32
   2   4 -13   -1.11    0.56
   2  -4  13    2.40    1.86
  -2   4  13    0.11    1.20
   2   4  14  127.17    7.78
  -2  -4  14  117.58    6.14
   2  -4 -14  116.05    6.77
  -2   4 -14  113.36    5.87
  -2   4 -14  125.41    6.59
  -2  -4 -14  117.26    6.63
  -2  -4 -14  115.89    7.38
   2   4 -14  112.43    6.45
   2   4 -14  121.07    6.36
  -2   4  14  118.39    7.53
   2  -4  14  117.69    7.42
  -2  -4  15   28.21    2.68
   2  -4 -15   22.38    2.88
  -2   4 -15   25.10    2.70
  -2  -4 -15   25.89    3.31
  -2   4 -15   26.41    3.01
  -2  -4 -15   21.43    2.98
   2   4 -15   28.57    2.55
   2   4 -15   22.83    2.45
  -2   4  15   29.59    3.16
   2  -4  15   28.38    3.59
  -2  -4  16  143.99    9.55
   2  -4  16  147.37    9.46
   2  -4 -16  149.96    8.87
  -2   4 -16  140.38    8.21
  -2   4 -16  148.69    7.26
  -2  -4 -16  148.75    8.63
   2   4 -16  148.50    7.08
   2   4 -16  144.47    8.91
  -2  -4  17   13.04    2.25
   2  -4 -17   13.29    2.44
  -2   4 -17   13.78    2.91
  -2   4 -17   11.24    2.67
   2   4 -17   15.33    2.43
  -2  -4 -17   18.24    3.32
  -2   4 -18   67.61    5.70
  -2  -4 -18   85.70    6.75
   2  -4 -18   64.19    5.87
   2   4 -18   79.80    5.84
   2  -4 -19   15.27    2.99
  -2   4 -19    7.80    2.34
  -2  -4 -19   11.06    2.77
   2   4 -19    6.81    2.53
   2  -4 -20   42.03    4.87
  -2   4 -20   30.57    4.11
  -2  -4 -20   51.43    5.75
   2   4 -20   35.32    4.06
   2  -4 -21   25.99    4.09
  -2   4 -21   14.08    3.77
  -2  -4 -21   23.34    4.31
   2   4 -21   23.22    3.73
  -2   4 -22   60.28    6.86
   2  -4 -22   60.80    6.97
  -2  -4 -22   71.67    7.85
   2   4 -22   55.80    6.02
   2  -4 -23    9.62    3.43
  -2   4 -23   10.37    4.19
  -2  -4 -23   11.17    3.65
   2   4 -23    6.34    2.30
   2   5   0   -0.33    0.56
  -2  -5   0   -0.22    0.33
  -2  -5   0   -0.33    0.55
  -2   5   0    0.55    0.77
   2  -5   0    0.33    0.56
   2   5   1    3.68    0.89
  -2  -5   1    6.14    0.66
   2  -5  -1    4.80    1.12
  -2   5  -1    4.38    0.88
  -2  -5   1    5.55    0.54
  -2  -5  -1    5.67    0.78
   2   5  -1    4.46    0.78
  -2   5   1    5.14    0.98
   2  -5   1    4.23    1.11
  -2  -5   2   14.06    1.09
   2   5   2   10.47    1.11
   2  -5  -2   10.96    1.57
  -2  -5   2   12.77    0.66
  -2   5  -2   11.10    1.32
  -2  -5  -2   12.91    1.22
   2   5  -2   12.81    1.11
  -2   5   2   12.27    1.53
   2  -5   2   12.69    1.45
   2  -5   2   13.65    1.33
   2   5   3  139.67    5.69
  -2  -5   3  135.99    5.59
   2  -5  -3  140.06    6.73
  -2   5  -3  134.66    5.74
  -2   5   3  131.59    5.06
  -2  -5  -3  130.40    5.67
   2   5  -3  128.94    5.02
   2  -5   3  127.83    6.25
   2  -5   3  132.74    5.66
   2   5   4   50.77    3.01
  -2  -5   4   48.97    2.65
   2  -5  -4   49.67    3.14
  -2   5  -4   54.00    3.20
  -2  -5  -4   45.86    2.77
   2   5  -4   51.84    2.56
  -2   5   4   50.64    2.97
   2  -5   4   54.94    3.02
   2  -5   4   47.07    2.66
   2   5  -5   16.47    1.34
   2   5   5   17.37    1.89
   2  -5  -5   16.81    1.91
  -2   5  -5   16.03    1.88
  -2  -5  -5   17.01    1.66
   2   5  -5   16.13    1.34
   2  -5   5   16.12    1.68
   2  -5   5   19.87    1.44
  -2   5   5   19.29    1.65
   2   5   6   -0.89    0.67
   2  -5  -6    0.90    0.67
  -2   5  -6   -0.22    0.56
  -2   5  -6   -0.55    0.66
  -2   5  -6    0.56    0.67
   2  -5   6    0.99    0.55
  -2  -5  -6    1.21    0.99
   2   5  -6   -0.22    0.34
   2   5  -6    0.56    0.44
  -2   5   6   -0.22    1.10
   2   5   7    3.56    1.11
   2  -5  -7    5.37    1.34
  -2   5  -7    3.86    1.32
  -2   5  -7    5.18    1.13
  -2   5   7    4.96    1.10
  -2   5  -7    5.90    1.11
   2   5  -7    3.93    0.79
   2   5  -7    5.43    0.89
   2   5  -7    4.57    0.33
   2  -5   7    5.79    1.09
   2   5  -8  265.85   10.24
   2   5   8  271.06   11.49
   2  -5  -8  257.14   10.96
  -2   5  -8  262.27   10.62
   2   5  -8  259.13    8.92
  -2   5  -8  250.68   11.26
  -2   5  -8  263.51   10.60
  -2  -5  -8  251.87   11.02
   2   5  -8  261.90    9.62
  -2   5   8  261.22   10.25
   2  -5   8  248.54    9.81
  -2   5  -9   20.44    2.26
  -2   5  -9   18.69    2.09
   2   5   9   15.69    2.00
   2  -5  -9   16.50    2.34
  -2  -5  -9   20.02    2.09
   2   5  -9   17.34    1.54
  -2   5  -9   20.04    1.67
   2   5  -9   19.85    1.80
   2   5  -9   19.43    1.22
  -2   5   9   17.58    2.09
   2  -5   9   22.66    1.84
   2  -5 -10    0.56    1.34
   2   5  10   -1.22    1.33
  -2   5 -10    2.94    1.58
  -2   5 -10    1.21    0.99
  -2   5 -10   -0.44    1.00
  -2  -5 -10    1.43    0.99
   2   5 -10    0.11    0.67
   2   5 -10    1.75    0.98
   2   5 -10    1.89    0.56
  -2   5  10    1.10    1.10
   2  -5  10    0.43    0.97
  -2   5 -11   24.07    2.41
   2   5  11   25.79    3.00
   2  -5 -11   24.68    2.67
  -2   5 -11   24.19    2.49
   2   5 -11   27.18    2.07
  -2   5 -11   28.34    2.11
  -2  -5 -11   28.83    2.86
   2   5 -11   25.92    2.24
   2   5 -11   24.55    1.78
  -2   5  11   30.34    2.74
   2  -5  11   26.80    1.84
   2  -5 -12   17.66    2.67
   2   5 -12   21.28    2.01
  -2   5 -12   18.53    2.37
  -2   5 -12   18.55    2.29
  -2   5 -12   17.66    2.00
  -2  -5 -12   22.45    2.53
   2   5 -12   18.32    1.67
   2   5 -12   20.79    2.06
  -2   5  12   22.74    2.95
   2   5  12   17.44    2.56
   2   5  13    0.11    1.33
  -2   5 -13    0.23    1.47
   2  -5 -13    2.33    1.66
  -2   5 -13    0.87    1.74
  -2   5 -13    0.00    1.22
  -2  -5 -13    1.76    1.21
   2   5 -13    2.22    0.78
  -2  -5 -13    1.76    2.09
   2   5 -13    3.45    1.22
   2   5 -13    1.08    0.86
  -2   5  13    1.09    1.42
   2   5  14    1.11    2.11
   2  -5 -14    1.44    1.33
  -2   5 -14    3.61    1.69
  -2   5 -14    4.43    1.33
  -2  -5 -14    3.19    1.43
  -2  -5 -14    1.21    2.31
   2   5 -14    0.44    0.78
   2   5 -14    2.26    1.29
   2   5 -14    0.11    0.89
  -2   5  14    4.14    1.85
  -2   5 -15    4.16    2.02
  -2  -5  15    5.79    1.39
   2  -5 -15    4.10    2.11
   2   5 -15    3.86    1.39
  -2   5 -15    1.73    1.63
  -2   5 -15    1.22    1.33
  -2  -5 -15    6.39    1.76
   2   5 -15    3.21    1.55
   2   5 -15    3.77    1.33
  -2   5  15    3.05    2.29
   2   5 -16   -0.77    0.77
  -2  -5  16    0.96    1.61
   2  -5 -16    0.66    1.33
  -2   5 -16    0.79    1.91
  -2   5 -16    0.55    1.88
  -2  -5 -16    0.33    1.32
   2   5 -16   -0.77    1.43
   2   5 -16   -0.54    1.61
  -2  -5  17    1.92    1.39
   2  -5 -17   -0.44    1.33
  -2   5 -17   -1.12    1.46
  -2  -5 -17   -0.33    2.21
   2   5 -17    0.66    1.65
   2   5 -17   -0.53    1.17
   2   5 -17    1.66    1.44
  -2  -5 -18    0.77    1.77
  -2   5 -18   -0.89    2.12
   2  -5 -18    1.99    2.21
   2   5 -18    1.87    1.21
   2  -5 -19   -1.00    1.66
  -2   5 -19   -0.22    1.67
  -2  -5 -19    1.66    2.43
   2   5 -19    0.77    1.75
   2  -5 -20   -1.44    1.66
  -2   5 -20   -1.00    2.55
  -2  -5 -20   -1.66    1.88
   2   5 -20    1.75    2.08
   2  -5 -21    1.88    2.21
  -2  -5 -21   -0.77    2.21
  -2   5 -21    3.43    2.22
   2   5 -21   -0.11    2.08
   2  -5 -22   -3.87    3.10
  -2  -5 -22   -2.65    3.31
  -2   5 -22    0.00    2.21
   2   5 -22    1.53    2.40
   2  -5 -23    3.43    2.65
   2   5 -23   -3.82    2.51
   2   6   0    1.00    0.56
  -2  -6   0    2.10    0.77
   2  -6   0    0.11    0.67
  -2   6   0    1.09    0.98
   2   6   1   64.47    3.57
  -2  -6   1   62.72    3.18
   2  -6  -1   62.22    3.47
  -2   6  -1   61.10    3.62
  -2  -6  -1   62.97    3.22
   2   6  -1   61.07    3.35
  -2   6   1   64.26    3.51
   2  -6   1   60.55    3.79
   2   6   2    0.45    0.78
  -2  -6   2    0.22    0.55
  -2  -6   2    1.30    0.33
   2  -6  -2    1.57    0.78
  -2   6  -2    1.10    0.77
  -2  -6  -2    0.33    0.78
  -2   6   2    1.75    0.77
   2  -6   2    2.00    1.11
   2   6  -2    0.56    0.56
  -2  -6   3  368.09   14.33
   2   6   3  373.05   13.63
   2  -6  -3  354.58   15.82
  -2  -6   3  356.41   11.60
  -2   6  -3  373.19   13.33
  -2  -6  -3  375.20   14.16
   2   6  -3  362.58   13.04
  -2   6   3  357.91   13.98
   2  -6   3  377.83   15.15
   2  -6   3  348.84   13.87
  -2  -6  -4  605.06   21.82
   2   6   4  620.00   23.23
  -2  -6   4  616.57   21.66
   2  -6  -4  597.73   24.15
  -2   6  -4  612.34   23.39
  -2   6   4  628.67   22.05
   2  -6   4  593.14   24.09
   2  -6   4  606.12   22.38
   2   6  -4  611.93   21.06
  -2  -6   5  239.92    9.07
   2   6   5  234.74   10.05
  -2  -6  -5  219.46    9.88
   2  -6  -5  224.47    9.77
  -2   6  -5  234.13    9.72
  -2   6   5  230.47    8.61
   2   6  -5  225.21    8.80
   2  -6   5  221.51   10.05
   2  -6   5  217.10    8.51
   2   6   6  247.14    9.94
   2  -6  -6  238.21   10.77
  -2   6  -6  251.18    9.86
  -2   6  -6  244.84   10.49
  -2  -6  -6  239.40   10.74
   2   6  -6  245.67    9.46
   2   6  -6  247.11    9.35
  -2   6   6  240.41   10.48
   2  -6   6  242.24   10.75
   2  -6   6  230.97    9.78
  -2   6  -7  334.92   13.92
   2   6   7  346.04   14.51
   2  -6  -7  329.95   13.90
   2   6  -7  318.31   12.96
  -2   6  -7  333.50   13.90
  -2  -6  -7  335.38   13.81
   2   6  -7  333.38   12.45
   2  -6   7  333.97   12.36
  -2   6   7  356.63   12.80
  -2   6  -8  254.35   10.43
   2   6   8  259.56   11.27
   2  -6  -8  265.74   11.53
  -2   6  -8  261.53   12.34
  -2   6  -8  253.62   10.46
   2   6  -8  239.04   10.19
  -2  -6  -8  261.70   11.47
  -2   6   8  261.64   12.23
   2   6  -8  272.07   10.53
   2  -6   8  262.92    9.58
  -2   6  -9  179.00    8.34
   2   6   9  183.47    9.47
   2  -6  -9  182.27    8.94
  -2   6  -9  178.39    8.68
  -2   6  -9  170.28    8.10
  -2  -6  -9  170.39    7.60
   2   6  -9  172.40    7.28
   2   6  -9  184.21    7.29
   2   6  -9  173.40    6.00
  -2   6   9  192.02    9.90
   2  -6   9  177.57    7.48
  -2   6 -10  300.45   12.00
   2   6  10  309.96   14.94
   2  -6 -10  303.36   12.28
  -2   6 -10  292.05   12.19
  -2   6 -10  297.59   12.19
   2   6 -10  305.91   12.42
  -2  -6 -10  314.05   12.45
   2   6 -10  307.09   12.20
   2   6 -10  293.27   10.85
  -2   6  10  293.51   15.17
   2  -6  10  295.64   11.04
   2   6  11   91.93    6.45
   2  -6 -11   94.93    5.90
  -2   6 -11   91.05    5.53
  -2   6 -11   96.61    5.47
  -2   6 -11  101.68    4.77
  -2  -6 -11   89.62    5.39
   2   6 -11   91.04    4.58
   2   6 -11   92.58    4.81
   2   6 -11   99.30    4.08
  -2   6  11   99.32    6.58
   2  -6  11   99.29    4.75
   2  -6 -12   74.03    5.12
  -2   6 -12   71.44    4.96
  -2   6 -12   67.28    5.34
   2   6 -12   75.39    4.34
  -2   6 -12   68.96    4.65
  -2  -6 -12   74.77    5.28
   2   6 -12   69.02    4.35
   2   6 -12   72.73    3.41
  -2   6  12   72.44    5.37
   2  -6  12   80.24    4.11
   2  -6 -13   85.50    5.44
   2   6  13   79.83    6.22
  -2   6 -13   78.26    4.96
  -2   6 -13   89.26    5.77
   2   6 -13   88.45    4.95
  -2   6 -13   81.12    5.53
  -2  -6 -13   81.26    5.72
   2   6 -13   88.07    5.22
   2   6 -13   89.94    5.53
  -2   6  13   87.83    6.67
  -2   6 -14   64.55    4.84
   2  -6 -14   72.89    5.55
  -2   6 -14   63.36    4.88
  -2   6 -14   63.82    4.42
  -2  -6 -14   61.81    4.84
   2   6 -14   67.82    4.65
   2   6 -14   68.69    4.97
   2   6 -14   66.15    3.74
  -2   6 -15  101.56    6.72
   2  -6 -15   99.55    6.88
  -2   6 -15  101.50    6.30
  -2  -6 -15  105.73    6.39
   2   6 -15  104.61    6.08
   2   6 -15  101.11    5.16
   2  -6 -16   34.79    3.77
  -2   6 -16   44.76    4.07
  -2   6 -16   46.84    4.26
   2   6 -16   46.89    3.75
   2   6 -16   41.70    4.08
   2   6 -16   40.34    3.29
  -2  -6 -16   43.70    4.62
  -2   6 -17   49.19    4.92
   2  -6 -17   48.06    4.98
  -2  -6 -17   44.92    4.96
   2   6 -17   51.83    4.40
   2   6 -17   49.04    4.05
   2  -6 -18   79.80    6.42
  -2   6 -18   74.71    6.47
  -2  -6 -18   72.04    6.06
   2   6 -18   71.01    5.70
  -2   6 -19   32.36    4.45
  -2  -6 -19   31.74    5.07
   2  -6 -19   27.44    4.32
   2   6 -19   31.17    3.72
  -2   6 -20   19.30    3.33
  -2  -6 -20   25.68    4.30
   2  -6 -20   24.67    4.20
   2   6 -20   26.31    3.50
  -2   6 -21    6.97    2.88
   2  -6 -21   21.12    3.65
   2   6 -21   14.72    2.84
  -2  -6 -21   29.66    5.18
  -2   6 -22   27.35    4.63
   2  -6 -22   36.93    5.31
  -2  -6 -22   27.02    4.52
   2   6 -22   26.68    3.81
   2   7   0   -0.33    0.56
  -2  -7   0   -0.44    0.55
   2  -7   0    1.45    1.12
  -2   7   0   -0.88    1.20
   2   7   1    3.79    0.89
  -2  -7   1    3.73    0.99
   2  -7  -1    3.91    1.23
  -2   7  -1    3.61    1.09
  -2  -7  -1    5.21    1.11
   2   7  -1    5.35    1.11
  -2   7   1    2.41    1.31
   2  -7   1    2.45    1.22
  -2   7  -2   10.51    1.42
   2   7   2    9.71    1.45
  -2  -7   2   10.92    1.20
   2  -7  -2   12.88    1.68
  -2  -7  -2   11.24    1.34
   2   7  -2   11.02    1.22
  -2   7   2   11.29    1.54
   2   7   3    7.70    1.23
  -2  -7   3    5.34    0.98
  -2  -7   3    7.25    0.43
   2  -7  -3    5.38    1.57
  -2   7  -3    7.46    1.64
  -2  -7  -3    6.46    1.23
   2   7  -3    4.89    0.89
  -2   7   3    7.36    1.54
   2  -7   3    8.08    1.00
   2   7   4    0.78    1.12
  -2  -7   4    2.51    0.66
   2  -7  -4    2.69    1.23
  -2   7  -4    2.20    0.99
  -2  -7  -4    0.67    0.78
   2   7  -4    2.11    0.78
   2  -7   4    1.77    0.66
  -2   7   4    2.20    1.32
   2  -7   4    2.45    1.00
   2   7   5   11.15    1.45
  -2  -7   5   12.52    1.32
   2  -7  -5   12.12    1.68
  -2   7  -5    7.03    1.65
  -2  -7  -5   11.66    1.56
   2   7  -5   12.43    1.33
  -2   7   5   10.46    1.65
   2  -7   5   14.21    1.32
   2  -7   5   12.47    1.89
   2   7   6    2.45    1.11
  -2  -7   6    2.98    0.88
   2  -7  -6    3.48    1.46
  -2   7  -6    0.88    1.32
  -2  -7  -6    2.55    1.11
   2   7  -6    2.66    0.78
  -2   7   6    3.42    1.32
   2  -7   6    2.56    1.23
   2  -7   6    3.18    0.77
   2   7   7    1.67    1.23
   2  -7  -7    4.15    1.12
  -2  -7  -7    0.55    1.22
  -2   7  -7    2.46    1.12
  -2   7  -7   -0.66    1.32
   2  -7   7    2.72    0.98
   2   7  -7    2.88    0.89
   2   7  -7    1.99    0.89
  -2   7   7    3.42    1.43
   2   7   8   56.25    4.12
   2  -7  -8   42.97    3.58
  -2   7  -8   46.89    3.14
  -2   7  -8   52.42    4.06
  -2  -7  -8   55.96    3.75
   2   7  -8   49.44    3.00
   2   7  -8   50.87    3.32
  -2   7   8   48.24    3.75
   2  -7   8   55.16    2.93
  -2   7  -9   28.02    2.63
   2   7   9   24.83    2.67
   2  -7  -9   24.92    2.57
  -2   7  -9   29.59    2.69
  -2  -7  -9   22.59    2.42
   2   7  -9   20.91    2.00
   2   7  -9   25.04    2.21
  -2   7   9   21.35    2.64
   2  -7   9   26.00    2.05
   2   7  10    2.23    1.45
   2  -7 -10    2.79    1.34
  -2   7 -10    6.85    2.02
  -2   7 -10    0.33    1.53
  -2   7 -10    4.84    1.32
  -2  -7 -10    1.98    1.21
   2   7 -10    2.22    0.89
   2   7 -10    1.43    1.21
  -2   7  10    3.74    1.98
   2  -7  10    5.81    1.18
   2   7  11   12.12    2.67
   2  -7 -11   14.81    2.56
  -2   7 -11   15.72    2.25
  -2   7 -11   14.49    2.72
  -2   7 -11   16.83    1.87
   2   7 -11   15.99    1.89
  -2  -7 -11   15.83    2.31
  -2   7  11   18.76    2.52
   2  -7  11   14.73    1.72
   2   7  12    1.33    1.56
   2  -7 -12    2.67    1.45
  -2   7 -12   -0.34    1.12
  -2   7 -12   -1.20    1.20
  -2   7 -12    0.99    1.21
  -2  -7 -12    0.00    1.10
   2   7 -12    1.44    1.22
   2   7 -12    0.11    0.87
   2   7 -12    1.10    0.55
  -2   7  12    0.88    1.42
   2  -7  12    1.08    1.18
   2  -7 -13    0.78    1.33
  -2   7 -13   -1.80    1.68
   2   7 -13    0.66    1.00
  -2   7 -13    0.66    0.99
  -2   7 -13    1.41    1.52
  -2  -7 -13   -0.88    1.76
   2   7 -13    0.11    1.20
   2   7 -13    1.09    0.65
  -2   7 -14    0.77    0.99
   2  -7 -14    2.22    1.44
  -2   7 -14    2.24    1.46
  -2   7 -14    2.05    1.62
  -2  -7 -14    0.77    1.54
   2   7 -14    0.76    0.76
   2   7 -14    0.55    1.21
   2   7 -14   -0.87    1.41
   2  -7 -15   13.19    2.77
  -2   7 -15   14.45    2.46
  -2   7 -15   15.10    2.41
   2   7 -15   17.94    2.31
  -2  -7 -15   14.61    2.64
   2   7 -15   14.34    2.59
   2   7 -15   15.39    1.52
   2  -7 -16   -0.89    1.55
  -2   7 -16    1.12    1.45
  -2  -7 -16   -2.20    2.20
   2   7 -16    1.65    1.65
  -2   7 -17    3.46    1.79
   2  -7 -17    2.88    2.66
  -2  -7 -17    1.32    2.64
   2   7 -17   -0.22    1.53
   2  -7 -18    0.00    1.77
  -2   7 -18   -1.34    1.56
   2   7 -18    0.55    1.64
  -2  -7 -18    0.22    1.87
   2  -7 -19    2.65    1.99
  -2   7 -19    1.78    2.00
  -2  -7 -19    0.33    2.20
   2   7 -19    0.11    1.31
  -2  -7 -20   -0.88    3.30
  -2   7 -20    4.43    3.10
   2  -7 -20    4.64    2.65
   2   7 -20    1.31    2.18
  -2   7 -21    0.55    2.21
   2  -7 -21   -0.55    2.54
  -2  -7 -21    0.77    2.75
   2   7 -21   -0.22    2.39
   2   8   0   11.71    1.56
  -2  -8   0   16.98    1.88
  -2   8   0   12.81    1.86
   2  -8   0   11.16    1.79
   2   8   1  333.33   12.96
  -2  -8   1  349.12   13.20
   2  -8  -1  334.27   15.68
  -2   8  -1  337.33   15.02
  -2  -8  -1  358.10   15.09
  -2   8   1  341.83   13.72
   2   8  -1  336.15   13.27
   2  -8   1  337.16   15.06
   2   8   2   15.18    2.12
   2  -8  -2   18.71    2.24
  -2  -8   2   18.79    1.75
  -2  -8  -2   22.12    2.00
  -2   8  -2   17.51    1.97
   2   8  -2   19.58    1.89
  -2   8   2   16.78    2.52
   2  -8   2   21.69    2.45
   2   8   3  303.29   13.75
   2  -8  -3  313.04   12.70
  -2  -8   3  305.43   12.25
  -2  -8   3  301.13    9.90
   2  -8   3  298.78   12.09
  -2   8  -3  307.82   13.82
  -2  -8  -3  299.17   13.16
   2  -8   3  302.77   12.25
   2   8  -3  304.66   12.68
  -2   8   3  303.00   13.64
  -2  -8   4  192.60    8.42
   2  -8  -4  207.40    8.77
   2   8   4  194.18    9.28
  -2   8  -4  198.89    9.44
  -2  -8  -4  202.52    8.59
   2   8  -4  200.21    8.55
  -2   8   4  182.18    9.80
   2  -8   4  191.28    8.34
   2  -8   4  199.83    8.08
   2   8   5   54.59    4.02
  -2  -8   5   57.16    3.18
   2  -8  -5   52.90    4.04
  -2   8  -5   55.33    3.84
  -2  -8  -5   54.27    3.56
   2   8  -5   55.40    3.33
  -2   8   5   51.65    4.08
   2  -8   5   58.57    3.89
   2  -8   5   59.11    3.53
   2   8   6  111.72    6.26
   2  -8  -6  100.91    5.51
  -2  -8   6  114.30    5.39
  -2  -8  -6  106.78    5.89
  -2   8  -6  103.96    6.14
   2   8  -6  109.47    4.99
  -2   8   6  106.89    6.62
   2  -8   6  102.12    5.68
   2  -8   6  105.18    5.60
   2   8   7  173.36    9.38
  -2   8  -7  177.45    8.14
   2  -8  -7  177.85    9.09
   2  -8   7  183.13    8.48
  -2   8  -7  186.24    9.87
  -2  -8  -7  165.04    8.87
  -2   8   7  179.64   10.15
   2   8  -7  165.41    7.51
   2   8  -7  170.96    8.09
   2  -8   7  175.98    7.21
   2   8   8    8.36    1.78
  -2   8  -8    7.44    1.75
   2  -8  -8    6.94    1.90
  -2   8  -8    7.47    1.90
   2   8  -8    9.40    1.44
  -2  -8  -8   13.15    1.99
   2   8  -8    7.29    1.55
  -2   8   8    7.60    2.31
   2  -8   8   11.90    1.41
   2   8   9   64.75    5.24
  -2   8  -9   70.83    4.70
   2  -8  -9   69.33    4.92
   2   8  -9   66.07    3.99
  -2   8  -9   64.21    5.03
  -2  -8  -9   69.61    4.53
   2   8  -9   66.47    4.30
  -2   8   9   72.10    5.51
   2  -8   9   73.66    3.67
   2   8  10    6.13    1.78
   2  -8 -10    5.14    1.79
  -2   8 -10    5.26    1.79
  -2   8 -10    7.74    1.96
  -2  -8 -10    6.50    2.09
   2   8 -10    7.53    1.33
  -2   8  10    6.82    1.87
   2  -8  10   10.09    1.50
  -2   8 -11  245.13   10.99
   2   8  11  227.15   10.71
   2  -8 -11  231.28   12.05
   2   8 -11  233.48   11.75
  -2   8 -11  214.28   12.97
  -2  -8 -11  250.98   10.80
   2   8 -11  237.94   10.34
   2  -8  11  228.34   10.23
   2  -8 -12    1.22    1.89
  -2   8 -12    4.03    2.02
  -2   8 -12    5.53    1.84
  -2   8 -12    5.56    1.20
  -2  -8 -12    1.65    1.98
   2   8 -12    2.98    1.44
   2   8 -12    2.95    1.42
   2  -8  12    6.66    1.50
   2  -8 -13   62.79    5.00
  -2   8 -13   51.04    4.26
  -2   8 -13   52.13    5.09
  -2   8 -13   55.59    3.72
  -2  -8 -13   62.58    5.05
   2   8 -13   55.33    4.30
   2   8 -13   59.24    4.80
  -2   8 -14    9.06    2.35
   2  -8 -14    5.11    2.55
   2   8 -14    5.75    1.74
  -2  -8 -14    8.89    2.09
   2   8 -14    4.18    1.32
  -2   8 -15  154.96    9.96
   2  -8 -15  149.02   10.54
  -2   8 -15  159.84    8.42
  -2  -8 -15  164.89   10.43
   2   8 -15  156.99    9.34
   2  -8 -16    8.86    2.55
  -2   8 -16    5.80    1.90
  -2  -8 -16    8.89    2.96
   2   8 -16    5.80    1.75
   2  -8 -17   67.75    7.09
  -2   8 -17   53.43    5.35
  -2  -8 -17   55.40    5.27
   2   8 -17   59.73    4.70
   2  -8 -18   20.13    3.87
  -2   8 -18   19.77    3.78
  -2  -8 -18   23.70    4.50
   2   8 -18   22.12    2.94
   2  -8 -19   33.28    4.87
  -2  -8 -19   32.16    5.38
  -2   8 -19   31.13    4.65
   2   8 -19   33.28    4.03
   2  -8 -20   -0.66    2.32
  -2   8 -20    0.77    2.10
  -2  -8 -20    1.87    2.63
   2   8 -20    2.39    1.74
  -2   8 -21   32.72    5.18
   2  -8 -21   47.73    6.08
   2  -9   0    0.67    1.01
   2   9   0    0.89    1.23
  -2  -9   0    1.98    1.21
  -2   9   0   -1.20    1.42
   2   9   1   11.38    2.01
  -2  -9   1   11.97    1.54
   2  -9  -1   12.64    1.68
  -2   9  -1    6.56    1.64
   2   9  -1    7.91    1.56
  -2   9   1   11.40    2.08
   2  -9   1    9.92    1.78
   2   9   2    1.12    1.01
   2  -9  -2    1.01    1.12
  -2  -9  -2   -0.89    1.11
  -2  -9   2    0.22    0.98
  -2   9  -2   -0.77    1.09
   2   9  -2    0.56    1.11
  -2   9   2   -1.65    1.10
   2  -9   2    0.22    1.34
  -2  -9   3    0.65    0.43
   2  -9  -3   -0.56    1.01
   2   9   3    2.23    1.34
  -2  -9   3    0.00    0.66
  -2  -9  -3    0.67    1.22
  -2   9  -3    1.75    1.53
   2   9  -3   -0.44    0.78
  -2   9   3   -0.33    1.21
   2  -9   3   -0.56    0.89
   2  -9   3    1.55    0.77
   2   9   4    0.34    1.01
  -2  -9   4    0.44    0.98
  -2  -9   4    0.54    0.22
  -2  -9   4   -0.32    0.22
   2  -9  -4    1.91    1.57
  -2   9  -4    0.00    1.09
  -2  -9  -4    0.78    0.89
   2   9  -4    1.77    1.11
  -2   9   4    0.66    1.21
   2  -9   4   -0.11    1.00
   2  -9   4   -0.33    0.55
   2   9  -5   43.83    3.21
   2   9   5   45.71    3.80
  -2  -9   5   46.68    2.85
   2  -9  -5   50.11    3.82
  -2   9  -5   48.52    4.37
  -2  -9  -5   53.29    3.79
   2  -9   5   51.29    3.67
  -2   9   5   40.53    3.86
   2  -9   5   57.12    2.98
   2   9   6   29.05    3.35
  -2   9  -6   22.83    2.84
  -2  -9   6   30.47    2.30
   2  -9  -6   33.13    3.37
  -2   9   6   28.44    2.87
  -2  -9  -6   31.77    2.67
   2   9  -6   25.86    2.54
   2  -9   6   30.88    2.78
   2  -9   6   33.85    2.41
   2   9   7    8.93    2.01
  -2  -9   7   15.71    1.76
  -2   9   7    8.82    2.54
   2  -9  -7   10.66    1.91
  -2   9  -7    9.17    2.18
  -2  -9  -7   13.08    2.33
   2   9  -7   11.98    1.76
   2   9  -7   14.68    1.77
   2  -9   7   15.12    2.45
   2  -9   7   14.80    1.63
   2  -9  -8   22.52    2.80
   2   9   8   13.06    2.79
  -2   9  -8    9.71    2.07
   2  -9   8   17.84    1.73
  -2   9  -8   17.47    2.56
  -2  -9  -8   18.25    2.54
   2   9  -8   19.60    1.87
   2   9  -8   17.75    2.09
  -2   9   8   13.22    2.31
  -2  -9  -9    5.08    1.99
   2   9   9    2.90    1.67
   2  -9  -9    3.24    1.90
  -2   9  -9    2.01    1.67
  -2   9  -9    3.59    2.29
   2  -9   9    4.41    1.29
  -2   9   9    1.43    1.87
   2   9  -9    4.19    1.32
   2   9  -9    3.52    1.43
   2  -9  10    0.54    0.96
   2  -9 -10   -0.45    1.23
  -2   9 -10   -1.00    1.67
  -2   9 -10    0.22    1.30
  -2  -9 -10   -0.77    1.32
   2   9 -10   -0.44    0.77
   2   9 -10   -0.66    0.88
   2  -9 -11   -0.11    1.45
  -2   9 -11    0.00    1.79
  -2   9 -11   -0.22    1.52
   2   9 -11    0.77    0.99
  -2  -9 -11    3.63    1.65
   2   9 -11    1.54    1.32
   2  -9  11    2.04    0.86
  -2  -9 -12    1.98    1.54
   2  -9 -12    0.00    1.22
   2   9 -12    0.11    1.53
  -2   9 -12   -1.45    1.34
   2  -9  12    0.11    1.07
   2   9 -12    0.44    0.99
  -2  -9 -13    6.14    1.97
   2  -9 -13    3.45    1.78
  -2   9 -13    1.45    1.90
   2   9 -13    1.85    1.31
   2   9 -13    1.21    1.32
   2  -9 -14    0.56    1.67
  -2   9 -14    1.34    1.56
   2   9 -14    1.86    1.42
  -2  -9 -14   -0.66    2.41
  -2   9 -15    2.01    2.34
   2   9 -15    4.26    1.75
   2  -9 -15    3.10    1.88
  -2  -9 -15    3.29    2.19
   2  -9 -16   -0.55    1.77
  -2   9 -16    0.67    2.45
  -2  -9 -16    1.97    2.63
   2   9 -16    0.22    1.20
  -2   9 -17    1.67    2.55
   2  -9 -17    3.43    2.32
   2   9 -17    0.87    1.85
  -2  -9 -17    2.41    2.19
   2  -9 -18    1.22    2.43
  -2   9 -18    0.00    2.88
  -2  -9 -18    1.64    2.08
   2   9 -18    0.22    1.30
   2  -9 -19    3.98    2.87
  -2   9 -19   -0.66    3.10
  -2  -9 -19    1.31    2.63
   2  -9 -20   -4.42    2.54
  -2   9 -20    0.99    3.09
  -2  -9 -20    0.33    2.41
   2  10   0  367.43   16.19
  -2 -10   0  334.55   14.25
   2 -10   0  346.98   15.11
  -2  10   0  337.89   17.32
   2  10   1    0.11    1.00
  -2 -10   1   -0.33    0.77
   2 -10  -1   -2.69    1.57
  -2  10  -1    2.73    1.75
  -2 -10  -1   -0.77    1.33
   2  10  -1    0.11    1.00
  -2  10   1   -1.64    1.75
   2 -10   1    0.33    1.12
   2  10   2  180.01   10.18
  -2 -10   2  175.15    7.90
   2 -10  -2  176.52    8.42
  -2  10  -2  179.41   10.61
  -2 -10  -2  188.61    8.34
   2  10  -2  176.54    9.35
  -2  10   2  185.65    9.67
   2 -10   2  174.67    8.25
   2  10   3   -1.23    1.12
   2 -10  -3   -0.34    1.12
  -2 -10   3    0.33    0.87
  -2 -10   3   -0.54    0.43
  -2  10   3    1.32    1.87
  -2  10  -3   -0.98    1.20
  -2 -10  -3   -0.89    1.22
   2  10  -3   -0.11    1.33
   2 -10   3    1.56    1.22
   2 -10   3    0.55    0.78
   2  10   4   71.13    5.37
  -2 -10   4   83.55    4.70
  -2 -10   4   75.05    2.71
   2 -10  -4   66.63    4.83
  -2  10  -4   68.52    5.35
  -2 -10  -4   72.00    4.46
   2  10  -4   70.78    4.99
  -2  10   4   70.01    5.07
   2 -10   4   73.95    4.45
   2 -10   4   75.77    4.09
   2  10  -5   26.65    2.99
   2  10   5   26.62    3.02
  -2 -10   5   31.69    2.62
   2 -10  -5   31.91    3.37
  -2  10  -5   26.17    3.05
  -2 -10  -5   31.70    3.12
   2 -10   5   29.52    2.78
  -2  10   5   27.10    3.31
   2 -10   5   31.48    2.64
   2  10   6   27.62    3.47
  -2 -10   6   36.55    2.74
   2 -10  -6   35.61    3.48
  -2  10  -6   25.06    3.16
   2  10  -6   22.96    2.65
  -2  10   6   29.00    3.75
   2 -10   6   32.51    3.00
   2 -10   6   32.86    2.41
  -2 -10  -6   35.33    3.45
   2  10   7   51.32    5.26
  -2 -10   7   60.28    3.84
   2 -10  -7   65.09    4.72
   2  10  -7   53.44    4.52
  -2  10  -7   56.71    4.90
  -2 -10  -7   62.88    4.66
   2 -10   7   65.49    4.33
   2 -10   7   64.42    3.71
   2 -10   8   65.48    4.11
   2  10   8   64.37    5.59
   2 -10  -8   69.38    5.27
  -2  10  -8   60.86    4.34
  -2  10  -8   57.95    5.12
  -2 -10  -8   63.41    5.09
   2  10  -8   68.70    4.61
   2  10  -8   73.93    5.18
  -2  10  -9    0.11    1.22
   2 -10  -9   -1.45    1.90
  -2  10  -9   -0.11    1.63
  -2 -10  -9   -0.11    1.33
   2  10  -9   -0.22    1.21
   2  10  -9    0.55    1.10
   2 -10   9    0.75    0.64
  -2  10 -10  116.67    7.46
   2 -10 -10  126.47    7.94
  -2 -10 -10  118.57    7.17
   2  10 -10  108.31    5.72
   2  10 -10  116.42    7.25
   2 -10  10  129.51    6.01
   2 -10 -11   17.51    3.12
  -2  10 -11   15.69    2.56
  -2 -10 -11   14.30    2.75
   2  10 -11   14.93    2.09
   2 -10  11   24.28    2.14
   2 -10 -12   77.27    6.57
   2  10 -12   72.37    5.03
  -2  10 -12   71.23    5.68
  -2 -10 -12   78.39    6.48
   2  10 -12   67.87    5.27
   2 -10  12   80.74    5.27
  -2  10 -13    0.11    1.45
   2 -10 -13    1.11    1.67
  -2 -10 -13   -0.11    1.53
   2  10 -13    1.42    1.53
   2 -10 -14   76.80    7.33
  -2  10 -14   82.19    7.68
  -2 -10 -14   83.32    7.45
   2  10 -14   76.57    6.12
   2 -10 -15    3.44    1.88
  -2  10 -15    2.78    2.78
  -2 -10 -15    0.22    2.95
   2  10 -15   -0.44    1.53
   2 -10 -16   40.40    5.98
  -2  10 -16   49.71    4.78
  -2 -10 -16   44.05    5.58
   2  10 -16   45.68    4.25
  -2  10 -17   -0.55    1.77
   2 -10 -17    1.11    2.32
  -2 -10 -17    1.09    2.19
   2  10 -17    1.41    1.52
   2 -10 -18   25.85    4.64
  -2  10 -18   25.54    4.09
  -2 -10 -18   27.31    5.14
  -2  10 -19    0.33    2.10
   2 -10 -19    1.88    2.87
  -2 -10 -19   -0.11    3.93
  -2 -11   0    0.77    1.32
   2  11   0    1.45    1.67
  -2  11   0   -1.64    2.08
   2 -11   0   -1.12    1.57
  -2 -11   1   20.13    2.20
   2  11   1   20.88    2.90
  -2  11  -1   11.92    2.41
   2 -11  -1   17.25    2.58
   2 -11   1   16.97    2.34
  -2 -11  -1   22.25    2.55
  -2  11   1   14.80    2.85
   2  11  -1   16.48    2.23
  -2 -11   2    0.33    0.99
  -2  11  -2    1.97    1.64
   2  11   2    0.34    1.90
   2 -11  -2    0.34    1.23
   2  11  -2    0.67    1.22
  -2 -11  -2   -0.44    1.44
  -2  11   2   -1.87    1.87
   2 -11   2   -1.78    1.78
   2  11   3   21.93    3.13
  -2 -11   3   29.12    2.74
  -2 -11   3   35.22    2.06
   2 -11  -3   35.94    3.37
  -2  11  -3   26.94    3.27
  -2 -11  -3   30.46    2.89
   2  11  -3   26.40    3.00
   2 -11   3   32.03    3.45
   2 -11   3   30.38    2.66
   2  11  -4    3.99    1.77
  -2  11  -4    0.54    1.53
  -2 -11   4    3.83    1.20
  -2 -11   4    3.59    0.54
  -2 -11   4    3.34    0.43
   2 -11  -4    3.03    1.57
  -2 -11  -4    3.34    1.45
   2 -11   4    2.78    1.56
   2 -11   4    3.32    1.33
   2  11   4    2.57    1.57
   2 -11  -5   -0.45    1.24
   2  11   5    1.68    1.46
  -2 -11   5    0.11    1.42
  -2  11  -5    2.94    2.39
  -2 -11  -5    2.67    1.45
   2  11  -5    0.00    1.10
   2 -11   5   -0.55    1.22
   2 -11   5    0.11    0.99
   2 -11  -6    5.73    1.80
   2  11   6    2.02    2.24
  -2 -11   6    7.87    1.75
  -2 -11  -6    5.22    1.89
  -2  11  -6    4.78    1.96
   2  11  -6    2.32    1.21
   2 -11   6    6.10    1.77
   2 -11   6    4.82    1.42
   2 -11   7    0.65    1.09
  -2 -11   7    1.09    0.98
   2 -11  -7    4.04    2.24
  -2 -11  -7    2.33    1.55
   2 -11   7    1.11    2.00
   2  11  -8    9.97    1.86
   2 -11  -8    8.63    2.69
  -2  11  -8   13.42    2.77
   2  11  -8    7.36    2.09
  -2 -11  -8   14.05    2.32
   2 -11   8   11.67    1.62
   2 -11   9    0.43    1.07
   2  11  -9    1.10    1.31
   2 -11  -9    3.25    2.35
  -2  11  -9    0.78    1.33
  -2 -11  -9    1.99    1.66
  -2  11 -10   -0.22    1.44
   2 -11 -10   -1.45    1.68
  -2 -11 -10   -1.43    2.20
   2  11 -10   -0.77    1.42
   2  11 -10    1.97    1.31
   2 -11  10    0.53    1.07
   2 -11  11   -0.53    1.07
  -2  11 -11   -2.00    2.11
   2 -11 -11    0.56    2.23
  -2 -11 -11   -0.88    1.43
   2  11 -11   -3.39    1.42
   2 -11 -12    0.78    1.78
  -2  11 -12    1.55    1.67
  -2 -11 -12    0.77    1.76
   2  11 -12    2.30    1.20
   2 -11  12    4.08    1.29
   2 -11 -13    0.00    1.89
  -2  11 -13    0.67    2.22
   2  11 -13    1.64    1.64
  -2 -11 -13    0.55    1.86
   2 -11 -14    2.55    2.11
  -2  11 -14    0.44    1.89
  -2 -11 -14   -1.64    1.86
   2  11 -14   -1.96    1.63
   2 -11 -15    0.78    2.10
  -2  11 -15   -1.33    1.77
  -2 -11 -15    3.82    3.28
   2  11 -15    0.98    1.85
   2 -11 -16    2.21    2.21
  -2 -11 -16   -0.11    2.18
  -2  11 -16    2.99    3.10
  -2  11 -17   -1.66    3.20
   2 -11 -17    2.76    3.76
  -2 -11 -17    1.74    3.38
   2  11  18    3.09    3.53
   2  12   0   -2.57    2.01
  -2 -12   0   -0.55    1.10
   2 -12   0   -0.56    1.45
   2  12   1   40.10    4.47
  -2 -12   1   58.60    4.30
   2 -12  -1   56.28    4.60
  -2 -12  -1   47.06    3.77
   2  12  -1   44.43    4.45
   2 -12   1   57.09    4.36
   2  12   2   18.45    2.68
   2 -12  -2   14.70    3.14
  -2 -12   2   19.56    2.64
  -2 -12  -2   24.52    3.00
   2  12  -2   15.11    2.33
   2 -12   2   25.65    3.57
   2 -12   2   24.60    2.56
  -2 -12   3   91.41    4.82
  -2 -12   3   93.97    5.82
   2 -12  -3   93.14    6.41
  -2 -12   3   90.61    4.78
  -2 -12  -3   97.55    6.23
   2 -12   3   90.51    6.24
   2 -12   3   92.92    6.22
  -2 -12   4   -0.11    1.09
  -2 -12   4    0.76    0.33
  -2 -12   4    0.54    0.32
   2 -12  -4    3.82    1.80
  -2 -12  -4   -0.67    1.22
   2  12  -4    1.99    1.66
   2 -12   4    0.22    2.00
   2 -12   4    0.11    0.89
  -2 -12   5   50.65    3.94
   2 -12  -5   46.08    4.61
  -2 -12  -5   50.23    4.11
   2 -12   5   46.30    4.11
   2 -12   5   50.40    3.42
  -2 -12   6    5.69    1.86
   2 -12  -6    6.29    2.02
  -2 -12  -6    7.33    2.11
   2  12  -6    2.31    1.43
   2 -12   6    3.11    2.33
   2 -12   6    6.91    1.54
  -2 -12   7   73.62    5.26
   2 -12  -7   61.05    5.50
  -2 -12  -7   64.95    5.21
   2 -12   7   68.31    5.33
   2 -12   7   67.28    4.80
   2 -12  -8    2.02    1.91
  -2  12  -8    1.11    1.55
  -2 -12  -8   -3.87    2.32
   2  12  -8    2.63    1.75
   2 -12   8    1.33    1.55
   2 -12   8    0.76    0.86
   2 -12  -9  115.37    8.51
  -2  12  -9  103.98    7.22
  -2 -12  -9  120.61    8.29
   2  12  -9  102.59    6.68
   2 -12   9  112.77    7.20
   2 -12 -10    2.01    2.12
  -2  12 -10   -2.55    1.44
  -2 -12 -10   -0.11    1.65
   2  12 -10    0.33    1.75
   2 -12  10   -0.96    1.07
   2 -12 -11   50.50    5.69
  -2  12 -11   58.86    5.33
  -2 -12 -11   50.08    4.84
   2  12 -11   43.13    4.15
   2 -12  11   56.80    4.18
   2 -12 -12    2.23    2.34
  -2  12 -12    1.44    1.88
  -2 -12 -12    0.66    2.52
   2  12 -12    0.00    1.85
   2 -12 -13   65.19    6.67
  -2  12 -13   62.82    5.88
  -2 -12 -13   72.61    7.66
   2  12 -13   58.56    5.56
  -2  12 -14   -3.99    2.55
   2 -12 -14    0.33    2.22
  -2 -12 -14   -1.53    1.96
   2  12 -14    0.22    2.06
   2 -12 -15   27.89    4.76
  -2  12 -15   14.49    3.21
  -2 -12 -15   24.85    4.25
   2 -12 -16    1.99    2.54
  -2  12 -16    0.11    2.32
  -2 -12 -16   -4.35    3.27
  -2 -13   0   -0.88    1.99
   2 -13   0   -2.24    1.46
  -2 -13   1   22.51    3.09
   2 -13  -1   28.72    3.81
  -2 -13  -1   30.36    3.44
   2 -13   1   17.67    3.24
  -2 -13   2    0.88    1.87
  -2 -13   2    1.85    0.98
   2 -13  -2   -2.47    2.25
   2 -13   2    0.33    2.23
   2 -13   2    0.33    1.11
  -2 -13   3    2.42    1.87
  -2 -13   3    1.21    0.77
   2 -13  -3    1.46    1.69
  -2 -13  -3    1.22    2.22
   2 -13   3   -1.78    1.56
   2 -13   3    0.78    1.45
  -2 -13   4   -0.22    1.32
  -2 -13   4    0.11    0.33
   2 -13  -4    0.45    2.36
  -2 -13  -4   -1.56    2.11
   2 -13   4    0.45    1.56
   2 -13   4    0.33    1.33
  -2 -13   5   -1.10    1.64
   2 -13  -5    0.56    1.57
  -2 -13  -5   -0.78    1.33
   2 -13   5   -0.11    2.33
   2 -13   5   -0.11    1.21
  -2 -13   6    3.17    1.53
   2 -13  -6    3.59    2.02
  -2 -13  -6    6.99    2.55
   2 -13   6    3.66    1.89
   2 -13   6    4.28    1.54
  -2 -13   7    0.55    1.75
   2 -13  -7   -0.79    1.68
  -2 -13  -7   -0.11    1.33
   2 -13   7    2.99    2.66
   2 -13   7   -0.33    1.20
   2 -13  -8    0.00    1.79
  -2  13  -8    0.89    1.66
  -2 -13  -8    5.42    2.21
   2  13  -8    2.73    1.97
   2 -13   8    2.88    2.00
   2 -13   8    3.35    1.40
   2 -13  -9   -0.89    1.90
  -2  13  -9    2.11    1.88
  -2 -13  -9    2.65    2.87
   2  13  -9    0.55    1.31
   2 -13   9    1.72    1.29
   2 -13 -10    1.34    3.13
  -2  13 -10    0.66    2.44
  -2 -13 -10    2.31    1.98
   2  13 -10   -0.44    1.64
   2 -13 -11   -1.78    2.01
  -2  13 -11    1.11    1.99
  -2 -13 -11   -1.21    2.74
   2  13 -11    0.22    1.85
   2 -13 -12    0.89    2.22
  -2  13 -12    1.33    2.99
  -2 -13 -12    2.85    2.30
   2  13 -12   -0.44    1.85
   2 -13 -13    4.66    3.77
  -2  13 -13    1.66    2.99
  -2 -13 -13    6.55    3.17
   2 -13 -14    5.21    3.77
  -2  13 -14   -1.55    2.10
  -2 -13 -14   -0.11    2.18
  -2  13 -15    2.98    2.65
  -2 -13 -15    5.11    3.81
  -2 -14   0  152.68   10.19
   2 -14   0  140.93    9.87
  -2 -14   1    5.53    2.43
   2 -14  -1    8.64    2.36
  -2 -14  -1   12.20    2.77
   2 -14   1    2.80    2.69
  -2 -14   2   66.18    5.30
   2 -14  -2   55.06    5.17
  -2 -14  -2   54.85    4.67
   2 -14   2   65.83    5.93
   2 -14   2   62.31    4.58
  -2 -14   3    4.95    1.98
   2 -14  -3    0.34    1.91
  -2 -14  -3    5.44    2.67
   2 -14   3    7.36    2.34
   2 -14   3    6.46    2.01
  -2 -14   4  122.55    8.36
   2 -14  -4  120.30    8.10
  -2 -14  -4  114.21    8.56
   2 -14   4  122.33    8.81
   2 -14   4  109.67    8.01
  -2 -14   5   16.57    2.85
   2 -14  -5    5.17    2.59
  -2 -14  -5   12.55    3.00
   2 -14   5   11.24    2.89
   2 -14   5    8.85    1.88
  -2 -14   6   30.15    3.62
   2 -14  -6   34.93    4.83
  -2 -14  -6   34.15    4.22
   2 -14   6   33.56    4.56
   2 -14   6   34.17    3.19
  -2 -14   7    4.93    1.86
   2 -14  -7    2.24    2.02
  -2 -14  -7    3.21    2.88
   2 -14   7   -0.89    2.89
   2 -14  -8   28.45    4.93
  -2  14  -8   27.61    4.22
  -2 -14  -8   36.22    4.42
   2  14  -8   23.85    3.39
   2 -14   8   37.60    4.66
   2 -14  -9    9.50    2.80
  -2  14  -9    5.54    2.44
  -2 -14  -9    3.41    2.53
   2  14  -9    6.56    2.29
   2 -14 -10   20.64    4.35
  -2  14 -10   16.06    3.99
  -2 -14 -10   38.67    5.28
   2  14 -10   21.38    3.38
   2 -14 -11   -0.11    2.34
  -2  14 -11    1.00    2.99
  -2 -14 -11    2.74    2.30
   2 -14 -12   31.22    5.44
  -2  14 -12   36.61    5.42
  -2 -14 -12   34.42    4.81
  -2 -15   0    0.44    2.44
   2 -15   0   -3.37    2.81
  -2 -15   1    0.33    2.55
   2 -15  -1   -0.90    2.13
  -2 -15  -1    2.66    2.00
   2 -15   1    2.24    2.24
   2 -15   1    0.90    2.02
  -2 -15   2   -0.66    1.55
   2 -15  -2    2.14    3.04
  -2 -15  -2    0.56    2.00
   2 -15   2   -1.34    1.90
   2 -15   2   -1.45    1.79
  -2 -15   3    3.97    2.10
   2 -15  -3    5.96    2.59
  -2 -15  -3    3.89    2.67
   2 -15   3    3.80    2.23
   2 -15   3    3.80    2.01
  -2 -15   4   -1.21    2.31
   2 -15  -4    0.00    3.04
  -2 -15  -4   -1.11    2.67
   2 -15   4    3.12    2.23
  -2 -15   5    0.55    2.31
   2 -15  -5   -0.11    3.03
  -2 -15  -5    1.22    2.00
   2 -15   5    1.45    2.12
  -2 -15   6    4.06    2.53
   2 -15  -6    1.46    3.48
  -2 -15  -6    1.11    1.99
   2 -15   6   -2.00    2.11
  -2 -15   7    0.55    2.41
   2 -15  -7   -2.35    3.25
  -2 -15  -7    2.21    2.32
   2 -15   7   -2.00    2.11
   2 -15  -8    1.01    2.57
  -2  15  -8   -2.89    2.11
  -2 -15  -8   -1.77    1.99
   2  15  -8    3.61    2.52
   2 -15   8   -0.78    2.11
   2 -15  -9    1.12    2.57
  -2  15  -9    2.55    3.10
  -2 -15  -9    7.37    3.85
   2 -15 -10    8.70    3.46
  -2  15 -10    1.99    3.21
  -2 -15 -10    7.68    3.29
  -2 -16   0   30.44    4.89
   2 -16   0   29.21    4.94
   2 -16   0   35.74    3.71
  -2 -16   1   65.35    6.44
   2 -16  -1   61.27    7.53
  -2 -16  -1   64.15    6.67
   2 -16   1   63.06    6.73
  -2 -16   2    1.77    2.10
   2 -16  -2    5.29    2.81
  -2 -16  -2    4.11    2.56
   2 -16   2   -1.68    3.47
  -2 -16   3   83.29    7.52
   2 -16  -3   52.42    6.86
  -2 -16  -3   65.61    6.90
   2 -16   3   64.80    7.50
  -2 -16   4    2.10    2.87
   2 -16  -4    2.14    2.47
  -2 -16  -4   -2.44    2.89
   2 -16   4    4.02    2.68
  -2 -16   5   10.91    2.98
   2 -16  -5   14.72    3.93
  -2 -16  -5   11.54    3.88
   2 -16   5    4.57    2.68
  -2 -16   6    8.03    3.52
   2 -16  -6    6.17    3.26
  -2 -16  -6    3.66    2.66
   2 -16   6   10.03    3.34
   3   0   0    0.34    0.34
  -3   0   0    0.00    0.22
  -3   0   0    0.33    0.33
  -3   0   0   -0.22    0.33
   3   0   1   -0.11    0.22
   3   0   1   -0.11    0.56
  -3   0   1    0.11    0.22
   3   0  -1    0.56    0.22
   3   0  -1    0.67    0.34
  -3   0  -1   -0.22    0.45
  -3   0  -1    0.34    0.22
  -3   0  -1    0.00    0.33
   3   0   2  520.58   19.39
   3   0   2  533.58   18.65
  -3   0   2  491.65   17.25
   3   0  -2  521.40   17.64
  -3   0  -2  518.04   18.03
  -3   0  -2  494.42   18.33
   3   0   3   -0.23    0.56
   3   0   3    0.56    0.67
  -3   0   3   -0.11    0.22
   3   0  -3    0.11    0.22
  -3   0  -3    0.34    0.45
  -3   0  -3    0.33    0.67
   3   0  -4    9.29    0.78
   3   0   4    9.93    1.02
   3   0   4   12.38    1.12
  -3   0   4    9.93    0.66
  -3   0  -4   11.83    1.01
  -3   0  -4   12.06    1.12
   3   0   5    0.00    0.45
   3   0   5   -0.44    0.56
  -3   0   5   -0.11    0.22
   3   0  -5    0.00    0.34
  -3   0  -5    0.00    0.45
  -3   0  -5    0.78    0.67
   3   0   6   89.89    4.17
   3   0   6   93.34    4.55
  -3   0   6   94.26    3.94
   3   0  -6   89.48    4.35
  -3   0  -6   83.10    4.63
  -3   0  -6   90.04    4.36
   3   0   7    0.56    0.68
   3   0   7    0.11    0.66
  -3   0   7   -0.33    0.44
   3   0  -7    0.33    0.44
  -3   0  -7   -1.13    0.68
  -3   0  -7   -0.11    0.67
   3   0   8   35.84    2.36
   3   0   8   35.39    2.42
  -3   0   8   41.34    2.29
   3   0  -8   31.43    2.22
  -3   0  -8   35.95    2.48
  -3   0  -8   37.43    2.57
   3   0   9   -0.11    0.90
  -3   0   9    0.33    0.65
   3   0  -9   -0.44    0.67
  -3   0  -9   -0.79    1.01
  -3   0  -9    0.11    1.01
   3   0  10  152.84    6.73
  -3   0  10  140.42    5.88
   3   0 -10  137.19    6.44
  -3   0 -10  139.15    7.10
  -3   0 -10  143.58    6.49
   3   0  11    0.00    1.01
  -3   0  11    0.00    0.54
   3   0 -11   -0.33    0.55
  -3   0 -11    0.34    0.90
  -3   0 -11    0.11    0.89
   3   0  12    0.22    1.12
  -3   0  12    0.65    0.98
   3   0 -12    0.00    0.89
  -3   0 -12   -0.56    1.01
  -3   0 -12    0.22    1.34
   3   0  13    0.00    1.23
  -3   0  13   -0.43    0.76
   3   0 -13   -0.33    0.66
  -3   0 -13    0.79    1.57
  -3   0 -13    0.89    1.23
   3   0  14   35.90    3.67
  -3   0  14   40.58    2.71
   3   0 -14   36.41    3.10
  -3   0 -14   35.34    3.14
  -3   0 -14   40.82    3.92
  -3   0  15    0.87    1.62
   3   0 -15   -0.44    0.88
  -3   0 -15   -2.02    1.23
  -3   0 -15    0.11    1.45
  -3   0  16    2.38    1.84
   3   0 -16    2.10    1.44
  -3   0 -16    1.57    2.13
  -3   0 -16    1.23    2.24
  -3   0  17    1.40    1.62
   3   0 -17    0.11    0.99
  -3   0 -17    0.67    1.45
  -3   0  18    8.74    2.16
   3   0 -18    6.40    1.99
  -3   0 -18   12.17    2.79
   3   0 -19   -1.77    1.10
  -3   0 -19   -3.12    2.45
   3   0 -20    2.10    1.54
  -3   0 -20    0.56    1.67
   3   0 -21    0.99    2.31
  -3   0 -21   -0.56    2.67
   3   0 -22   -1.98    2.20
  -3   0 -22   -1.44    2.00
   3   0 -23    2.31    2.86
  -3   0 -23    2.55    2.44
   3   1   0  581.96   19.96
   3   1   0  576.41   19.95
  -3  -1   0  565.43   19.58
  -3  -1   0  558.21   19.77
   3  -1   0  566.52   19.65
   3  -1   0  568.70   20.44
  -3   1   0  550.01   20.07
   3   1   1  670.09   22.67
   3   1   1  688.43   23.63
  -3  -1   1  655.39   21.91
  -3  -1   1  661.65   22.54
   3  -1  -1  666.61   23.25
  -3   1  -1  646.72   22.93
  -3   1  -1  670.94   24.05
  -3   1  -1  658.14   23.88
  -3  -1  -1  663.86   22.72
  -3  -1  -1  660.86   22.64
   3   1  -1  661.03   22.77
  -3   1   1  662.94   22.07
   3  -1   1  653.23   22.48
   3  -1   1  631.64   23.27
   3   1   2  856.88   28.61
   3  -1   2  775.03   29.32
   3   1   2  818.87   28.41
  -3  -1   2  850.37   27.60
  -3  -1   2  817.20   26.67
   3  -1  -2  857.68   28.44
  -3   1  -2  852.98   29.29
  -3   1  -2  850.41   29.45
  -3   1  -2  853.53   29.27
  -3  -1  -2  842.32   28.55
  -3  -1  -2  868.62   29.36
   3   1  -2  858.03   29.57
  -3   1   2  843.64   27.96
   3   1   3  105.16    4.65
   3   1   3  107.37    4.36
  -3  -1   3  100.11    3.76
   3  -1  -3  100.46    4.38
  -3   1  -3  101.46    4.40
  -3   1  -3  106.63    4.59
  -3  -1  -3  102.96    4.36
  -3  -1  -3  104.66    4.35
   3   1  -3  102.55    3.82
  -3   1   3   97.79    4.28
   3  -1   3  104.38    4.15
   3  -1   3  103.82    4.48
   3   1   4  548.84   19.96
   3   1   4  538.29   20.09
  -3  -1   4  544.57   17.83
   3  -1  -4  540.81   19.65
  -3   1  -4  565.18   19.92
  -3   1  -4  541.22   19.74
  -3  -1  -4  528.96   18.82
  -3  -1  -4  520.86   19.19
   3   1  -4  518.46   18.04
  -3   1   4  542.76   18.22
   3  -1   4  547.43   18.21
   3  -1   4  543.77   19.44
   3   1   5   18.64    1.58
   3   1   5   17.76    1.55
  -3  -1   5   19.62    0.98
   3  -1  -5   18.69    1.34
  -3   1  -5   21.38    1.70
  -3   1  -5   18.92    1.46
  -3  -1  -5   17.21    1.34
  -3  -1  -5   17.58    1.45
   3   1  -5   18.28    1.12
  -3   1   5   17.64    1.21
   3  -1   5   19.65    1.68
   3  -1   5   19.56    1.56
   3   1   6  123.65    5.31
   3   1   6  120.05    5.10
  -3  -1   6  119.12    4.48
   3  -1  -6  117.48    5.48
  -3   1  -6  114.59    5.10
  -3   1  -6  118.12    5.16
  -3  -1  -6  115.37    5.37
  -3  -1  -6  118.73    4.79
   3   1  -6  118.19    4.68
  -3   1   6  116.79    4.62
   3  -1   6  115.80    5.06
   3  -1   6  109.51    5.10
   3   1   7  157.39    6.32
   3   1   7  155.16    7.28
  -3  -1   7  159.80    6.34
   3  -1  -7  153.33    7.03
  -3   1  -7  157.22    7.71
  -3   1  -7  158.90    6.73
  -3  -1  -7  147.61    6.94
  -3  -1  -7  161.32    6.47
   3   1  -7  152.71    6.45
  -3   1   7  157.19    6.26
   3  -1   7  157.29    6.40
   3  -1   7  155.56    6.08
   3   1   8   43.87    2.82
  -3  -1   8   44.41    2.29
   3  -1  -8   46.50    2.89
  -3   1  -8   39.30    2.83
  -3   1  -8   47.82    2.91
  -3  -1  -8   42.61    3.02
  -3  -1  -8   46.73    3.01
   3   1  -8   44.73    2.55
  -3   1   8   52.61    2.62
   3  -1   8   48.93    2.91
   3  -1   8   43.86    2.64
   3   1   9   36.62    2.47
  -3  -1   9   35.33    2.07
   3  -1  -9   35.44    2.22
  -3   1  -9   31.81    2.72
  -3   1  -9   34.39    2.47
  -3  -1  -9   30.98    2.69
  -3  -1  -9   35.49    2.67
   3   1  -9   32.85    2.11
  -3   1   9   33.98    2.29
   3  -1   9   40.81    2.57
   3  -1   9   34.94    2.52
   3   1  10  208.38    8.66
  -3  -1  10  213.36    8.28
   3  -1 -10  206.42    8.56
  -3   1 -10  207.94    9.07
  -3   1 -10  214.52    9.09
  -3  -1 -10  208.48    9.74
  -3  -1 -10  215.77    9.48
   3   1 -10  200.44    8.44
  -3   1  10  224.35    9.27
   3  -1  10  221.43    9.06
   3  -1  10  196.02    9.30
   3   1  11  104.14    5.50
  -3  -1  11  103.88    4.46
   3  -1 -11   95.93    4.99
  -3   1 -11  106.93    5.66
  -3   1 -11   93.32    5.16
  -3  -1 -11   84.10    4.70
  -3  -1 -11  101.63    5.68
   3   1 -11   96.35    5.44
  -3   1  11   91.35    4.68
   3  -1  11   95.70    5.02
   3   1  12  150.14    7.06
  -3  -1  12  147.17    5.98
   3  -1 -12  147.18    6.77
  -3   1 -12  136.39    7.23
  -3   1 -12  153.95    8.53
  -3  -1 -12  147.36    7.39
  -3  -1 -12  142.75    6.91
   3   1 -12  146.05    6.88
  -3   1  12  149.98    6.53
   3  -1  12  163.92    7.91
   3   1  13   78.91    4.80
  -3  -1  13   79.60    4.55
   3  -1 -13   70.89    4.54
  -3   1 -13   75.78    4.51
  -3   1 -13   82.25    5.50
  -3  -1 -13   73.09    4.81
  -3  -1 -13   74.19    4.68
   3   1 -13   73.76    4.32
  -3   1  13   79.70    4.89
   3  -1  13   75.14    4.89
   3   1  14  133.70    7.14
  -3  -1  14  131.02    7.14
   3  -1 -14  131.86    6.65
  -3   1 -14  131.53    6.76
  -3   1 -14  135.04    8.30
  -3  -1 -14  122.99    7.38
  -3  -1 -14  134.42    8.37
   3   1 -14  129.26    6.65
  -3   1  14  147.67    6.95
   3  -1  14  125.19    7.98
   3   1  15  307.77   14.27
  -3  -1  15  308.99   13.53
   3  -1 -15  288.25   13.40
  -3   1 -15  291.78   12.17
  -3   1 -15  290.49   16.16
  -3  -1 -15  279.91   12.97
  -3  -1 -15  281.47   15.52
   3   1 -15  285.07   12.84
  -3   1  15  291.88   13.25
   3  -1  15  266.82   14.06
  -3  -1  16  199.38   10.91
   3  -1 -16  174.41    9.08
  -3   1 -16  197.59    9.22
  -3   1 -16  174.17   10.88
  -3  -1 -16  173.61    9.49
  -3  -1 -16  170.27   10.39
   3   1 -16  183.41    9.95
  -3   1  16  189.88    9.01
  -3  -1  17   34.99    3.66
   3  -1 -17   35.26    3.32
  -3   1 -17   41.47    3.92
  -3  -1 -17   32.89    3.90
   3   1 -17   32.02    2.98
  -3   1  17   35.36    4.00
  -3  -1  18   68.54    5.28
   3  -1 -18   65.52    5.42
  -3   1 -18   67.14    5.49
  -3  -1 -18   57.71    5.13
   3   1 -18   63.10    5.19
   3  -1 -19    2.76    2.10
  -3   1 -19    5.58    2.23
  -3  -1 -19    2.56    1.89
   3   1 -19    5.18    1.98
   3  -1 -20   44.81    4.64
  -3   1 -20   39.14    5.02
  -3  -1 -20   43.48    5.01
   3   1 -20   39.43    4.08
   3  -1 -21   14.12    3.31
  -3   1 -21   14.69    4.12
  -3  -1 -21   10.56    3.22
   3   1 -21   13.76    2.97
   3  -1 -22   28.89    4.08
  -3   1 -22   29.34    5.00
  -3  -1 -22   25.97    4.77
   3   1 -22   23.87    4.07
   3  -1 -23   15.21    3.09
  -3   1 -23   18.86    3.77
  -3  -1 -23   19.41    4.32
   3   1 -23   14.40    3.08
   3   2   0    0.00    0.23
   3   2   0   -0.11    0.22
  -3  -2   0    0.22    0.22
  -3  -2   0   -0.11    0.44
   3  -2   0    0.11    0.45
  -3   2   0    0.66    0.44
   3   2   1   53.77    2.61
   3   2   1   48.41    2.47
  -3  -2   1   50.21    2.19
  -3  -2   1   52.68    2.54
   3  -2  -1   50.54    2.80
  -3   2  -1   53.55    2.54
  -3  -2  -1   51.64    2.42
  -3  -2  -1   51.81    2.33
   3   2  -1   50.74    2.04
   3   2  -1   52.49    2.48
  -3   2   1   51.15    2.72
   3  -2   1   50.80    2.69
   3  -2   1   49.92    2.58
   3   2   2   18.77    1.36
   3   2   2   19.68    1.45
   3  -2  -2   18.16    1.35
  -3   2  -2   19.33    1.44
  -3   2  -2   21.77    1.44
  -3  -2  -2   20.55    1.21
  -3  -2  -2   18.85    1.22
   3   2  -2   20.13    1.13
  -3   2   2   20.67    1.42
   3  -2   2   19.88    1.46
   3  -2   2   20.27    1.46
   3   2   3   96.59    4.41
   3   2   3   89.03    4.35
   3  -2  -3   96.37    4.27
  -3   2  -3   98.36    4.06
  -3   2  -3  102.25    4.58
  -3   2  -3  100.77    4.36
  -3  -2  -3   95.93    4.30
  -3  -2  -3  101.08    4.66
   3   2  -3   95.35    3.93
  -3   2   3  100.71    4.16
   3  -2   3   94.26    4.59
   3   2   4   23.36    1.58
   3   2   4   20.65    1.56
   3  -2  -4   23.33    1.57
  -3   2  -4   20.08    1.58
  -3   2  -4   27.81    1.68
  -3   2  -4   25.73    1.90
  -3  -2  -4   21.41    1.44
  -3  -2  -4   27.25    1.88
   3   2  -4   25.00    1.01
  -3   2   4   25.29    1.65
   3  -2   4   25.42    1.90
   3   2   5  183.92    7.57
   3   2   5  181.22    7.32
  -3  -2   5  179.07    6.51
   3  -2  -5  182.11    7.41
  -3   2  -5  191.76    7.93
  -3   2  -5  183.04    7.16
  -3   2  -5  173.80    7.29
  -3  -2  -5  187.76    7.75
  -3  -2  -5  183.70    7.21
   3   2  -5  181.31    6.80
  -3   2   5  189.54    7.61
   3  -2   5  183.37    7.16
   3  -2   5  173.06    7.45
   3   2   6   41.35    2.59
  -3  -2   6   48.57    2.09
   3  -2  -6   46.20    2.80
  -3   2  -6   47.57    2.83
  -3   2  -6   46.38    2.69
  -3  -2  -6   47.81    2.88
  -3  -2  -6   47.05    2.88
   3   2  -6   50.25    2.12
  -3   2   6   44.15    2.53
   3  -2   6   49.04    2.91
   3  -2   6   46.58    2.55
   3   2   7   26.90    2.14
  -3  -2   7   29.51    1.53
   3  -2  -7   25.68    2.01
  -3   2  -7   26.76    2.04
  -3   2  -7   26.67    2.02
  -3  -2  -7   24.37    2.00
  -3  -2  -7   27.67    1.99
   3   2  -7   23.91    1.56
  -3   2   7   29.44    1.98
   3  -2   7   25.34    1.90
   3  -2   7   21.16    1.98
   3   2   8   11.92    1.80
  -3  -2   8   13.62    1.09
   3  -2  -8   12.37    1.34
  -3   2  -8   11.35    1.59
  -3   2  -8   12.44    1.57
  -3  -2  -8   14.08    1.66
  -3  -2  -8   10.96    1.44
   3   2  -8   11.90    1.11
  -3   2   8    9.97    1.21
   3  -2   8   13.27    1.67
   3  -2   8   15.59    1.65
   3   2   9    2.70    1.35
  -3  -2   9    3.04    0.65
   3  -2  -9    2.00    0.89
  -3   2  -9    2.95    0.91
  -3   2  -9    1.91    1.01
  -3  -2  -9    3.00    1.00
  -3  -2  -9    1.77    1.22
   3   2  -9    2.56    0.67
  -3   2   9    2.73    0.76
   3  -2   9    1.22    1.22
   3  -2   9    2.52    0.99
   3   2  10   44.87    3.37
  -3  -2  10   49.47    2.50
   3  -2 -10   46.00    3.11
  -3   2 -10   42.65    3.29
  -3   2 -10   49.09    3.14
  -3  -2 -10   45.20    3.22
  -3  -2 -10   45.96    3.32
   3   2 -10   44.99    2.67
  -3   2  10   51.88    2.84
   3  -2  10   46.57    3.34
   3  -2  10   42.44    3.06
   3   2  11    0.45    1.01
  -3  -2  11    1.62    0.65
   3  -2 -11   -1.11    1.00
  -3   2 -11    1.13    1.02
  -3   2 -11    0.67    0.90
  -3  -2 -11    1.44    1.00
  -3  -2 -11    1.66    1.00
   3   2 -11    0.44    0.55
  -3   2  11    1.41    0.76
   3  -2  11   -0.44    1.33
   3  -2  11    0.54    0.87
   3   2  12    0.56    1.12
  -3  -2  12   -0.86    0.86
   3  -2 -12    0.33    0.67
  -3   2 -12   -0.79    0.91
  -3   2 -12    0.45    0.90
  -3  -2 -12    0.44    1.00
  -3  -2 -12   -0.11    1.11
   3   2 -12   -0.33    0.78
  -3   2  12    0.22    1.20
   3  -2  12   -0.33    1.00
   3   2  13   -1.23    1.34
  -3  -2  13    1.62    1.19
   3  -2 -13    0.55    1.22
  -3   2 -13   -0.90    1.47
  -3   2 -13    0.34    1.01
  -3  -2 -13   -0.33    1.00
  -3  -2 -13    0.00    1.11
   3   2 -13   -0.89    0.89
  -3   2  13    0.00    0.98
   3  -2  13   -0.88    1.66
   3   2  14    1.90    1.67
  -3  -2  14    1.72    1.08
   3  -2 -14    1.55    1.33
  -3   2 -14    1.69    1.35
  -3   2 -14    0.45    1.68
  -3  -2 -14   -0.22    1.22
  -3  -2 -14    4.44    2.11
   3   2 -14    1.11    0.77
  -3   2  14    0.98    1.19
   3  -2  14   -0.22    1.88
   3   2  15   12.92    2.67
  -3  -2  15   14.52    2.15
   3  -2 -15   14.39    2.33
  -3   2 -15   11.27    2.03
  -3   2 -15   13.00    2.35
  -3  -2 -15   11.34    2.45
  -3  -2 -15   15.44    2.44
   3   2 -15    8.95    1.66
  -3   2  15   12.24    2.38
   3  -2  15   11.56    2.86
  -3  -2  16   11.92    1.83
   3  -2 -16    8.08    1.77
  -3   2 -16   11.81    2.70
  -3  -2 -16   12.90    2.67
   3   2 -16    9.06    1.55
  -3   2  16   12.56    2.17
  -3  -2  17   50.76    4.19
   3  -2 -17   47.01    3.98
  -3   2 -17   40.87    4.04
  -3   2 -17   41.91    4.04
  -3  -2 -17   36.79    4.11
   3   2 -17   29.34    3.42
  -3   2  17   46.10    4.55
   3  -2 -18    3.43    1.99
  -3   2 -18    1.68    2.47
  -3  -2 -18    0.33    1.67
   3   2 -18    1.54    1.32
   3  -2 -19    0.11    1.88
  -3   2 -19    3.02    2.57
  -3  -2 -19   -0.22    1.55
   3  -2 -20    1.10    1.77
  -3   2 -20    4.24    2.90
  -3  -2 -20    1.11    1.89
   3   2 -20    2.42    1.76
   3  -2 -21   -2.54    2.54
  -3   2 -21    1.78    2.12
  -3  -2 -21    0.89    2.88
   3   2 -21    0.99    2.20
   3  -2 -22    3.53    2.32
  -3   2 -22   -3.00    2.11
  -3  -2 -22    3.55    3.33
   3   2 -22   -1.21    1.54
   3  -2 -23   -3.64    1.88
  -3   2 -23   -1.22    2.22
  -3  -2 -23   -3.10    2.66
   3   2 -23    0.44    2.52
   3   3   0  193.41    6.97
   3   3   0  185.31    7.29
  -3  -3   0  178.92    7.19
  -3  -3   0  190.95    7.64
   3  -3   0  180.42    7.74
  -3   3   0  193.24    7.33
   3   3   1  345.99   12.71
   3  -3   1  339.14   14.10
   3   3   1  358.75   12.98
  -3  -3   1  346.33   12.21
  -3  -3   1  352.14   13.16
   3  -3  -1  365.42   14.04
  -3   3  -1  341.62   13.54
  -3  -3  -1  360.29   12.75
  -3  -3  -1  364.37   13.06
   3   3  -1  363.56   12.90
   3   3  -1  361.74   12.92
  -3   3   1  355.10   13.42
   3  -3   1  335.11   13.68
   3   3   2    0.00    0.56
   3   3   2    0.78    0.56
  -3  -3   2    0.11    0.22
  -3  -3   2    0.44    0.33
   3  -3  -2    0.67    0.67
  -3   3  -2    0.22    0.55
  -3  -3  -2    0.99    0.55
  -3  -3  -2    0.55    0.55
   3   3  -2    0.11    0.11
   3   3  -2    0.00    0.34
  -3   3   2   -0.11    0.44
   3  -3   2    0.34    0.67
   3  -3   2    1.34    0.67
   3   3   3  314.74   12.04
   3   3   3  304.30   12.33
   3  -3  -3  301.64   12.03
  -3   3  -3  330.06   12.45
  -3   3  -3  316.43   11.91
  -3  -3  -3  329.22   12.06
  -3  -3  -3  334.66   12.16
   3   3  -3  322.59   10.61
   3   3  -3  318.37   10.49
   3   3  -3  317.17   11.59
  -3   3   3  327.76   11.94
   3  -3   3  321.37   12.93
   3  -3   3  311.86   12.19
   3   3   4   22.81    1.69
   3  -3  -4   26.05    1.91
  -3   3  -4   28.13    1.91
  -3   3  -4   25.57    1.89
  -3   3  -4   24.21    1.67
  -3  -3  -4   24.87    1.75
  -3  -3  -4   23.90    1.65
   3   3  -4   22.45    1.02
   3   3  -4   23.59    1.01
   3   3  -4   25.35    1.23
  -3   3   4   22.16    1.76
   3  -3   4   23.28    1.78
   3   3   5  325.46   11.49
   3  -3  -5  327.85   12.47
  -3   3  -5  324.29   12.99
  -3   3  -5  332.04   12.48
  -3   3  -5  330.65   12.44
  -3  -3  -5  326.86   12.42
  -3  -3  -5  342.67   11.71
   3   3  -5  327.55   11.60
   3   3  -5  331.84   11.29
  -3   3   5  344.60   12.01
   3  -3   5  322.90   12.90
   3   3   6   60.54    3.60
   3  -3  -6   59.94    3.03
  -3   3  -6   59.80    3.17
  -3   3  -6   59.52    3.01
  -3   3  -6   56.64    3.25
  -3  -3  -6   51.51    3.96
  -3  -3  -6   63.30    3.20
   3   3  -6   60.18    2.69
   3   3  -6   58.55    2.54
  -3   3   6   64.28    3.30
   3  -3   6   54.27    3.10
   3   3   7   30.99    2.36
  -3  -3   7   31.69    1.65
   3  -3  -7   32.88    2.35
  -3   3  -7   29.44    2.27
  -3   3  -7   35.57    2.45
  -3   3  -7   29.78    2.35
  -3  -3  -7   31.57    2.53
  -3  -3  -7   31.16    2.31
   3   3  -7   31.54    1.79
  -3   3   7   37.93    2.20
   3  -3   7   31.92    2.20
   3   3   8   13.58    1.68
  -3  -3   8   13.75    1.09
   3  -3  -8   12.73    1.45
  -3   3  -8   11.34    1.59
  -3   3  -8   11.53    1.57
  -3  -3  -8   12.67    1.54
  -3  -3  -8   15.97    1.98
   3   3  -8   12.73    1.12
  -3   3   8   14.05    1.54
   3  -3   8   12.55    1.89
   3  -3   8   14.25    1.43
   3   3   9  606.99   22.15
  -3  -3   9  598.36   19.54
   3  -3  -9  560.68   22.66
  -3   3  -9  589.48   22.74
  -3   3  -9  609.94   23.79
  -3  -3  -9  572.28   22.65
  -3  -3  -9  586.38   21.00
   3   3  -9  570.19   20.68
  -3   3   9  569.95   22.27
   3  -3   9  598.55   23.88
   3  -3   9  551.44   21.02
   3   3  10  103.11    5.16
  -3  -3  10   98.36    3.91
   3  -3 -10   88.36    5.23
  -3   3 -10   87.27    5.00
  -3   3 -10   92.36    4.71
  -3  -3 -10   91.84    5.30
  -3  -3 -10   95.03    5.41
   3   3 -10   83.38    4.46
  -3   3  10   94.59    4.49
   3  -3  10   99.28    5.32
   3  -3  10   93.57    4.80
   3   3  11  365.14   15.93
  -3  -3  11  371.32   13.89
  -3   3 -11  347.24   15.00
   3  -3 -11  348.31   14.36
  -3   3 -11  360.34   16.93
  -3  -3 -11  349.47   15.93
  -3  -3 -11  359.55   16.03
   3   3 -11  348.24   13.26
  -3   3  11  358.42   14.87
   3  -3  11  373.08   15.50
   3  -3  11  352.35   13.73
   3   3  12  126.52    6.83
  -3  -3  12  136.34    5.95
   3  -3 -12  127.90    6.11
  -3   3 -12  123.66    6.58
  -3   3 -12  131.86    7.40
  -3  -3 -12  114.89    6.42
  -3  -3 -12  129.73    7.08
   3   3 -12  125.08    5.89
  -3   3  12  134.93    7.31
   3  -3  12  126.37    7.07
   3   3  13  321.70   15.78
  -3  -3  13  321.16   12.53
   3  -3 -13  328.01   13.22
  -3   3 -13  334.31   14.29
  -3   3 -13  317.96   17.15
  -3  -3 -13  309.27   13.30
  -3  -3 -13  327.44   14.51
   3   3 -13  309.06   11.99
  -3   3  13  310.00   14.39
   3  -3  13  326.75   15.65
   3   3  14   16.96    2.34
  -3  -3  14   14.49    1.83
   3  -3 -14   10.42    2.11
  -3   3 -14   10.85    2.26
  -3   3 -14   12.64    2.35
  -3  -3 -14   10.07    1.99
  -3  -3 -14   11.28    2.54
   3   3 -14   10.29    1.33
  -3   3  14   11.29    2.06
   3  -3  14    8.57    1.98
  -3  -3  15   84.15    5.16
   3  -3 -15   73.67    5.10
  -3   3 -15   73.80    5.31
  -3   3 -15   76.75    5.49
  -3  -3 -15   73.54    5.10
  -3  -3 -15   68.97    5.98
   3   3 -15   68.95    4.75
  -3   3  15   73.61    5.43
   3  -3  15   75.97    6.14
  -3  -3  16   46.68    3.75
   3  -3 -16   36.98    3.21
  -3   3 -16   43.92    4.17
  -3   3 -16   37.13    4.36
  -3  -3 -16   40.66    3.66
   3   3 -16   35.09    3.09
   3   3 -16   35.41    3.10
  -3   3  16   38.24    3.47
  -3  -3  17  121.27    6.76
   3  -3 -17  114.54    7.64
  -3   3 -17  100.24    6.97
  -3   3 -17  124.11    8.06
  -3  -3 -17  121.78    8.32
   3   3 -17  110.75    6.84
   3   3 -17  116.01    6.88
   3  -3 -18   11.50    2.54
  -3   3 -18   10.88    2.58
  -3  -3 -18   13.30    2.66
   3   3 -18    8.58    2.09
   3  -3 -19   42.02    4.64
  -3   3 -19   35.13    4.48
  -3  -3 -19   40.89    4.43
   3   3 -19   37.05    3.63
   3  -3 -20    2.32    1.77
  -3   3 -20    1.34    1.90
  -3  -3 -20    1.00    1.99
   3   3 -20    0.88    1.98
   3  -3 -21   40.99    4.86
  -3   3 -21   39.75    5.01
  -3  -3 -21   40.32    5.43
   3   3 -21   33.03    4.50
   3  -3 -22    3.42    2.43
  -3   3 -22   10.11    3.00
   3   3 -22    7.02    2.19
   3  -3 -23   43.29    5.19
  -3   3 -23   24.83    4.88
  -3  -3 -23   35.21    5.76
   3   3 -23   31.45    4.71
   3   4   0   -0.11    0.22
  -3  -4   0    0.22    0.44
  -3  -4   0    0.33    0.44
   3  -4   0    0.90    0.78
  -3   4   0   -0.87    0.76
   3   4   1    0.33    0.45
  -3  -4   1    1.54    0.44
  -3  -4   1    1.21    0.44
   3  -4  -1    0.90    0.67
  -3   4  -1    0.11    0.77
  -3  -4  -1    1.33    0.55
  -3  -4  -1    0.99    0.44
   3   4  -1    0.22    0.33
  -3   4   1    0.87    0.76
   3  -4   1    1.01    0.56
   3   4   2   10.28    1.12
  -3  -4   2   10.42    0.76
  -3  -4   2   10.09    0.66
   3  -4  -2    8.53    1.35
  -3   4  -2    8.25    1.32
  -3  -4  -2   10.47    0.88
  -3  -4  -2   10.86    0.99
   3   4  -2    9.02    0.78
   3   4  -2   10.37    0.67
  -3   4   2    6.97    1.09
   3  -4   2   11.08    1.23
   3  -4   2    8.81    1.00
   3   4   3    1.68    0.56
  -3  -4   3    3.07    0.44
   3  -4  -3    2.47    1.01
  -3   4  -3    3.42    0.88
  -3  -4  -3    3.62    0.77
  -3  -4  -3    2.74    0.88
   3   4  -3    2.57    0.33
   3   4  -3    2.91    0.34
  -3   4   3    1.86    0.87
   3  -4   3    1.57    0.67
   3  -4   3    3.90    0.78
   3   4   4   14.10    1.46
   3  -4  -4   13.37    1.35
  -3   4  -4   12.51    1.55
  -3   4  -4   10.99    1.22
  -3  -4  -4   13.15    1.32
  -3  -4  -4   11.94    1.21
   3   4  -4   11.74    0.78
   3   4  -4   12.17    0.78
   3   4  -4   11.85    0.67
  -3   4   4   10.84    1.42
   3  -4   4   12.23    1.35
   3  -4   4   11.46    1.34
   3   4   5   51.51    2.80
   3  -4  -5   50.99    2.92
  -3   4  -5   49.37    3.15
  -3   4  -5   45.23    2.88
  -3   4  -5   48.34    2.90
  -3  -4  -5   45.24    2.85
  -3  -4  -5   50.84    3.07
   3   4  -5   50.45    2.14
   3   4  -5   49.97    2.35
   3   4  -5   49.79    2.02
  -3   4   5   51.61    2.97
   3  -4   5   53.12    2.89
   3   4   6   38.19    2.47
   3  -4  -6   39.38    2.81
  -3   4  -6   40.58    2.59
  -3   4  -6   42.57    2.66
  -3   4  -6   37.72    2.57
  -3  -4  -6   48.53    2.85
  -3  -4  -6   39.78    2.52
   3   4  -6   37.51    2.14
   3   4  -6   44.07    2.01
  -3   4   6   53.10    3.08
   3  -4   6   37.76    2.43
  -3   4  -7   27.33    2.15
   3   4   7   25.88    2.13
   3  -4  -7   23.75    2.13
  -3   4  -7   21.05    1.99
  -3   4  -7   24.80    2.01
  -3  -4  -7   25.98    2.19
  -3  -4  -7   26.42    2.30
   3   4  -7   24.84    1.46
   3   4  -7   22.50    1.44
  -3   4   7   26.60    2.09
   3  -4   7   24.51    2.09
   3   4   8   67.21    4.26
   3  -4  -8   56.69    3.58
  -3   4  -8   63.92    3.74
  -3   4  -8   65.71    3.99
  -3   4  -8   66.70    3.58
  -3  -4  -8   68.11    3.84
   3   4  -8   63.78    3.03
   3   4  -8   64.34    3.08
  -3   4   8   63.25    3.84
   3  -4   8   67.20    3.62
   3   4   9   37.07    2.80
   3  -4  -9   40.52    2.79
  -3   4  -9   42.25    3.29
  -3   4  -9   39.21    3.20
  -3   4  -9   38.43    3.13
  -3  -4  -9   36.67    2.97
  -3  -4  -9   41.70    2.97
   3   4  -9   38.46    2.57
   3   4  -9   41.08    2.30
  -3   4   9   41.98    3.07
   3  -4   9   41.65    2.73
   3   4  10    0.90    1.01
  -3  -4  10    1.85    0.76
   3  -4 -10    2.79    1.11
  -3   4 -10    1.70    1.02
  -3   4 -10    1.54    1.54
  -3   4 -10    2.68    1.01
  -3  -4 -10    2.09    1.10
  -3  -4 -10    3.08    1.21
   3   4 -10    0.89    0.56
   3   4 -10    1.74    0.87
  -3   4  10    0.88    0.98
   3  -4  10    1.63    1.20
   3   4  11   14.21    2.35
  -3  -4  11   11.47    1.30
   3  -4 -11   10.91    1.56
  -3   4 -11   10.31    1.93
  -3   4 -11    9.79    1.76
  -3   4 -11    8.71    1.56
  -3  -4 -11    8.58    1.76
  -3  -4 -11   10.00    2.09
   3   4 -11   10.46    1.34
  -3   4  11    9.83    1.75
   3  -4  11   11.55    1.87
   3  -4  11    9.32    1.73
   3   4  12   17.78    2.46
  -3  -4  12   16.07    1.62
   3  -4 -12   16.45    2.22
  -3   4 -12   19.60    2.49
  -3   4 -12   15.26    2.42
  -3   4 -12   16.63    2.34
  -3  -4 -12   13.54    2.31
  -3  -4 -12   13.86    2.20
   3   4 -12   18.76    1.67
   3   4 -12   18.15    1.55
  -3   4  12   16.45    2.62
   3  -4  12   17.13    2.09
   3  -4  12   21.54    2.27
   3   4  13    6.37    2.35
  -3  -4  13    8.17    1.51
   3  -4 -13    7.88    1.78
  -3   4 -13    4.53    1.81
  -3   4 -13    6.58    1.56
  -3  -4 -13    4.08    1.54
   3   4 -13    8.64    1.44
   3   4 -13    6.87    1.22
  -3   4  13    8.70    1.96
   3  -4  13    7.67    1.97
   3   4  14   -0.78    1.45
  -3  -4  14    1.29    1.07
   3  -4 -14   -1.44    1.44
  -3   4 -14   -2.15    1.58
  -3  -4 -14    0.00    1.21
  -3  -4 -14   -1.98    1.43
   3   4 -14    0.33    1.00
   3   4 -14    0.00    1.00
  -3   4  14    0.11    1.30
   3  -4  14    0.44    2.08
  -3  -4  15    5.14    1.61
   3  -4 -15    3.21    1.33
  -3   4 -15    0.34    1.24
  -3   4 -15    2.56    1.56
  -3  -4 -15    3.42    1.77
   3   4 -15    0.66    1.32
   3   4 -15    0.44    1.22
  -3   4  15    3.91    1.74
   3  -4  15    4.04    1.96
  -3  -4  16    0.00    1.07
   3  -4 -16    0.00    1.77
  -3   4 -16   -0.45    1.46
  -3   4 -16   -0.45    1.89
  -3  -4 -16   -0.11    1.21
   3   4 -16    1.43    1.32
   3   4 -16    0.56    0.89
  -3   4  16    0.11    1.52
   3  -4 -17    5.32    1.77
  -3   4 -17    3.71    2.47
  -3  -4 -17    2.76    1.55
   3   4 -17    3.19    1.21
   3   4 -17    0.22    1.67
   3  -4 -18    0.55    1.44
  -3   4 -18    0.11    1.46
  -3  -4 -18    0.00    1.55
   3   4 -18    5.05    1.76
   3  -4 -19    1.22    1.77
  -3   4 -19   -0.34    1.57
  -3  -4 -19   -3.54    2.43
   3   4 -19    0.88    1.65
   3  -4 -20   13.38    2.76
  -3   4 -20    4.46    2.45
  -3  -4 -20    5.09    2.99
   3   4 -20    2.85    1.53
   3  -4 -21   -2.21    2.65
  -3   4 -21    1.00    3.01
  -3  -4 -21    0.11    1.99
   3   4 -21    0.55    1.53
   3  -4 -22   -0.11    2.87
  -3   4 -22   -1.78    3.00
  -3  -4 -22    3.21    2.65
   3   4 -22    2.74    2.52
   3  -4 -23   -2.10    2.54
  -3   4 -23    2.55    3.77
  -3  -4 -23    2.43    2.76
   3   5   0   89.99    4.24
  -3  -5   0   95.64    4.11
  -3  -5   0   91.86    3.62
   3  -5   0   91.47    4.71
  -3   5   0   91.92    4.59
   3   5   1   48.97    2.68
  -3  -5   1   50.72    2.42
  -3  -5   1   48.97    2.19
   3  -5  -1   43.72    2.92
  -3   5  -1   49.09    3.06
  -3  -5  -1   44.90    2.19
   3   5  -1   48.73    2.34
  -3   5   1   46.94    2.62
   3  -5   1   47.76    3.25
   3   5   2  201.32    7.94
  -3  -5   2  190.21    7.84
  -3  -5   2  190.19    7.04
   3  -5  -2  188.28    8.43
  -3   5  -2  199.97    8.46
  -3  -5  -2  202.21    8.44
  -3  -5  -2  195.08    7.99
   3   5  -2  190.29    7.37
  -3   5   2  191.34    7.75
   3  -5   2  186.83    8.28
   3  -5   2  189.96    8.48
   3   5   3    4.58    1.01
  -3  -5   3    4.14    0.54
   3  -5  -3    2.81    1.01
  -3   5  -3    3.41    0.88
  -3  -5  -3    3.31    0.88
  -3  -5  -3    4.47    0.87
   3   5  -3    3.24    0.56
  -3   5   3    5.46    1.09
   3  -5   3    5.03    1.23
   3  -5   3    5.79    1.11
   3   5   4  178.09    8.17
  -3  -5   4  182.88    7.18
   3  -5  -4  178.00    8.55
  -3   5  -4  186.95    7.95
  -3  -5  -4  186.09    7.50
  -3  -5  -4  183.57    7.44
   3   5  -4  185.28    6.71
  -3   5   4  176.85    7.13
   3  -5   4  180.27    8.29
   3  -5   4  172.86    8.23
   3   5   5    0.89    0.67
   3  -5  -5    0.34    1.01
  -3   5  -5    1.01    1.01
  -3   5  -5    0.99    0.77
  -3  -5  -5    0.88    0.88
  -3  -5  -5    1.09    0.76
   3   5  -5    1.11    0.45
   3   5  -5    0.56    0.45
  -3   5   5    0.33    1.10
   3  -5   5    0.90    1.01
   3  -5   5    1.11    0.66
   3   5   6  237.28    9.42
   3  -5  -6  235.87   10.68
  -3   5  -6  237.88   10.35
  -3   5  -6  250.88   10.73
  -3   5  -6  235.56    9.23
  -3  -5  -6  238.68   10.10
  -3  -5  -6  246.48   10.41
   3   5  -6  235.18    8.65
   3   5  -6  240.04    8.73
  -3   5   6  245.24    9.46
   3  -5   6  239.55    9.61
   3   5   7   34.34    2.46
   3  -5  -7   25.69    2.24
  -3   5  -7   26.68    2.48
  -3   5  -7   25.17    2.54
  -3   5  -7   31.14    2.34
  -3  -5  -7   28.39    2.30
  -3  -5  -7   31.91    2.62
   3   5  -7   29.15    1.68
   3   5  -7   28.07    1.67
  -3   5   7   31.53    2.53
   3  -5   7   31.28    2.20
   3   5   8  708.83   27.71
   3  -5  -8  686.13   26.25
  -3   5  -8  691.19   25.44
  -3   5  -8  712.62   28.51
  -3   5  -8  711.70   24.67
  -3  -5  -8  657.25   26.12
  -3  -5  -8  731.17   25.49
   3   5  -8  692.90   24.73
   3   5  -8  715.20   23.90
   3   5  -8  689.72   22.83
  -3   5   8  749.28   26.38
   3  -5   8  684.04   25.30
   3   5   9    5.15    1.45
   3  -5  -9    5.81    1.45
  -3   5  -9    7.00    1.47
  -3   5  -9    6.61    1.43
  -3   5  -9    7.46    1.34
  -3  -5  -9    4.49    1.32
  -3  -5  -9    6.57    1.42
   3   5  -9    7.15    1.01
   3   5  -9    7.71    0.99
   3   5  -9    6.57    0.67
  -3   5   9    5.15    1.43
   3  -5   9    9.03    1.52
   3   5  10  305.73   14.23
   3  -5 -10  299.89   12.97
  -3   5 -10  322.24   12.92
  -3   5 -10  335.93   16.41
  -3   5 -10  315.29   14.61
  -3  -5 -10  296.70   12.19
  -3  -5 -10  329.12   13.74
   3   5 -10  289.26   11.30
   3   5 -10  315.94   12.40
   3   5 -10  319.94   11.51
  -3   5  10  304.47   14.47
   3  -5  10  315.26   12.50
   3   5  11   -1.56    1.79
   3  -5 -11   -1.56    1.23
  -3   5 -11    1.13    1.13
  -3   5 -11   -0.11    1.10
  -3   5 -11    0.67    0.89
  -3  -5 -11   -0.99    0.88
  -3  -5 -11   -2.41    1.64
   3   5 -11    2.22    0.78
   3   5 -11   -0.76    0.76
   3   5 -11   -0.44    0.56
  -3   5  11   -1.31    0.98
   3  -5  11   -0.11    0.76
   3   5  12  109.16    7.27
   3  -5 -12  109.50    6.24
  -3   5 -12  112.32    6.57
  -3   5 -12  114.67    7.12
  -3   5 -12  109.03    6.68
  -3  -5 -12  116.92    6.70
  -3  -5 -12  118.62    6.92
   3   5 -12  113.29    5.34
   3   5 -12  107.71    5.97
   3   5 -12  124.99    5.57
  -3   5  12  121.07    7.42
   3  -5  12  115.96    5.84
   3   5  13    7.37    1.79
   3  -5 -13    7.89    1.67
  -3   5 -13    8.93    1.81
  -3   5 -13    8.84    2.07
  -3   5 -13    6.89    1.89
  -3  -5 -13   11.87    2.09
  -3  -5 -13    6.26    2.20
   3   5 -13    9.08    1.44
   3   5 -13   10.04    1.62
   3   5 -13    7.66    1.22
  -3   5  13    7.84    1.85
   3  -5  13   10.79    1.94
   3  -5 -14  185.21   10.33
  -3   5 -14  203.49   10.97
  -3   5 -14  209.17   12.23
  -3   5 -14  193.11   11.89
  -3  -5 -14  188.68   10.24
   3   5 -14  201.25   10.07
   3   5 -14  200.76   11.32
   3   5 -14  209.79    8.13
  -3   5  14  201.84   11.87
   3  -5 -15    0.67    1.22
  -3   5 -15   -0.23    1.24
  -3   5 -15    1.22    1.33
  -3  -5 -15   -0.66    1.10
   3   5 -15   -0.88    1.10
   3   5 -15   -1.29    0.86
   3   5 -15   -1.44    0.89
  -3   5  15    4.99    2.06
   3  -5 -16  129.59    8.87
  -3   5 -16  145.99    7.67
  -3   5 -16  133.99    8.99
  -3  -5 -16  137.30    9.04
   3   5 -16  134.45    8.26
   3   5 -16  126.01    6.22
  -3  -5  17    3.63    1.50
   3  -5 -17    3.66    1.66
  -3   5 -17    2.70    1.91
  -3  -5 -17    3.64    2.09
   3   5 -17    3.95    1.32
   3  -5 -18   62.78    5.65
  -3   5 -18   59.50    6.05
  -3  -5 -18   65.04    5.73
   3   5 -18   60.76    5.38
   3  -5 -19    0.22    1.55
  -3   5 -19   -0.78    1.79
  -3  -5 -19    1.43    2.10
   3   5 -19    0.88    1.31
   3  -5 -20  109.53   10.07
  -3   5 -20   97.34    7.81
  -3  -5 -20  126.77   11.15
   3   5 -20  114.87    9.09
   3  -5 -21    0.22    1.99
  -3   5 -21    2.67    2.45
  -3  -5 -21   -0.44    2.32
   3   5 -21    0.87    1.53
   3  -5 -22   22.22    4.87
  -3   5 -22   23.96    4.22
  -3  -5 -22   34.11    5.52
   3   6   0    0.11    0.45
  -3  -6   0    0.22    0.44
  -3  -6   0    0.44    0.44
   3  -6   0   -0.56    0.90
  -3   6   0    0.65    0.98
   3   6   1   -0.11    0.67
  -3  -6   1    1.53    0.66
  -3  -6   1    1.53    0.44
   3  -6  -1    0.34    1.01
  -3   6  -1   -0.33    1.09
  -3  -6  -1    1.22    0.78
  -3  -6  -1    1.85    0.76
   3   6  -1   -0.11    0.56
  -3   6   1    0.54    0.76
   3  -6   1   -0.11    1.12
   3   6   2   50.46    2.91
  -3  -6   2   50.98    2.50
  -3  -6   2   50.92    2.19
   3  -6  -2   54.25    3.93
  -3   6  -2   54.17    3.72
  -3  -6  -2   49.68    3.00
  -3  -6  -2   55.27    2.73
   3   6  -2   49.09    2.79
  -3   6   2   48.85    3.06
   3  -6   2   58.10    3.47
   3  -6   2   51.00    3.34
   3   6   3    0.22    0.78
  -3  -6   3    1.63    0.43
   3  -6  -3    2.70    0.90
  -3   6  -3    1.65    0.99
  -3  -6  -3    1.33    0.78
  -3  -6  -3    0.76    0.65
   3   6  -3    1.12    0.45
  -3   6   3    1.09    0.76
   3  -6   3    1.23    0.78
   3  -6   3    1.11    0.67
   3   6   4    2.12    1.01
  -3  -6   4    1.86    0.55
   3  -6  -4    3.49    1.35
  -3   6  -4    1.32    0.99
  -3  -6  -4    2.10    1.00
  -3  -6  -4    1.20    1.09
   3   6  -4    1.89    0.56
  -3   6   4    3.50    1.42
   3  -6   4    2.79    0.89
   3  -6   4    2.11    0.78
   3   6   5    2.57    1.23
  -3  -6   5    0.88    0.55
   3  -6  -5    0.56    0.79
  -3   6  -5    0.66    0.77
  -3  -6  -5    0.77    0.66
  -3  -6  -5    1.52    0.76
   3   6  -5    0.11    0.45
  -3   6   5    0.55    0.88
   3  -6   5    0.90    0.90
   3  -6   5    0.77    0.66
   3   6   6    1.79    1.01
   3  -6  -6    1.01    0.90
  -3   6  -6    2.02    1.01
  -3   6  -6    1.54    1.10
  -3  -6  -6   -1.10    0.99
  -3  -6  -6    2.83    0.98
   3   6  -6    0.89    0.56
   3   6  -6    1.34    0.56
  -3   6   6    0.11    0.77
   3  -6   6    1.54    0.99
   3   6   7    0.34    0.89
   3  -6  -7    0.90    1.01
  -3   6  -7    3.48    1.46
  -3   6  -7    3.41    1.32
  -3  -6  -7    1.87    0.99
  -3  -6  -7    2.73    1.09
   3   6  -7    2.23    0.67
   3   6  -7    2.00    0.67
  -3   6   7    1.98    1.43
   3  -6   7    1.75    0.88
   3   6   8   43.60    3.58
   3  -6  -8   33.64    3.03
  -3   6  -8   32.38    3.04
  -3   6  -8   37.16    3.30
  -3   6  -8   38.18    2.66
  -3  -6  -8   35.32    2.74
  -3  -6  -8   42.89    2.95
   3   6  -8   35.80    2.23
   3   6  -8   38.34    2.45
  -3   6   8   32.60    2.96
   3  -6   8   41.98    2.51
   3   6   9   -0.11    1.01
   3  -6  -9    0.78    1.01
  -3   6  -9   -0.79    0.90
  -3   6  -9    0.88    1.10
  -3   6  -9   -1.99    1.00
  -3  -6  -9    0.11    0.99
  -3  -6  -9    0.87    1.20
   3   6  -9    1.45    0.78
   3   6  -9    1.00    0.66
  -3   6   9    1.32    1.21
   3  -6   9    1.09    1.09
   3   6  10   31.41    3.24
   3  -6 -10   31.18    2.68
  -3   6 -10   29.76    2.82
  -3   6 -10   29.47    2.96
  -3   6 -10   24.48    2.55
  -3  -6 -10   35.61    2.63
  -3  -6 -10   30.94    3.06
   3   6 -10   20.69    1.89
   3   6 -10   30.20    2.21
   3   6 -10   31.21    1.21
  -3   6  10   36.36    2.96
   3  -6  10   30.17    2.38
   3   6  11    3.91    1.79
   3  -6 -11    5.47    1.56
  -3   6 -11    2.71    1.80
  -3   6 -11    4.15    1.64
  -3   6 -11    7.20    1.33
  -3  -6 -11    1.86    1.64
  -3  -6 -11    5.25    1.75
   3   6 -11    5.88    1.11
   3   6 -11    5.92    0.66
  -3   6  11    4.16    1.97
   3  -6  11    6.15    1.19
   3   6  12   53.50    4.81
   3  -6 -12   50.47    3.90
  -3   6 -12   47.73    3.61
  -3   6 -12   45.49    4.04
  -3   6 -12   48.67    3.76
  -3  -6 -12   52.93    4.17
  -3  -6 -12   52.69    4.28
   3   6 -12   46.62    3.10
   3   6 -12   42.55    2.95
   3   6 -12   49.13    2.64
  -3   6  12   55.12    4.37
   3  -6  12   52.99    3.56
   3  -6 -13    1.78    1.67
  -3   6 -13    1.35    1.80
  -3   6 -13    2.72    1.63
  -3   6 -13    0.00    1.11
  -3  -6 -13    2.96    1.53
  -3  -6 -13    0.44    1.53
   3   6 -13   -0.44    0.88
   3   6 -13    1.09    1.09
   3   6 -13    0.66    0.55
  -3   6  13   -1.63    1.53
   3  -6  13    1.94    1.51
   3  -6 -14   -0.11    1.33
  -3   6 -14    1.35    2.03
  -3   6 -14    2.98    1.88
  -3  -6 -14   -0.11    1.43
   3   6 -14    0.33    0.77
   3   6 -14   -0.22    1.08
   3   6 -14   -0.88    0.55
   3  -6 -15    7.99    2.33
  -3   6 -15    7.99    2.14
  -3   6 -15    9.48    2.10
  -3  -6 -15    4.17    1.87
   3   6 -15    7.70    1.32
   3   6 -15    2.80    1.51
   3   6 -15    7.99    1.31
   3  -6 -16    1.00    1.55
  -3   6 -16   -0.11    2.14
  -3  -6 -16   -1.21    1.43
   3   6 -16    0.22    1.32
   3   6 -16   -0.97    1.40
   3   6 -16    0.98    0.98
   3  -6 -17    2.44    2.11
  -3   6 -17    0.90    1.68
  -3  -6 -17    0.11    1.65
   3   6 -17    0.99    1.42
   3  -6 -18    6.09    2.10
  -3   6 -18    4.37    2.24
  -3  -6 -18    5.06    3.08
   3   6 -18    6.67    1.86
   3  -6 -19    1.88    1.99
  -3   6 -19    1.34    2.79
  -3  -6 -19   -1.10    1.98
   3   6 -19    0.22    1.09
   3  -6 -20    2.55    2.10
  -3   6 -20   -0.11    1.89
  -3  -6 -20   -3.30    2.97
   3   6 -20   -0.55    2.07
   3  -6 -21   -1.55    2.32
  -3   6 -21    6.78    3.89
  -3  -6 -21   -1.65    2.53
   3  -6 -22    1.22    2.54
  -3   6 -22    4.76    2.88
   3   7   0   95.38    5.03
  -3  -7   0   92.42    4.42
  -3  -7   0   89.94    3.81
   3  -7   0   90.73    5.27
  -3   7   0   92.78    5.24
   3   7   1  129.03    5.93
  -3  -7   1  132.46    6.03
  -3  -7   1  135.76    4.68
   3  -7  -1  128.48    7.08
  -3   7  -1  122.31    6.23
  -3  -7  -1  129.29    5.88
  -3  -7  -1  125.45    5.01
   3   7  -1  131.18    5.81
  -3   7   1  122.76    6.22
   3  -7   1  125.59    6.16
   3   7   2    7.04    1.23
  -3  -7   2    8.81    1.09
  -3  -7   2   10.33    0.76
   3  -7  -2    7.64    1.69
  -3   7  -2   10.71    1.64
  -3  -7  -2    9.11    1.22
  -3  -7  -2   10.75    1.30
   3   7  -2   11.05    1.23
  -3   7   2    4.91    1.31
   3  -7   2    7.93    1.45
   3  -7   2   10.36    1.34
   3   7   3  157.69    7.17
  -3  -7   3  149.40    6.42
  -3  -7   3  152.35    5.15
   3  -7  -3  148.18    7.10
  -3   7  -3  161.30    7.45
  -3  -7  -3  163.69    7.35
  -3  -7  -3  162.32    6.65
   3   7  -3  169.46    7.26
  -3   7   3  160.15    7.77
   3  -7   3  160.85    7.49
   3  -7   3  166.63    8.12
   3   7   4   -0.45    1.12
  -3  -7   4    1.09    0.65
   3  -7  -4   -0.90    1.24
  -3   7  -4    0.88    1.32
  -3  -7  -4    1.11    0.78
  -3  -7  -4    0.43    0.98
   3   7  -4    0.56    0.45
  -3   7   4    0.55    0.98
   3  -7   4    1.45    1.00
   3  -7   4   -0.33    0.55
   3   7   5  155.50    7.73
  -3  -7   5  150.00    6.26
   3  -7  -5  154.24    7.44
  -3   7  -5  164.76    8.57
  -3  -7  -5  155.89    7.42
  -3  -7  -5  154.82    6.66
   3   7  -5  161.13    6.69
  -3   7   5  157.25    7.90
   3  -7   5  157.23    7.94
   3  -7   5  149.21    6.64
   3   7   6   -0.67    0.89
   3  -7  -6    1.13    1.01
  -3   7  -6    0.99    1.32
  -3  -7  -6    1.54    0.88
  -3  -7  -6    2.40    1.42
   3   7  -6    0.00    0.66
   3   7  -6    1.89    0.67
  -3   7   6    0.99    1.43
   3  -7   6    0.45    1.45
   3  -7   6    1.98    0.88
   3   7   7  231.55   10.87
   3  -7  -7  199.96    9.68
  -3   7  -7  208.40    8.97
  -3   7  -7  218.87   11.87
  -3  -7  -7  206.73    9.26
  -3  -7  -7  227.85   10.18
   3   7  -7  201.83    8.54
   3   7  -7  217.94    8.58
  -3   7   7  210.52   10.66
   3  -7   7  223.60    8.56
   3   7   8   56.80    4.03
   3  -7  -8   47.93    3.37
  -3   7  -8   46.63    3.48
  -3   7  -8   56.78    4.50
  -3  -7  -8   50.54    3.41
  -3  -7  -8   56.71    4.04
   3   7  -8   53.35    2.89
   3   7  -8   52.96    2.78
  -3   7   8   53.78    4.28
   3  -7   8   57.17    3.27
   3   7   9  116.15    7.61
   3  -7  -9  125.73    6.51
  -3   7  -9  119.65    6.63
  -3   7  -9  116.46    6.69
  -3  -7  -9  118.26    6.48
  -3  -7  -9  120.16    6.89
   3   7  -9  113.80    5.67
   3   7  -9  137.30    5.89
  -3   7   9  121.53    7.79
   3  -7   9  125.89    5.75
   3   7  10    1.56    1.34
   3  -7 -10    4.81    1.57
  -3   7 -10    2.36    1.35
  -3   7 -10    1.64    1.75
  -3   7 -10    1.76    0.99
  -3  -7 -10    2.19    1.64
  -3  -7 -10    1.31    1.31
   3   7 -10    2.55    1.00
   3   7 -10    3.32    1.11
  -3   7  10    1.97    1.53
   3  -7  10    3.88    1.19
   3   7  11  155.20    9.85
   3  -7 -11  168.98    9.39
  -3   7 -11  181.52    9.13
  -3   7 -11  183.60    8.65
  -3   7 -11  167.12    8.16
  -3  -7 -11  175.89    9.10
  -3  -7 -11  176.45    9.43
   3   7 -11  156.53    7.65
   3   7 -11  164.92    8.16
   3  -7  11  168.27    7.87
  -3   7  11  162.35    9.96
   3  -7 -12    1.78    1.34
  -3   7 -12   -0.23    1.13
  -3   7 -12   -0.44    1.31
  -3   7 -12    1.10    1.10
  -3  -7 -12    0.00    1.09
  -3  -7 -12    0.77    2.19
   3   7 -12    0.33    0.88
   3   7 -12    1.86    1.21
  -3   7  12    1.97    1.75
   3  -7  12    0.54    1.29
   3  -7 -13  158.34    8.69
  -3   7 -13  142.66    8.00
  -3   7 -13  142.40    9.47
  -3  -7 -13  147.48    8.22
   3   7 -13  147.50    7.18
   3   7 -13  154.69    7.44
   3   7 -13  143.58    5.49
   3  -7  13  153.08    8.08
   3  -7 -14   10.68    2.56
  -3   7 -14    7.20    2.02
  -3   7 -14    5.38    1.65
  -3  -7 -14    5.69    1.86
   3   7 -14    7.91    1.54
   3   7 -14    6.52    1.52
   3   7 -14    8.13    0.87
   3  -7  14    7.96    1.61
   3  -7 -15  156.06   10.89
  -3   7 -15  158.61    9.23
  -3  -7 -15  153.02    9.98
   3   7 -15  151.47    9.23
   3   7 -15  144.03    9.22
   3   7 -15  143.06    7.72
   3  -7 -16   -1.11    1.44
  -3   7 -16    2.92    2.02
  -3  -7 -16   -1.10    1.64
   3   7 -16    2.63    1.31
   3  -7 -17  105.66    7.54
  -3   7 -17   98.54    7.51
  -3  -7 -17  109.64    9.11
   3   7 -17  101.85    7.01
   3  -7 -18    1.11    1.77
  -3   7 -18    2.23    2.91
  -3  -7 -18   11.08    3.40
   3   7 -18    3.60    1.85
   3  -7 -19   49.50    6.20
  -3   7 -19   39.46    5.13
  -3  -7 -19   57.62    6.15
   3   7 -19   54.16    5.34
   3  -7 -20    2.21    3.10
  -3   7 -20   -0.67    2.89
  -3  -7 -20    4.94    2.86
   3  -7 -21   36.95    5.53
  -3   7 -21   21.74    4.21
  -3  -7 -21   28.57    5.49
   3   8   0    0.34    0.67
  -3  -8   0   -0.55    0.77
  -3  -8   0    0.97    0.65
   3  -8   0    0.22    1.34
  -3   8   0   -2.51    1.31
   3   8   1   13.30    1.57
  -3  -8   1   13.68    1.42
  -3  -8   1   14.39    1.08
   3  -8  -1    8.64    1.91
  -3   8  -1   15.27    1.96
  -3  -8  -1   12.95    1.55
  -3  -8  -1   15.50    1.30
   3   8  -1   11.28    1.56
  -3   8   1   12.33    1.96
   3  -8   1   12.64    1.79
   3   8   2    0.45    1.01
  -3  -8   2    1.20    0.87
  -3  -8   2    0.43    0.32
   3  -8  -2    1.12    1.35
  -3   8  -2   -1.20    1.31
  -3  -8  -2    1.33    0.78
  -3  -8  -2    0.76    0.87
   3   8  -2    1.12    0.67
  -3   8   2    0.66    1.42
   3  -8   2    1.12    1.01
   3  -8   2    2.00    1.11
   3   8   3    2.57    1.01
  -3  -8   3    3.48    0.98
  -3  -8   3    4.79    0.44
   3  -8  -3    2.93    1.13
  -3   8  -3    2.07    1.64
  -3  -8  -3    3.22    1.22
  -3  -8  -3    3.37    1.19
   3   8  -3    2.67    1.00
  -3   8   3    2.84    1.75
   3  -8   3    3.68    1.56
   3  -8   3    5.78    1.33
   3   8   4    9.29    1.68
  -3  -8   4   12.18    1.09
   3  -8  -4    9.46    1.91
  -3   8  -4    9.73    1.97
  -3  -8  -4   14.55    1.67
  -3  -8  -4   15.98    1.85
   3   8  -4   14.14    1.56
  -3   8   4   12.26    1.86
   3  -8   4   12.04    1.67
   3  -8   4   13.85    1.77
   3   8   5    0.45    0.90
  -3  -8   5    0.00    0.66
   3  -8  -5    0.56    1.01
  -3   8  -5   -0.55    1.53
  -3  -8  -5   -1.11    1.11
  -3  -8  -5    0.11    0.76
   3   8  -5    1.11    0.89
  -3   8   5    1.42    1.32
   3  -8   5   -0.45    1.00
   3  -8   5    0.66    0.77
   3   8   6   -1.01    1.34
  -3  -8   6    0.22    0.77
   3  -8  -6    0.00    1.01
  -3  -8  -6    0.44    0.88
  -3   8  -6    1.64    1.64
  -3  -8  -6   -0.65    1.42
   3   8  -6   -0.67    0.78
  -3   8   6   -1.21    1.65
   3  -8   6    2.12    1.56
   3  -8   6    2.75    1.21
   3   8   7    8.50    1.90
   3  -8  -7    8.77    1.91
  -3   8  -7    7.70    2.01
  -3   8  -7    9.08    2.30
  -3  -8  -7    9.27    1.77
  -3  -8  -7   12.42    2.18
   3   8  -7    9.14    1.21
   3   8  -7    9.10    1.33
  -3   8   7    8.12    2.20
   3  -8   7   12.91    1.53
   3   8   8    0.34    1.68
   3  -8  -8   -1.35    1.01
  -3   8  -8   -0.56    0.89
  -3   8  -8   -1.20    1.20
  -3  -8  -8    0.00    1.43
  -3  -8  -8   -0.44    0.98
   3   8  -8    0.22    0.77
   3   8  -8   -1.77    0.89
  -3   8   8    1.43    1.54
   3   8   9   31.54    3.58
   3  -8  -9   33.09    3.25
  -3   8  -9   32.90    3.02
  -3   8  -9   30.88    3.49
  -3  -8  -9   33.39    3.30
  -3  -8  -9   38.85    3.60
   3   8  -9   34.44    2.54
   3   8  -9   34.53    2.55
  -3   8   9   29.95    3.51
   3  -8   9   34.07    2.60
   3   8  10   11.18    2.12
   3  -8 -10    7.73    1.90
  -3   8 -10    4.82    2.02
  -3   8 -10    6.86    2.40
  -3  -8 -10   13.27    2.30
  -3  -8 -10    9.28    2.40
   3   8 -10    8.94    1.43
   3   8 -10    8.28    1.44
  -3   8  10    9.10    2.19
   3  -8  10   10.66    1.62
   3   8  11    3.02    1.79
   3  -8 -11    2.79    1.90
  -3   8 -11    2.02    1.46
  -3   8 -11    1.20    1.41
  -3  -8 -11    2.63    1.86
  -3  -8 -11    2.40    1.75
   3   8 -11    2.64    1.10
   3   8 -11    2.31    1.10
   3  -8  11    2.47    1.40
   3  -8 -12   15.74    2.34
  -3   8 -12   10.77    2.69
  -3  -8 -12   16.52    2.74
   3   8 -12   17.82    1.98
   3   8 -12   17.91    2.20
   3  -8  12   21.76    2.25
   3  -8 -13   12.59    2.90
  -3   8 -13    9.09    2.36
  -3   8 -13    9.81    1.85
  -3  -8 -13   12.25    2.63
   3   8 -13   11.96    1.76
   3   8 -13   11.39    1.97
   3  -8  13   14.90    2.04
   3  -8 -14    2.23    2.23
  -3   8 -14   -2.58    1.91
  -3  -8 -14    0.33    1.53
   3   8 -14   -0.55    0.88
   3  -8 -15    0.56    2.11
  -3   8 -15    3.03    2.35
  -3  -8 -15   -1.53    2.41
   3   8 -15   -0.44    1.20
   3  -8 -16    0.00    1.66
  -3   8 -16    2.01    2.57
  -3  -8 -16   -0.77    1.75
   3   8 -16    0.55    0.98
   3  -8 -17   -0.67    2.88
  -3  -8 -17   -2.30    1.75
   3   8 -17   -1.09    1.42
   3  -8 -18    3.88    2.33
  -3   8 -18    3.90    2.12
  -3  -8 -18    2.74    2.52
   3   8 -18    4.46    1.85
   3  -8 -19    0.89    2.99
  -3   8 -19   -0.11    2.00
  -3  -8 -19    2.41    3.28
   3  -8 -20   -0.11    3.32
  -3   8 -20    0.22    3.55
  -3  -8 -20   -0.44    2.63
   3   9   0  154.62    7.16
  -3  -9   0  163.88    7.93
  -3  -9   0  158.17    6.73
   3  -9   0  157.75    7.86
  -3   9   0  152.88    8.62
   3   9   1   19.80    2.13
  -3  -9   1   19.49    1.86
  -3  -9   1   24.09    1.51
   3  -9  -1   20.67    2.58
  -3   9  -1   18.31    2.40
  -3  -9  -1   20.57    2.10
  -3  -9  -1   25.13    1.95
   3   9  -1   16.53    2.01
  -3   9   1   17.57    2.73
   3  -9   1   20.82    2.57
   3   9   2  317.55   14.80
  -3  -9   2  310.33   12.34
  -3  -9   2  318.68   12.04
   3  -9  -2  302.04   14.08
  -3   9  -2  314.47   15.94
  -3  -9  -2  310.29   13.78
  -3  -9  -2  317.18   13.62
   3   9  -2  313.96   13.96
  -3   9   2  322.67   14.88
   3  -9   2  320.43   13.77
   3  -9   2  322.79   13.29
   3   9   3   -1.01    1.23
  -3  -9   3    0.43    0.98
  -3  -9   3    1.19    0.33
   3  -9  -3    1.24    1.69
  -3   9  -3   -0.87    1.64
  -3  -9  -3    1.22    1.22
  -3  -9  -3    0.65    1.09
   3   9  -3    0.00    1.11
  -3   9   3    0.22    1.09
   3  -9   3    1.34    1.12
   3  -9   3    0.67    0.89
   3   9   4  171.91    9.64
  -3  -9   4  179.89    7.31
   3  -9  -4  180.08    9.02
  -3   9  -4  183.96   10.59
  -3  -9  -4  190.75    8.68
  -3  -9  -4  184.91    9.17
   3   9  -4  169.55    8.24
  -3   9   4  181.12    9.54
   3  -9   4  163.86    8.70
   3  -9   4  168.75    7.99
   3   9   5    1.46    1.23
  -3  -9   5    2.72    0.98
   3  -9  -5    0.90    1.13
  -3   9  -5    2.29    1.42
  -3  -9  -5    0.55    1.44
  -3  -9  -5    4.24    1.63
   3   9  -5    0.22    1.00
  -3   9   5    2.96    1.97
   3  -9   5    1.78    1.23
   3  -9   5    1.99    0.88
  -3  -9   6   30.39    2.19
   3  -9  -6   24.22    3.04
  -3   9  -6   23.99    2.95
  -3  -9  -6   26.91    2.88
  -3  -9  -6   30.27    2.83
   3   9  -6   32.05    2.77
  -3   9   6   26.77    3.18
   3  -9   6   28.97    2.56
   3  -9   6   33.43    2.53
   3   9   7   25.65    2.91
   3  -9  -7   30.16    3.15
  -3   9  -7   26.08    2.79
  -3   9  -7   22.89    3.38
  -3  -9  -7   31.48    3.09
  -3  -9  -7   36.18    3.38
   3   9  -7   25.10    2.19
   3   9  -7   29.35    2.44
  -3   9   7   27.66    3.62
   3  -9   7   28.31    3.01
   3  -9   7   35.10    2.52
   3   9   8  239.53   12.34
   3  -9  -8  217.73   11.25
  -3   9  -8  232.68   10.73
  -3   9  -8  227.93   12.45
  -3  -9  -8  238.25   10.49
  -3  -9  -8  240.15   12.26
   3   9  -8  227.98   10.02
   3   9  -8  242.53   10.97
  -3   9   8  220.76   12.74
   3  -9   8  244.53   10.13
   3   9   9    6.27    2.02
   3  -9  -9   10.33    2.13
  -3   9  -9    6.48    1.79
  -3   9  -9    4.79    2.28
  -3  -9  -9    8.58    1.87
  -3  -9  -9    8.08    2.40
   3   9  -9    6.92    1.43
   3   9  -9    7.62    1.55
   3  -9   9   11.34    1.73
   3  -9 -10   59.61    4.71
  -3   9 -10   56.54    4.47
  -3  -9 -10   65.95    5.05
  -3  -9 -10   73.72    5.58
   3   9 -10   58.44    4.18
   3   9 -10   72.99    4.42
   3  -9  10   68.91    4.31
   3  -9 -11   53.69    4.59
  -3   9 -11   49.42    4.48
  -3  -9 -11   45.13    4.16
   3   9 -11   47.29    3.62
   3   9 -11   54.25    4.08
   3  -9  11   59.68    3.86
   3  -9 -12   50.25    4.36
  -3   9 -12   50.89    4.70
  -3  -9 -12   49.45    4.82
   3   9 -12   50.28    3.40
   3   9 -12   39.42    3.41
   3  -9  12   63.13    3.75
   3  -9 -13   30.88    4.01
  -3   9 -13   34.34    3.92
  -3  -9 -13   32.89    4.26
   3   9 -13   37.29    3.39
   3  -9  13   46.57    3.54
   3  -9 -14  145.70    9.13
  -3   9 -14  140.69    9.30
  -3  -9 -14  144.59   10.17
   3   9 -14  139.47    9.73
   3  -9  14  163.97    9.05
   3  -9 -15    7.67    3.00
  -3   9 -15    4.69    2.79
  -3  -9 -15   10.59    3.28
   3   9 -15    9.80    1.96
   3  -9 -16   34.41    4.77
  -3  -9 -16   30.89    4.59
   3   9 -16   32.73    3.70
   3  -9 -17   31.05    4.55
  -3   9 -17   30.66    4.57
  -3  -9 -17   31.76    4.69
   3  -9 -18   25.70    4.76
  -3   9 -18   22.48    4.01
  -3  -9 -18   31.00    4.80
   3  -9 -19   -2.55    3.65
  -3   9 -19    1.22    2.55
  -3  -9 -19    5.90    3.06
   3  10   0   -1.68    1.23
  -3 -10   0    0.22    0.77
  -3 -10   0   -0.54    0.54
   3 -10   0   -0.34    1.23
  -3  10   0   -0.22    1.85
   3  10   1    1.23    1.46
  -3 -10   1    2.63    1.31
  -3 -10   1    4.86    0.76
   3 -10  -1   -0.67    1.46
  -3  10  -1    0.22    1.31
  -3 -10  -1    2.43    1.10
  -3 -10  -1    1.62    1.08
   3  10  -1    1.56    1.01
  -3  10   1    0.33    1.31
   3 -10   1    1.90    1.79
   3  10   2    4.70    1.79
  -3 -10   2   -0.22    0.76
  -3 -10   2    0.97    0.54
   3 -10  -2    2.25    1.46
  -3  10  -2    1.09    1.52
  -3 -10  -2    0.66    1.00
  -3 -10  -2    1.95    1.19
   3  10  -2    0.45    1.23
  -3  10   2   -0.98    1.31
   3 -10   2    0.11    1.34
   3 -10   2    0.45    0.89
  -3 -10   3    0.76    1.09
  -3 -10   3    0.65    0.32
   3 -10  -3    0.79    1.35
  -3  10  -3    0.00    1.31
  -3 -10  -3   -0.89    1.00
  -3 -10  -3   -1.19    1.19
   3  10  -3   -0.22    0.78
  -3  10   3   -1.20    1.86
   3 -10   3    0.78    1.34
   3 -10   3    1.00    0.89
   3  10   4   -3.25    1.57
  -3 -10   4    2.29    1.20
   3 -10  -4   -0.11    1.24
  -3  10  -4   -0.33    1.41
  -3 -10  -4    2.11    1.55
  -3 -10  -4    1.20    1.41
   3  10  -4    0.33    1.22
  -3  10   4    2.52    1.75
   3 -10   4   -0.45    1.11
   3 -10   4    1.11    0.89
   3  10   5   37.68    3.93
  -3 -10   5   34.53    2.51
   3 -10  -5   35.29    3.50
  -3  10  -5   34.81    3.48
  -3 -10  -5   37.62    3.33
  -3 -10  -5   41.91    3.38
   3  10  -5   34.30    2.78
  -3  10   5   26.98    3.40
   3 -10   5   43.77    4.01
   3 -10   5   36.46    2.98
   3  10   6   -0.78    1.68
  -3 -10   6    2.07    1.31
   3 -10  -6    0.56    1.24
  -3  10  -6    1.63    1.52
  -3 -10  -6    2.66    1.66
  -3 -10  -6    0.54    1.31
   3  10  -6    1.11    1.11
   3 -10   6    0.22    1.78
   3 -10   6    0.33    1.21
   3  10   7    3.36    1.68
   3 -10  -7    2.36    2.14
  -3  10  -7    3.48    2.28
  -3 -10  -7    4.97    1.55
  -3 -10  -7    2.94    1.74
   3  10  -7    2.62    1.20
   3  10  -7    2.77    1.33
   3 -10   7    4.56    1.67
   3 -10   7    3.72    1.31
   3  10   8   26.79    3.48
   3 -10  -8   33.06    3.60
  -3  10  -8   28.62    2.90
  -3 -10  -8   30.55    3.09
  -3 -10  -8   36.33    3.71
   3  10  -8   35.57    2.63
   3  10  -8   27.60    2.87
   3 -10   8   34.22    2.94
   3 -10  -9    0.34    2.02
  -3  10  -9    1.00    1.89
  -3 -10  -9    2.64    1.98
   3  10  -9    1.42    1.20
   3  10  -9    0.11    1.21
   3 -10   9    2.91    1.30
   3 -10 -10    2.35    2.13
  -3  10 -10    1.11    1.45
  -3 -10 -10    3.73    1.76
   3  10 -10    0.44    1.09
   3  10 -10    0.22    0.88
   3 -10  10    0.64    1.18
   3 -10 -11    1.23    1.57
  -3  10 -11   -1.90    2.01
  -3 -10 -11   -0.55    2.08
   3  10 -11    1.42    1.20
   3  10 -11    3.29    1.65
   3 -10  11    0.00    1.39
   3 -10 -12    4.36    2.57
  -3  10 -12   -0.67    1.56
  -3 -10 -12    0.98    2.19
   3  10 -12    1.53    1.20
   3 -10  12    0.32    0.96
   3 -10 -13    2.90    2.79
  -3  10 -13   -0.33    2.34
  -3 -10 -13    2.29    1.97
   3  10 -13    0.87    1.42
   3 -10  13   -0.32    1.50
   3 -10 -14    0.00    1.67
  -3  10 -14    4.91    2.79
  -3 -10 -14    0.22    1.85
   3  10 -14    0.87    0.98
   3 -10  14    1.29    1.61
   3 -10 -15   -1.67    2.78
  -3  10 -15   -2.79    2.56
  -3 -10 -15   -0.87    2.51
   3  10 -15    0.98    1.52
   3 -10 -16    0.67    2.77
  -3  10 -16    0.11    2.67
  -3 -10 -16   -0.98    2.07
   3 -10 -17   -1.33    2.33
  -3  10 -17    3.78    3.23
  -3 -10 -17    3.27    2.50
   3 -10 -18    5.87    3.99
  -3  10 -18   -3.11    3.11
  -3 -10 -18   -1.09    2.50
   3  11   0    3.13    1.45
  -3 -11   0    2.75    1.10
  -3 -11   0    2.92    1.08
   3 -11   0    1.46    1.46
   3  11   1  116.60    8.07
  -3 -11   1  110.66    6.15
  -3 -11   1  119.76    5.95
   3 -11  -1  117.49    6.53
  -3 -11  -1  121.17    6.74
  -3 -11  -1  121.10    6.52
   3  11  -1  115.33    7.16
   3 -11   1  119.89    7.40
  -3 -11   2   46.35    3.17
  -3 -11   2   45.14    2.70
   3 -11  -2   40.98    3.83
  -3 -11  -2   44.52    3.44
  -3 -11  -2   40.79    3.48
   3  11  -2   36.04    3.57
   3 -11   2   49.21    3.92
   3 -11   2   50.09    3.91
   3  11   3  113.52    7.86
  -3 -11   3  119.31    5.90
  -3 -11   3  117.86    4.67
   3 -11  -3  120.47    7.44
  -3 -11  -3  118.81    7.22
  -3 -11  -3  119.84    7.62
   3  11  -3  116.51    6.24
   3 -11   3  119.58    6.82
   3 -11   3  126.50    7.13
   3  11   4    7.86    2.13
  -3 -11   4   17.32    2.18
   3 -11  -4   15.45    2.48
  -3 -11  -4   10.54    2.22
  -3 -11  -4   11.75    1.96
   3  11  -4   11.01    2.22
   3 -11   4   13.71    2.12
   3 -11   4   15.87    2.00
   3  11   5  186.57   11.46
  -3 -11   5  191.41    9.06
   3 -11  -5  196.77    9.71
  -3 -11  -5  187.90    9.00
  -3 -11  -5  188.81    9.08
   3  11  -5  181.07   10.33
   3 -11   5  186.22    9.37
   3 -11   5  181.52    9.52
   3  11   6   24.81    3.93
  -3 -11   6   29.87    2.62
   3 -11  -6   32.69    3.72
  -3 -11  -6   25.14    2.88
  -3 -11  -6   27.68    3.05
   3  11  -6   22.37    2.99
   3 -11   6   35.95    3.56
   3 -11   6   35.76    2.97
  -3 -11   7   48.23    3.71
   3 -11  -7   53.60    4.28
  -3 -11  -7   54.28    4.31
   3  11  -7   53.46    3.93
   3  11  -7   46.41    3.76
   3 -11   7   54.63    4.45
   3 -11   7   57.85    3.72
   3 -11  -8   11.36    2.59
  -3  11  -8   11.79    2.56
  -3 -11  -8   13.45    2.76
   3  11  -8   10.81    1.86
   3  11  -8   11.47    1.98
   3 -11   8   16.73    2.17
   3 -11  -9   53.23    5.17
  -3  11  -9   51.62    4.45
  -3 -11  -9   57.10    5.06
   3  11  -9   52.51    3.61
   3  11  -9   51.61    4.29
   3 -11   9   62.68    4.21
   3 -11 -10   45.74    4.82
  -3  11 -10   41.40    4.68
  -3 -11 -10   45.76    5.05
   3  11 -10   41.34    3.71
   3  11 -10   39.97    3.63
   3 -11  10   48.39    4.08
   3 -11 -11   58.31    5.49
  -3  11 -11   53.10    5.01
  -3 -11 -11   57.92    5.81
   3  11 -11   57.31    5.02
   3 -11  11   63.94    4.39
   3 -11 -12   16.98    3.91
  -3  11 -12   16.14    3.45
  -3 -11 -12   17.70    3.61
   3  11 -12   19.69    2.50
   3 -11  12   21.04    2.57
   3 -11 -13   30.11    4.24
  -3  11 -13   32.84    4.23
  -3 -11 -13   36.10    4.69
   3  11 -13   27.90    3.37
   3 -11  13   32.53    3.43
   3 -11 -14   18.37    3.67
  -3  11 -14   16.03    3.23
  -3 -11 -14   21.02    3.92
   3 -11  14   24.49    3.12
   3 -11 -15    1.89    2.44
  -3  11 -15    0.11    2.00
  -3 -11 -15    6.20    3.37
   3 -11 -16   33.95    5.66
  -3  11 -16   37.33    5.00
  -3 -11 -16   29.45    4.89
   3 -11 -17   29.25    5.10
  -3  11 -17   30.41    5.00
  -3 -11 -17   28.67    5.32
  -3 -12   0    0.44    1.10
  -3 -12   0    0.00    0.86
   3 -12   0   -0.67    1.35
   3  12   1    3.59    1.68
  -3 -12   1    3.84    1.87
  -3 -12   1    0.65    0.86
   3 -12  -1    1.46    1.46
  -3 -12  -1    2.43    1.66
  -3 -12  -1    1.95    1.30
   3 -12   1    2.47    1.57
  -3 -12   2   13.91    1.86
  -3 -12   2   14.11    1.29
   3 -12  -2    6.98    2.59
  -3 -12  -2    9.08    1.88
  -3 -12  -2   11.93    2.06
   3  12  -2   10.94    2.34
   3 -12   2   15.11    3.02
   3 -12   2   13.18    2.35
  -3 -12   3   25.24    2.51
  -3 -12   3   24.89    1.42
  -3 -12   3   24.22    1.30
   3 -12  -3   17.14    3.38
  -3 -12  -3   24.06    2.99
  -3 -12  -3   21.51    2.50
   3  12  -3   17.93    2.90
   3 -12   3   10.06    2.91
   3 -12   3   23.50    2.79
   3  12   4   -0.67    2.36
  -3 -12   4    1.09    1.20
   3 -12  -4    3.61    2.03
  -3 -12  -4   -2.33    1.77
  -3 -12  -4    0.22    1.74
   3 -12   4   -0.78    1.67
   3 -12   4    0.78    1.11
  -3 -12   5    0.22    1.42
   3 -12  -5   -0.11    2.26
  -3 -12  -5   -1.77    1.88
   3 -12   5    0.78    2.34
   3 -12   5    0.77    1.44
  -3 -12   6    0.11    0.98
   3 -12  -6    0.56    1.80
  -3 -12  -6   -0.22    1.33
   3 -12   6    0.22    1.56
   3 -12   6   -0.22    0.99
  -3 -12   7    3.92    1.74
   3 -12  -7    3.38    2.14
  -3 -12  -7    4.64    2.43
   3 -12   7    4.34    1.89
   3 -12   7    6.46    1.53
   3 -12  -8   -1.12    1.69
  -3  12  -8    1.22    2.33
  -3 -12  -8    0.99    2.09
   3  12  -8    0.87    1.42
   3 -12   8    0.00    1.19
   3 -12  -9   -2.25    2.36
  -3  12  -9    2.22    1.89
  -3 -12  -9    0.66    1.65
   3  12  -9    1.20    1.09
   3 -12   9    5.18    1.62
   3 -12 -10    0.34    2.02
  -3  12 -10   -0.56    1.56
  -3 -12 -10    4.61    2.30
   3  12 -10   -1.96    1.41
   3 -12  10   -0.11    1.39
   3 -12 -11   -2.01    2.69
  -3 -12 -11    1.09    1.86
   3  12 -11   -0.33    1.52
   3 -12  11   -0.64    1.39
   3 -12 -12   -0.56    2.12
  -3  12 -12    1.11    2.00
  -3 -12 -12    0.44    2.73
   3  12 -12   -0.33    1.52
   3 -12  12   -0.32    1.50
   3 -12 -13    0.11    2.23
  -3  12 -13    2.33    2.00
  -3 -12 -13    1.85    3.05
   3 -12 -14    1.00    2.45
  -3  12 -14    1.56    2.44
  -3 -12 -14    2.17    2.39
   3 -12 -15    3.33    2.78
  -3  12 -15    0.11    2.11
  -3 -12 -15    2.50    2.28
   3 -12 -16    2.77    2.88
  -3  12 -16    1.00    2.66
  -3 -12 -16   -4.01    3.36
  -3 -13   0   80.38    5.19
  -3 -13   0   78.57    4.44
   3 -13   0   64.51    5.85
  -3 -13   1   55.54    4.62
  -3 -13   1   61.69    3.67
   3 -13  -1   51.89    5.40
  -3 -13  -1   60.67    4.75
  -3 -13  -1   57.18    4.55
   3 -13   1   53.64    5.28
  -3 -13   2  112.89    7.36
   3 -13  -2  107.49    8.23
  -3 -13  -2  120.68    8.42
  -3 -13  -2  119.11    7.72
   3 -13   2  108.88    8.29
   3 -13   2  112.06    7.39
  -3 -13   3   20.47    2.74
   3 -13  -3   23.34    4.06
  -3 -13  -3   15.29    2.44
   3 -13   3   12.19    3.13
   3 -13   3   15.62    2.34
  -3 -13   4   19.89    2.73
   3 -13  -4   26.17    3.50
  -3 -13  -4   23.39    2.99
  -3 -13  -4   32.75    3.59
   3 -13   4   20.77    3.57
   3 -13   4   28.48    3.12
  -3 -13   5   44.22    3.93
   3 -13  -5   50.41    5.64
  -3 -13  -5   59.72    5.21
   3 -13   5   54.74    5.35
   3 -13   5   56.41    4.22
  -3 -13   6   24.33    2.73
   3 -13  -6   18.94    3.72
  -3 -13  -6   25.67    3.87
   3 -13   6   17.26    3.12
   3 -13   6   21.27    2.76
  -3 -13   7   66.40    5.13
   3 -13  -7   54.28    5.74
  -3 -13  -7   64.27    5.53
   3 -13   7   64.08    6.23
   3 -13   7   74.34    4.83
   3 -13  -8   17.09    3.94
  -3  13  -8   12.56    3.34
  -3 -13  -8   17.08    3.75
   3  13  -8   16.01    2.51
   3 -13   8   20.54    2.50
   3 -13  -9   30.65    4.60
  -3 -13  -9   37.69    5.06
   3 -13   9   35.17    3.56
   3 -13 -10    4.37    3.25
  -3  13 -10    9.33    2.78
  -3 -13 -10    6.90    2.63
   3  13 -10    5.98    1.96
   3 -13  10   11.80    1.93
   3 -13 -11   31.43    4.70
  -3  13 -11   25.87    4.11
  -3 -13 -11   43.39    5.80
   3 -13 -12   10.61    4.13
  -3  13 -12   11.32    3.11
  -3 -13 -12   10.68    3.92
   3 -13 -13    6.91    4.01
  -3  13 -13   10.43    3.66
  -3 -13 -13   10.55    3.91
   3 -13 -14   25.80    4.89
  -3  13 -14   19.85    4.44
  -3 -13 -14   26.26    5.10
  -3 -14   0   -1.21    1.55
   3 -14   0    0.56    2.14
  -3 -14   1    0.66    1.54
   3 -14  -1    0.79    2.03
  -3 -14  -1    2.77    2.32
   3 -14   1    3.71    2.92
   3 -14   1   -1.57    1.80
  -3 -14   2   -0.22    1.43
   3 -14  -2    0.68    2.82
  -3 -14  -2   -0.55    1.44
   3 -14   2    3.59    2.80
   3 -14   2    0.90    1.34
  -3 -14   3    8.67    2.19
   3 -14  -3    7.11    2.82
  -3 -14  -3    6.76    1.88
   3 -14   3    8.51    2.69
   3 -14   3    9.95    2.35
  -3 -14   4    2.19    1.86
   3 -14  -4   -1.92    1.92
  -3 -14  -4    1.00    1.55
   3 -14   4   -0.56    1.79
   3 -14   4    1.34    1.78
  -3 -14   5   -0.98    1.20
   3 -14  -5   -2.37    2.82
  -3 -14  -5    0.89    2.55
   3 -14   5   -1.79    1.90
   3 -14   5    3.44    1.89
  -3 -14   6   -0.87    1.97
   3 -14  -6   -4.73    2.82
  -3 -14  -6    2.21    1.88
   3 -14   6   -0.89    1.89
   3 -14   6    0.11    1.10
  -3 -14   7   -3.06    1.85
   3 -14  -7   -3.26    2.03
  -3 -14  -7    1.88    2.10
   3 -14   7    0.78    2.89
   3 -14   7   -2.08    1.53
   3 -14  -8    1.12    2.14
  -3  14  -8    3.11    2.89
  -3 -14  -8   -0.99    1.87
   3  14  -8    1.53    1.96
   3 -14  -9    0.67    3.37
  -3  14  -9   -2.33    2.89
  -3 -14  -9   -2.42    2.63
   3 -14 -10    1.23    2.46
  -3  14 -10    3.11    3.11
  -3 -14 -10   -0.77    2.08
   3 -14 -11   -2.68    3.58
  -3  14 -11    1.67    2.66
  -3 -14 -11    7.09    3.60
   3 -14 -12    1.90    2.45
  -3  14 -12   -2.66    2.44
  -3 -14 -12    0.87    2.50
  -3 -15   0   75.75    7.19
   3 -15   0   67.42    7.54
  -3 -15   1   24.18    3.97
   3 -15  -1   22.53    3.83
  -3 -15  -1   22.81    3.77
   3 -15   1   17.98    3.93
   3 -15   1   26.08    3.60
  -3 -15   2   33.94    4.08
   3 -15  -2   32.81    5.41
  -3 -15  -2   41.12    4.99
   3 -15   2   35.58    4.94
   3 -15   2   40.87    4.27
  -3 -15   3    4.62    1.98
   3 -15  -3    8.23    2.71
  -3 -15  -3    3.55    2.00
   3 -15   3    1.34    2.24
   3 -15   3   11.43    2.47
  -3 -15   4   50.62    5.05
   3 -15  -4   51.33    5.98
  -3 -15  -4   57.40    5.77
   3 -15   4   40.28    5.48
   3 -15   4   51.05    4.92
  -3 -15   5   11.95    2.85
   3 -15  -5    8.57    3.27
  -3 -15  -5   12.95    3.10
   3 -15   5   11.84    3.24
  -3 -15   6   26.26    3.94
   3 -15  -6   24.11    4.73
  -3 -15  -6   24.98    4.64
   3 -15   6   25.21    4.35
  -3 -15   7   11.69    2.29
   3 -15  -7    9.68    3.04
  -3 -15  -7   10.59    3.75
   3 -15   7    8.91    3.01
   3 -15  -8   11.24    3.71
  -3  15  -8   10.35    3.01
  -3 -15  -8    6.16    3.41
   3 -15  -9    1.79    3.03
  -3  15  -9    0.89    2.22
  -3 -15  -9   -2.19    2.19
   3 -16   0   -1.46    2.70
   3 -16   0   -3.16    1.92
  -3 -16   1    0.11    2.99
   3 -16  -1   -3.95    3.38
  -3 -16  -1   -0.55    2.00
   3 -16   1   -1.91    2.36
   3 -16   1    1.58    1.92
  -3 -16   2    1.55    1.99
   3 -16  -2   -1.47    2.48
  -3 -16  -2    0.78    2.11
   3 -16   2    0.79    2.47
  -3 -16   3    3.53    2.21
   3 -16  -3    0.45    2.48
  -3 -16  -3    2.99    3.33
   3 -16   3    4.49    4.04
  -3 -16   4   -2.75    2.53
   3 -16  -4    1.24    2.71
  -3 -16  -4    0.44    2.99
   3 -16   4   -1.46    2.69
  -3 -16   5   -1.21    2.75
   3 -16  -5    5.19    3.16
  -3 -16  -5    5.20    2.88
   3 -16   5    1.79    2.68
   4   0   0 2057.59   70.06
  -4   0   0 2022.28   66.53
  -4   0   0 2050.73   68.51
  -4   0   0 2120.43   68.30
   4   0   1   -0.45    0.45
  -4   0   1    1.31    0.44
  -4   0  -1    0.00    0.45
   4   0  -1    0.34    0.45
   4   0  -1   -0.11    0.45
  -4   0  -1    1.00    0.56
  -4   0  -1   -0.11    0.44
   4   0   2  483.66   17.19
   4   0   2  483.82   17.79
  -4   0   2  476.05   16.60
   4   0  -2  488.98   17.19
   4   0  -2  483.76   17.80
  -4   0  -2  474.50   16.97
  -4   0  -2  488.32   17.28
   4   0   3    0.11    0.45
   4   0   3   -0.22    0.45
  -4   0   3    0.22    0.33
   4   0  -3   -0.11    0.34
  -4   0  -3    0.00    0.45
  -4   0  -3    0.45    0.78
   4   0   4  421.00   14.56
   4   0   4  403.19   14.90
  -4   0   4  392.14   14.00
   4   0  -4  389.83   14.33
  -4   0  -4  396.65   14.54
  -4   0  -4  397.56   15.21
   4   0   5    0.45    0.68
   4   0   5    0.45    0.67
  -4   0   5    0.33    0.44
   4   0  -5   -0.34    0.34
  -4   0  -5    1.13    0.90
  -4   0  -5   -0.67    0.89
   4   0   6  413.20   15.25
   4   0   6  399.63   15.04
  -4   0   6  414.09   14.06
   4   0  -6  413.98   14.60
  -4   0  -6  403.39   15.23
  -4   0  -6  404.44   15.45
   4   0   7   -0.34    1.01
   4   0   7    0.44    0.78
  -4   0   7   -0.33    0.54
   4   0  -7   -0.11    0.45
  -4   0  -7   -0.11    0.90
  -4   0  -7   -1.34    1.01
   4   0   8  111.99    5.19
   4   0   8  105.91    5.64
  -4   0   8  110.34    4.47
   4   0  -8  106.21    5.13
  -4   0  -8  109.25    5.30
  -4   0  -8  104.86    5.15
   4   0   9    1.01    1.35
   4   0   9    0.11    1.21
  -4   0   9    0.33    0.65
   4   0  -9    0.56    0.67
  -4   0  -9   -0.68    0.79
  -4   0  -9    0.22    1.23
   4   0  10  336.28   13.62
   4   0  10  303.92   13.85
  -4   0  10  322.51   12.06
   4   0 -10  325.38   12.35
  -4   0 -10  330.77   14.10
  -4   0 -10  320.63   13.78
   4   0  11   -0.11    1.01
  -4   0  11   -0.32    0.87
   4   0 -11   -0.33    0.78
  -4   0 -11   -1.35    1.24
  -4   0 -11   -0.56    1.01
   4   0  12  558.85   24.34
  -4   0  12  566.44   20.52
   4   0 -12  542.06   21.64
  -4   0 -12  565.74   22.88
  -4   0 -12  574.87   22.09
   4   0  13   -1.45    1.12
  -4   0  13    1.94    1.19
   4   0 -13    0.00    1.00
  -4   0 -13    0.45    1.57
  -4   0 -13   -0.11    1.23
   4   0  14  148.74    8.38
  -4   0  14  143.22    7.47
   4   0 -14  141.10    7.42
  -4   0 -14  150.04    7.98
  -4   0 -14  148.77    8.41
  -4   0  15    0.32    1.51
   4   0 -15    1.22    1.22
  -4   0 -15    0.34    1.23
  -4   0 -15    0.22    2.13
  -4   0  16  153.07    8.64
   4   0 -16  140.92    7.19
  -4   0 -16  145.72    8.08
  -4   0  17   -1.29    1.72
   4   0 -17    1.21    1.43
  -4   0 -17   -0.22    1.57
   4   0 -18  284.37   16.12
  -4   0 -18  271.44   16.79
   4   0 -19   -0.33    1.32
  -4   0 -19    3.02    2.68
   4   0 -20  132.56    8.60
  -4   0 -20  120.49    9.71
   4   0 -21   -0.44    1.43
  -4   0 -21    0.67    2.12
   4   0 -22   95.67    9.03
  -4   0 -22   98.81    9.68
   4   0 -23   -2.09    2.42
  -4   0 -23   -1.11    2.44
   4   1   0   -0.34    0.45
  -4  -1   0    0.00    0.33
  -4  -1   0    0.00    0.34
  -4  -1   0   -0.11    0.55
   4  -1   0    0.34    0.34
   4  -1   0    0.22    0.45
  -4   1   0   -0.11    0.33
   4   1   1   58.39    2.70
   4   1   1   59.49    3.15
  -4  -1   1   59.13    2.56
  -4  -1   1   58.37    2.54
   4  -1  -1   61.19    3.03
   4  -1  -1   56.08    3.04
  -4   1  -1   56.29    2.69
  -4   1  -1   57.19    2.66
  -4   1  -1   60.44    3.10
  -4  -1  -1   57.58    2.79
  -4  -1  -1   57.77    3.00
   4   1  -1   57.11    3.04
  -4   1   1   56.21    2.72
   4  -1   1   61.40    3.26
   4   1   2  191.00    7.57
   4   1   2  182.87    7.65
  -4  -1   2  184.92    6.57
  -4  -1   2  178.61    7.05
   4  -1  -2  188.10    7.77
  -4   1  -2  188.73    7.31
  -4   1  -2  184.86    7.37
  -4   1  -2  185.06    7.68
  -4  -1  -2  189.05    7.37
  -4  -1  -2  187.77    7.24
   4   1  -2  183.65    7.33
  -4   1   2  188.32    7.27
   4  -1   2  186.05    8.10
   4   1   3  309.34   11.67
   4   1   3  326.39   11.79
  -4  -1   3  314.00   11.33
   4  -1  -3  316.98   11.85
  -4   1  -3  324.48   11.94
  -4   1  -3  322.35   11.43
  -4   1  -3  304.46   12.17
  -4  -1  -3  328.85   11.97
  -4  -1  -3  326.56   12.49
   4   1  -3  320.65   10.97
  -4   1   3  303.75   10.90
   4  -1   3  312.74   13.14
   4   1   4   18.67    1.58
   4   1   4   20.23    1.79
  -4  -1   4   17.60    0.88
   4  -1  -4   17.46    1.24
  -4   1  -4   19.04    1.58
  -4   1  -4   20.55    1.68
  -4  -1  -4   16.19    1.45
  -4  -1  -4   19.82    1.45
   4   1  -4   16.54    1.01
  -4   1   4   17.52    1.32
   4  -1   4   16.82    1.68
   4  -1   4   17.11    1.45
   4   1   5   48.53    2.72
   4   1   5   42.25    2.79
  -4  -1   5   47.60    2.07
   4  -1  -5   43.42    2.59
  -4   1  -5   47.51    2.71
  -4   1  -5   43.95    2.69
  -4  -1  -5   42.67    2.57
  -4  -1  -5   45.56    2.79
   4   1  -5   44.84    2.14
  -4   1   5   44.00    2.31
   4  -1   5   46.34    2.58
   4  -1   5   38.14    2.68
   4   1   6   90.10    4.08
   4   1   6   81.57    4.23
  -4  -1   6   83.01    3.26
   4  -1  -6   87.44    4.16
  -4   1  -6   83.27    4.19
  -4   1  -6   90.41    4.48
  -4  -1  -6   81.24    4.25
  -4  -1  -6   88.69    4.13
   4   1  -6   84.18    3.70
  -4   1   6   88.27    3.96
   4  -1   6   88.44    4.27
   4  -1   6   92.70    4.45
   4   1   7   53.32    3.17
   4   1   7   55.49    3.44
  -4  -1   7   56.47    2.50
   4  -1  -7   53.62    2.91
  -4   1  -7   58.91    3.40
  -4   1  -7   58.09    3.14
  -4  -1  -7   56.01    3.36
  -4  -1  -7   54.83    3.01
   4   1  -7   53.98    2.79
  -4   1   7   56.86    2.85
   4  -1   7   50.04    2.92
   4  -1   7   54.17    3.33
   4   1   8   -0.11    0.79
   4   1   8    1.43    1.21
  -4  -1   8   -0.22    0.43
   4  -1  -8    0.33    0.67
  -4   1  -8    0.34    0.79
  -4   1  -8    1.01    1.12
  -4  -1  -8    0.00    1.12
  -4  -1  -8   -0.78    1.11
   4   1  -8    0.11    0.33
  -4   1   8    0.22    0.55
   4  -1   8    0.78    0.90
   4  -1   8   -0.99    0.66
   4   1   9    0.68    1.01
   4   1   9    2.75    1.10
  -4  -1   9    0.87    0.65
   4  -1  -9    0.78    0.56
  -4   1  -9    1.70    0.91
  -4   1  -9    0.11    1.23
  -4  -1  -9    1.34    0.89
  -4  -1  -9    1.45    1.00
   4   1  -9    1.55    0.56
  -4   1   9    1.63    0.87
   4  -1   9    1.90    1.12
   4  -1   9    0.44    0.77
   4   1  10   -1.24    0.90
  -4  -1  10   -0.22    0.65
   4  -1 -10    0.33    0.56
  -4   1 -10    0.45    1.24
  -4   1 -10   -0.90    0.90
  -4   1  10    0.87    0.65
  -4  -1 -10    0.11    0.89
  -4  -1 -10    0.56    0.89
   4   1 -10   -0.11    0.44
   4  -1  10    0.45    1.01
   4  -1  10    0.00    0.77
   4   1  11    1.69    1.24
  -4  -1  11    0.76    0.86
   4  -1 -11   -1.00    0.78
  -4   1 -11    0.11    1.02
  -4   1 -11    0.34    1.46
  -4  -1 -11    1.90    1.34
  -4  -1 -11    0.22    0.89
   4   1 -11    1.22    0.78
  -4   1  11    0.54    0.76
   4  -1  11    0.22    1.68
   4  -1  11    1.75    1.09
  -4   1 -12    5.20    1.58
  -4   1 -12    2.02    1.68
  -4  -1 -12    3.91    1.23
  -4  -1 -12    6.81    1.79
   4   1 -12    5.42    1.11
  -4   1  12    4.44    1.30
   4  -1  12    3.68    1.45
   4   1  12    3.37    2.02
  -4  -1  12    6.04    1.08
   4  -1 -12    4.55    1.11
   4   1  13    5.60    1.68
  -4  -1  13    5.82    1.19
   4  -1 -13    4.87    1.22
  -4   1 -13    4.29    1.92
  -4   1 -13    5.38    1.79
  -4  -1 -13    6.93    2.12
  -4  -1 -13    1.56    1.90
   4   1 -13    3.10    1.00
  -4   1  13    6.81    1.41
   4  -1  13    6.46    2.00
   4   1  14    1.90    2.24
  -4  -1  14    0.65    0.75
   4  -1 -14    0.11    0.89
  -4   1 -14    1.58    1.80
  -4   1 -14    1.79    2.02
  -4  -1 -14    2.46    1.45
  -4  -1 -14    1.00    1.34
   4   1 -14    0.66    0.99
  -4   1  14    0.76    1.08
   4  -1  14   -0.56    1.45
  -4  -1  15    1.72    1.18
   4  -1 -15    0.77    1.33
  -4   1 -15   -0.34    1.58
  -4   1 -15    0.45    1.46
  -4  -1 -15    3.24    2.12
  -4  -1 -15    0.00    1.45
   4   1 -15    0.33    1.10
  -4   1  15    1.84    1.30
  -4  -1  16    0.11    1.72
   4  -1 -16    1.55    1.11
  -4   1 -16    1.35    2.14
  -4   1 -16   -0.67    1.57
  -4  -1 -16    0.22    1.34
   4   1 -16   -0.44    1.32
  -4   1  16    2.59    1.84
  -4  -1  17    5.80    2.04
   4  -1 -17    3.76    1.44
  -4   1 -17    6.51    2.47
  -4  -1 -17    0.45    2.23
   4   1 -17    5.62    1.43
  -4   1  17    3.56    1.83
   4  -1 -18    0.88    1.21
  -4   1 -18    1.12    1.79
  -4  -1 -18   -0.45    1.56
   4   1 -18    0.55    1.54
   4  -1 -19    7.06    1.77
  -4   1 -19    2.57    2.01
  -4  -1 -19    4.23    2.34
   4   1 -19    3.85    1.54
   4  -1 -20   -3.97    2.10
  -4   1 -20   -2.57    1.90
  -4  -1 -20    1.34    2.56
   4   1 -20    1.21    1.98
   4  -1 -21   -1.87    1.65
  -4   1 -21   -0.33    2.79
  -4  -1 -21    1.56    2.34
   4   1 -21   -0.11    2.09
   4  -1 -22    2.65    2.76
  -4   1 -22    0.56    2.34
  -4  -1 -22    4.22    3.67
   4   1 -22    2.64    2.20
   4  -1 -23   -0.11    2.09
  -4   1 -23    0.89    2.56
  -4  -1 -23   -2.66    2.66
   4   1 -23   -0.55    1.87
   4   2   0   20.31    1.13
   4   2   0   18.99    1.46
  -4  -2   0   19.05    0.99
  -4  -2   0   20.32    1.44
   4  -2   0   17.97    1.35
   4  -2   0   20.55    1.57
  -4   2   0   21.75    1.64
   4   2   1  473.22   16.68
   4   2   1  473.86   18.11
  -4  -2   1  468.79   16.54
  -4  -2   1  470.38   17.48
   4  -2  -1  460.38   17.24
  -4   2  -1  466.68   16.45
  -4  -2  -1  454.09   15.86
  -4  -2  -1  458.76   16.66
   4   2  -1  465.61   15.46
   4   2  -1  477.00   16.92
  -4   2   1  458.70   17.19
   4  -2   1  448.77   17.53
   4  -2   1  461.67   18.10
   4   2   2   23.80    1.81
   4   2   2   24.22    1.79
  -4  -2   2   24.80    1.09
  -4  -2   2   26.15    1.09
   4  -2  -2   27.47    1.69
  -4   2  -2   29.53    1.69
  -4   2  -2   26.16    1.89
  -4   2  -2   25.69    1.77
  -4  -2  -2   23.10    1.43
  -4  -2  -2   24.74    1.66
   4   2  -2   23.53    1.58
  -4   2   2   26.30    1.63
   4  -2   2   23.81    1.80
   4  -2   2   24.58    1.91
   4   2   3  375.27   13.41
   4   2   3  368.49   14.02
   4  -2  -3  353.64   14.00
  -4   2  -3  353.41   13.51
  -4   2  -3  377.55   13.27
  -4   2  -3  356.80   13.93
  -4  -2  -3  359.06   13.15
  -4  -2  -3  357.54   13.46
   4   2  -3  360.71   12.85
  -4   2   3  363.14   13.93
   4  -2   3  337.32   15.03
   4   2   4   20.85    1.70
   4   2   4   21.99    1.68
   4  -2  -4   25.47    1.69
  -4   2  -4   19.94    1.47
  -4   2  -4   25.33    1.90
  -4   2  -4   20.87    1.79
  -4  -2  -4   22.40    1.66
  -4  -2  -4   25.42    1.89
   4   2  -4   21.89    1.35
  -4   2   4   22.70    1.64
   4  -2   4   23.14    1.90
   4   2   5   34.65    2.38
   4   2   5   33.27    2.45
  -4  -2   5   35.72    1.32
   4  -2  -5   35.35    2.25
  -4   2  -5   33.74    2.37
  -4   2  -5   31.27    2.57
  -4   2  -5   35.67    2.35
  -4  -2  -5   34.70    2.21
  -4  -2  -5   34.30    2.33
   4   2  -5   35.30    1.35
  -4   2   5   37.51    2.19
   4  -2   5   35.66    2.45
   4   2   6  245.53    9.19
   4   2   6  227.35   10.33
  -4  -2   6  231.14    8.32
   4  -2  -6  236.12    9.57
  -4   2  -6  261.37   10.42
  -4   2  -6  248.38    9.84
  -4   2  -6  226.18    9.75
  -4  -2  -6  233.35    9.87
  -4  -2  -6  241.96    9.79
   4   2  -6  242.98    8.40
  -4   2   6  241.38    8.91
   4  -2   6  248.83    9.17
   4  -2   6  239.33    9.90
   4   2   7  324.21   12.36
   4   2   7  319.16   12.20
  -4  -2   7  316.17   10.71
   4  -2  -7  314.53   11.57
  -4   2  -7  317.53   12.25
  -4   2  -7  320.02   12.23
  -4  -2  -7  321.23   12.54
  -4  -2  -7  335.21   12.68
   4   2  -7  322.04   11.94
  -4   2   7  333.56   12.20
   4  -2   7  332.11   12.42
   4  -2   7  321.57   13.19
  -4  -2   8   61.30    2.61
   4  -2  -8   62.42    3.36
  -4   2  -8   63.45    3.74
  -4   2  -8   60.37    3.92
  -4  -2  -8   64.50    3.45
   4   2  -8   62.06    2.89
  -4   2   8   63.62    3.29
   4  -2   8   61.85    3.69
   4  -2   8   56.23    3.53
   4   2   9  637.16   23.31
  -4  -2   9  612.46   21.32
   4  -2  -9  656.17   23.16
  -4   2  -9  646.93   24.42
  -4   2  -9  646.87   27.39
  -4  -2  -9  617.88   23.69
  -4  -2  -9  641.86   23.49
   4   2  -9  597.44   22.35
  -4   2   9  626.80   22.02
   4  -2   9  640.20   24.69
   4  -2   9  640.19   24.00
   4   2  10    0.11    1.69
  -4  -2  10    4.11    0.86
   4  -2 -10    4.57    1.00
  -4   2 -10    2.49    1.02
  -4   2 -10    1.68    1.01
  -4  -2 -10    4.11    1.22
  -4  -2 -10    5.55    1.33
   4   2 -10    4.65    0.89
  -4   2  10    5.88    1.42
   4  -2  10   -2.01    1.34
   4  -2  10    5.58    1.31
   4   2  11  279.32   11.84
  -4  -2  11  285.08   10.83
   4  -2 -11  281.01   12.25
  -4   2 -11  275.05   12.15
  -4   2 -11  276.24   12.80
  -4  -2 -11  284.22   11.91
  -4  -2 -11  279.75   13.02
   4   2 -11  258.83   10.43
  -4   2  11  289.98   11.89
   4  -2  11  285.13   12.48
   4  -2  11  271.35   11.92
   4   2  12    9.89    2.36
  -4  -2  12    7.54    1.08
   4  -2 -12    5.77    1.22
  -4   2 -12    1.81    1.25
  -4   2 -12    5.16    1.57
  -4  -2 -12    6.11    1.89
  -4  -2 -12    4.56    1.89
   4   2 -12    4.20    1.11
  -4   2  12    8.89    1.63
   4  -2  12    6.33    1.56
   4  -2  12    4.14    1.52
   4   2  13  318.41   14.51
  -4  -2  13  318.94   14.35
   4  -2 -13  318.21   13.22
  -4   2 -13  290.79   13.49
  -4   2 -13  328.73   18.18
  -4  -2 -13  325.46   14.37
  -4  -2 -13  308.92   15.04
   4   2 -13  317.69   12.63
  -4   2  13  314.74   14.46
   4  -2  13  306.30   14.66
   4   2  14   20.51    3.03
  -4  -2  14   22.88    2.26
   4  -2 -14   16.73    2.33
  -4   2 -14   16.61    2.49
  -4   2 -14   19.17    2.91
  -4  -2 -14   21.24    2.67
  -4  -2 -14   21.36    2.89
   4   2 -14   19.77    2.10
  -4   2  14   22.94    2.71
   4  -2  14   20.48    3.10
  -4  -2  15  252.96   10.66
   4  -2 -15  227.40   11.53
  -4   2 -15  237.34   10.96
  -4   2 -15  231.67   14.03
  -4  -2 -15  234.12   12.03
   4   2 -15  222.60    9.73
  -4   2  15  240.74   11.72
  -4  -2  16   81.03    4.73
   4  -2 -16   71.36    4.98
  -4   2 -16   65.81    5.41
  -4   2 -16   71.39    5.83
  -4  -2 -16   79.85    5.56
   4   2 -16   65.50    4.30
  -4   2  16   78.54    5.95
  -4  -2  17   20.89    2.89
   4  -2 -17   20.12    2.54
  -4   2 -17   15.07    3.04
  -4  -2 -17   21.46    3.23
   4   2 -17   21.16    2.42
  -4   2  17   24.51    2.92
   4  -2 -18   23.54    2.98
  -4   2 -18   20.32    3.03
  -4  -2 -18   24.24    3.78
   4   2 -18   19.27    2.75
   4  -2 -19   63.84    5.86
  -4   2 -19   61.31    5.83
  -4  -2 -19   54.90    5.67
   4   2 -19   65.14    5.17
   4  -2 -20   21.64    3.20
  -4   2 -20   24.94    4.36
  -4  -2 -20   15.89    3.44
   4   2 -20   22.10    3.08
   4  -2 -21   35.64    4.75
  -4   2 -21   37.96    5.02
  -4  -2 -21   39.64    5.44
   4   2 -21   34.62    4.40
   4  -2 -22   -1.88    1.77
  -4   2 -22    1.00    3.23
  -4  -2 -22    3.11    2.77
   4   2 -22    1.10    2.31
   4  -2 -23   35.73    4.96
  -4   2 -23   31.36    5.23
  -4  -2 -23   35.60    5.32
   4   3   0    0.22    0.56
  -4  -3   0    0.11    0.33
  -4  -3   0    0.22    0.44
   4  -3   0    0.00    0.45
   4  -3   0    0.67    0.67
  -4   3   0   -0.87    0.44
   4   3   1   17.89    1.36
   4   3   1   16.58    1.35
  -4  -3   1   19.37    0.99
  -4  -3   1   18.89    1.10
   4  -3  -1   19.47    1.58
  -4   3  -1   20.73    1.54
  -4  -3  -1   19.71    1.20
  -4  -3  -1   17.35    1.22
   4   3  -1   18.56    1.02
   4   3  -1   19.74    1.46
  -4   3   1   20.61    1.63
   4  -3   1   15.50    1.68
   4  -3   1   17.72    1.57
   4   3   2   30.68    1.70
   4   3   2   32.10    2.24
  -4  -3   2   30.08    1.21
   4  -3  -2   29.52    2.25
  -4   3  -2   26.58    2.10
  -4  -3  -2   28.87    1.64
  -4  -3  -2   32.83    1.99
   4   3  -2   30.06    1.24
   4   3  -2   25.70    1.68
  -4   3   2   27.73    1.73
   4  -3   2   29.75    2.02
   4  -3   2   31.49    2.24
   4   3   3    2.26    0.68
   4   3   3    3.90    0.89
   4  -3  -3    1.24    0.68
  -4   3  -3    3.60    0.90
  -4   3  -3    1.11    1.11
  -4   3  -3    0.89    1.00
  -4  -3  -3    2.84    0.65
  -4  -3  -3    2.98    0.77
   4   3  -3    2.13    0.56
  -4   3   3    2.28    0.65
   4  -3   3    3.48    0.90
   4  -3   3    2.01    0.78
   4   3   4   20.13    1.58
   4   3   4   17.79    1.78
   4  -3  -4   18.83    1.69
  -4   3  -4   17.66    1.80
  -4   3  -4   17.77    1.89
  -4   3  -4   17.25    1.89
  -4  -3  -4   16.50    1.42
  -4  -3  -4   21.66    1.88
   4   3  -4   17.52    1.24
  -4   3   4   16.34    1.63
   4  -3   4   16.53    1.68
   4   3   5   14.13    1.58
   4   3   5   13.08    1.66
   4  -3  -5   14.76    1.35
  -4   3  -5   11.50    1.47
  -4   3  -5   15.35    1.78
  -4   3  -5   14.17    1.56
  -4  -3  -5   17.30    1.53
  -4  -3  -5   13.92    1.66
   4   3  -5   12.56    1.01
  -4   3   5   14.88    1.53
   4  -3   5   14.92    1.56
   4   3   6    1.69    1.02
   4  -3  -6    1.01    0.68
  -4   3  -6    0.00    0.68
  -4   3  -6    1.11    0.89
  -4   3  -6    0.34    0.78
  -4  -3  -6    2.52    0.99
  -4  -3  -6    2.21    1.10
   4   3  -6    1.11    0.22
   4   3  -6    1.34    0.22
  -4   3   6   -0.11    0.88
   4  -3   6    1.00    0.78
   4   3   7  142.63    6.00
   4  -3  -7  120.61    6.07
  -4   3  -7  130.74    6.45
  -4   3  -7  125.82    6.01
  -4   3  -7  132.22    5.94
  -4  -3  -7  132.25    6.05
  -4  -3  -7  133.70    5.65
   4   3  -7  126.81    5.01
   4   3  -7  125.12    4.84
  -4   3   7  125.39    5.38
   4  -3   7  129.52    6.09
   4   3   8    5.30    1.47
  -4  -3   8    5.99    0.65
   4  -3  -8    4.82    0.90
  -4   3  -8    4.08    1.13
  -4   3  -8    3.00    1.11
  -4   3  -8    4.59    1.23
  -4  -3  -8    4.51    1.21
  -4  -3  -8    7.18    1.77
   4   3  -8    4.99    0.55
  -4   3   8    3.07    1.10
   4  -3   8    8.15    1.32
   4   3   9    6.20    1.35
  -4  -3   9    4.88    0.65
   4  -3  -9    5.26    1.12
  -4   3  -9    5.10    1.59
  -4   3  -9    5.78    1.44
  -4   3  -9    5.48    1.57
  -4  -3  -9    2.31    1.10
  -4  -3  -9    3.65    1.22
   4   3  -9    4.32    0.67
  -4   3   9    5.14    1.31
   4  -3   9    5.22    1.44
   4  -3   9    4.06    1.21
   4   3  10    0.90    1.13
  -4  -3  10    1.94    0.65
   4  -3 -10    3.12    1.23
  -4   3 -10    1.13    1.47
  -4   3 -10    1.57    1.34
  -4  -3 -10    1.99    1.10
  -4  -3 -10    1.77    1.22
   4   3 -10    1.33    0.44
  -4   3  10    1.09    0.87
   4  -3  10    3.11    1.55
   4  -3  10    1.86    0.98
   4   3  11   -0.34    1.13
  -4  -3  11   -0.65    0.65
   4  -3 -11    0.33    0.78
  -4   3 -11   -0.91    1.02
  -4   3 -11   -1.57    1.45
  -4  -3 -11    0.55    1.44
  -4  -3 -11   -3.43    1.22
   4   3 -11    0.33    0.55
  -4   3  11    1.74    1.31
   4  -3  11    1.44    1.22
   4  -3  11    0.54    0.98
   4   3  12   14.05    2.36
  -4  -3  12   21.82    1.72
   4  -3 -12   20.24    2.45
  -4   3 -12   18.25    2.72
  -4   3 -12   17.79    2.35
  -4  -3 -12   17.46    2.32
  -4  -3 -12   13.95    2.44
   4   3 -12   19.03    1.77
  -4   3  12   18.36    2.39
   4  -3  12   15.70    2.43
   4  -3  12   26.40    2.50
   4   3  13   51.66    4.16
  -4  -3  13   55.24    3.01
   4  -3 -13   49.64    3.67
  -4   3 -13   49.62    4.19
  -4   3 -13   48.45    4.25
  -4  -3 -13   48.32    3.87
  -4  -3 -13   51.95    4.54
   4   3 -13   47.96    3.21
  -4   3  13   56.18    4.34
   4  -3  13   44.60    4.53
   4  -3  13   46.50    3.69
   4   3  14    5.16    1.79
  -4  -3  14    3.00    1.18
   4  -3 -14    1.33    1.11
  -4   3 -14    2.49    1.58
  -4   3 -14    1.12    1.45
  -4  -3 -14    3.21    1.44
  -4  -3 -14    4.21    1.88
   4   3 -14    2.32    0.99
  -4   3  14    4.77    1.95
   4  -3  14    2.87    1.98
  -4  -3  15    3.42    1.50
   4  -3 -15    0.22    1.00
  -4   3 -15    0.57    2.03
  -4  -3 -15    0.44    1.22
   4   3 -15    1.65    0.88
  -4   3  15    1.95    1.95
  -4  -3  16    0.64    1.18
   4  -3 -16    0.22    1.66
  -4   3 -16    0.68    1.58
  -4   3 -16    0.56    1.79
  -4  -3 -16   -3.54    1.99
   4   3 -16    1.65    1.21
  -4   3  16    1.95    2.16
  -4  -3  17    1.60    1.71
   4  -3 -17   -1.44    1.11
  -4   3 -17    0.90    1.58
  -4  -3 -17   -1.22    2.33
   4   3 -17    3.30    1.43
   4  -3 -18   -0.22    1.33
  -4   3 -18   -2.14    2.36
  -4  -3 -18   -0.78    2.44
   4   3 -18    0.99    1.43
   4  -3 -19    1.33    1.55
  -4   3 -19    1.46    2.69
  -4  -3 -19    1.00    1.77
   4   3 -19   -0.44    1.54
   4  -3 -20   -0.33    1.44
  -4   3 -20    0.22    2.80
  -4  -3 -20   -0.11    1.99
   4   3 -20    0.44    1.32
   4  -3 -21    0.11    1.66
  -4   3 -21   -2.46    3.02
  -4  -3 -21    0.55    1.99
   4   3 -21   -0.77    1.21
   4  -3 -22    1.66    2.87
  -4   3 -22    5.68    3.68
  -4  -3 -22    2.66    2.66
   4  -3 -23    8.06    2.98
  -4   3 -23    8.67    4.11
   4   4   0   46.04    2.37
   4   4   0   46.37    2.57
  -4  -4   0   48.96    2.32
  -4  -4   0   50.20    2.54
   4  -4   0   49.46    3.04
  -4   4   0   47.67    2.83
   4   4   1    1.58    0.45
   4   4   1    1.78    0.67
  -4  -4   1    1.66    0.33
  -4  -4   1    1.32    0.55
   4  -4  -1    1.35    0.68
  -4   4  -1    2.41    0.98
  -4  -4  -1    2.09    0.55
  -4  -4  -1    0.55    0.66
   4   4  -1    0.90    0.34
   4   4  -1    1.45    0.56
  -4   4   1    1.30    0.76
   4  -4   1    0.11    0.90
   4  -4   1    1.01    0.90
   4   4   2  227.68    8.81
   4   4   2  229.29    9.37
  -4  -4   2  223.33    7.74
  -4  -4   2  227.06    8.75
   4  -4  -2  230.69    9.37
  -4   4  -2  236.29    9.46
  -4  -4  -2  239.07    8.72
   4   4  -2  229.05    8.24
   4   4  -2  225.84    8.53
  -4   4   2  238.22    8.70
   4  -4   2  237.59   10.78
   4  -4   2  222.25    9.97
   4   4   3    0.68    0.68
  -4  -4   3    1.54    0.22
   4  -4  -3    2.37    0.90
  -4   4  -3    1.87    1.10
  -4  -4  -3    1.75    0.76
  -4  -4  -3    0.99    0.88
   4   4  -3    1.01    0.23
   4   4  -3    1.34    0.45
  -4   4   3    1.52    0.76
   4  -4   3    1.46    0.79
   4  -4   3    0.78    0.67
   4   4   4  219.46    8.81
   4  -4  -4  225.07    9.04
  -4   4  -4  212.45    9.78
  -4   4  -4  233.35    9.75
  -4  -4  -4  210.34    9.82
  -4  -4  -4  224.41    8.16
   4   4  -4  220.34    8.29
  -4   4   4  219.97    8.40
   4  -4   4  222.11    9.00
   4  -4   4  212.18    8.82
   4   4   5  266.38    9.83
   4  -4  -5  266.91   11.07
  -4   4  -5  258.07   10.37
  -4   4  -5  267.17   10.87
  -4   4  -5  270.86   10.25
  -4  -4  -5  254.24   10.38
  -4  -4  -5  279.25   10.15
   4   4  -5  267.31   10.09
  -4   4   5  266.09   10.29
   4  -4   5  259.05   11.25
   4   4   6  600.49   22.38
   4  -4  -6  629.39   23.13
  -4   4  -6  625.17   22.36
  -4   4  -6  617.35   23.54
  -4   4  -6  625.49   21.67
  -4  -4  -6  575.36   21.44
  -4  -4  -6  617.98   21.30
   4   4  -6  605.58   19.54
   4   4  -6  615.89   19.30
   4   4  -6  612.15   20.85
  -4   4   6  640.93   21.06
   4  -4   6  589.64   21.43
   4   4   7   90.84    4.63
   4  -4  -7   82.54    4.28
  -4   4  -7   84.88    4.63
  -4   4  -7   81.56    4.77
  -4   4  -7   85.69    4.69
  -4  -4  -7   80.53    4.38
  -4  -4  -7   93.93    4.96
   4   4  -7   84.90    3.35
   4   4  -7   85.50    3.14
  -4   4   7   91.05    4.17
   4  -4   7   85.63    4.42
   4   4   8  120.68    5.64
   4  -4  -8  112.00    5.39
  -4   4  -8  121.53    5.77
  -4   4  -8  115.95    6.10
  -4   4  -8  113.33    5.48
  -4  -4  -8  113.23    5.15
  -4  -4  -8  118.49    6.17
   4   4  -8  112.63    4.68
   4   4  -8  121.24    4.44
  -4   4   8  116.01    5.37
   4  -4   8  121.75    6.05
   4   4   9  158.13    8.35
   4  -4  -9  144.70    7.18
  -4   4  -9  151.56    7.48
  -4   4  -9  151.77    8.31
  -4   4  -9  150.54    7.27
  -4  -4  -9  143.94    7.46
  -4  -4  -9  154.20    7.72
   4   4  -9  155.04    5.79
   4   4  -9  154.36    5.72
  -4   4   9  158.86    7.23
   4  -4   9  152.01    6.69
   4   4  10  165.70    8.68
   4  -4 -10  148.99    7.16
  -4   4 -10  154.52    8.17
  -4   4 -10  169.13    8.19
  -4   4 -10  157.12    8.61
  -4  -4 -10  162.98    7.36
  -4  -4 -10  172.34    7.51
   4   4 -10  158.40    6.67
   4   4 -10  149.80    6.22
  -4   4  10  170.38    7.55
   4  -4  10  161.16    6.99
   4   4  11  152.54    7.89
  -4  -4  11  158.15    6.73
   4  -4 -11  144.59    7.04
  -4   4 -11  149.37    8.17
  -4   4 -11  159.83    9.17
  -4   4 -11  157.65    8.50
  -4  -4 -11  153.95    7.15
  -4  -4 -11  158.01    8.50
   4   4 -11  155.76    6.99
   4   4 -11  154.04    6.40
  -4   4  11  159.78    8.51
   4  -4  11  150.31    7.29
   4   4  12  129.49    6.87
  -4  -4  12  123.74    6.16
   4  -4 -12  122.41    6.69
  -4   4 -12  125.90    6.58
  -4   4 -12  118.27    7.83
  -4   4 -12  121.55    8.16
  -4  -4 -12  126.42    7.15
  -4  -4 -12  122.62    7.07
   4   4 -12  112.74    6.09
  -4   4  12  130.42    7.19
   4  -4  12  123.78    6.30
   4   4  13  116.46    7.20
  -4  -4  13  109.26    6.35
   4  -4 -13  109.55    6.01
  -4   4 -13  101.03    6.12
  -4   4 -13   96.40    7.26
  -4   4 -13  106.56    7.37
  -4  -4 -13  106.74    6.50
  -4  -4 -13   98.99    6.63
   4   4 -13   95.35    5.42
  -4   4  13  120.94    6.96
   4  -4  13  102.89    6.71
   4  -4  13  100.49    5.74
  -4  -4  14    1.93    0.86
   4  -4 -14    1.67    1.22
  -4   4 -14    3.39    1.70
  -4   4 -14    2.90    1.56
  -4  -4 -14    0.22    1.10
   4   4 -14    1.43    0.99
  -4   4  14    3.58    2.17
   4  -4  14    3.35    1.40
  -4  -4  15   14.87    1.93
   4  -4 -15    8.10    2.11
  -4   4 -15    9.27    2.37
  -4   4 -15    8.59    2.79
  -4  -4 -15    8.49    2.54
   4   4 -15   10.14    1.54
  -4  -4  16   24.35    2.67
   4  -4 -16   22.28    3.10
  -4   4 -16   19.41    3.16
  -4   4 -16   18.61    3.34
  -4  -4 -16   22.95    2.87
   4   4 -16   23.89    2.42
   4   4 -16   22.66    2.54
  -4  -4  17   29.02    3.10
   4  -4 -17   27.80    3.32
  -4   4 -17   25.46    3.38
  -4  -4 -17   19.43    3.09
   4   4 -17   19.35    2.31
   4   4 -17   23.01    2.66
  -4  -4  18   23.35    2.99
   4  -4 -18   28.01    3.65
  -4   4 -18   27.32    3.49
  -4  -4 -18   20.21    3.98
   4   4 -18   27.57    2.86
  -4   4 -19    7.18    3.03
  -4  -4 -19    8.40    3.20
   4   4 -19    8.23    2.09
   4  -4 -20   39.15    5.09
  -4   4 -20   39.51    5.49
  -4  -4 -20   34.81    5.08
   4   4 -20   44.31    4.06
   4  -4 -21    4.53    2.21
  -4   4 -21    1.56    2.57
  -4  -4 -21    3.76    3.54
   4  -4 -22   13.70    3.43
  -4   4 -22   12.48    3.68
  -4  -4 -22   18.46    4.64
   4   5   0   -0.67    0.45
  -4  -5   0    0.44    0.44
  -4  -5   0    0.11    0.55
   4  -5   0    0.00    0.67
  -4   5   0   -0.11    0.76
   4   5   1   31.61    2.02
  -4  -5   1   34.24    1.76
  -4  -5   1   32.57    1.65
   4  -5  -1   36.82    2.48
  -4   5  -1   33.82    2.40
  -4  -5  -1   35.10    1.99
  -4  -5  -1   31.03    1.76
   4   5  -1   32.64    1.90
  -4   5   1   37.66    2.71
   4  -5   1   35.82    2.58
   4  -5   1   34.61    2.58
   4   5   2    4.71    1.01
  -4  -5   2    5.96    0.65
  -4  -5   2    5.79    0.66
   4  -5  -2    4.74    1.24
  -4   5  -2    4.38    1.20
  -4  -5  -2    6.50    0.88
  -4  -5  -2    6.47    0.88
   4   5  -2    4.58    0.67
   4   5  -2    4.11    0.67
  -4   5   2    3.58    0.98
   4  -5   2    5.50    1.12
   4  -5   2    3.69    0.89
   4   5   3    0.11    0.79
  -4  -5   3    0.43    0.33
   4  -5  -3   -0.23    0.68
  -4   5  -3    0.99    0.77
  -4  -5  -3    0.11    0.44
  -4  -5  -3    0.00    0.55
   4   5  -3    0.33    0.33
   4   5  -3    0.22    0.33
  -4   5   3    1.30    0.87
   4  -5   3    0.11    1.01
   4  -5   3    0.22    0.67
   4   5   4    9.44    1.35
   4  -5  -4   11.74    1.58
  -4   5  -4   10.69    1.54
  -4  -5  -4   14.12    1.53
  -4  -5  -4   13.36    1.64
   4   5  -4   12.73    0.78
   4   5  -4   12.47    0.78
   4   5  -4   12.49    0.78
  -4   5   4   12.19    1.74
   4  -5   4   10.10    1.68
   4  -5   4   13.48    1.45
   4   5   5    7.08    1.35
   4  -5  -5    7.34    1.13
  -4   5  -5    7.30    1.24
  -4   5  -5    8.39    1.43
  -4  -5  -5    8.85    1.20
  -4  -5  -5    5.15    1.31
   4   5  -5    7.28    0.56
   4   5  -5    7.13    0.56
   4   5  -5    7.58    0.56
  -4   5   5    8.40    1.42
   4  -5   5    8.55    1.22
   4   5   6   12.03    1.80
   4  -5  -6   10.03    1.58
  -4   5  -6   10.23    1.80
  -4   5  -6   10.05    1.77
  -4   5  -6   11.86    1.44
  -4  -5  -6   13.53    1.75
  -4  -5  -6   11.83    1.42
   4   5  -6    9.98    0.67
   4   5  -6   11.61    0.78
   4   5  -6   10.55    0.67
  -4   5   6   15.74    1.97
   4  -5   6   13.39    1.55
   4   5   7    3.49    1.24
   4  -5  -7    2.93    1.35
  -4   5  -7    3.04    1.24
  -4   5  -7    5.08    1.33
  -4   5  -7    3.00    0.89
  -4  -5  -7    6.66    1.20
  -4  -5  -7    2.41    1.10
   4   5  -7    5.14    0.56
   4   5  -7    4.25    0.56
   4   5  -7    2.89    0.44
  -4   5   7    3.72    1.42
   4  -5   7    2.75    1.21
   4   5   8    0.00    1.35
   4  -5  -8   -0.67    1.12
  -4   5  -8   -0.11    0.79
  -4   5  -8    0.11    0.88
  -4   5  -8    0.11    0.78
  -4  -5  -8    0.44    0.98
  -4  -5  -8    1.21    1.10
   4   5  -8   -0.11    0.33
   4   5  -8    0.89    0.45
   4   5  -8    0.56    0.33
  -4   5   8   -0.66    0.88
   4  -5   8    1.76    1.21
   4   5   9   32.28    3.04
   4  -5  -9   36.68    3.25
  -4   5  -9   35.57    3.28
  -4   5  -9   35.27    3.31
  -4   5  -9   32.16    2.89
  -4  -5  -9   35.49    2.84
  -4  -5  -9   34.65    3.29
   4   5  -9   35.38    1.89
   4   5  -9   35.44    2.00
  -4   5   9   41.13    3.39
   4  -5   9   32.98    2.73
   4   5  10  177.11    9.80
   4  -5 -10  171.62    7.96
  -4   5 -10  181.34    7.93
  -4   5 -10  173.13   10.36
  -4   5 -10  168.38    7.58
  -4  -5 -10  164.83    7.88
  -4  -5 -10  166.33    8.57
   4   5 -10  167.98    6.57
   4   5 -10  169.85    6.96
  -4   5  10  169.98    9.07
   4  -5  10  171.76    7.63
   4   5  11   -0.22    1.80
   4  -5 -11    2.23    1.45
  -4   5 -11    0.91    1.58
  -4   5 -11    0.22    1.65
  -4   5 -11    1.34    1.22
  -4  -5 -11    1.09    1.20
  -4  -5 -11    1.54    1.43
   4   5 -11    0.44    0.66
   4   5 -11    1.42    0.66
  -4   5  11   -0.11    1.09
   4  -5  11   -0.87    0.98
   4   5  12    1.57    1.46
   4  -5 -12    3.01    1.34
  -4   5 -12    0.11    1.24
  -4   5 -12    2.63    1.43
  -4   5 -12    1.67    1.56
  -4  -5 -12    3.18    1.64
  -4  -5 -12    3.08    1.65
   4   5 -12    1.88    0.66
   4   5 -12    2.50    0.87
   4   5 -12    2.77    0.77
  -4   5  12    3.92    1.85
   4  -5  12    3.57    1.19
   4  -5 -13    0.56    1.45
  -4   5 -13   -0.34    1.36
  -4   5 -13    0.66    1.53
  -4   5 -13   -0.44    1.00
  -4  -5 -13   -0.11    1.75
  -4  -5 -13    0.99    2.09
   4   5 -13   -0.11    0.55
   4   5 -13   -1.41    0.87
   4   5 -13    1.22    0.77
  -4   5  13   -0.87    1.41
   4  -5  13   -0.86    1.51
   4  -5 -14   22.58    3.00
  -4   5 -14   17.41    2.71
  -4   5 -14   16.66    2.78
  -4  -5 -14   21.07    3.51
   4   5 -14   27.23    2.32
   4   5 -14   25.33    2.48
   4   5 -14   24.91    2.22
  -4   5  14   27.33    3.58
   4  -5  14   31.36    3.02
   4  -5 -15    1.33    1.89
  -4   5 -15   -1.81    1.81
  -4   5 -15    0.44    2.11
  -4  -5 -15    0.55    1.54
   4   5 -15    0.11    0.99
   4   5 -15    0.32    1.18
   4   5 -15   -1.11    0.89
   4  -5 -16    1.11    2.00
  -4   5 -16    2.48    1.80
  -4  -5 -16    0.44    2.09
   4   5 -16    0.22    1.10
   4   5 -16    2.88    1.33
   4  -5 -17    1.11    1.55
  -4   5 -17    0.56    1.69
  -4  -5 -17    0.33    1.87
   4   5 -17   -0.66    0.77
   4  -5 -18    7.53    2.77
  -4   5 -18    7.75    2.36
  -4  -5 -18    7.05    3.19
   4   5 -18    7.68    1.86
   4  -5 -19    0.11    2.55
  -4   5 -19    0.67    2.58
  -4  -5 -19    0.44    2.86
   4   5 -19   -0.55    1.42
   4  -5 -20    1.33    2.55
  -4   5 -20    1.45    2.13
  -4  -5 -20   -0.33    1.98
   4  -5 -21   -0.22    2.99
  -4   5 -21   -1.45    2.23
  -4  -5 -21    2.65    2.54
   4  -5 -22    0.55    3.10
  -4   5 -22   -3.56    3.56
  -4  -5 -22   -1.43    2.43
   4   6   0  226.54    8.75
  -4  -6   0  222.91    8.97
  -4  -6   0  223.22    8.33
   4  -6   0  207.25    9.68
  -4   6   0  217.72    9.15
   4   6   1  316.28   11.57
  -4  -6   1  291.70   10.88
  -4  -6   1  303.00   11.52
   4  -6  -1  291.37   12.86
  -4   6  -1  292.28   12.55
  -4  -6  -1  297.36   12.12
  -4  -6  -1  300.46   10.84
   4   6  -1  303.01   10.87
  -4   6   1  307.00   11.75
   4  -6   1  296.88   12.71
   4  -6   1  293.62   13.80
   4   6   2   24.30    2.02
  -4  -6   2   26.56    1.52
  -4  -6   2   25.11    1.42
   4  -6  -2   22.78    2.37
  -4   6  -2   23.05    2.19
  -4  -6  -2   25.37    1.88
  -4  -6  -2   29.57    1.86
   4   6  -2   25.77    1.56
  -4   6   2   22.25    2.39
   4  -6   2   23.10    2.24
   4  -6   2   23.13    2.12
   4   6   3  174.74    7.75
  -4  -6   3  186.97    7.16
   4  -6  -3  184.25    8.70
  -4   6  -3  176.98    8.23
  -4  -6  -3  186.28    7.96
  -4  -6  -3  190.16    7.01
   4   6  -3  185.15    7.04
  -4   6   3  182.96    8.38
   4  -6   3  175.73    8.30
   4  -6   3  176.45    8.49
   4   6   4  165.46    7.42
  -4  -6   4  163.48    6.14
   4  -6  -4  156.66    8.03
  -4   6  -4  156.63    7.48
  -4  -6  -4  150.95    7.05
  -4  -6  -4  172.80    7.11
   4   6  -4  160.02    5.81
  -4   6   4  166.61    7.63
   4  -6   4  152.96    7.51
   4  -6   4  144.13    6.91
   4   6   5  165.23    7.43
   4  -6  -5  156.40    7.91
  -4   6  -5  154.12    7.38
  -4  -6  -5  161.02    8.01
  -4  -6  -5  171.07    7.55
   4   6  -5  163.14    6.10
   4   6  -5  162.37    6.14
  -4   6   5  153.30    7.86
   4  -6   5  153.70    7.41
   4  -6   5  157.15    7.00
   4   6   6  210.79    9.12
   4  -6  -6  190.81    8.81
  -4   6  -6  190.08    8.87
  -4   6  -6  187.03    9.36
  -4  -6  -6  193.70    8.22
  -4  -6  -6  200.26    8.75
   4   6  -6  190.46    7.25
   4   6  -6  193.85    7.26
  -4   6   6  196.05   10.06
   4  -6   6  198.57    8.31
   4   6   7   72.69    4.61
   4  -6  -7   77.20    4.62
  -4   6  -7   85.49    4.83
  -4   6  -7   82.96    5.29
  -4  -6  -7   67.64    3.94
  -4  -6  -7   81.78    4.59
   4   6  -7   77.45    3.35
   4   6  -7   82.76    3.13
  -4   6   7   87.14    5.36
   4  -6   7   78.80    4.08
   4   6   8  224.17   11.71
   4  -6  -8  207.71    9.80
  -4   6  -8  223.52   10.48
  -4   6  -8  237.07   12.00
  -4   6  -8  239.92    9.75
  -4  -6  -8  228.82   10.06
  -4  -6  -8  238.91   10.41
   4   6  -8  235.07    8.83
   4   6  -8  233.75    8.39
  -4   6   8  230.36   11.49
   4   6   9  144.17    7.77
   4  -6  -9  133.77    7.08
  -4   6  -9  137.76    7.11
  -4   6  -9  148.07    7.26
  -4   6  -9  139.91    6.76
  -4  -6  -9  125.72    6.56
  -4  -6  -9  143.20    7.89
   4   6  -9  140.05    5.36
   4   6  -9  145.53    6.25
  -4   6   9  138.54    7.99
   4  -6   9  134.40    6.77
   4   6  10    8.09    2.25
   4  -6 -10    7.74    1.79
  -4   6 -10   10.04    1.92
  -4   6 -10    5.81    2.30
  -4   6 -10    6.87    1.55
  -4  -6 -10    9.17    1.75
  -4  -6 -10    9.08    2.30
   4   6 -10    9.87    1.11
   4   6 -10   12.66    1.22
   4   6 -10    9.77    0.55
  -4   6  10    7.97    1.75
   4  -6  10    7.27    1.41
   4   6  11   11.79    2.47
   4  -6 -11   18.91    2.69
  -4   6 -11   16.82    2.71
  -4   6 -11   12.92    2.41
  -4   6 -11   18.60    2.44
  -4  -6 -11   16.38    2.29
  -4  -6 -11   16.53    2.85
   4   6 -11   16.49    1.44
   4   6 -11   17.35    1.55
   4   6 -11   15.62    0.99
  -4   6  11   16.03    2.73
   4  -6  11   18.06    2.38
   4   6  12   -1.24    1.46
   4  -6 -12   -0.89    1.01
  -4   6 -12    1.35    1.92
  -4   6 -12    0.66    1.97
  -4  -6 -12   -2.08    1.53
  -4  -6 -12    0.55    1.64
   4   6 -12   -0.88    0.66
   4   6 -12    0.11    0.77
   4   6 -12    0.00    0.44
  -4   6  12   -0.65    1.20
   4  -6  12   -0.97    1.08
   4  -6 -13   21.52    2.79
  -4   6 -13   25.74    2.94
  -4   6 -13   23.12    3.21
  -4  -6 -13   28.42    3.28
   4   6 -13   26.35    2.21
   4   6 -13   26.66    2.41
   4   6 -13   27.60    1.76
  -4   6  13   24.13    3.48
   4  -6  13   32.72    3.02
   4  -6 -14    8.68    2.00
  -4   6 -14    9.03    2.93
  -4   6 -14    7.63    2.10
  -4  -6 -14    9.30    2.41
   4   6 -14    8.25    1.43
   4   6 -14    6.20    1.41
   4   6 -14    8.35    1.10
   4  -6  14   13.23    2.04
   4  -6 -15    8.78    2.00
  -4   6 -15    4.62    2.71
  -4  -6 -15    9.53    2.74
   4   6 -15   12.42    1.65
   4   6 -15    7.58    1.62
   4   6 -15    5.81    1.32
   4  -6 -16   14.33    3.00
  -4   6 -16   20.61    3.38
  -4  -6 -16   11.61    2.74
   4   6 -16   14.26    1.98
   4  -6 -17   13.65    2.77
  -4   6 -17   14.39    3.15
  -4  -6 -17   10.09    2.74
   4   6 -17   15.67    2.41
   4  -6 -18   42.35    4.77
  -4   6 -18   42.43    5.73
  -4  -6 -18   42.15    5.49
   4   6 -18   42.92    3.40
   4  -6 -19   20.50    3.55
  -4   6 -19   19.71    3.70
  -4  -6 -19   24.38    3.84
   4  -6 -20   12.51    3.10
  -4   6 -20   18.77    4.14
  -4  -6 -20   16.05    3.85
   4  -6 -21   30.21    4.87
  -4   6 -21   27.09    4.46
  -4  -6 -21   19.80    4.84
   4   7   0   -0.22    0.67
  -4  -7   0   -0.44    0.66
  -4  -7   0    0.33    0.54
   4  -7   0    0.34    0.90
  -4   7   0    0.98    1.41
   4   7   1   14.54    1.79
  -4  -7   1   17.39    1.42
  -4  -7   1   20.27    1.31
   4  -7  -1   15.55    2.03
  -4   7  -1   17.85    2.07
  -4  -7  -1   18.51    1.66
  -4  -7  -1   17.73    1.52
   4   7  -1   14.52    1.45
  -4   7   1   14.77    1.96
   4  -7   1   16.62    2.13
   4   7   2    1.12    0.90
  -4  -7   2    1.74    0.65
  -4  -7   2    3.16    0.55
   4  -7  -2    2.03    1.02
  -4   7  -2    1.42    1.20
  -4  -7  -2    0.78    0.89
  -4  -7  -2    0.76    0.87
   4   7  -2    2.34    0.67
  -4   7   2    1.30    1.09
   4  -7   2    2.24    1.23
   4  -7   2    2.91    1.12
   4   7   3   32.83    2.69
  -4  -7   3   31.26    1.73
   4  -7  -3   26.99    2.49
  -4   7  -3   36.48    3.06
  -4  -7  -3   31.14    2.55
  -4  -7  -3   31.75    2.07
   4   7  -3   30.12    1.79
  -4   7   3   26.85    2.83
   4  -7   3   25.76    2.58
   4  -7   3   32.78    2.68
   4   7   4    0.00    1.12
  -4  -7   4    0.65    0.54
   4  -7  -4    0.90    1.36
  -4   7  -4    0.98    1.09
  -4  -7  -4    0.77    0.77
  -4  -7  -4    0.22    1.09
   4   7  -4   -0.22    0.45
  -4   7   4    0.00    0.98
   4  -7   4   -0.34    1.23
   4  -7   4   -0.22    0.78
   4   7   5    3.25    1.23
  -4  -7   5    3.95    0.66
   4  -7  -5    4.41    1.36
  -4   7  -5    0.66    1.64
  -4  -7  -5    4.30    1.10
  -4  -7  -5    4.79    1.09
   4   7  -5    4.23    0.67
  -4   7   5    2.94    1.53
   4  -7   5    3.92    1.34
   4  -7   5    3.22    1.44
   4   7   6    4.04    1.23
   4  -7  -6    4.29    1.24
  -4   7  -6    2.80    1.34
  -4   7  -6    5.15    1.53
  -4  -7  -6    4.72    1.54
  -4  -7  -6    5.22    1.63
   4   7  -6    4.74    0.66
   4   7  -6    4.01    0.67
  -4   7   6    3.71    1.42
   4  -7   6    5.15    1.46
   4   7   7   -0.22    1.01
   4  -7  -7   -1.24    0.90
  -4   7  -7    1.79    1.23
  -4   7  -7   -0.66    1.64
  -4  -7  -7    0.00    1.21
  -4  -7  -7   -0.22    0.98
   4   7  -7   -0.44    0.55
   4   7  -7    0.33    0.45
  -4   7   7    0.55    1.09
   4  -7   7    1.32    0.88
   4   7   8    8.09    1.68
   4  -7  -8    8.00    1.91
  -4   7  -8    9.87    1.80
  -4   7  -8    8.55    1.75
  -4  -7  -8    8.86    1.64
  -4  -7  -8   11.77    2.18
   4   7  -8    9.30    1.11
   4   7  -8    9.13    1.00
  -4   7   8    9.84    1.86
   4  -7   8    9.84    1.64
   4   7   9   24.82    2.81
   4  -7  -9   25.97    2.70
  -4   7  -9   28.42    3.26
  -4   7  -9   22.33    2.85
  -4  -7  -9   27.19    2.73
  -4  -7  -9   25.63    2.73
   4   7  -9   24.91    1.77
   4   7  -9   27.70    1.78
  -4   7   9   30.50    3.06
   4  -7   9   27.31    2.72
   4   7  10   21.11    3.15
   4  -7 -10   25.25    2.81
  -4   7 -10   15.63    2.36
  -4   7 -10   29.08    2.95
  -4   7 -10   19.68    2.53
  -4  -7 -10   22.26    2.40
  -4  -7 -10   26.74    2.95
   4   7 -10   27.52    2.10
   4   7 -10   26.88    2.00
  -4   7  10   23.48    3.17
   4  -7  10   32.92    2.38
   4   7  11   -0.45    1.46
   4  -7 -11    0.90    1.34
  -4   7 -11   -0.23    1.80
  -4   7 -11   -0.76    1.42
  -4   7 -11    2.75    1.32
  -4  -7 -11    0.87    1.20
  -4  -7 -11    2.51    1.64
   4   7 -11    0.00    0.66
   4   7 -11    1.00    0.78
  -4   7  11    0.33    1.42
   4  -7  11    1.62    1.08
   4  -7 -12    0.45    1.68
  -4   7 -12    0.23    1.24
  -4   7 -12   -1.54    1.54
  -4  -7 -12   -0.44    1.85
   4   7 -12   -0.66    0.77
   4   7 -12    1.32    1.10
   4  -7  12   -1.61    1.29
   4  -7 -13    3.91    1.56
  -4   7 -13    1.69    1.80
  -4   7 -13    2.97    1.54
  -4  -7 -13    1.96    1.42
   4   7 -13    0.99    0.88
   4   7 -13    3.19    1.10
   4  -7  13    1.18    1.50
   4  -7 -14    3.57    1.67
  -4   7 -14    2.14    1.69
  -4   7 -14    1.54    1.54
  -4  -7 -14    0.44    1.42
   4   7 -14   -0.77    0.88
   4   7 -14    1.64    1.20
   4   7 -14    0.65    0.43
   4  -7  14    1.72    1.72
   4  -7 -15   -1.00    1.45
  -4   7 -15    2.93    1.80
  -4  -7 -15    0.00    1.53
   4   7 -15   -0.11    1.10
   4  -7  15   -1.93    1.82
   4  -7 -16    0.00    1.45
  -4   7 -16    0.34    1.80
  -4  -7 -16    2.84    1.86
   4   7 -16   -1.64    0.99
   4  -7 -17   -1.11    2.44
  -4   7 -17   -2.13    2.58
  -4  -7 -17   -1.09    1.75
   4   7 -17    2.73    1.42
   4  -7 -18    3.44    2.33
  -4   7 -18    3.14    2.24
  -4  -7 -18    0.11    2.85
   4  -7 -19   -1.66    1.88
  -4   7 -19    2.57    2.46
  -4  -7 -19   -0.77    2.19
   4  -7 -20    6.87    3.43
  -4   7 -20   -3.57    3.12
  -4  -7 -20    3.18    3.51
   4  -7 -21    1.11    3.54
  -4   7 -21   -1.45    2.56
   4   8   0  150.12    6.51
  -4  -8   0  151.65    6.83
  -4  -8   0  155.27    6.64
   4  -8   0  149.08    7.55
  -4   8   0  152.79    8.27
   4   8   1  191.20    9.09
  -4  -8   1  196.65    8.21
  -4  -8   1  189.79    7.31
   4  -8  -1  189.57    9.14
  -4   8  -1  193.45    8.39
  -4  -8  -1  184.68    8.20
  -4  -8  -1  199.02    7.94
   4   8  -1  187.12    9.18
  -4   8   1  180.15   10.44
   4  -8   1  188.02    8.89
   4   8   2    8.18    1.57
  -4  -8   2   11.50    1.09
  -4  -8   2   12.73    0.98
   4  -8  -2    8.01    2.03
  -4   8  -2    7.29    1.63
  -4  -8  -2   12.09    1.55
  -4  -8  -2    8.35    1.19
   4   8  -2    8.82    1.12
  -4   8   2    7.17    1.74
   4  -8   2   11.44    1.79
   4  -8   2   10.95    1.79
   4   8   3  192.23    9.77
  -4  -8   3  200.56    8.03
  -4  -8   3  200.75    6.75
   4  -8  -3  207.45   10.07
  -4   8  -3  191.92   10.37
  -4  -8  -3  203.24    9.22
  -4  -8  -3  216.20    8.71
   4   8  -3  208.70    8.61
  -4   8   3  193.34    9.80
   4  -8   3  190.05    9.31
   4  -8   3  206.21    8.93
   4   8   4   43.29    3.37
  -4  -8   4   38.19    2.17
   4  -8  -4   37.08    3.05
  -4   8  -4   41.13    3.49
  -4  -8  -4   44.52    3.32
  -4  -8  -4   43.41    3.37
   4   8  -4   42.26    2.68
  -4   8   4   38.56    3.70
   4  -8   4   43.30    3.25
   4  -8   4   42.80    2.89
   4   8   5  230.59   11.36
  -4  -8   5  215.42    8.31
   4  -8  -5  211.64   10.19
  -4   8  -5  219.71   11.71
  -4  -8  -5  213.74    9.30
  -4  -8  -5  228.35    9.70
   4   8  -5  224.01    8.48
  -4   8   5  213.02   10.92
   4  -8   5  220.55    9.74
   4  -8   5  212.80    9.88
   4   8   6   31.09    2.81
   4  -8  -6   37.40    3.28
  -4   8  -6   29.61    2.84
  -4  -8  -6   35.46    3.20
  -4  -8  -6   42.26    3.48
   4   8  -6   33.99    2.19
   4   8  -6   36.83    2.34
  -4   8   6   38.87    3.60
   4  -8   6   32.32    3.24
   4  -8   6   40.07    3.09
   4   8   7   64.01    4.83
   4  -8  -7   61.75    4.07
  -4   8  -7   62.10    4.48
  -4   8  -7   57.24    5.14
  -4  -8  -7   71.50    4.29
  -4  -8  -7   67.41    4.68
   4   8  -7   57.63    3.19
   4   8  -7   60.25    3.89
  -4   8   7   63.17    4.92
   4  -8   7   67.34    4.62
   4   8   8  156.79   10.01
   4  -8  -8  163.24    8.13
  -4   8  -8  154.19    8.18
  -4   8  -8  154.17    9.30
  -4  -8  -8  166.54    8.45
  -4  -8  -8  171.15    8.29
   4   8  -8  155.48    7.07
   4   8  -8  165.36    7.90
  -4   8   8  167.70    8.53
   4  -8   8  175.69    7.99
   4   8   9   12.47    2.47
   4  -8  -9   14.07    2.59
  -4   8  -9   12.33    2.24
  -4   8  -9   10.36    2.73
  -4  -8  -9   19.90    2.30
  -4  -8  -9   14.59    2.29
   4   8  -9   15.42    1.43
   4   8  -9   15.87    1.44
  -4   8   9   13.77    2.51
   4   8  10  141.63    9.90
   4  -8 -10  151.90    7.99
  -4   8 -10  129.33    7.52
  -4  -8 -10  142.70    7.98
  -4  -8 -10  145.94    8.63
   4   8 -10  145.55    6.62
   4   8 -10  155.75    7.44
   4  -8  10  148.00    8.01
   4  -8 -11   56.07    4.71
  -4   8 -11   56.46    4.38
  -4  -8 -11   63.91    5.02
  -4  -8 -11   67.64    5.57
   4   8 -11   62.30    3.42
   4   8 -11   59.88    3.88
   4  -8  11   64.70    4.10
   4  -8 -12   84.62    6.83
  -4   8 -12   87.05    5.85
  -4  -8 -12   84.14    5.67
   4   8 -12   78.88    4.40
   4   8 -12   84.17    5.20
   4  -8  12   83.18    5.59
   4  -8 -13   33.41    3.91
  -4   8 -13   37.97    4.05
  -4   8 -13   26.62    3.06
  -4  -8 -13   39.55    4.14
   4   8 -13   35.71    2.85
   4  -8  13   39.22    3.54
   4  -8 -14   33.69    4.13
  -4   8 -14   33.03    4.05
  -4  -8 -14   32.90    3.92
   4   8 -14   33.58    2.74
   4  -8  14   32.35    3.22
   4  -8 -15   27.40    3.79
  -4   8 -15   37.61    4.49
  -4  -8 -15   35.96    3.92
   4   8 -15   34.85    3.72
   4  -8  15   40.52    3.44
   4  -8 -16    1.67    2.00
  -4   8 -16    2.58    2.80
  -4  -8 -16    4.36    2.07
   4   8 -16    4.26    1.42
   4  -8 -17   43.44    5.56
  -4   8 -17   40.34    5.04
  -4  -8 -17   45.81    5.24
   4  -8 -18    5.77    2.66
  -4   8 -18    3.47    2.57
  -4  -8 -18    8.84    3.82
   4  -8 -19   32.27    4.99
  -4   8 -19   23.11    4.36
  -4  -8 -19   30.36    5.46
   4  -8 -20   -0.78    2.33
  -4   8 -20   -2.01    3.68
  -4  -8 -20    1.31    2.84
   4   9   0   -0.22    1.01
  -4  -9   0    0.00    0.99
  -4  -9   0    0.00    0.65
   4  -9   0    0.90    1.58
  -4   9   0    0.54    1.41
   4   9   1    2.13    1.12
  -4  -9   1    0.76    0.66
  -4  -9   1    0.22    0.54
   4  -9  -1    0.56    1.13
  -4   9  -1    1.30    1.74
  -4  -9  -1    1.10    0.77
  -4  -9  -1    0.76    0.65
   4   9  -1   -1.45    1.01
  -4   9   1    1.63    1.96
   4  -9   1    1.46    1.24
   4   9   2    2.47    1.46
  -4  -9   2    1.85    0.98
  -4  -9   2    2.17    0.65
   4  -9  -2   -0.34    1.47
  -4  -9  -2    1.55    0.89
  -4  -9  -2    0.11    0.97
   4   9  -2    0.78    0.78
  -4   9   2    2.07    1.41
   4  -9   2    0.79    1.12
   4  -9   2    1.57    1.34
   4   9   3   14.70    2.36
  -4  -9   3   25.14    1.84
  -4  -9   3   25.26    0.98
   4  -9  -3   21.59    2.94
  -4   9  -3   24.15    3.16
  -4  -9  -3   25.62    2.33
  -4  -9  -3   23.72    2.17
   4   9  -3   24.12    2.12
  -4   9   3   18.29    2.50
   4  -9   3   19.15    2.80
   4  -9   3   21.96    2.23
   4   9   4    0.67    1.46
  -4  -9   4    0.87    0.87
   4  -9  -4    2.26    1.47
  -4   9  -4    0.76    1.31
  -4  -9  -4    3.99    1.22
  -4  -9  -4    1.84    1.41
   4   9  -4    1.56    0.78
  -4   9   4    4.25    2.18
   4  -9   4    2.35    1.34
   4  -9   4    1.45    1.45
   4   9   5    1.12    1.12
  -4  -9   5    2.72    0.98
   4  -9  -5    0.23    1.70
  -4   9  -5    1.74    1.63
  -4  -9  -5    1.99    1.11
  -4  -9  -5    2.71    1.52
   4   9  -5    2.00    0.89
  -4   9   5    2.18    1.53
   4  -9   5    1.56    1.34
   4  -9   5    5.32    1.44
   4   9   6    5.17    1.57
  -4  -9   6    3.93    1.09
   4  -9  -6    0.90    1.81
  -4   9  -6    5.88    1.85
  -4  -9  -6    2.98    1.21
  -4  -9  -6    3.36    1.74
   4   9  -6    3.78    1.00
  -4   9   6    0.44    2.08
   4  -9   6    6.26    2.23
   4  -9   6    1.77    0.99
   4   9   7   90.45    6.52
   4  -9  -7   85.62    5.65
  -4   9  -7   79.67    5.59
  -4   9  -7   81.21    6.00
  -4  -9  -7   89.14    5.29
  -4  -9  -7   78.41    5.11
   4   9  -7   79.67    4.71
   4   9  -7   87.28    3.89
  -4   9   7   81.11    6.12
   4  -9   7   85.76    4.95
   4   9   8   10.45    2.14
   4  -9  -8   10.83    2.14
  -4   9  -8    7.38    1.79
  -4  -9  -8   12.95    2.09
  -4  -9  -8   11.96    2.28
   4   9  -8    9.42    1.21
   4   9  -8    9.65    1.44
   4  -9   8   15.72    2.07
   4   9   9    1.46    1.69
   4  -9  -9    1.80    1.46
  -4   9  -9   -0.22    1.90
  -4  -9  -9    0.11    1.75
  -4  -9  -9   -0.54    2.07
   4   9  -9    1.64    0.88
   4   9  -9    1.22    0.78
   4  -9   9   -0.76    1.30
   4  -9 -10   15.74    2.81
  -4   9 -10   17.57    3.25
  -4  -9 -10   23.16    2.73
  -4  -9 -10   15.79    3.05
   4   9 -10   17.63    1.86
   4   9 -10   15.15    1.88
   4  -9  10   22.99    2.59
   4  -9 -11   -2.58    1.91
  -4   9 -11    0.90    1.57
  -4  -9 -11    1.85    1.53
   4   9 -11    2.73    0.98
   4   9 -11    1.99    1.10
   4  -9  11    5.27    1.72
   4  -9 -12   14.90    2.69
  -4   9 -12   18.71    3.14
  -4  -9 -12   19.17    2.62
   4   9 -12   16.71    1.86
   4   9 -12   18.41    2.10
   4  -9  12   20.46    2.36
   4  -9 -13    5.03    2.57
  -4   9 -13    5.83    2.69
  -4  -9 -13    8.27    2.61
   4   9 -13    4.04    1.20
   4  -9  13    3.85    1.82
   4  -9 -14    4.47    2.68
  -4   9 -14    4.26    2.24
  -4  -9 -14    4.90    2.07
   4   9 -14    3.81    1.31
   4  -9  14    3.53    1.50
   4  -9 -15   -0.78    2.56
  -4   9 -15    1.79    2.02
  -4  -9 -15    9.14    3.15
   4  -9  15    2.14    1.50
   4  -9 -16    6.01    3.23
  -4   9 -16   -2.01    2.69
  -4  -9 -16    1.41    2.18
   4  -9 -17    1.67    2.22
  -4   9 -17    2.57    3.24
  -4  -9 -17    0.11    2.18
   4  -9 -18    3.33    3.44
  -4   9 -18   -1.67    3.13
  -4  -9 -18   -1.85    2.39
   4  -9 -19    0.67    2.44
  -4   9 -19    1.56    2.67
  -4  -9 -19    5.99    3.92
   4  10   0   48.52    3.92
  -4 -10   0   50.08    3.30
  -4 -10   0   51.44    3.03
   4 -10   0   51.80    4.39
  -4  10   0   44.34    4.46
   4  10   1    0.56    1.46
  -4 -10   1    0.87    0.87
  -4 -10   1   -0.22    0.54
   4 -10  -1   -1.02    1.47
  -4  10  -1    0.00    1.52
  -4 -10  -1   -0.22    1.10
  -4 -10  -1    0.86    0.97
   4  10  -1    0.11    1.23
  -4  10   1    0.65    1.30
   4 -10   1    1.57    1.46
   4  10   2  128.05    7.98
  -4 -10   2  130.22    5.78
   4 -10  -2  132.94    7.35
  -4  10  -2  117.50    7.94
  -4 -10  -2  142.10    6.87
  -4 -10  -2  131.04    6.94
   4  10  -2  138.67    7.17
  -4  10   2  129.84    7.63
   4 -10   2  134.18    7.75
   4 -10   2  140.71    7.06
   4  10   3    3.93    1.68
  -4 -10   3    7.38    1.41
   4 -10  -3    2.71    2.15
  -4 -10  -3    8.87    1.77
  -4 -10  -3    5.08    1.41
   4  10  -3    5.14    1.34
   4 -10   3    5.71    1.90
   4 -10   3    7.14    1.78
   4  10   4  124.04    8.21
  -4 -10   4  133.32    5.55
   4 -10  -4  124.22    7.58
  -4 -10  -4  129.68    6.88
  -4 -10  -4  120.51    6.94
   4  10  -4  134.62    7.37
   4 -10   4  108.60    6.49
   4 -10   4  130.03    6.79
   4  10   5   65.42    5.62
  -4 -10   5   70.40    3.92
   4 -10  -5   71.84    5.21
  -4 -10  -5   71.73    4.32
  -4 -10  -5   72.17    4.99
   4  10  -5   77.06    4.90
   4 -10   5   74.63    5.48
   4 -10   5   75.49    4.88
   4  10   6  309.87   13.43
  -4 -10   6  284.91   11.15
   4 -10  -6  284.42   14.04
  -4 -10  -6  265.86   12.40
  -4 -10  -6  298.56   14.58
   4  10  -6  280.91   12.02
   4 -10   6  278.80   14.31
   4 -10   6  284.88   12.39
   4  10   7   47.01    4.39
   4 -10  -7   42.03    4.07
  -4  10  -7   46.55    4.36
  -4 -10  -7   47.59    3.75
  -4 -10  -7   54.05    4.46
   4  10  -7   42.09    3.17
   4  10  -7   41.28    3.00
   4 -10   7   43.20    4.13
   4 -10   7   51.93    3.96
   4 -10  -8  146.49    8.81
  -4  10  -8  136.62    8.94
  -4 -10  -8  152.72    8.14
  -4 -10  -8  158.39    7.96
   4  10  -8  138.59    8.09
   4  10  -8  151.52    6.55
   4 -10   8  155.41    8.74
   4 -10  -9   16.23    2.70
  -4  10  -9   20.43    2.90
  -4 -10  -9   21.04    2.85
  -4 -10  -9   20.44    3.48
   4  10  -9   14.29    1.86
   4  10  -9   13.16    1.99
   4 -10   9   20.61    2.17
   4 -10 -10   77.17    6.08
  -4  10 -10   71.26    5.70
  -4 -10 -10   65.04    4.92
   4  10 -10   59.85    3.93
   4  10 -10   67.77    4.86
   4 -10  10   74.41    4.97
   4 -10 -11   27.62    3.48
  -4  10 -11   23.80    3.13
  -4 -10 -11   19.09    3.27
   4  10 -11   33.10    2.62
   4 -10  11   29.73    3.11
   4 -10 -12   62.77    6.61
  -4  10 -12   63.15    5.93
  -4 -10 -12   67.73    5.67
   4  10 -12   54.81    4.47
   4 -10  12   71.80    5.04
   4 -10 -13   -1.90    1.79
  -4  10 -13   -1.23    1.68
  -4 -10 -13    1.63    1.85
   4  10 -13   -0.87    0.98
   4 -10  13    1.60    1.28
   4 -10 -14   70.91    7.26
  -4  10 -14   68.97    7.05
  -4 -10 -14   79.63    6.96
   4 -10  14   83.15    5.46
   4 -10 -15   -0.89    1.90
  -4  10 -15   -1.01    1.90
  -4 -10 -15   -0.33    2.71
   4 -10  15   -3.53    1.93
   4 -10 -16   87.49    8.91
  -4  10 -16   89.11    8.72
  -4 -10 -16   81.28    8.04
   4 -10 -17    6.78    4.00
  -4  10 -17    7.14    2.90
  -4 -10 -17   14.86    3.58
   4 -10 -18   22.54    4.89
  -4  10 -18   22.73    4.12
  -4 -10 -18   30.92    5.21
  -4 -11   0    0.00    1.32
  -4 -11   0   -0.86    0.86
   4 -11   0   -0.11    1.80
   4  11   1    2.58    1.46
  -4 -11   1    8.42    1.42
  -4 -11   1    8.43    1.08
   4 -11  -1    6.09    2.48
  -4 -11  -1   10.03    1.54
  -4 -11  -1    8.96    1.30
   4  11  -1    6.16    2.02
   4 -11   1    5.96    1.91
   4 -11   1    6.17    1.57
   4  11   2    7.30    2.25
  -4 -11   2   12.20    1.85
  -4 -11   2   10.09    0.98
   4 -11  -2    9.38    2.03
  -4 -11  -2   11.39    2.21
  -4 -11  -2   11.34    1.73
   4  11  -2   10.41    1.90
   4 -11   2   10.10    2.13
   4 -11   2   10.19    1.90
   4  11   3    7.76    2.36
  -4 -11   3    9.46    1.74
   4 -11  -3    5.54    1.92
  -4 -11  -3    9.52    1.88
  -4 -11  -3    8.00    1.84
   4  11  -3    6.03    1.45
   4 -11   3    7.17    1.79
   4 -11   3    5.81    1.90
   4  11   4   -2.36    1.35
  -4 -11   4    0.87    0.76
   4 -11  -4   -0.79    2.15
  -4 -11  -4    2.22    1.77
  -4 -11  -4    0.32    1.62
   4 -11   4   -3.13    2.01
   4 -11   4    0.89    1.67
  -4 -11   5    4.24    1.41
   4 -11  -5    3.28    1.81
  -4 -11  -5    2.77    1.77
  -4 -11  -5    1.52    1.41
   4  11  -5    1.22    1.45
   4 -11   5    2.68    1.79
   4 -11   5    4.10    1.77
  -4 -11   6    6.31    1.41
   4 -11  -6    1.24    2.38
  -4 -11  -6    4.31    1.66
  -4 -11  -6    2.82    2.17
   4 -11   6    1.90    1.67
   4 -11   6    8.50    2.10
   4 -11  -7   -1.58    1.47
  -4 -11  -7   -0.77    1.87
   4  11  -7   -0.33    0.98
   4 -11   7    3.12    2.34
   4 -11   7    1.10    1.54
   4 -11  -8    2.37    1.92
  -4  11  -8    0.22    1.45
  -4 -11  -8    0.66    1.87
   4  11  -8    0.11    1.09
   4  11  -8   -0.55    0.89
   4 -11   8    1.42    1.53
   4 -11  -9   -4.40    2.37
  -4  11  -9   -0.78    1.56
  -4 -11  -9    0.22    1.97
   4  11  -9   -0.11    0.76
   4 -11   9    1.41    1.63
   4 -11 -10    0.45    1.69
  -4  11 -10   -0.56    2.34
  -4 -11 -10    1.31    1.75
   4  11 -10   -0.43    0.98
   4 -11  10    0.22    1.72
   4 -11 -11   -1.24    1.80
  -4  11 -11    2.23    2.57
  -4 -11 -11    3.93    1.96
   4  11 -11    1.30    0.87
   4 -11  11    1.50    1.72
   4 -11 -12   -0.11    1.68
  -4  11 -12   -1.90    1.90
  -4 -11 -12   -1.52    1.74
   4 -11  12   -0.96    1.71
   4 -11 -13   -2.01    2.80
  -4  11 -13   -0.33    1.79
  -4 -11 -13    3.37    2.06
   4 -11  13    2.24    1.39
   4 -11 -14   -2.12    3.02
  -4  11 -14    0.45    2.01
  -4 -11 -14   -0.54    1.95
   4 -11  14   -3.10    1.92
   4 -11 -15    3.34    3.46
  -4  11 -15    0.67    2.12
  -4 -11 -15   -2.17    3.03
   4 -11  15    1.29    1.50
   4 -11 -16    0.78    2.45
  -4  11 -16   -1.23    2.34
  -4 -11 -16    1.19    2.49
   4 -11 -17    2.67    2.67
  -4  11 -17    6.68    4.12
  -4 -11 -17   -2.06    2.71
  -4 -12   0    0.66    1.10
  -4 -12   0    1.62    1.08
   4 -12   0    1.24    2.25
   4  12   1   81.24    5.85
  -4 -12   1   90.55    5.92
  -4 -12   1   89.06    5.09
   4 -12  -1   87.70    6.66
  -4 -12  -1   93.90    5.63
  -4 -12  -1   91.65    5.41
   4  12  -1   86.21    6.17
   4 -12   1   88.20    6.42
   4 -12   1   92.22    5.85
  -4 -12   2    3.17    1.75
  -4 -12   2    3.69    0.76
   4 -12  -2    4.07    2.03
  -4 -12  -2    5.19    1.99
  -4 -12  -2    6.59    1.62
   4 -12   2    3.93    2.58
   4 -12   2    5.38    1.57
  -4 -12   3  119.68    6.98
   4 -12  -3  104.86    6.68
  -4 -12  -3  120.28    7.86
  -4 -12  -3  122.70    7.91
   4  12  -3  107.98    7.49
   4 -12   3  113.89    7.97
   4 -12   3  135.91    6.83
  -4 -12   4    0.11    0.87
   4 -12  -4    2.60    2.15
  -4 -12  -4    0.77    1.77
  -4 -12  -4   -0.54    1.62
   4 -12   4    0.45    1.68
   4 -12   4    0.78    1.23
  -4 -12   5  156.86    8.71
   4 -12  -5  144.75   10.08
  -4 -12  -5  158.72    9.30
  -4 -12  -5  154.56    8.04
   4 -12   5  137.01    8.50
   4 -12   5  152.56    9.67
  -4 -12   6    0.76    0.98
   4 -12  -6   -2.26    2.15
  -4 -12  -6    0.55    1.33
   4 -12   6    2.01    1.90
   4 -12   6   -0.11    1.66
   4 -12  -7   83.53    7.24
  -4 -12  -7   88.37    6.73
   4  12  -7   83.79    6.42
   4 -12   7   88.78    7.14
   4 -12   7  102.74    6.82
   4 -12  -8    1.24    2.71
  -4  12  -8   -0.22    2.45
  -4 -12  -8    2.31    2.53
   4  12  -8    0.22    1.19
   4 -12   8    1.31    1.31
   4 -12  -9   78.46    7.44
  -4  12  -9   77.44    7.25
  -4 -12  -9   86.25    7.24
   4  12  -9   72.59    5.97
   4 -12   9   90.10    6.62
   4 -12 -10    2.48    2.25
  -4  12 -10    1.11    1.78
  -4 -12 -10    2.84    2.73
   4 -12  10    0.00    1.19
   4 -12 -11   37.07    5.39
  -4  12 -11   28.74    4.57
  -4 -12 -11   38.26    4.58
   4 -12  11   35.38    3.86
   4 -12 -12    5.83    2.80
  -4  12 -12   -0.22    2.01
  -4 -12 -12    1.85    2.07
   4 -12  12    2.03    2.03
   4 -12 -13   54.94    7.05
  -4  12 -13   48.67    5.91
  -4 -12 -13   63.14    6.63
   4 -12  13   66.97    5.56
   4 -12 -14   -1.01    2.35
  -4  12 -14   -0.11    2.34
  -4 -12 -14   -0.32    2.17
   4 -12 -15   51.06    6.91
  -4  12 -15   47.30    6.24
  -4 -12 -15   57.52    6.50
  -4 -13   0   -0.66    1.21
   4 -13   0    2.14    2.37
  -4 -13   1   -0.44    1.54
   4 -13  -1    2.15    1.92
  -4 -13  -1   -0.55    1.87
   4 -13   1    1.46    2.70
   4 -13   1    1.57    1.57
  -4 -13   2    0.77    1.20
   4 -13  -2    2.37    2.94
  -4 -13  -2   -1.22    1.33
   4 -13   2   -1.35    1.80
   4 -13   2    1.23    2.02
  -4 -13   3    5.35    1.53
   4 -13  -3    0.79    1.92
  -4 -13  -3    5.09    2.21
   4 -13   3    4.82    2.36
   4 -13   3    9.63    2.35
  -4 -13   4    1.09    1.20
   4 -13  -4    7.36    3.17
  -4 -13  -4    1.99    2.21
   4 -13   4    1.57    1.79
   4 -13   4   -1.12    1.34
  -4 -13   5   19.26    2.72
   4 -13  -5   15.84    4.07
  -4 -13  -5   21.00    3.21
   4 -13   5   19.90    3.47
   4 -13   5   19.90    2.89
  -4 -13   6   -0.43    1.09
   4 -13  -6    3.85    2.83
  -4 -13  -6   -0.88    1.55
   4 -13   6   -0.56    1.67
   4 -13   6    2.66    1.88
   4 -13  -7   12.32    3.62
  -4 -13  -7    4.96    1.98
   4  13  -7    2.61    1.74
   4 -13   7    6.47    2.57
   4 -13   7    8.69    2.31
   4 -13  -8   -1.02    2.71
  -4  13  -8    2.12    2.12
  -4 -13  -8    2.53    2.09
   4 -13   8    1.97    1.86
   4 -13  -9    0.11    2.03
  -4  13  -9   -0.11    2.00
  -4 -13  -9    0.00    1.75
   4 -13   9   -2.60    1.84
   4 -13 -10   -2.03    2.14
  -4  13 -10   -3.23    2.89
  -4 -13 -10   -1.09    2.84
   4 -13  10   -1.72    1.83
   4 -13 -11   -1.68    2.36
  -4  13 -11   -0.45    3.12
  -4 -13 -11   -2.94    1.74
   4 -13  11    0.21    1.82
   4 -13 -12    8.18    3.81
  -4  13 -12   -2.89    3.45
  -4 -13 -12    3.69    2.50
   4 -13 -13    1.79    3.58
  -4  13 -13    4.56    2.89
  -4 -13 -13    3.68    2.71
  -4 -14   0   66.51    6.06
   4 -14   0   63.28    5.98
   4 -14   0   68.44    6.09
  -4 -14   1    2.20    1.98
   4 -14  -1   -2.48    2.71
  -4 -14  -1    2.32    1.54
   4 -14   1   -0.79    2.82
   4 -14   1    2.48    1.91
  -4 -14   2   62.92    5.37
   4 -14  -2   44.66    5.32
  -4 -14  -2   53.81    5.08
   4 -14   2   58.70    6.19
   4 -14   2   57.65    5.28
  -4 -14   3   11.05    2.30
   4 -14  -3    3.05    3.28
  -4 -14  -3   11.39    2.54
   4 -14   3    5.39    2.58
   4 -14   3   11.44    2.24
  -4 -14   4   49.36    4.48
   4 -14  -4   40.40    5.55
  -4 -14  -4   41.57    4.42
   4 -14   4   35.64    5.16
   4 -14   4   48.86    4.59
  -4 -14   5   -0.22    1.85
   4 -14  -5    2.38    2.49
  -4 -14  -5    5.30    2.65
   4 -14   5    1.23    3.02
   4 -14   5   -0.33    1.34
  -4 -14   6   44.96    4.36
   4 -14  -6   41.28    5.77
  -4 -14  -6   37.39    4.63
   4 -14   6   40.67    5.36
   4 -14   6   51.29    4.77
   4 -14  -7   12.54    3.95
  -4 -14  -7    6.71    3.08
   4 -14   7    9.71    3.79
   4 -14   7   14.64    2.75
   4 -14  -8   31.26    5.42
  -4  14  -8   22.97    4.24
  -4 -14  -8   28.10    4.28
   4 -14   8   32.89    3.61
   4 -14  -9    4.62    2.93
  -4  14  -9    2.23    2.23
  -4 -14  -9    1.53    2.19
   4 -14 -10   29.69    5.62
  -4  14 -10   17.92    4.12
  -4 -14 -10   27.60    4.48
   4 -14 -11   -2.02    2.81
  -4  14 -11   -1.34    2.56
  -4 -14 -11    0.76    2.50
  -4 -15   0   -0.22    2.21
   4 -15   0   -0.68    2.37
   4 -15   0   -2.03    1.58
  -4 -15   1   -0.33    2.31
   4 -15  -1    1.02    2.37
  -4 -15  -1   -0.44    1.55
   4 -15   1    3.16    3.16
   4 -15   1   -0.45    2.59
  -4 -15   2   -2.20    1.98
   4 -15  -2   -2.49    3.28
  -4 -15  -2   -3.21    2.43
   4 -15   2    0.11    2.25
   4 -15   2    0.11    2.25
  -4 -15   3    8.55    2.85
   4 -15  -3    1.58    2.49
  -4 -15  -3    0.77    2.43
   4 -15   3   -0.90    2.25
   4 -15   3    1.91    2.47
  -4 -15   4   -0.22    1.42
   4 -15  -4   -1.02    2.26
  -4 -15  -4    2.76    2.76
   4 -15   4    3.14    3.25
   4 -15   4    2.02    2.24
  -4 -15   5    2.62    2.29
   4 -15  -5   -0.91    2.38
  -4 -15  -5    1.77    1.88
   4 -15   5    3.47    2.80
   4 -15   5    4.13    2.57
   4 -15  -6    2.94    2.83
  -4 -15  -6    2.76    2.98
   4 -15   6    2.91    2.57
   4 -15  -7   -0.23    3.61
  -4  15  -7    0.45    2.46
  -4 -15  -7    6.82    3.52
   4 -15   7    2.01    2.46
   4 -15  -8    2.59    2.82
  -4  15  -8   -2.57    3.46
  -4 -16   0    6.19    2.54
   4 -16   0    0.45    3.84
  -4 -16   1    7.39    3.31
   4 -16  -1    2.94    3.28
   4 -16  -1    7.35    2.72
  -4 -16  -1    6.53    2.32
   4 -16   1    3.38    3.16
   4 -16   1    9.61    3.39
  -4 -16   2    5.51    2.86
   4 -16  -2    0.23    2.71
  -4 -16  -2   -2.66    2.77
   4 -16   2    3.49    3.94
   4 -16   2   -0.68    2.71
   5   0   0   -0.45    0.56
  -5   0   0   -0.33    0.33
  -5   0   0    0.55    0.55
   5   0   1   -0.23    0.56
  -5   0   1   -0.22    0.45
  -5   0   1   -0.11    0.33
   5   0  -1    0.56    0.79
  -5   0  -1   -0.11    0.45
  -5   0  -1   -0.33    0.44
  -5   0  -1    0.22    0.77
   5   0   2   23.18    1.91
  -5   0   2   23.93    1.40
   5   0  -2   19.00    1.34
   5   0  -2   18.94    1.92
  -5   0  -2   23.13    1.68
  -5   0  -2   25.25    1.68
  -5   0  -2   20.62    1.88
   5   0   3   -1.01    0.78
   5   0   3   -0.79    0.67
  -5   0   3    0.54    0.43
   5   0  -3   -0.34    0.45
  -5   0  -3    0.78    0.67
  -5   0  -3   -0.11    0.67
   5   0   4  243.38    9.34
   5   0   4  242.01    9.99
  -5   0   4  239.55    8.76
   5   0  -4  233.99    9.27
  -5   0  -4  240.36    9.10
  -5   0  -4  251.45   10.27
   5   0   5    0.34    0.90
   5   0   5    0.11    0.78
  -5   0   5    0.11    0.44
   5   0  -5   -0.34    0.45
  -5   0  -5    0.00    0.90
  -5   0  -5   -1.23    1.00
   5   0   6  275.20   10.49
   5   0   6  251.08   10.95
  -5   0   6  246.62    9.56
   5   0  -6  263.28    9.74
  -5   0  -6  273.75   10.58
  -5   0  -6  276.20   10.85
   5   0   7   -0.44    0.78
  -5   0   7    0.44    0.44
   5   0  -7    0.34    0.56
  -5   0  -7   -0.79    0.67
  -5   0  -7   -0.22    0.89
   5   0   8  200.66    8.57
   5   0   8  192.36    9.32
  -5   0   8  192.60    8.06
   5   0  -8  183.11    7.53
  -5   0  -8  198.97    9.23
  -5   0  -8  214.35    9.07
   5   0   9   -0.56    1.01
   5   0   9   -0.88    1.22
  -5   0   9   -0.11    0.43
   5   0  -9    0.34    0.67
  -5   0  -9   -1.69    0.90
  -5   0  -9    0.34    1.34
   5   0  10    4.95    1.46
   5   0  10    9.14    1.65
  -5   0  10   12.00    1.41
   5   0 -10   10.48    1.23
  -5   0 -10   13.04    1.80
  -5   0 -10    6.71    1.57
   5   0  11   -0.67    1.69
   5   0  11   -0.66    1.10
  -5   0  11    0.22    0.86
   5   0 -11   -1.00    0.78
  -5   0 -11    2.36    1.35
  -5   0 -11    0.67    1.23
   5   0  12    4.49    2.02
  -5   0  12    6.47    1.19
   5   0 -12    2.66    1.11
  -5   0 -12    7.76    1.80
  -5   0 -12    2.69    1.45
   5   0  13   -0.22    2.02
  -5   0  13    0.65    0.86
   5   0 -13   -0.66    0.89
  -5   0 -13   -0.22    1.24
  -5   0 -13    0.22    1.34
  -5   0  14    7.65    1.40
   5   0 -14    9.18    1.55
  -5   0 -14    8.09    2.47
  -5   0 -14    6.72    2.13
  -5   0  15    0.43    1.51
   5   0 -15   -0.77    0.77
  -5   0 -15   -0.11    1.91
  -5   0  16   20.99    2.69
   5   0 -16   20.21    2.32
  -5   0 -16   23.44    2.92
  -5   0  17   -0.11    2.05
   5   0 -17    0.22    0.99
  -5   0 -17    1.68    1.68
   5   0 -18    2.32    1.65
  -5   0 -18    6.49    2.80
   5   0 -19   -0.66    1.21
  -5   0 -19    0.45    1.79
   5   0 -20   -1.76    1.21
  -5   0 -20    1.45    2.12
   5   0 -21    0.44    2.20
  -5   0 -21    0.33    3.12
   5   0 -22    1.10    1.65
  -5   0 -22   -3.12    2.23
   5   1   0 1278.44   43.60
  -5  -1   0 1275.40   41.92
  -5  -1   0 1251.72   42.23
  -5  -1   0 1259.03   42.51
   5  -1   0 1277.12   42.73
   5  -1   0 1243.36   43.36
  -5   1   0 1264.03   43.17
   5   1   1  583.96   20.27
   5   1   1  599.67   21.88
  -5  -1   1  596.32   20.97
  -5  -1   1  601.36   19.86
   5  -1  -1  563.31   20.89
   5  -1  -1  571.88   21.00
  -5   1  -1  564.65   21.41
  -5   1  -1  596.02   21.24
  -5  -1  -1  593.43   20.26
  -5  -1  -1  607.78   20.61
  -5  -1  -1  594.26   21.58
   5   1  -1  564.19   21.57
  -5   1   1  587.26   20.44
   5  -1   1  578.45   22.56
   5   1   2  488.17   17.66
   5  -1   2  436.28   18.82
   5   1   2  456.00   18.02
  -5  -1   2  491.78   16.63
  -5  -1   2  472.12   16.87
   5  -1  -2  473.03   17.58
   5  -1  -2  510.30   19.09
  -5   1  -2  486.82   17.28
  -5   1  -2  497.30   18.58
  -5   1  -2  490.96   17.19
  -5  -1  -2  488.93   16.83
  -5  -1  -2  485.20   17.00
   5   1  -2  472.26   17.95
  -5   1   2  462.11   16.97
   5   1   3  498.05   18.05
   5   1   3  477.42   18.89
  -5  -1   3  480.97   16.22
  -5  -1   3  483.58   16.42
   5  -1  -3  486.31   17.98
  -5   1  -3  483.37   18.20
  -5   1  -3  511.28   18.88
  -5   1  -3  473.60   17.82
  -5  -1  -3  484.58   17.85
  -5  -1  -3  488.64   18.48
   5   1  -3  503.65   18.62
  -5   1   3  498.74   18.52
   5  -1   3  507.78   20.25
   5   1   4  627.25   21.60
   5   1   4  586.60   22.67
  -5  -1   4  599.80   20.17
   5  -1  -4  620.14   22.78
  -5   1  -4  600.10   23.07
  -5   1  -4  622.23   21.95
  -5   1  -4  620.31   21.78
  -5  -1  -4  622.15   21.78
  -5  -1  -4  613.79   22.75
   5   1  -4  621.36   20.93
  -5   1   4  593.75   20.61
   5  -1   4  592.63   23.80
   5   1   5   -0.79    0.79
   5   1   5    0.22    0.78
  -5  -1   5   -0.33    0.33
   5  -1  -5    0.23    0.45
  -5   1  -5    0.90    0.79
  -5   1  -5   -1.23    0.67
  -5  -1  -5    0.00    0.78
  -5  -1  -5   -0.45    0.78
   5   1  -5    0.11    0.34
  -5   1   5   -0.44    0.44
   5  -1   5   -0.22    0.67
   5  -1   5   -0.22    1.01
   5   1   6  177.99    7.58
   5   1   6  178.11    7.82
  -5  -1   6  172.63    6.21
   5  -1  -6  170.04    7.24
  -5   1  -6  176.54    7.56
  -5   1  -6  183.27    7.95
  -5  -1  -6  173.56    7.26
  -5  -1  -6  178.04    7.92
   5   1  -6  171.64    6.56
  -5   1   6  166.27    6.81
   5  -1   6  172.68    6.96
   5  -1   6  171.80    7.81
   5   1   7   76.17    4.19
   5   1   7   71.06    4.45
  -5  -1   7   73.56    3.04
   5  -1  -7   72.46    3.72
  -5   1  -7   73.87    4.51
  -5   1  -7   70.34    4.03
  -5  -1  -7   72.44    3.91
  -5  -1  -7   73.90    4.46
   5   1  -7   74.63    3.38
  -5   1   7   68.49    3.29
   5  -1   7   79.30    4.15
   5  -1   7   70.80    4.12
   5   1   8   92.18    5.43
   5   1   8   85.80    4.99
  -5  -1   8   87.68    3.57
   5  -1  -8   87.51    4.50
  -5   1  -8   83.18    4.86
  -5   1  -8   85.93    4.82
  -5  -1  -8   81.86    4.58
  -5  -1  -8   94.56    4.69
   5   1  -8   88.53    3.93
  -5   1   8   87.26    3.83
   5  -1   8   88.27    5.16
   5  -1   8   78.11    4.77
   5   1   9   52.49    3.62
   5   1   9   51.92    3.76
  -5  -1   9   53.73    2.38
   5  -1  -9   53.19    3.14
  -5   1  -9   55.21    3.84
  -5   1  -9   49.70    3.92
  -5  -1  -9   58.77    3.58
  -5  -1  -9   60.34    4.02
   5   1  -9   49.33    2.79
  -5   1   9   52.35    3.05
   5  -1   9   55.38    4.04
   5  -1   9   52.12    3.65
   5   1  10   45.68    4.06
   5   1  10   51.53    3.53
  -5  -1  10   47.43    2.38
   5  -1 -10   43.44    3.02
  -5   1 -10   46.07    3.39
  -5   1 -10   52.74    4.15
  -5  -1 -10   49.17    3.58
  -5  -1 -10   47.20    3.57
   5   1 -10   49.18    2.90
  -5   1  10   50.46    3.26
   5  -1  10   51.31    3.92
   5  -1  10   43.80    3.08
   5   1  11  113.24    5.87
  -5  -1  11  104.71    4.75
   5  -1 -11  106.71    5.24
  -5   1 -11   99.70    5.76
  -5   1 -11  104.73    7.06
  -5  -1 -11   98.81    5.48
  -5  -1 -11  100.23    6.03
   5   1 -11   76.03    4.78
  -5   1  11  105.89    5.11
   5  -1  11  102.07    6.50
   5  -1  11  102.43    5.38
   5   1  12   75.18    5.07
  -5  -1  12   67.93    3.67
   5  -1 -12   66.58    3.90
  -5   1 -12   75.17    4.63
  -5   1 -12   68.23    5.38
  -5  -1 -12   67.85    4.59
  -5  -1 -12   71.35    4.80
   5   1 -12   67.14    3.66
  -5   1  12   64.54    4.12
   5  -1  12   67.97    4.81
   5  -1  12   63.19    4.38
   5   1  13   87.90    6.41
  -5  -1  13   93.27    4.96
   5  -1 -13   90.76    4.89
  -5   1 -13   82.57    5.19
  -5   1 -13   92.00    6.28
  -5  -1 -13   83.16    5.82
  -5  -1 -13   87.01    5.81
   5   1 -13   86.51    4.76
  -5   1  13   97.29    5.63
   5  -1  13   81.84    6.03
  -5  -1  14   57.19    3.98
   5  -1 -14   53.18    3.88
  -5   1 -14   54.67    4.17
  -5   1 -14   42.25    4.48
  -5  -1 -14   50.63    4.36
  -5  -1 -14   41.34    4.36
   5   1 -14   52.82    3.65
  -5   1  14   53.95    3.89
  -5  -1  15   36.42    3.66
   5  -1 -15   31.21    2.66
  -5   1 -15   31.08    3.15
  -5  -1 -15   32.96    3.35
   5   1 -15   35.11    2.87
  -5   1  15   35.59    3.24
  -5  -1  16   10.95    2.26
   5  -1 -16    8.51    2.10
  -5   1 -16   14.29    2.59
  -5  -1 -16   12.51    2.57
   5   1 -16    8.27    1.77
  -5   1  16   14.02    2.16
  -5  -1  17   11.38    2.47
   5  -1 -17    5.52    1.66
  -5   1 -17    8.31    2.47
  -5  -1 -17    9.60    2.34
   5   1 -17    7.72    1.65
   5  -1 -18   64.46    4.97
  -5   1 -18   67.10    5.50
  -5  -1 -18   69.84    5.36
   5   1 -18   61.58    5.18
   5  -1 -19   24.60    3.09
  -5   1 -19   19.39    4.15
  -5  -1 -19   17.95    4.01
   5   1 -19   16.84    2.53
   5  -1 -20   18.08    3.20
  -5   1 -20   19.47    4.14
  -5  -1 -20   19.28    3.68
   5   1 -20   15.19    2.75
   5  -1 -21    3.97    2.54
  -5   1 -21    4.58    2.79
  -5  -1 -21   15.14    3.79
   5   1 -21    3.63    1.76
   5  -1 -22    6.28    2.42
  -5   1 -22    9.70    3.46
  -5  -1 -22    8.79    3.11
   5   2   0    0.22    0.45
   5   2   0    0.00    0.67
  -5  -2   0    0.66    0.44
  -5  -2   0    0.33    0.55
   5  -2   0   -0.11    0.67
   5  -2   0    0.56    0.68
  -5   2   0    0.22    0.76
   5   2   1    4.84    0.79
   5   2   1    3.37    0.79
  -5  -2   1    5.79    0.55
  -5  -2   1    5.75    0.55
  -5  -2   1    5.35    0.98
   5  -2  -1    4.16    0.90
   5  -2  -1    3.83    0.90
  -5   2  -1    5.71    1.10
  -5  -2  -1    5.27    0.77
  -5  -2  -1    6.07    0.99
   5   2  -1    4.61    1.01
  -5   2   1    6.39    1.08
   5  -2   1    4.04    1.01
   5  -2   1    4.61    1.24
   5   2   2   84.10    3.84
   5   2   2   80.84    4.16
  -5  -2   2   83.00    3.28
  -5  -2   2   80.47    3.14
   5  -2  -2   89.14    4.29
  -5   2  -2   83.57    3.71
  -5   2  -2   86.66    4.09
  -5  -2  -2   80.28    3.99
   5   2  -2   82.66    4.62
  -5   2   2   84.65    4.32
   5  -2   2   85.92    4.50
   5   2   3    0.23    0.45
   5   2   3    0.67    0.67
  -5  -2   3    0.22    0.22
  -5  -2   3    0.33    0.22
   5  -2  -3    0.45    0.68
  -5   2  -3    0.90    0.67
  -5   2  -3    0.00    0.67
  -5   2  -3    1.33    0.78
  -5  -2  -3   -0.11    0.44
  -5  -2  -3   -0.78    0.89
   5   2  -3   -0.23    0.68
  -5   2   3    0.54    0.54
   5  -2   3   -0.22    1.01
   5   2   4  113.11    5.10
   5   2   4  110.38    4.82
   5  -2  -4  105.85    4.88
  -5   2  -4  108.02    5.18
  -5   2  -4  108.23    5.13
  -5   2  -4  114.29    5.02
  -5  -2  -4  106.58    5.19
  -5  -2  -4  111.99    5.11
   5   2  -4  106.57    4.84
  -5   2   4  105.18    4.56
   5  -2   4  112.94    5.50
   5   2   5  166.74    6.81
   5   2   5  157.16    6.60
   5  -2  -5  163.56    6.69
  -5   2  -5  156.16    7.10
  -5   2  -5  156.06    6.59
  -5   2  -5  158.40    7.04
  -5  -2  -5  160.70    6.97
  -5  -2  -5  153.35    6.90
   5   2  -5  158.43    6.64
  -5   2   5  149.17    5.68
   5  -2   5  151.07    7.05
   5   2   6   24.81    2.15
   5   2   6   26.51    2.45
  -5  -2   6   29.19    1.20
   5  -2  -6   29.62    2.04
  -5   2  -6   31.91    2.48
  -5   2  -6   29.48    2.35
  -5   2  -6   29.50    2.46
  -5  -2  -6   24.20    2.10
  -5  -2  -6   28.77    2.33
   5   2  -6   27.20    1.24
  -5   2   6   34.37    2.08
   5  -2   6   26.51    2.23
   5   2   7   42.47    2.83
   5   2   7   41.65    2.89
  -5  -2   7   42.33    1.74
   5  -2  -7   41.73    2.71
  -5   2  -7   38.17    2.82
  -5   2  -7   36.19    3.13
  -5   2  -7   45.85    3.25
  -5  -2  -7   41.38    2.88
  -5  -2  -7   44.23    3.11
   5   2  -7   42.68    1.81
  -5   2   7   44.59    2.74
   5  -2   7   31.50    3.02
   5  -2   7   35.42    2.89
   5   2   8   46.86    3.51
   5   2   8   43.84    3.21
  -5  -2   8   51.33    2.06
   5  -2  -8   48.82    3.26
  -5   2  -8   45.33    3.51
  -5   2  -8   48.12    3.58
  -5  -2  -8   45.30    3.10
  -5  -2  -8   49.35    3.45
   5   2  -8   47.58    2.24
  -5   2   8   45.19    2.63
   5  -2   8   45.01    3.46
   5  -2   8   47.36    3.54
   5   2   9   10.86    1.92
   5   2   9    9.82    1.54
  -5  -2   9   12.94    0.97
   5  -2  -9   10.10    1.35
  -5   2  -9    8.03    1.47
  -5   2  -9   11.64    1.68
  -5  -2  -9   11.75    1.88
  -5  -2  -9   10.56    1.67
   5   2  -9    8.47    0.89
  -5   2   9    8.73    1.42
   5  -2   9   10.16    1.67
   5  -2   9   11.91    1.87
   5   2  10   -2.26    1.47
  -5  -2  10    0.43    0.65
   5  -2 -10   -0.56    0.56
  -5   2 -10    0.34    1.02
  -5   2 -10    1.23    1.23
  -5  -2 -10   -1.00    0.89
  -5  -2 -10    0.67    1.11
   5   2 -10   -0.89    0.44
  -5   2  10    0.54    0.76
   5  -2  10    0.67    1.45
   5  -2  10    0.44    0.88
   5   2  11    0.23    1.69
  -5  -2  11    0.32    0.65
   5  -2 -11    0.45    1.00
  -5   2 -11    0.34    1.36
  -5   2 -11    0.00    1.79
  -5  -2 -11    0.56    1.44
  -5  -2 -11    0.45    1.22
   5   2 -11    1.44    0.66
  -5   2  11   -0.54    1.09
   5  -2  11    1.45    1.78
   5  -2  11   -0.77    1.53
   5   2  12    4.51    1.69
  -5  -2  12    4.51    0.97
   5  -2 -12    3.79    1.00
  -5   2 -12    3.51    1.58
  -5   2 -12    3.47    1.46
  -5  -2 -12    2.55    1.78
  -5  -2 -12    1.89    2.11
   5   2 -12    2.88    0.89
  -5   2  12    6.50    1.52
   5  -2  12    2.00    2.23
   5  -2  12    7.75    1.75
   5   2  13   19.48    2.82
  -5  -2  13   18.99    1.83
   5  -2 -13   15.78    2.22
  -5   2 -13   19.91    3.17
  -5   2 -13   15.46    2.47
  -5  -2 -13   13.33    2.22
  -5  -2 -13   16.15    2.45
   5   2 -13   16.91    1.66
  -5   2  13   17.63    2.38
   5  -2  13   15.12    2.56
   5  -2  13   15.56    2.29
  -5  -2  14    6.97    1.39
   5  -2 -14    5.99    1.44
  -5   2 -14    7.68    1.92
  -5   2 -14    7.28    2.02
  -5  -2 -14    3.45    1.56
   5   2 -14    5.96    1.21
  -5   2  14    6.16    1.51
  -5  -2  15   29.99    2.68
   5  -2 -15   27.04    2.77
  -5   2 -15   28.11    3.39
  -5   2 -15   24.20    3.70
  -5  -2 -15   29.02    3.34
   5   2 -15   30.11    2.43
  -5   2  15   33.46    3.13
  -5  -2  16   -1.18    1.39
   5  -2 -16   -0.89    1.00
  -5   2 -16    0.00    1.47
  -5  -2 -16    1.22    2.22
   5   2 -16    0.00    0.77
   5  -2 -17    1.77    1.77
  -5   2 -17   -0.90    2.03
  -5  -2 -17    0.78    1.67
   5   2 -17    1.87    1.10
   5  -2 -18    0.22    1.33
  -5   2 -18    0.00    2.70
  -5  -2 -18   -0.44    1.78
   5   2 -18   -0.99    1.43
   5  -2 -19    2.98    1.66
  -5   2 -19    1.12    2.81
  -5  -2 -19    4.67    3.00
   5   2 -19    1.10    1.54
   5  -2 -20   -0.44    1.43
  -5   2 -20   -0.56    2.02
  -5  -2 -20    0.44    3.00
   5   2 -20    0.66    1.21
   5  -2 -21    0.44    1.66
  -5   2 -21   -2.57    2.24
  -5  -2 -21    1.00    2.44
   5   2 -21   -0.77    1.76
   5  -2 -22   -4.52    2.65
  -5   2 -22   -3.13    2.57
  -5  -2 -22    0.44    2.44
   5   3   0  153.12    5.76
   5   3   0  148.88    6.52
  -5  -3   0  148.18    5.65
  -5  -3   0  149.17    6.17
   5  -3   0  141.71    6.65
   5  -3   0  143.64    7.10
  -5   3   0  154.01    5.99
   5   3   1  809.95   27.43
   5   3   1  758.46   27.77
  -5  -3   1  772.24   25.15
  -5  -3   1  788.69   27.63
   5  -3  -1  767.83   29.15
  -5   3  -1  800.25   28.18
  -5  -3  -1  776.56   27.52
  -5  -3  -1  792.86   27.77
   5   3  -1  772.60   25.45
   5   3  -1  794.17   27.45
  -5   3   1  762.07   26.47
   5  -3   1  752.97   28.14
   5  -3   1  747.41   29.18
   5   3   2   15.17    1.25
   5   3   2   12.22    1.46
  -5  -3   2   15.95    0.77
  -5  -3   2   16.11    0.77
   5  -3  -2   17.29    1.70
  -5   3  -2   15.74    1.87
  -5  -3  -2   17.39    1.41
  -5  -3  -2   16.79    1.77
   5   3  -2   17.40    1.57
  -5   3   2   16.19    1.51
   5  -3   2   14.15    1.35
   5  -3   2   17.75    1.69
   5   3   3  209.31    7.95
   5   3   3  198.99    8.30
   5  -3  -3  197.97    8.84
  -5   3  -3  183.40    8.43
  -5   3  -3  203.26    8.63
  -5  -3  -3  191.52    7.64
  -5  -3  -3  206.90    8.09
   5   3  -3  198.07    7.99
  -5   3   3  198.10    8.12
   5  -3   3  198.12    9.32
   5   3   4  118.46    5.34
   5   3   4  121.07    5.70
   5  -3  -4  122.34    5.67
  -5   3  -4  114.65    5.74
  -5   3  -4  118.19    5.44
  -5   3  -4  119.74    5.67
  -5  -3  -4  116.84    5.46
  -5  -3  -4  119.93    5.21
   5   3  -4  117.04    5.17
  -5   3   4  112.63    4.78
   5  -3   4  118.11    6.27
   5   3   5  355.17   13.53
   5   3   5  352.27   14.18
   5  -3  -5  360.35   13.96
  -5   3  -5  363.73   13.98
  -5   3  -5  379.91   15.46
  -5   3  -5  369.20   14.05
  -5  -3  -5  347.33   13.59
  -5  -3  -5  368.07   13.87
   5   3  -5  359.01   13.05
  -5   3   5  341.84   12.87
   5  -3   5  339.29   13.19
   5   3   6    0.45    0.68
   5   3   6   -1.00    1.11
   5  -3  -6    1.24    0.68
  -5   3  -6    0.56    1.13
  -5   3  -6    2.34    1.45
  -5   3  -6   -0.78    0.78
  -5  -3  -6    0.55    0.77
  -5  -3  -6    1.22    1.22
   5   3  -6   -0.67    0.56
  -5   3   6   -0.22    0.65
   5  -3   6    0.33    0.89
   5   3   7  538.75   19.55
   5   3   7  498.98   19.01
   5  -3  -7  513.79   18.78
  -5   3  -7  504.01   20.47
  -5   3  -7  538.96   21.27
  -5   3  -7  503.29   20.37
  -5  -3  -7  489.99   18.58
  -5  -3  -7  519.55   19.20
  -5   3   7  520.30   19.28
   5  -3   7  495.43   19.88
   5   3   8   15.17    2.04
   5  -3  -8   16.33    1.92
  -5   3  -8   19.67    2.04
  -5   3  -8   15.57    2.22
  -5   3  -8   16.99    2.24
  -5  -3  -8   17.35    1.98
  -5  -3  -8   18.05    1.99
   5   3  -8   16.68    0.90
   5   3  -8   15.33    0.88
  -5   3   8   17.28    1.75
   5  -3   8   16.24    1.99
   5   3   9  143.61    7.25
  -5  -3   9  136.78    5.00
   5  -3  -9  135.71    6.52
  -5   3  -9  141.10    7.70
  -5   3  -9  143.52    7.45
  -5   3  -9  137.00    7.84
  -5  -3  -9  141.88    6.50
  -5  -3  -9  145.99    7.32
   5   3  -9  128.92    5.57
  -5   3   9  140.79    6.78
   5  -3   9  135.38    7.05
   5   3  10   45.12    3.73
  -5  -3  10   50.15    2.16
   5  -3 -10   40.23    3.14
  -5   3 -10   50.16    3.85
  -5   3 -10   44.88    4.00
  -5   3 -10   41.39    3.25
  -5  -3 -10   47.69    3.53
  -5  -3 -10   45.10    3.66
   5   3 -10   46.68    2.22
  -5   3  10   47.42    3.16
   5  -3  10   45.21    3.89
   5  -3  10   43.21    3.07
   5   3  11  107.90    6.22
  -5  -3  11  105.15    4.53
   5  -3 -11  103.29    5.37
  -5   3 -11   99.23    5.78
  -5   3 -11  105.97    7.00
  -5   3 -11  102.48    6.50
  -5  -3 -11   97.46    5.63
  -5  -3 -11  104.64    6.55
   5   3 -11  109.46    4.77
  -5   3  11  108.87    5.99
   5  -3  11  105.97    6.77
   5  -3  11  101.20    5.36
   5   3  12   94.37    6.10
  -5  -3  12  102.02    4.84
   5  -3 -12   95.37    5.70
  -5   3 -12  103.87    6.58
  -5   3 -12   96.56    6.61
  -5  -3 -12   97.89    5.52
  -5  -3 -12   92.60    6.33
   5   3 -12   98.59    4.10
  -5   3  12   99.52    5.98
   5  -3  12   96.87    6.32
   5  -3  12   89.98    5.13
   5   3  13  166.54    9.48
  -5  -3  13  172.41    7.10
   5  -3 -13  154.41    9.03
  -5   3 -13  174.03    8.62
  -5   3 -13  167.93    8.96
  -5  -3 -13  155.53    9.18
  -5  -3 -13  158.45    9.33
   5   3 -13  151.70    8.19
  -5   3  13  158.47    8.69
   5  -3  13  163.71    9.64
   5  -3  13  174.24    7.95
  -5  -3  14   43.63    2.89
   5  -3 -14   36.79    3.22
  -5   3 -14   34.06    3.28
  -5   3 -14   34.12    3.80
  -5  -3 -14   37.58    3.76
   5   3 -14   38.72    2.87
  -5   3  14   43.80    3.68
   5  -3  14   48.76    4.34
  -5  -3  15   61.64    3.85
   5  -3 -15   56.16    4.11
  -5   3 -15   61.27    4.86
  -5   3 -15   49.22    4.92
  -5  -3 -15   60.06    4.98
   5   3 -15   55.55    4.19
  -5   3  15   68.81    5.09
  -5  -3  16    8.22    1.50
   5  -3 -16    2.11    1.44
  -5   3 -16    5.87    2.03
  -5  -3 -16    2.32    1.66
   5   3 -16    5.62    1.32
  -5   3  16    5.07    1.84
   5  -3 -17   34.77    3.66
  -5   3 -17   45.43    4.74
  -5  -3 -17   37.98    4.43
   5   3 -17   39.62    3.74
   5  -3 -18   28.10    3.76
  -5   3 -18   26.79    3.72
  -5  -3 -18   25.14    3.99
   5   3 -18   30.79    3.19
   5  -3 -19    6.86    2.54
  -5   3 -19    8.43    2.81
  -5  -3 -19    8.97    2.66
   5   3 -19    7.58    1.98
   5  -3 -20    0.33    2.54
  -5   3 -20   -2.35    3.14
  -5  -3 -20    1.00    2.22
   5   3 -20   -1.65    1.54
   5  -3 -21   19.66    3.53
  -5   3 -21   19.92    4.59
  -5  -3 -21   17.39    4.54
   5  -3 -22    2.54    3.09
  -5   3 -22    7.48    4.24
  -5  -3 -22    4.10    3.66
   5   4   0    0.34    0.45
   5   4   0    0.67    0.67
  -5  -4   0   -0.22    0.44
  -5  -4   0   -0.33    0.66
   5  -4   0   -1.13    0.90
   5  -4   0   -0.56    0.79
  -5   4   0   -0.22    0.98
   5   4   1    0.45    0.57
   5   4   1    0.56    0.67
  -5  -4   1    0.33    0.33
  -5  -4   1    0.22    0.66
   5  -4  -1   -0.79    0.90
  -5   4  -1    0.22    0.65
  -5  -4  -1    0.76    0.54
  -5  -4  -1   -0.66    0.77
   5   4  -1    0.23    0.34
   5   4  -1    0.11    0.45
  -5   4   1    0.54    0.65
   5  -4   1    0.68    0.68
   5  -4   1    0.34    0.79
   5   4   2   21.28    1.70
   5   4   2   17.87    1.68
  -5  -4   2   21.67    0.88
   5  -4  -2   18.89    2.04
  -5   4  -2   21.05    1.97
  -5  -4  -2   21.19    1.52
  -5  -4  -2   21.92    1.87
   5   4  -2   20.38    1.01
   5   4  -2   19.12    1.57
  -5   4   2   20.08    1.84
   5  -4   2   22.25    1.91
   5  -4   2   18.30    2.02
   5   4   3   13.81    1.47
   5   4   3   15.49    1.56
   5  -4  -3   13.25    1.47
  -5   4  -3   12.44    1.65
  -5  -4  -3   13.46    1.30
  -5  -4  -3   14.55    1.43
   5   4  -3   13.85    1.34
  -5   4   3   11.45    1.51
   5  -4   3   12.92    1.91
   5  -4   3   12.78    1.79
   5   4   4   33.41    2.38
   5   4   4   32.91    2.45
   5  -4  -4   31.05    2.83
  -5   4  -4   36.29    2.70
  -5   4  -4   34.01    2.54
  -5  -4  -4   31.71    2.28
  -5  -4  -4   33.62    2.10
   5   4  -4   33.62    2.12
  -5   4   4   39.95    2.49
   5   4   5    4.42    1.25
   5   4   5    5.66    1.11
   5  -4  -5    4.08    1.02
  -5   4  -5    1.80    1.35
  -5   4  -5    4.87    1.66
  -5   4  -5    4.66    1.55
  -5  -4  -5    4.46    1.09
  -5  -4  -5    4.41    1.32
   5   4  -5    3.24    0.67
  -5   4   5    3.15    1.19
   5  -4   5    3.12    1.00
   5   4   6   19.70    2.15
   5  -4  -6   18.79    2.15
  -5   4  -6   15.09    2.03
  -5   4  -6   20.60    2.33
  -5   4  -6   18.90    2.11
  -5  -4  -6   23.61    1.96
  -5  -4  -6   26.57    1.99
   5   4  -6   20.91    1.57
  -5   4   6   21.68    2.18
   5  -4   6   16.90    1.89
   5   4   7    0.79    0.91
   5  -4  -7    0.57    0.79
  -5   4  -7   -0.34    1.24
  -5   4  -7    1.00    1.33
  -5   4  -7    1.56    1.45
  -5  -4  -7   -0.44    0.98
  -5  -4  -7    1.98    1.43
   5   4  -7    1.34    0.56
  -5   4   7    1.96    0.87
   5  -4   7    1.11    0.89
   5   4   8    9.85    2.04
   5  -4  -8   12.07    1.92
  -5   4  -8   15.92    1.92
  -5   4  -8   15.29    1.99
  -5   4  -8   17.17    2.12
  -5  -4  -8   13.53    1.96
  -5  -4  -8   15.66    1.99
  -5   4   8   15.29    1.64
   5  -4   8    9.04    1.88
   5   4   9    4.07    1.47
   5  -4  -9    6.08    1.58
  -5   4  -9    6.78    1.58
  -5   4  -9    3.43    1.33
  -5   4  -9    3.68    1.45
  -5  -4  -9    6.99    1.64
  -5  -4  -9    5.41    1.32
   5   4  -9    6.44    0.56
   5   4  -9    5.79    0.56
  -5   4   9    6.88    1.42
   5  -4   9    5.60    1.43
   5   4  10    5.77    1.70
   5  -4 -10    4.49    1.68
  -5   4 -10    5.54    1.47
  -5   4 -10    4.76    1.99
  -5   4 -10    6.70    1.67
  -5  -4 -10    6.24    1.53
  -5  -4 -10    6.40    1.77
   5   4 -10    5.87    0.66
   5   4 -10    6.15    0.77
  -5   4  10    6.65    1.64
   5  -4  10    6.89    1.53
   5   4  11   17.06    2.71
   5  -4 -11   19.60    2.24
  -5   4 -11   17.66    2.49
  -5   4 -11   19.01    2.98
  -5   4 -11   21.10    2.79
  -5  -4 -11   24.77    2.63
  -5  -4 -11   23.74    3.53
   5   4 -11   23.77    1.55
   5   4 -11   20.56    1.42
  -5   4  11   24.05    2.83
   5  -4  11   25.19    2.29
   5   4  12    5.53    2.37
   5  -4 -12    4.36    1.79
  -5   4 -12    6.34    1.81
  -5   4 -12    6.29    1.99
  -5   4 -12    3.13    2.12
  -5  -4 -12    6.47    2.08
  -5  -4 -12    9.28    2.43
   5   4 -12    5.52    0.88
  -5   4  12    5.00    1.63
   5  -4  12    6.74    2.17
   5   4  13   14.66    2.82
  -5  -4  13   26.48    1.94
   5  -4 -13   25.09    2.57
  -5   4 -13   21.40    2.60
  -5   4 -13   16.74    2.90
  -5  -4 -13   23.29    2.53
  -5  -4 -13   24.32    3.21
   5   4 -13   22.51    1.77
  -5   4  13   22.01    2.71
   5  -4  13   28.94    2.82
  -5  -4  14    1.39    0.97
   5  -4 -14    3.12    1.67
  -5   4 -14    2.83    2.15
  -5  -4 -14    0.11    1.32
   5   4 -14    0.55    0.77
  -5   4  14    0.97    1.84
   5  -4  14    1.19    1.84
  -5  -4  15    9.31    1.50
   5  -4 -15    2.89    2.00
  -5   4 -15    9.05    2.15
  -5  -4 -15    5.39    2.42
   5   4 -15    9.69    1.43
  -5   4  15    9.40    2.38
   5  -4  15    9.39    2.05
  -5  -4  16   -1.60    1.07
  -5   4 -16   -2.48    2.37
  -5  -4 -16    0.77    1.65
   5   4 -16    2.86    1.21
   5  -4 -17    0.55    1.44
  -5   4 -17    0.00    1.58
  -5  -4 -17   -0.33    1.76
   5   4 -17    0.77    1.10
   5  -4 -18   -0.55    1.44
  -5   4 -18    0.00    1.69
  -5  -4 -18    0.55    1.77
   5   4 -18    1.21    1.43
   5  -4 -19   -1.77    1.44
  -5   4 -19    2.25    2.92
  -5  -4 -19    0.22    1.99
   5  -4 -20   -2.77    1.77
  -5   4 -20    2.13    3.25
  -5  -4 -20    0.00    2.21
   5  -4 -21   -0.55    2.54
  -5   4 -21    4.25    3.81
  -5  -4 -21    2.43    2.65
   5  -4 -22    0.55    2.10
  -5   4 -22   -4.91    2.79
   5   5   0  383.57   13.58
   5   5   0  347.11   12.86
  -5  -5   0  376.53   13.20
  -5  -5   0  363.02   13.20
   5  -5   0  371.60   15.25
   5  -5   0  371.39   16.92
  -5   5   0  385.67   14.24
   5   5   1   14.67    1.35
   5   5   1   14.23    1.67
  -5  -5   1   16.67    0.99
  -5  -5   1   14.75    1.20
   5  -5  -1   14.91    1.81
  -5   5  -1   14.81    1.85
  -5  -5  -1   17.95    1.32
  -5  -5  -1   19.76    1.65
   5   5  -1   13.86    1.13
   5   5  -1   15.39    1.45
  -5   5   1   14.82    1.73
   5  -5   1   16.44    1.91
   5  -5   1   13.03    1.80
   5   5   2  290.34   10.42
   5   5   2  274.32   11.03
  -5  -5   2  283.84    9.69
  -5  -5   2  285.93   10.68
   5  -5  -2  278.07   11.79
  -5   5  -2  284.27   11.61
  -5  -5  -2  270.40   11.19
  -5  -5  -2  279.44   10.68
   5   5  -2  295.30   10.17
   5   5  -2  284.57   10.08
  -5   5   2  282.57   10.83
   5  -5   2  259.14   12.16
   5  -5   2  264.60   11.34
   5   5   3   -0.68    0.45
  -5  -5   3    0.22    0.22
   5  -5  -3    0.11    1.13
  -5   5  -3    0.00    0.88
  -5  -5  -3    0.11    0.76
  -5  -5  -3   -0.11    0.66
   5   5  -3    0.00    0.22
   5   5  -3    0.89    0.45
  -5   5   3    0.76    1.30
   5  -5   3   -0.67    0.90
   5  -5   3    0.56    0.78
   5   5   4  262.92   10.31
   5  -5  -4  250.33   12.49
  -5   5  -4  274.53   11.46
  -5  -5  -4  263.78   10.57
  -5  -5  -4  282.95   10.13
   5   5  -4  257.66    9.16
  -5   5   4  252.81   10.85
   5  -5   4  259.87   10.91
   5  -5   4  246.02   11.85
   5   5   5    4.07    1.24
   5  -5  -5    2.83    1.25
  -5   5  -5    2.92    1.01
  -5   5  -5    3.09    1.21
  -5  -5  -5    2.07    1.09
  -5  -5  -5    2.31    1.32
   5   5  -5    3.22    0.56
  -5   5   5    4.34    1.52
   5  -5   5    1.67    1.00
   5   5   6  458.73   17.69
   5  -5  -6  442.98   17.13
  -5   5  -6  434.90   17.23
  -5   5  -6  459.87   18.68
  -5  -5  -6  436.02   16.44
  -5  -5  -6  457.78   17.40
   5   5  -6  430.97   15.25
  -5   5   6  438.18   15.93
   5  -5   6  435.56   16.90
   5   5   7    1.24    0.90
   5  -5  -7    3.85    1.24
  -5   5  -7    0.11    0.90
  -5   5  -7    1.43    1.10
  -5   5  -7    1.00    1.00
  -5  -5  -7   -0.43    0.76
  -5  -5  -7    0.22    0.99
   5   5  -7    1.33    0.44
  -5   5   7    1.09    1.42
   5  -5   7    0.66    0.88
   5   5   8  322.97   14.73
   5  -5  -8  303.46   12.33
  -5   5  -8  294.16   13.10
  -5   5  -8  297.11   14.04
  -5   5  -8  318.42   15.57
  -5  -5  -8  298.42   13.08
  -5  -5  -8  308.46   12.67
   5   5  -8  294.64   10.59
  -5   5   8  293.20   13.54
   5  -5   8  288.38   12.13
   5   5   9   48.83    3.51
   5  -5  -9   45.51    3.49
  -5   5  -9   41.86    3.50
  -5   5  -9   45.22    3.75
  -5   5  -9   43.47    3.78
  -5  -5  -9   45.17    3.38
  -5  -5  -9   54.84    3.96
   5   5  -9   45.43    1.78
   5   5  -9   46.79    1.80
   5   5  -9   44.59    2.23
  -5   5   9   49.41    3.71
   5  -5   9   47.03    3.51
   5   5  10  220.67   11.55
   5  -5 -10  220.76   10.58
  -5   5 -10  220.27    9.85
  -5   5 -10  210.36   11.70
  -5   5 -10  211.77   10.80
  -5  -5 -10  199.86   10.26
  -5  -5 -10  225.61   11.13
   5   5 -10  212.80    7.78
   5   5 -10  222.29    8.29
  -5   5  10  220.38   11.56
   5  -5  10  222.95    9.52
   5   5  11   52.07    4.30
   5  -5 -11   53.05    4.04
  -5   5 -11   63.19    4.41
  -5   5 -11   55.91    4.52
  -5   5 -11   51.06    4.79
  -5  -5 -11   52.69    4.04
  -5  -5 -11   61.28    5.17
   5   5 -11   57.59    2.66
   5   5 -11   58.62    2.66
  -5   5  11   65.20    5.01
   5  -5  11   64.06    4.35
   5   5  12  105.43    7.35
   5  -5 -12  102.29    6.05
  -5   5 -12  107.22    6.23
  -5   5 -12   85.84    6.71
  -5   5 -12   95.54    6.46
  -5  -5 -12  101.47    6.23
  -5  -5 -12  107.00    6.83
   5   5 -12  100.15    5.42
   5   5 -12  103.40    4.95
  -5   5  12   99.86    6.85
   5  -5  12  101.25    5.75
   5  -5 -13   36.97    3.46
  -5   5 -13   38.00    3.96
  -5   5 -13   20.01    2.67
  -5  -5 -13   34.23    3.28
   5   5 -13   31.55    2.65
   5   5 -13   31.20    2.08
  -5   5  13   32.76    3.58
   5  -5  13   35.78    3.57
   5  -5 -14  105.58    7.14
  -5   5 -14  107.08    7.24
  -5   5 -14  103.36    7.90
  -5  -5 -14  108.61    7.23
   5   5 -14   76.58    5.19
   5   5 -14  100.67    5.00
   5  -5  14  101.50    5.40
   5  -5 -15   28.61    3.45
  -5   5 -15   33.22    3.62
  -5  -5 -15   31.57    3.51
   5   5 -15   29.61    2.42
   5   5 -15   28.30    2.38
   5   5 -15   28.89    2.54
   5  -5  15   31.45    3.34
   5  -5 -16   52.91    5.45
  -5   5 -16   55.65    4.86
  -5  -5 -16   47.73    4.94
   5   5 -16   48.17    3.08
   5  -5 -17    4.66    2.11
  -5   5 -17    4.40    2.37
  -5  -5 -17    7.25    2.42
   5   5 -17   12.20    1.87
  -5   5 -18   45.70    5.18
  -5  -5 -18   41.55    4.73
   5  -5 -19    3.66    2.77
  -5   5 -19   -3.26    2.81
  -5  -5 -19    1.98    2.64
   5  -5 -20   49.05    6.20
  -5   5 -20   53.71    6.39
  -5  -5 -20   54.16    6.06
   5  -5 -21   -0.55    1.99
  -5   5 -21    5.59    2.91
  -5  -5 -21    3.19    3.75
   5   6   0   -0.45    0.56
  -5  -6   0    0.22    0.55
  -5  -6   0   -0.55    0.44
   5  -6   0   -0.56    0.79
  -5   6   0   -0.54    0.87
   5   6   1    0.00    0.67
  -5  -6   1    0.00    0.44
  -5  -6   1    0.22    0.55
   5  -6  -1   -1.02    1.36
  -5   6  -1   -0.22    0.87
  -5  -6  -1    0.22    0.66
  -5  -6  -1    1.42    0.77
   5   6  -1   -0.11    0.56
  -5   6   1    0.87    0.97
   5  -6   1    0.56    1.01
   5  -6   1    0.79    1.12
   5   6   2   15.20    1.58
  -5  -6   2   17.75    1.19
  -5  -6   2   15.97    1.20
   5  -6  -2   11.32    1.92
  -5   6  -2   10.68    2.07
  -5  -6  -2   14.78    1.43
  -5  -6  -2   18.05    1.75
   5   6  -2   16.25    1.23
  -5   6   2   14.06    1.84
   5  -6   2   16.42    2.25
   5  -6   2   15.70    1.91
   5   6   3   -1.01    0.56
  -5  -6   3    0.32    0.43
   5  -6  -3    1.02    1.36
  -5   6  -3   -1.42    0.87
  -5  -6  -3    0.66    0.88
  -5  -6  -3   -0.33    0.66
   5   6  -3    0.78    0.34
  -5   6   3    0.87    1.08
   5  -6   3    0.79    1.01
   5  -6   3    1.12    0.78
   5   6   4   12.51    1.80
   5  -6  -4   14.74    1.93
  -5   6  -4   12.71    1.75
  -5  -6  -4   15.76    1.64
  -5  -6  -4   17.83    1.75
   5   6  -4   17.44    1.01
  -5   6   4   17.11    2.06
   5  -6   4   15.49    2.02
   5  -6   4   15.07    1.90
   5   6   5    2.26    1.13
   5  -6  -5    2.95    1.25
  -5   6  -5    2.02    1.23
  -5   6  -5    1.32    1.21
  -5  -6  -5    3.05    1.09
  -5  -6  -5    3.50    1.09
   5   6  -5    2.46    0.22
   5   6  -5    2.79    0.22
   5   6  -5    2.66    0.44
  -5   6   5    2.06    1.52
   5  -6   5    3.26    1.23
   5  -6   5    1.11    1.00
   5   6   6   12.64    2.03
   5  -6  -6    7.25    1.47
  -5   6  -6    8.65    1.57
  -5   6  -6   10.22    1.76
  -5  -6  -6    8.31    1.53
   5   6  -6    8.53    0.56
  -5   6   6    9.24    1.63
   5  -6   6   10.31    1.55
   5   6   7   -0.23    1.35
   5  -6  -7    2.60    1.47
  -5   6  -7   -0.56    1.46
  -5   6  -7    0.22    1.21
  -5  -6  -7    0.11    0.87
  -5  -6  -7    0.88    1.42
   5   6  -7    0.33    0.22
  -5   6   7    0.76    1.09
   5  -6   7    0.44    0.99
   5   6   8   42.91    4.07
   5  -6  -8   44.07    3.62
  -5   6  -8   39.71    3.49
  -5   6  -8   42.44    3.96
  -5   6  -8   42.95    3.42
  -5  -6  -8   43.91    3.26
  -5  -6  -8   51.23    3.94
   5   6  -8   42.39    1.56
  -5   6   8   49.80    4.25
   5  -6   8   39.69    3.30
   5   6   9   -0.90    1.13
   5  -6  -9    0.11    1.13
  -5   6  -9    0.34    1.24
  -5   6  -9   -0.55    1.87
  -5   6  -9   -2.65    1.55
  -5  -6  -9   -1.96    1.30
  -5  -6  -9    0.22    1.31
   5   6  -9   -0.11    0.22
   5   6  -9   -0.22    0.22
   5   6  -9    0.00    0.22
  -5   6   9    1.09    1.85
   5  -6   9   -0.66    0.98
   5   6  10   -0.23    1.24
   5  -6 -10   -0.23    1.01
  -5   6 -10    0.90    1.35
  -5   6 -10    0.88    2.09
  -5   6 -10    0.44    1.22
  -5  -6 -10    0.11    0.98
  -5  -6 -10   -0.11    1.31
   5   6 -10    0.55    0.44
   5   6 -10    0.78    0.45
   5   6 -10    0.11    0.33
  -5   6  10    1.96    1.85
   5  -6  10    0.76    1.42
   5   6  11   -0.34    1.92
   5  -6 -11   -1.01    1.12
  -5   6 -11    0.79    1.92
  -5   6 -11    0.33    1.53
  -5   6 -11    0.33    1.33
  -5  -6 -11    3.16    1.74
  -5  -6 -11    0.33    1.54
   5   6 -11    0.99    0.55
   5   6 -11    1.78    0.67
   5   6 -11    0.77    0.44
   5   6 -11    1.66    0.44
  -5   6  11    1.41    1.41
   5  -6  11    0.54    1.09
   5  -6 -12   40.35    3.92
  -5   6 -12   47.86    4.07
  -5   6 -12   37.63    3.54
  -5  -6 -12   40.18    3.60
   5   6 -12   46.47    2.76
   5   6 -12   43.19    2.67
   5   6 -12   44.58    2.32
   5   6 -12   42.93    2.32
  -5   6  12   41.51    4.24
   5  -6  12   44.12    3.46
   5  -6 -13   22.26    2.91
  -5   6 -13   17.28    3.27
  -5  -6 -13   23.98    3.05
   5   6 -13   19.07    1.77
   5   6 -13   21.86    1.66
   5   6 -13   19.40    1.55
  -5   6  13   21.59    3.47
   5  -6  13   23.40    3.13
   5  -6 -14    8.60    2.34
  -5   6 -14    4.52    2.15
  -5   6 -14    6.97    2.21
  -5  -6 -14    5.13    2.40
   5   6 -14    7.49    1.10
   5   6 -14    8.13    1.32
   5   6 -14    7.38    0.99
   5  -6  14    8.39    2.37
   5  -6 -15   -0.22    2.01
  -5   6 -15    2.48    1.92
  -5  -6 -15   -1.64    2.18
   5   6 -15    0.00    0.77
   5  -6  15    0.54    1.40
   5  -6 -16    2.34    2.23
  -5   6 -16   -0.23    1.69
  -5  -6 -16    1.31    1.86
   5   6 -16    0.66    0.99
   5  -6  16   -0.86    1.50
   5  -6 -17    0.78    1.56
  -5   6 -17    1.35    2.03
  -5  -6 -17    0.00    2.52
   5  -6 -18    1.78    1.89
  -5   6 -18    0.22    2.14
  -5  -6 -18   -1.42    1.86
   5  -6 -19    2.44    2.33
  -5   6 -19   -1.23    2.13
  -5  -6 -19    4.82    3.29
   5  -6 -20   -4.10    2.77
  -5   6 -20    0.90    3.25
  -5  -6 -20   -2.63    2.41
   5  -6 -21    0.78    3.21
  -5   6 -21   -2.68    2.35
   5   7   0   27.02    2.13
  -5  -7   0   29.35    1.88
  -5  -7   0   27.94    1.97
   5  -7   0   28.45    2.82
  -5   7   0   32.19    3.04
   5   7   1  299.02   12.17
  -5  -7   1  285.76   11.28
  -5  -7   1  278.61   11.60
   5  -7  -1  267.78   12.68
  -5   7  -1  285.67   13.38
  -5  -7  -1  277.72   10.99
  -5  -7  -1  294.46   11.93
   5   7  -1  280.37   11.36
  -5   7   1  290.26   13.01
   5  -7   1  258.35   12.52
   5  -7   1  285.24   13.17
   5   7   2   -1.35    0.90
  -5  -7   2    0.97    0.54
  -5  -7   2    0.65    0.54
   5  -7  -2    0.91    1.36
  -5   7  -2   -1.52    1.41
  -5  -7  -2    1.11    0.66
  -5  -7  -2    1.31    0.65
   5   7  -2    0.22    0.56
  -5   7   2    1.52    1.52
   5  -7   2    0.11    1.01
   5  -7   2    1.91    1.12
   5   7   3  276.13   12.52
  -5  -7   3  273.74   10.17
   5  -7  -3  261.48   13.73
  -5   7  -3  270.86   12.78
  -5  -7  -3  270.52   11.39
  -5  -7  -3  284.58   11.27
   5   7  -3  273.23    9.88
  -5   7   3  279.34   12.91
   5  -7   3  258.44   11.70
   5  -7   3  268.67   11.87
   5   7   4   11.03    1.80
  -5  -7   4   12.73    0.98
   5  -7  -4    9.53    2.16
  -5   7  -4   12.78    2.19
  -5  -7  -4   13.31    1.54
  -5  -7  -4    9.92    1.42
   5   7  -4   11.37    0.89
  -5   7   4    9.86    1.84
   5  -7   4   10.44    1.80
   5  -7   4   17.74    2.23
   5   7   5  189.60    9.82
   5  -7  -5  179.84    8.63
  -5   7  -5  178.77    9.64
  -5  -7  -5  185.25    8.45
   5   7  -5  170.35    6.18
   5   7  -5  182.82    6.72
  -5   7   5  180.83   10.11
   5  -7   5  183.49    8.09
   5  -7   5  180.08    8.24
   5   7   6    7.78    1.80
   5  -7  -6    9.98    1.81
  -5   7  -6   10.65    2.24
  -5   7  -6    9.97    2.41
  -5  -7  -6   11.47    1.86
  -5  -7  -6   13.30    1.85
   5   7  -6   11.62    0.78
   5   7  -6   10.56    0.78
  -5   7   6   11.52    2.17
   5  -7   6   11.97    1.77
   5   7   7  203.22   11.30
   5  -7  -7  193.60    9.41
  -5   7  -7  185.25    8.65
  -5   7  -7  191.83   10.75
  -5  -7  -7  192.65   10.04
  -5  -7  -7  198.52   10.17
   5   7  -7  191.89    6.91
   5   7  -7  194.87    6.81
  -5   7   7  195.13    9.59
   5  -7   7  188.13    8.62
   5   7   8   19.07    2.71
   5  -7  -8   19.34    2.83
  -5   7  -8   19.31    2.58
  -5   7  -8   17.53    2.85
  -5  -7  -8   22.42    2.50
  -5  -7  -8   19.64    2.62
   5   7  -8   18.96    1.11
   5   7  -8   20.88    1.11
  -5   7   8   16.12    2.61
   5  -7   8   21.08    2.20
   5   7   9   15.12    2.71
   5  -7  -9   11.52    2.15
  -5   7  -9   16.52    2.59
  -5   7  -9   11.38    2.52
  -5  -7  -9   15.00    2.28
  -5  -7  -9   15.18    2.29
   5   7  -9   16.61    1.00
   5   7  -9   17.33    1.00
  -5   7   9   20.26    3.16
   5  -7   9   17.05    2.30
   5   7  10    0.79    1.58
   5  -7 -10    0.56    1.24
  -5   7 -10    0.34    1.80
  -5  -7 -10    0.87    1.63
  -5  -7 -10    0.00    1.31
   5   7 -10    1.66    0.55
   5   7 -10    1.33    0.44
  -5   7  10   -0.87    1.52
   5  -7  10    0.87    1.20
   5   7  11  475.89   23.77
   5  -7 -11  480.84   22.98
  -5   7 -11  486.08   20.99
  -5   7 -11  492.74   20.74
  -5  -7 -11  456.56   21.24
  -5  -7 -11  509.20   23.47
   5   7 -11  483.34   17.77
   5   7 -11  498.46   18.41
  -5   7  11  481.75   25.38
   5  -7  11  465.24   21.16
   5  -7 -12    3.03    1.91
  -5   7 -12    5.29    2.03
  -5   7 -12   -1.21    2.09
  -5  -7 -12    6.85    2.17
   5   7 -12    3.20    0.66
   5   7 -12    2.22    0.89
   5  -7  12    1.83    1.40
   5  -7 -13   45.92    4.48
  -5   7 -13   50.03    4.62
  -5  -7 -13   45.99    4.13
   5   7 -13   41.62    2.98
   5   7 -13   50.44    2.89
   5  -7  13   50.23    3.88
   5  -7 -14    3.47    1.79
  -5   7 -14    1.92    1.80
  -5  -7 -14    2.18    1.41
   5   7 -14    1.32    0.77
   5  -7  14    2.79    1.61
   5  -7 -15   53.12    5.36
  -5   7 -15   49.00    5.41
  -5  -7 -15   50.52    4.90
   5   7 -15   48.78    4.40
   5  -7  15   51.69    4.40
   5  -7 -16   -0.33    1.67
  -5   7 -16   -2.93    2.70
  -5  -7 -16    0.00    1.63
   5  -7  16   -0.32    1.39
   5  -7 -17   53.30    6.12
  -5   7 -17   58.36    6.08
  -5  -7 -17   59.11    6.11
   5  -7 -18    0.44    2.78
  -5   7 -18   10.67    3.82
  -5  -7 -18    3.82    2.51
   5  -7 -19   70.94    7.66
  -5   7 -19   80.61    8.30
  -5  -7 -19   89.17    9.18
   5  -7 -20   -1.00    2.44
  -5   7 -20   -1.01    3.36
  -5  -7 -20    3.28    2.95
   5   8   0   -1.12    0.78
  -5  -8   0   -0.44    0.44
  -5  -8   0   -1.42    0.65
   5  -8   0    0.23    1.58
  -5   8   0    1.63    1.30
   5   8   1   26.36    2.47
  -5  -8   1   28.36    1.96
  -5  -8   1   28.75    1.96
   5  -8  -1   27.26    2.94
  -5   8  -1   25.06    3.15
  -5  -8  -1   27.98    2.21
  -5  -8  -1   26.98    2.18
   5   8  -1   26.53    2.13
  -5   8   1   28.49    3.36
   5  -8   1   22.20    3.04
   5  -8   1   25.18    2.25
   5   8   2    0.79    1.12
  -5  -8   2    1.62    0.65
  -5  -8   2    1.85    0.65
   5  -8  -2    1.81    1.70
  -5   8  -2    1.19    1.41
  -5  -8  -2    0.11    0.66
  -5  -8  -2    0.98    0.76
   5   8  -2   -0.56    0.67
  -5   8   2   -0.22    1.62
   5  -8   2   -0.22    1.12
   5  -8   2   -0.56    0.90
   5   8   3    5.28    1.35
  -5  -8   3    5.50    0.86
   5  -8  -3    6.12    1.93
  -5   8  -3    2.39    1.85
  -5  -8  -3    8.08    1.55
  -5  -8  -3    6.74    1.52
   5   8  -3    3.46    0.89
  -5   8   3    6.39    1.73
   5  -8   3    5.50    1.91
   5  -8   3    5.59    1.45
   5   8   4    2.48    1.01
  -5  -8   4    3.47    0.76
   5  -8  -4    0.45    1.02
  -5   8  -4   -1.42    1.85
  -5  -8  -4    2.65    1.32
  -5  -8  -4    1.30    0.98
   5   8  -4    1.45    0.56
  -5   8   4    1.41    1.41
   5  -8   4    0.00    1.57
   5  -8   4   -0.11    1.34
   5   8   5   22.29    2.70
  -5  -8   5   27.28    1.64
   5  -8  -5   23.72    2.84
  -5   8  -5   17.99    2.94
  -5  -8  -5   31.25    2.42
  -5  -8  -5   27.18    2.72
   5   8  -5   24.73    1.67
  -5   8   5   23.89    3.15
   5  -8   5   20.96    2.80
   5  -8   5   26.80    2.67
   5   8   6    0.79    1.24
   5  -8  -6    1.47    1.59
  -5   8  -6    1.23    1.68
  -5   8  -6    1.31    1.42
  -5  -8  -6   -0.44    0.88
  -5  -8  -6    0.11    1.52
   5   8  -6    0.66    0.55
   5   8  -6    0.78    0.45
  -5   8   6   -0.54    1.30
   5  -8   6    1.68    1.90
   5  -8   6   -0.22    1.00
   5   8   7    0.45    1.24
   5  -8  -7   -0.91    1.13
  -5   8  -7   -2.35    1.23
  -5   8  -7   -0.44    1.42
  -5  -8  -7    1.86    1.09
  -5  -8  -7    1.74    1.85
   5   8  -7    0.55    0.55
   5   8  -7   -0.78    0.44
  -5   8   7   -0.11    1.74
   5  -8   7    3.20    1.65
   5   8   8   -0.11    1.92
   5  -8  -8    0.79    1.70
  -5   8  -8   -0.45    1.68
  -5  -8  -8    0.11    0.98
  -5  -8  -8    1.63    1.42
   5   8  -8    0.77    0.55
   5   8  -8    0.78    0.56
  -5   8   8    1.20    2.29
   5  -8   8    2.08    1.54
   5  -8  -9   21.02    2.37
  -5   8  -9   15.37    2.36
  -5  -8  -9   20.79    2.61
  -5  -8  -9   20.81    2.83
   5   8  -9   17.85    1.43
   5   8  -9   20.42    1.44
   5  -8   9   18.33    2.40
   5   8  10    3.05    2.71
   5  -8 -10    7.22    1.80
  -5   8 -10    6.51    2.58
  -5  -8 -10   12.07    2.17
  -5  -8 -10    8.50    2.40
   5   8 -10    9.69    1.10
   5   8 -10   10.53    1.11
   5  -8  10   16.94    2.61
   5  -8 -11    1.35    2.14
  -5   8 -11    3.93    2.36
  -5  -8 -11    1.19    1.30
   5   8 -11    2.20    0.66
   5   8 -11    0.67    0.67
   5  -8  11    1.73    1.30
   5  -8 -12   -0.56    1.46
  -5   8 -12   -0.34    2.25
  -5  -8 -12    0.87    2.06
   5   8 -12   -0.55    0.66
   5   8 -12    0.33    0.66
   5  -8  12   -0.75    1.18
   5  -8 -13   -0.56    2.13
  -5   8 -13    1.12    2.36
  -5  -8 -13    0.87    1.52
   5   8 -13   -0.55    0.66
   5  -8  13    0.43    1.40
   5  -8 -14    0.34    1.57
  -5   8 -14    6.30    2.81
  -5  -8 -14    1.52    2.39
   5  -8  14    0.64    1.39
   5  -8 -15    0.11    1.68
  -5   8 -15    1.12    2.70
  -5  -8 -15    0.43    2.28
   5  -8  15   -0.54    1.50
   5  -8 -16    0.45    2.01
  -5   8 -16    0.90    2.13
  -5  -8 -16    0.11    2.72
   5  -8  16   -0.54    2.25
   5  -8 -17    1.34    2.90
  -5   8 -17   -0.56    2.24
  -5  -8 -17    0.43    2.72
   5  -8 -18    0.78    2.11
  -5   8 -18   -4.48    3.25
  -5  -8 -18    2.72    2.61
   5  -8 -19   -0.89    3.11
  -5   8 -19   -3.47    2.46
  -5  -8 -19   -0.54    2.40
   5   9   0  199.33   11.46
  -5  -9   0  202.71    8.68
  -5  -9   0  210.58    9.27
   5  -9   0  195.63   10.07
  -5   9   0  200.90   10.09
  -5  -9   1   78.03    4.15
  -5  -9   1   77.65    4.36
   5  -9  -1   72.31    5.10
  -5   9  -1   67.10    5.21
  -5  -9  -1   75.71    4.42
  -5  -9  -1   79.36    4.79
   5   9  -1   76.60    5.38
  -5   9   1   71.40    5.31
   5  -9   1   83.31    5.30
   5  -9   1   69.05    4.73
   5   9   2  115.93    5.64
  -5  -9   2  117.62    5.32
  -5  -9   2  115.67    4.91
   5  -9  -2  111.63    6.92
  -5   9  -2   96.98    7.27
  -5  -9  -2  118.21    6.32
  -5  -9  -2  118.70    6.63
   5   9  -2  121.48    6.39
  -5   9   2  123.99    6.84
   5  -9   2  112.18    6.76
   5  -9   2  112.95    6.40
   5   9   3    6.41    1.69
  -5  -9   3    7.67    1.19
   5  -9  -3    6.35    1.82
  -5   9  -3    6.19    2.06
  -5  -9  -3   10.52    1.77
  -5  -9  -3    7.92    1.63
   5   9  -3    6.48    1.12
  -5   9   3    7.48    2.06
   5  -9   3    7.19    1.91
   5  -9   3    6.71    1.79
   5   9   4  119.39    7.55
  -5  -9   4  110.38    5.10
   5  -9  -4  109.55    6.82
  -5   9  -4   95.06    6.85
  -5  -9  -4  110.92    5.98
  -5  -9  -4  108.48    6.85
   5   9  -4  109.59    5.82
  -5   9   4  101.83    6.30
   5  -9   4   97.69    5.84
   5  -9   4  106.42    5.70
   5   9   5   31.64    2.71
  -5  -9   5   31.84    2.07
   5  -9  -5   25.55    3.18
  -5   9  -5   27.39    3.37
  -5  -9  -5   34.75    2.76
  -5  -9  -5   38.95    3.15
   5   9  -5   29.20    2.34
  -5   9   5   23.80    3.04
   5  -9   5   28.12    3.25
   5  -9   5   29.57    3.00
   5   9   6  112.12    7.68
   5  -9  -6  116.79    6.93
  -5  -9  -6  116.24    6.50
  -5  -9  -6  110.17    7.18
   5   9  -6  113.45    4.92
   5   9  -6  112.00    6.02
   5  -9   6  109.17    6.39
   5  -9   6  114.05    6.87
   5   9   7   11.84    2.59
   5  -9  -7   12.93    2.50
  -5   9  -7   11.86    2.35
  -5  -9  -7   13.48    2.52
  -5  -9  -7   12.16    2.72
   5   9  -7   13.66    1.31
   5   9  -7   14.90    1.34
   5  -9   7   12.12    1.98
   5   9   8  138.61    9.38
   5  -9  -8  154.71    8.84
  -5   9  -8  145.18    8.18
  -5  -9  -8  150.95    8.54
  -5  -9  -8  161.04    9.58
   5   9  -8  146.93    7.90
   5   9  -8  147.79    7.12
   5  -9   8  170.58    7.69
   5   9   9    1.92    2.59
   5  -9  -9    0.23    1.47
  -5   9  -9    0.45    2.02
  -5  -9  -9    1.53    1.42
   5   9  -9    1.75    0.66
   5   9  -9    1.77    0.78
   5  -9   9    2.18    1.20
   5  -9 -10   80.14    6.10
  -5   9 -10   72.59    6.17
  -5  -9 -10   90.09    6.65
   5   9 -10   79.80    4.50
   5   9 -10   83.60    3.88
   5  -9  10  101.38    5.76
   5  -9 -11    2.03    2.25
  -5   9 -11    0.67    1.57
  -5  -9 -11   -1.63    1.19
   5   9 -11    0.33    0.55
   5  -9  11   -0.76    1.19
   5  -9 -12   29.01    3.82
  -5   9 -12   22.76    3.36
  -5  -9 -12   30.06    3.47
   5   9 -12   28.24    2.41
   5  -9  12   25.15    3.01
   5  -9 -13   25.59    3.82
  -5   9 -13   22.99    4.15
  -5  -9 -13   28.62    4.01
   5  -9  13   39.64    3.65
   5  -9 -14   90.16    6.84
  -5   9 -14   84.58    7.30
  -5  -9 -14  101.99    8.14
   5  -9  14  110.60    6.54
   5  -9 -15    2.35    2.91
  -5   9 -15    7.40    3.14
  -5  -9 -15    6.72    2.82
   5  -9  15    2.57    1.82
   5  -9 -16   39.07    6.47
  -5   9 -16   39.01    5.61
  -5  -9 -16   42.70    5.86
   5  -9  16   48.91    4.82
   5  -9 -17    8.25    3.01
  -5   9 -17    8.85    3.02
  -5  -9 -17   13.88    3.80
   5  -9 -18   18.36    3.90
  -5   9 -18   20.48    4.25
  -5  -9 -18   18.99    4.88
   5  10   0   -1.01    0.79
  -5 -10   0   -0.88    0.77
  -5 -10   0   -0.54    0.87
   5 -10   0   -0.90    1.36
   5  10   1    2.58    1.35
  -5 -10   1    0.87    1.09
  -5 -10   1    0.33    0.65
   5 -10  -1    0.11    1.36
  -5 -10  -1    1.87    1.32
  -5 -10  -1    2.60    1.08
   5  10  -1    0.00    1.12
   5 -10   1    1.01    1.35
   5 -10   1    1.35    1.24
   5  10   2    7.53    2.02
  -5 -10   2   10.84    1.41
  -5 -10   2    7.93    0.98
   5 -10  -2   10.54    2.27
  -5 -10  -2    7.41    1.55
  -5 -10  -2    7.58    1.63
   5  10  -2    5.37    1.46
   5 -10   2    7.88    2.03
   5 -10   2    9.09    1.80
   5  10   3    2.25    1.80
  -5 -10   3    4.65    0.97
   5 -10  -3    5.79    1.93
  -5 -10  -3    7.75    1.77
  -5 -10  -3    7.69    1.84
   5  10  -3    5.14    1.34
   5 -10   3    6.07    2.36
   5 -10   3    4.92    1.79
   5  10   4    4.17    1.80
  -5 -10   4    8.44    1.30
   5 -10  -4    3.29    2.04
  -5 -10  -4    6.42    1.44
  -5 -10  -4    7.15    1.84
   5  10  -4    7.48    1.34
   5 -10   4    3.93    1.79
   5 -10   4    6.92    1.90
   5  10   5    3.94    1.69
  -5 -10   5    6.83    1.19
   5 -10  -5    6.02    1.93
  -5 -10  -5    6.74    1.66
  -5 -10  -5    4.66    1.95
   5  10  -5    5.35    1.23
   5 -10   5    3.58    1.90
   5 -10   5    6.34    1.56
   5  10   6    0.23    1.58
   5 -10  -6    2.50    2.16
  -5 -10  -6    1.21    1.21
  -5 -10  -6    4.12    1.63
   5  10  -6    2.39    0.98
   5  10  -6    2.34    1.00
   5 -10   6    5.04    2.57
   5 -10   6    4.98    2.10
   5  10   7   17.60    3.38
   5 -10  -7   15.77    2.84
  -5  10  -7   23.60    3.36
  -5 -10  -7   18.56    2.53
  -5 -10  -7   18.55    2.60
   5  10  -7   20.79    1.85
   5  10  -7   21.80    2.11
   5 -10   7   21.82    2.87
   5 -10  -8    0.11    1.47
  -5  10  -8    0.22    1.45
  -5 -10  -8    0.99    1.31
   5  10  -8    0.00    0.65
   5  10  -8    0.56    0.78
   5 -10   8   -1.10    1.10
   5 -10  -9    0.91    1.58
  -5  10  -9    1.68    1.79
  -5 -10  -9    1.09    1.53
   5  10  -9    1.63    0.87
   5 -10   9    0.98    1.74
   5 -10 -10    4.86    2.60
  -5  10 -10    6.93    2.24
  -5 -10 -10    6.64    1.96
   5  10 -10    7.07    1.09
   5 -10  10    5.74    1.84
   5 -10 -11    2.48    1.80
  -5  10 -11    3.80    2.80
  -5 -10 -11    4.02    2.39
   5 -10  11    4.31    2.16
   5 -10 -12   -0.56    1.80
  -5  10 -12    2.80    2.80
  -5 -10 -12    1.63    1.84
   5 -10  12    5.15    2.25
   5 -10 -13    0.45    1.80
  -5  10 -13   -0.45    2.69
  -5 -10 -13    2.49    2.06
   5 -10  13   -0.21    1.39
   5 -10 -14   -0.90    2.02
  -5  10 -14    0.11    1.90
  -5 -10 -14   -2.71    2.38
   5 -10  14   -0.43    1.39
   5 -10 -15    1.68    2.24
  -5  10 -15    2.24    2.46
  -5 -10 -15    3.14    2.05
   5 -10  15    3.53    2.14
   5 -10 -16   -0.11    2.12
  -5  10 -16    1.23    2.24
  -5 -10 -16    1.84    2.27
   5 -10  16    1.39    1.82
   5 -10 -17    0.22    2.34
  -5  10 -17    7.04    4.14
  -5 -10 -17   -2.27    3.24
   5  11   0   47.17    4.05
  -5 -11   0   48.43    3.51
  -5 -11   0   48.92    3.80
   5 -11   0   46.34    4.64
   5  11   1   76.23    5.97
  -5 -11   1   91.28    4.80
  -5 -11   1   85.54    4.58
   5 -11  -1   78.91    6.00
  -5 -11  -1   78.35    4.96
  -5 -11  -1   86.65    4.78
   5  11  -1   83.58    5.84
   5 -11   1   81.78    5.98
   5 -11   1   82.41    5.97
   5  11   2   30.16    3.38
  -5 -11   2   36.28    2.93
   5 -11  -2   37.19    4.08
  -5 -11  -2   38.41    3.31
  -5 -11  -2   39.51    3.25
   5  11  -2   30.15    2.80
   5 -11   2   30.74    3.72
   5 -11   2   37.06    3.82
   5  11   3   46.18    4.28
  -5 -11   3   54.94    3.36
   5 -11  -3   53.45    4.88
  -5 -11  -3   54.73    3.76
  -5 -11  -3   52.27    3.68
   5  11  -3   47.57    4.26
   5 -11   3   55.96    4.83
   5 -11   3   53.09    4.15
  -5 -11   4   56.10    3.79
   5 -11  -4   45.31    5.00
  -5 -11  -4   49.20    4.09
  -5 -11  -4   49.57    4.33
   5  11  -4   45.60    3.36
   5 -11   4   54.07    5.16
   5 -11   4   55.95    4.14
  -5 -11   5  117.92    5.65
   5 -11  -5  117.89    8.18
  -5 -11  -5  112.31    7.30
  -5 -11  -5  123.30    6.62
   5  11  -5  108.94    7.71
   5 -11   5  104.40    6.84
   5 -11   5  121.96    7.47
  -5 -11   6   23.76    2.17
   5 -11  -6   25.55    3.52
  -5 -11  -6   25.23    3.09
   5  11  -6   20.50    2.17
   5 -11   6   15.10    3.02
   5 -11   6   26.48    2.99
   5 -11  -7   56.73    5.45
  -5  11  -7   54.00    4.81
  -5 -11  -7   72.97    5.17
  -5 -11  -7   57.87    5.21
   5  11  -7   60.66    4.24
   5 -11   7   61.04    6.04
   5 -11   7   70.43    5.08
   5 -11  -8   24.93    3.97
  -5  11  -8   21.45    3.58
  -5 -11  -8   38.89    3.95
   5  11  -8   28.96    2.82
   5 -11   8   38.69    4.06
   5 -11  -9   17.54    3.17
  -5  11  -9   17.09    3.24
  -5 -11  -9   19.12    2.95
   5  11  -9   14.20    1.63
   5 -11   9   20.59    2.94
   5 -11 -10   10.96    3.50
  -5  11 -10   12.18    3.02
  -5 -11 -10   10.57    2.94
   5 -11  10   12.45    2.27
   5 -11 -11   29.43    4.40
  -5  11 -11   20.67    3.69
  -5 -11 -11   42.26    4.78
   5 -11  11   34.03    3.77
   5 -11 -12   13.39    3.71
  -5  11 -12   13.18    3.02
  -5 -11 -12   19.40    3.58
   5 -11  12   21.13    3.11
   5 -11 -13   20.22    4.16
  -5  11 -13   20.34    3.58
  -5 -11 -13   28.46    4.66
   5 -11  13   27.16    3.74
   5 -11 -14    9.19    3.14
  -5  11 -14    8.83    3.13
  -5 -11 -14   14.48    4.00
   5 -11  14   13.67    2.46
   5 -11 -15   19.81    3.92
  -5  11 -15   19.44    3.91
  -5 -11 -15   17.92    3.67
   5 -11  15   20.30    3.21
   5 -11 -16    0.56    2.12
  -5  11 -16   -0.78    3.57
  -5 -11 -16    1.73    3.78
  -5 -12   0   -0.55    1.42
  -5 -12   0   -0.22    0.98
   5 -12   0    0.23    1.58
  -5 -12   1    1.42    1.42
  -5 -12   1    3.05    1.09
   5 -12  -1    3.40    2.60
  -5 -12  -1    2.20    1.65
  -5 -12  -1    0.87    1.19
   5 -12   1    0.34    1.69
   5 -12   1    3.94    2.25
  -5 -12   2    3.37    1.20
   5 -12  -2    1.47    1.81
  -5 -12  -2    5.07    1.76
  -5 -12  -2    4.00    1.73
   5 -12   2    1.35    1.69
   5 -12   2    4.83    2.36
  -5 -12   3   -0.87    1.19
   5 -12  -3   -0.79    2.50
  -5 -12  -3   -2.98    1.55
   5  12  -3   -1.23    1.12
   5 -12   3   -3.93    2.47
   5 -12   3    1.23    1.46
  -5 -12   4    2.06    1.30
   5 -12  -4   -3.29    1.70
  -5 -12  -4   -0.88    1.77
  -5 -12  -4    0.22    1.84
   5 -12   4   -0.67    2.47
   5 -12   4    0.22    1.79
  -5 -12   5   10.95    1.74
   5 -12  -5    8.52    2.39
  -5 -12  -5   15.01    2.43
   5 -12   5   12.66    3.47
   5 -12   5   12.47    2.56
  -5 -12   6    0.22    1.08
   5 -12  -6   -2.61    2.38
  -5 -12  -6   -0.22    2.20
   5 -12   6   -2.91    2.46
   5 -12   6   -1.00    1.33
   5 -12  -7   -3.63    2.38
  -5  12  -7   -2.79    2.46
  -5 -12  -7    0.66    1.43
   5  12  -7    1.52    1.08
   5 -12   7   -0.89    2.57
   5 -12   7    1.21    1.99
   5 -12  -8   -1.59    1.93
  -5  12  -8   -2.90    2.90
  -5 -12  -8   -0.66    1.42
   5 -12   8   -1.75    1.32
   5 -12  -9   -1.47    1.81
  -5  12  -9    0.89    2.57
  -5 -12  -9   -1.42    2.29
   5 -12   9    2.18    1.96
   5 -12 -10    0.11    3.16
  -5  12 -10   -1.23    2.90
  -5 -12 -10    0.76    1.85
   5 -12  10   -1.30    1.41
   5 -12 -11    1.02    2.37
  -5  12 -11    1.45    3.12
  -5 -12 -11    0.54    2.61
   5 -12  11   -2.69    2.05
   5 -12 -12    0.90    2.81
  -5  12 -12   -4.02    3.12
  -5 -12 -12    2.60    2.92
   5 -12  12    0.75    1.72
   5 -12 -13    0.56    3.37
  -5  12 -13    2.57    2.57
  -5 -12 -13   -1.95    2.92
   5 -12  13    0.43    1.60
   5 -12 -14    1.35    2.80
  -5  12 -14   -0.22    2.45
  -5 -12 -14    3.24    3.45
  -5 -13   0   41.13    3.84
   5 -13   0   28.38    3.85
   5 -13   0   42.26    4.41
  -5 -13   1   61.79    4.38
   5 -13  -1   56.17    5.78
  -5 -13  -1   59.95    5.28
   5 -13   1   43.57    5.87
   5 -13   1   70.71    6.32
  -5 -13   2   60.09    4.26
   5 -13  -2   57.83    6.12
  -5 -13  -2   64.49    5.18
   5 -13   2   45.07    5.30
   5 -13   2   68.32    5.29
  -5 -13   3   65.07    5.33
   5 -13  -3   65.49    6.36
  -5 -13  -3   66.23    5.85
   5 -13   3   52.97    5.40
   5 -13   3   60.97    5.62
  -5 -13   4   15.97    2.50
   5 -13  -4   14.08    3.63
  -5 -13  -4   16.23    2.98
   5 -13   4   18.75    3.14
   5 -13   4   15.34    2.46
  -5 -13   5   18.01    2.61
   5 -13  -5   15.56    3.97
  -5 -13  -5   20.52    3.20
   5 -13   5   11.54    3.14
   5 -13   5   19.18    3.46
  -5 -13   6    1.30    1.52
   5 -13  -6    3.18    2.38
   5 -13   6    0.11    2.80
   5 -13   6    3.33    2.22
   5 -13  -7   43.67    6.01
  -5  13  -7   41.36    5.37
  -5 -13  -7   46.69    4.84
   5 -13   7   30.07    5.03
   5 -13   7   37.97    4.09
   5 -13  -8   16.88    4.19
  -5  13  -8    9.05    3.57
  -5 -13  -8   24.21    3.94
   5 -13   8   24.79    3.62
   5 -13  -9   23.08    4.30
  -5  13  -9   17.97    3.91
  -5 -13  -9   28.39    4.37
   5 -13   9   25.17    3.16
   5 -13 -10   16.27    4.18
  -5  13 -10   12.83    3.35
  -5 -13 -10   21.23    3.81
   5 -13  10   25.12    3.57
   5 -13 -11   15.90    4.06
  -5  13 -11   14.94    3.79
  -5 -13 -11   19.64    4.02
   5 -13  11   19.49    3.02
   5 -13 -12    7.99    3.04
  -5  13 -12    6.47    3.23
  -5 -13 -12   17.10    4.44
  -5 -14   0   -3.30    1.87
   5 -14   0    0.79    2.15
   5 -14   0    0.00    2.83
  -5 -14   1   -0.11    1.42
   5 -14  -1   -7.59    2.83
  -5 -14  -1    0.99    1.87
   5 -14   1   -2.37    2.94
   5 -14   1   -0.11    1.81
  -5 -14   2    1.20    1.97
   5 -14  -2    6.80    3.97
  -5 -14  -2    1.21    1.54
   5 -14   2    3.72    2.59
   5 -14   2    2.14    2.48
  -5 -14   3    2.51    1.96
   5 -14  -3    1.02    2.38
  -5 -14  -3   -0.11    2.10
   5 -14   3    0.00    2.03
   5 -14   3    1.91    2.59
  -5 -14   4    0.98    1.63
   5 -14  -4   -1.36    2.16
  -5 -14  -4    1.66    2.54
   5 -14   4    4.61    3.48
   5 -14   4    2.58    2.58
   5 -14  -5    5.68    2.61
  -5 -14  -5    4.41    2.76
   5 -14   5    4.37    2.69
   5 -14   5    4.80    2.46
   5 -14  -6    0.68    2.50
  -5 -14  -6   -0.55    1.76
   5 -14   6   -1.01    2.24
   5 -14   6    0.11    2.56
   5 -14  -7   -3.63    2.27
  -5  14  -7    3.47    3.47
  -5 -14  -7    2.20    2.85
   5 -14   7    1.45    3.58
   5 -14   7    2.32    1.77
   5 -14  -8   -1.13    3.40
  -5  14  -8    3.35    3.69
  -5 -14  -8   -0.33    2.74
   5 -14   8    1.43    2.41
   5 -14  -9    0.57    2.49
  -5  14  -9   -3.12    2.23
  -5 -14  -9    0.55    3.06
   5 -14   9    1.53    1.85
  -5  14 -10    6.02    3.12
  -5 -14 -10    3.37    2.61
  -5 -15   0   62.05    6.16
   5 -15   0   51.25    6.79
   5 -15   0   50.95    5.55
  -5 -15   1    1.76    2.42
   5 -15  -1    2.27    2.61
   5 -15  -1    0.23    2.04
  -5 -15  -1    6.61    2.65
   5 -15   1    0.68    3.73
   5 -15   1   -2.26    2.94
  -5 -15   2   20.93    3.07
   5 -15  -2   18.03    3.97
  -5 -15  -2   19.09    3.86
   5 -15   2   21.99    4.29
   5 -15   2   19.99    3.61
   5 -15  -3   12.03    4.31
  -5 -15  -3   11.04    2.76
   5 -15   3   10.36    4.28
   5 -15   3    8.45    2.59
   5 -15  -4   66.06    7.49
  -5 -15  -4   72.39    6.62
   5 -15   4   62.27    7.08
   5 -15   4   65.49    6.97
   5 -15  -5    0.23    4.09
  -5 -15  -5    4.41    2.65
   5 -15   5   -0.56    3.70
   5 -15   5    7.94    3.13
  -5 -15  -6   24.09    4.07
   5 -15   6   14.01    4.15
   5 -15   6   20.70    3.34
   6   0   0  310.97   13.45
  -6   0   0  301.12   11.90
  -6   0   0  321.29   12.18
   6   0   1   -0.34    0.90
  -6   0   1   -0.44    0.55
  -6   0   1    0.11    0.65
   6   0  -1    0.11    0.90
  -6   0  -1   -0.11    0.44
  -6   0  -1   -0.44    0.55
  -6   0  -1   -0.55    0.99
   6   0   2  349.55   13.54
  -6   0   2  328.34   13.03
  -6   0   2  327.83   11.86
   6   0  -2  347.89   13.46
  -6   0  -2  352.61   13.83
  -6   0  -2  359.95   13.47
  -6   0  -2  353.19   13.39
   6   0   3   -0.45    0.79
  -6   0   3   -0.11    0.43
   6   0  -3   -0.33    0.56
   6   0  -3    0.68    0.90
  -6   0  -3   -0.11    0.56
  -6   0  -3   -1.33    0.78
   6   0   4  215.75    9.86
   6   0   4  196.51    9.33
  -6   0   4  208.11    7.72
   6   0  -4  210.30    8.10
   6   0  -4  220.35    9.96
  -6   0  -4  218.31    8.72
  -6   0  -4  220.34    8.79
   6   0   5    0.00    1.12
   6   0   5    0.00    0.78
  -6   0   5    0.66    0.55
   6   0  -5   -0.45    0.45
  -6   0  -5    0.22    0.78
  -6   0  -5    0.00    0.78
   6   0   6  678.29   25.09
   6   0   6  634.32   25.09
  -6   0   6  661.16   22.97
   6   0  -6  680.95   22.96
  -6   0  -6  665.06   24.45
  -6   0  -6  685.33   27.37
   6   0   7   -0.56    0.90
   6   0   7    0.00    1.34
  -6   0   7    0.00    0.55
   6   0  -7    0.23    0.57
  -6   0  -7    0.22    1.12
  -6   0  -7    0.33    1.00
   6   0   8   50.40    3.94
   6   0   8   50.16    3.67
  -6   0   8   55.80    2.83
   6   0  -8   47.42    2.83
  -6   0  -8   52.00    3.48
  -6   0  -8   52.48    3.91
   6   0   9   -0.90    1.01
   6   0   9   -2.77    1.55
  -6   0   9    0.54    0.76
   6   0  -9    0.11    0.68
  -6   0  -9   -0.79    0.90
  -6   0  -9    0.89    1.23
   6   0  10   97.86    6.64
   6   0  10   99.13    5.53
  -6   0  10   99.39    5.09
   6   0 -10  101.68    5.06
  -6   0 -10  104.22    5.84
  -6   0 -10  103.95    5.71
   6   0  11   -1.24    1.80
   6   0  11    0.88    1.32
  -6   0  11    1.40    0.97
   6   0 -11   -0.90    0.78
  -6   0 -11   -0.67    1.01
  -6   0 -11    0.11    1.23
   6   0  12  121.90    7.87
   6   0  12  130.74    7.26
  -6   0  12  141.15    6.71
   6   0 -12  146.60    6.04
  -6   0 -12  136.90    7.30
  -6   0 -12  141.85    9.29
  -6   0  13   -0.65    0.97
   6   0 -13   -0.78    0.67
  -6   0 -13    1.12    1.35
  -6   0 -13   -0.11    1.45
  -6   0  14   39.83    3.34
   6   0 -14   37.41    3.00
  -6   0 -14   31.63    3.81
  -6   0  15    0.22    1.29
   6   0 -15   -0.66    1.22
  -6   0 -15   -2.13    2.24
  -6   0  16  152.60    7.46
   6   0 -16  144.80    8.87
  -6   0 -16  139.07    9.08
   6   0 -17    0.33    1.33
  -6   0 -17    2.46    1.90
   6   0 -18   23.29    2.87
  -6   0 -18   26.19    4.03
   6   0 -19   -2.21    1.87
  -6   0 -19   -0.45    2.12
   6   0 -20    3.64    2.20
  -6   0 -20    2.35    3.35
   6   0  21    1.23    2.68
   6   0  22    8.70    3.46
   6   1   0   -1.13    1.01
  -6  -1   0   -0.11    0.55
  -6  -1   0   -0.22    0.33
  -6  -1   0    0.98    0.77
   6  -1   0    0.00    0.68
  -6   1   0    0.00    0.67
  -6   1   0   -0.76    0.65
   6   1   1   20.28    1.92
  -6  -1   1   22.81    1.32
  -6  -1   1   23.51    1.42
   6  -1  -1   18.67    1.79
   6  -1  -1   24.74    2.03
  -6   1  -1   21.75    1.79
  -6   1  -1   23.31    1.87
  -6  -1  -1   23.21    1.44
  -6  -1  -1   24.88    1.56
  -6  -1  -1   23.42    2.09
   6   1  -1   18.62    1.92
  -6   1   1   23.14    1.73
   6  -1   1   20.87    2.14
   6   1   2   55.73    3.02
   6  -1   2   54.88    4.06
   6   1   2   59.20    3.38
  -6  -1   2   61.11    2.76
  -6  -1   2   60.97    2.69
   6  -1  -2   56.18    3.03
   6  -1  -2   62.61    3.96
  -6   1  -2   54.47    2.91
  -6   1  -2   62.07    3.54
  -6   1  -2   58.44    3.20
  -6  -1  -2   58.33    2.99
  -6  -1  -2   59.64    3.02
  -6  -1  -2   59.42    3.54
   6   1  -2   55.86    3.16
  -6   1   2   61.92    2.80
   6   1   3    0.67    0.56
   6   1   3    1.12    1.12
  -6  -1   3    1.98    0.44
  -6  -1   3    1.29    0.54
   6  -1  -3   -0.34    0.68
   6  -1  -3    1.58    1.13
  -6   1  -3    1.01    0.89
  -6   1  -3    1.00    1.00
  -6   1  -3    1.22    1.00
  -6  -1  -3    0.89    0.89
  -6  -1  -3    1.77    1.00
   6   1  -3    1.35    0.68
  -6   1   3    2.15    0.64
   6  -1   3    1.24    1.24
   6   1   4    1.46    0.90
   6   1   4    0.45    0.79
  -6  -1   4    0.11    0.33
  -6  -1   4    0.33    0.44
   6  -1  -4   -0.34    0.57
  -6   1  -4    0.22    0.67
  -6   1  -4    0.67    0.89
  -6   1  -4    0.67    0.89
  -6  -1  -4    0.00    0.55
  -6  -1  -4    0.22    0.78
   6   1  -4   -0.56    0.56
  -6   1   4    0.43    0.65
   6  -1   4   -0.22    0.79
   6   1   5    0.23    1.01
   6   1   5    0.11    0.67
  -6  -1   5    1.43    0.44
   6  -1  -5    0.34    0.45
  -6   1  -5    0.67    1.12
  -6   1  -5    1.45    0.89
  -6   1  -5   -0.56    0.89
  -6  -1  -5    0.56    0.89
  -6  -1  -5    2.11    1.33
   6   1  -5    0.56    0.33
   6   1  -5    1.02    0.68
  -6   1   5    1.31    0.54
   6  -1   5    3.92    1.34
   6   1   6    0.23    1.13
   6   1   6    0.56    1.23
  -6  -1   6    0.65    0.44
   6  -1  -6    0.11    0.68
  -6   1  -6    1.35    0.90
  -6   1  -6    1.01    0.90
  -6   1  -6    1.00    1.00
  -6  -1  -6    0.56    1.00
  -6  -1  -6    1.22    1.00
   6   1  -6    0.56    0.34
  -6   1   6    0.44    0.66
   6  -1   6    0.34    0.90
   6  -1   6    1.68    1.34
   6   1   7    3.16    1.13
   6   1   7    4.13    1.34
  -6  -1   7    3.36    0.54
   6  -1  -7    2.95    0.91
  -6   1  -7    1.01    1.01
  -6   1  -7    4.02    1.67
  -6  -1  -7    1.67    1.22
  -6  -1  -7    2.78    1.34
   6   1  -7    2.49    0.57
  -6   1   7    4.82    0.99
   6  -1   7    2.24    1.12
   6  -1   7    1.56    1.34
   6   1   8   63.44    4.52
   6   1   8   61.06    4.34
  -6  -1   8   66.34    2.81
   6  -1  -8   66.34    3.40
  -6   1  -8   69.08    4.17
  -6   1  -8   68.62    4.70
  -6  -1  -8   65.84    4.13
  -6  -1  -8   62.75    4.02
   6   1  -8   69.48    3.06
  -6   1   8   66.75    3.50
   6  -1   8   60.30    5.04
   6  -1   8   61.12    4.00
   6   1   9   -0.45    1.02
   6   1   9    2.66    1.66
  -6  -1   9    1.62    0.54
   6  -1  -9    1.13    0.90
  -6   1  -9    2.03    1.01
  -6   1  -9    2.01    1.23
  -6  -1  -9    2.79    1.23
  -6  -1  -9   -1.78    1.56
   6   1  -9    1.24    0.56
  -6   1   9    2.50    0.98
   6  -1   9   -0.67    1.46
   6  -1   9    0.66    1.22
   6   1  10    1.24    1.24
   6   1  10    1.77    1.66
  -6  -1  10    2.37    0.75
   6  -1 -10    2.14    1.01
  -6   1 -10    4.05    1.69
  -6   1 -10    0.78    1.12
  -6  -1 -10    3.23    1.34
  -6  -1 -10    1.56    1.34
   6   1 -10    2.25    0.67
  -6   1  10    3.47    0.87
   6  -1  10    3.59    1.68
   6  -1  10    2.54    1.66
   6   1  11   -0.34    1.35
   6   1  11    1.10    1.32
  -6  -1  11    2.90    0.86
   6  -1 -11    0.56    0.67
  -6   1 -11    0.68    1.24
  -6   1 -11    2.01    1.57
  -6  -1 -11    1.00    1.67
  -6  -1 -11    3.13    1.67
   6   1 -11    1.01    0.78
  -6   1  11    2.06    0.87
   6  -1  11   -2.24    1.79
   6  -1  11    1.65    1.76
   6   1  12   25.02    3.38
  -6  -1  12   27.09    1.94
   6  -1 -12   22.91    1.90
  -6   1 -12   23.21    2.70
  -6   1 -12   14.67    2.80
  -6  -1 -12   23.44    2.90
  -6  -1 -12   22.33    2.79
   6   1 -12   22.28    1.78
  -6   1  12   26.36    2.38
   6  -1  12   20.15    2.80
   6  -1  12   22.37    2.74
  -6  -1  13    2.58    1.18
   6  -1 -13    0.67    1.11
  -6   1 -13    3.04    1.58
  -6   1 -13    1.34    2.13
  -6  -1 -13    1.00    1.90
  -6  -1 -13    5.92    2.23
   6   1 -13    2.67    0.78
  -6   1  13    4.86    1.51
   6  -1  13    2.51    2.08
  -6  -1  14    9.24    1.50
   6  -1 -14    9.34    1.67
  -6   1 -14   10.13    2.25
  -6  -1 -14   11.16    2.34
   6   1 -14   12.97    1.77
  -6   1  14   12.08    1.94
  -6  -1  15    1.50    1.18
   6  -1 -15    0.11    1.33
  -6   1 -15   -0.45    1.58
  -6  -1 -15   -1.34    2.01
   6   1 -15    0.22    1.11
  -6   1  15   -0.65    1.51
  -6  -1  16   -1.07    1.50
   6  -1 -16    2.10    1.55
  -6   1 -16   -1.12    1.57
  -6  -1 -16   -0.78    1.67
   6   1 -16   -0.33    0.77
  -6  -1  17    5.37    2.04
   6  -1 -17    1.00    1.66
  -6   1 -17    1.01    2.02
  -6  -1 -17    4.13    2.79
   6   1 -17    2.87    1.43
   6  -1 -18    0.33    1.77
  -6   1 -18    0.79    1.91
  -6  -1 -18   -0.78    1.90
   6   1 -18   -0.44    1.32
   6  -1 -19   -0.22    1.77
  -6   1 -19    2.24    3.03
  -6  -1 -19   -2.68    2.79
   6   1 -19    0.66    1.54
   6  -1 -20    1.66    1.66
  -6   1 -20    5.37    3.69
  -6  -1 -20    3.57    2.45
   6  -1 -21    1.10    1.87
  -6   1 -21    4.47    2.91
  -6  -1 -21   -0.78    3.12
   6   1  22    8.71    3.46
   6   2   0   12.94    1.58
  -6  -2   0   11.80    0.98
  -6  -2   0   11.53    0.89
  -6  -2   0   13.46    1.42
   6  -2   0   11.55    1.46
   6  -2   0   10.05    1.47
  -6   2   0   11.63    1.31
   6   2   1  454.36   16.33
   6   2   1  458.00   17.24
  -6  -2   1  451.95   15.76
  -6  -2   1  461.29   16.57
   6  -2  -1  461.17   16.78
   6  -2  -1  439.71   17.32
  -6   2  -1  450.41   17.27
  -6   2  -1  453.43   16.35
  -6  -2  -1  455.13   15.92
  -6  -2  -1  463.83   16.32
   6   2  -1  438.12   17.71
  -6   2   1  464.20   16.99
   6  -2   1  423.08   16.83
   6   2   2   45.44    2.69
   6   2   2   43.83    3.15
  -6  -2   2   48.23    2.18
  -6  -2   2   47.82    1.94
   6  -2  -2   41.27    2.71
   6  -2  -2   42.86    3.28
  -6   2  -2   48.91    2.69
  -6   2  -2   44.62    2.98
  -6  -2  -2   47.02    2.42
  -6  -2  -2   49.57    2.98
   6   2  -2   45.39    3.16
  -6   2   2   44.73    2.80
   6  -2   2   43.71    3.49
   6   2   3  481.30   17.48
   6   2   3  455.40   16.88
  -6  -2   3  449.78   15.28
  -6  -2   3  449.93   15.08
   6  -2  -3  459.34   18.13
  -6   2  -3  450.02   17.50
  -6   2  -3  450.15   16.41
  -6   2  -3  472.15   16.73
  -6  -2  -3  457.26   17.29
  -6  -2  -3  458.50   18.08
   6   2  -3  450.86   17.04
  -6   2   3  449.61   15.75
   6  -2   3  458.70   19.37
   6   2   4    0.34    0.68
   6   2   4    1.57    1.12
  -6  -2   4    1.09    0.22
  -6  -2   4    1.65    0.22
   6  -2  -4    0.11    0.79
  -6   2  -4   -0.11    1.12
  -6   2  -4    1.78    1.22
  -6   2  -4    1.33    1.44
  -6  -2  -4    0.22    0.55
  -6  -2  -4    0.89    0.89
   6   2  -4    1.13    0.90
  -6   2   4    1.08    0.76
   6  -2   4   -0.22    0.79
   6   2   5  460.21   16.64
   6   2   5  454.31   15.71
  -6  -2   5  200.31   12.38
  -6  -2   5  434.61   12.68
   6  -2  -5  461.69   16.18
  -6   2  -5  451.80   15.98
  -6   2  -5  478.54   17.72
  -6   2  -5  445.96   18.05
  -6  -2  -5  450.90   18.32
  -6  -2  -5  471.51   18.68
   6   2  -5  459.96   17.26
  -6   2   5  467.67   17.08
   6  -2   5  452.08   17.50
   6   2   6   -0.34    0.79
   6   2   6    0.45    1.34
  -6  -2   6    0.11    0.11
  -6  -2   6    0.00    0.11
   6  -2  -6    0.80    0.80
  -6   2  -6    0.22    0.90
  -6   2  -6    1.45    1.00
  -6   2  -6    1.34    1.00
  -6  -2  -6   -0.11    1.10
  -6  -2  -6   -1.11    1.00
   6   2  -6   -0.23    0.56
  -6   2   6    0.11    0.65
   6  -2   6   -0.11    0.89
   6   2   7  216.36   10.09
   6   2   7  206.27    9.37
  -6  -2   7  205.99    6.83
   6  -2  -7  220.23    8.87
  -6   2  -7  213.77    9.36
  -6   2  -7  212.46   10.16
  -6   2  -7  205.40    9.73
  -6  -2  -7  197.06    9.18
  -6  -2  -7  218.91   11.13
   6   2  -7  209.97    7.04
  -6   2   7  211.85    8.64
   6  -2   7  208.77    9.03
   6   2   8   15.51    2.15
   6   2   8   15.33    2.00
  -6  -2   8   16.59    0.86
   6  -2  -8   13.93    1.70
  -6   2  -8   13.64    1.92
  -6   2  -8   12.84    2.23
  -6   2  -8   16.54    2.24
  -6  -2  -8   18.90    1.99
  -6  -2  -8   15.01    2.34
   6   2  -8   15.70    0.90
  -6   2   8   13.99    1.75
   6  -2   8   13.98    2.11
   6   2   9  156.17    8.16
   6   2   9  146.22    7.10
  -6  -2   9  161.88    5.62
  -6   2  -9  153.31    7.91
  -6   2  -9  158.42    8.94
  -6   2  -9  144.70    8.95
  -6  -2  -9  162.53    7.54
  -6  -2  -9  163.06    9.24
   6   2  -9  164.73    6.11
  -6   2   9  158.17    6.67
   6  -2   9  148.37    8.04
   6  -2   9  148.35    6.98
   6   2  10    1.24    1.13
   6   2  10    3.42    1.55
  -6  -2  10    5.48    0.75
   6  -2 -10    5.52    1.35
  -6   2 -10    5.76    2.03
  -6   2 -10    5.48    2.13
  -6  -2 -10    5.65    1.77
  -6  -2 -10    5.12    1.56
   6   2 -10    4.04    0.67
  -6   2  10    5.77    1.20
   6  -2  10    2.34    2.01
   6  -2  10    5.84    1.43
   6   2  11   48.28    4.52
  -6  -2  11   53.01    3.01
   6  -2 -11   53.65    3.37
  -6   2 -11   53.53    3.95
  -6   2 -11   50.25    4.70
  -6  -2 -11   48.10    3.66
  -6  -2 -11   47.20    4.12
   6   2 -11   50.26    2.57
  -6   2  11   57.85    4.13
   6  -2  11   47.30    3.91
   6  -2  11   51.53    3.96
   6   2  12    3.05    1.58
  -6  -2  12    7.29    1.07
   6  -2 -12    6.49    1.57
  -6   2 -12    4.74    2.03
  -6   2 -12    9.85    2.58
  -6  -2 -12    3.33    1.44
  -6  -2 -12    2.23    1.78
   6   2 -12    5.90    0.89
  -6   2  12    8.23    1.73
   6  -2  12    6.80    2.45
   6  -2  12    2.85    1.64
  -6  -2  13   61.38    4.08
   6  -2 -13   52.24    3.91
  -6   2 -13   55.78    4.29
  -6   2 -13   49.49    4.59
  -6  -2 -13   52.82    4.22
   6   2 -13   46.92    3.33
  -6   2  13   68.33    4.33
   6  -2  13   60.47    4.70
  -6  -2  14   -0.32    0.96
   6  -2 -14   -0.67    0.78
  -6   2 -14    2.14    1.69
  -6  -2 -14   -0.89    1.55
   6   2 -14   -0.77    0.77
  -6   2  14    1.51    1.19
   6  -2  14    0.98    1.41
  -6  -2  15  129.90    6.65
   6  -2 -15  103.25    6.35
  -6   2 -15  132.20    7.34
  -6  -2 -15  133.05    8.45
   6   2 -15  117.44    7.42
  -6   2  15  128.93    8.44
  -6  -2  16    0.64    0.96
   6  -2 -16   -0.33    1.55
  -6   2 -16   -1.69    2.37
  -6  -2 -16    1.00    1.78
   6   2 -16    0.22    0.99
  -6   2  16    1.40    1.62
  -6  -2  17   54.67    3.86
   6  -2 -17   43.32    3.77
  -6   2 -17   39.07    4.84
  -6  -2 -17   47.55    5.00
   6   2 -17   45.08    3.97
   6  -2 -18   -0.77    1.33
  -6   2 -18   -1.57    2.70
  -6  -2 -18   -0.56    1.78
   6   2 -18   -1.21    1.32
   6  -2 -19   56.05    5.20
  -6   2 -19   60.98    6.07
  -6  -2 -19   46.44    5.33
   6   2 -19   47.98    4.08
   6  -2 -20    0.88    1.66
  -6   2 -20    3.03    3.14
  -6  -2 -20    5.67    3.55
   6  -2 -21   18.66    3.42
  -6   2 -21   17.02    4.03
  -6  -2 -21   20.55    4.11
   6   2  22    0.22    1.88
   6   3   0   -0.11    0.45
   6   3   0   -0.11    0.56
  -6  -3   0   -0.11    0.43
  -6  -3   0    0.11    0.88
   6  -3   0   -0.34    0.68
   6  -3   0    0.90    0.90
  -6   3   0    0.00    0.98
   6   3   1    0.90    0.67
   6   3   1    1.68    1.01
  -6  -3   1    1.62    0.43
  -6  -3   1    1.85    0.76
   6  -3  -1    2.03    0.79
   6  -3  -1    0.57    1.24
  -6   3  -1    1.09    0.87
  -6  -3  -1    1.52    0.54
  -6  -3  -1    0.66    0.99
   6   3  -1    0.56    0.56
  -6   3   1    1.73    0.97
   6  -3   1    1.46    0.79
   6  -3   1    3.83    1.58
   6   3   2   15.21    1.46
   6   3   2   12.79    1.68
  -6  -3   2   14.52    0.76
  -6  -3   2   15.15    0.76
   6  -3  -2   13.35    1.58
  -6   3  -2   12.90    1.68
  -6   3  -2   11.96    1.54
  -6  -3  -2   14.64    1.19
  -6  -3  -2   11.69    1.65
   6   3  -2   12.01    1.46
  -6   3   2   13.77    1.51
   6  -3   2   11.94    1.91
   6   3   3   -0.11    0.56
   6   3   3    0.78    0.78
   6  -3  -3   -0.23    0.91
  -6   3  -3   -0.11    0.67
  -6   3  -3    2.43    1.21
  -6  -3  -3    0.54    0.76
  -6  -3  -3   -1.10    0.77
   6   3  -3   -0.79    0.56
  -6   3   3    0.65    0.86
   6  -3   3    0.90    0.90
   6   3   4   -0.68    0.90
   6   3   4   -0.45    1.12
   6  -3  -4    0.11    0.91
  -6   3  -4    1.12    0.90
  -6   3  -4   -0.22    1.11
  -6   3  -4   -0.44    0.77
  -6  -3  -4    0.87    0.87
  -6  -3  -4    0.22    0.88
   6   3  -4    0.34    0.79
  -6   3   4    0.54    0.65
   6  -3   4   -0.90    1.35
   6   3   5   97.61    5.33
   6   3   5   85.48    5.14
   6  -3  -5   91.67    4.90
  -6   3  -5   97.92    5.06
  -6   3  -5  104.67    5.44
  -6   3  -5   94.90    5.11
  -6  -3  -5   93.03    4.37
  -6  -3  -5  100.05    5.10
   6   3  -5   93.89    4.50
  -6   3   5   98.05    5.20
   6  -3   5   99.59    4.93
   6   3   6   17.90    1.93
   6   3   6   19.40    2.23
   6  -3  -6   18.99    1.93
  -6   3  -6   19.11    2.02
  -6   3  -6   21.99    2.11
  -6   3  -6   17.58    2.34
  -6  -3  -6   19.34    1.75
  -6  -3  -6   20.82    2.33
   6   3  -6   21.45    1.80
  -6   3   6   20.10    1.85
   6  -3   6   19.41    2.34
   6   3   7   35.36    2.95
   6   3   7   35.58    3.12
   6  -3  -7   36.46    2.61
  -6   3  -7   35.58    3.04
  -6   3  -7   34.90    3.34
  -6   3  -7   33.22    3.34
  -6  -3  -7   29.22    2.63
  -6  -3  -7   38.66    2.99
   6   3  -7   32.33    2.13
  -6   3   7   37.27    2.51
   6  -3   7   34.03    2.67
   6   3   8    0.11    1.59
   6   3   8    2.44    1.22
   6  -3  -8    1.70    0.91
  -6   3  -8    2.82    1.24
  -6   3  -8    2.56    1.33
  -6   3  -8    2.90    1.45
  -6  -3  -8    4.93    1.21
  -6  -3  -8    4.65    1.77
  -6   3   8    4.69    1.20
   6  -3   8    1.66    1.22
   6   3   9   11.79    2.38
   6  -3  -9   15.26    1.81
  -6   3  -9   16.70    2.60
  -6   3  -9   12.23    2.22
  -6   3  -9   14.07    2.35
  -6  -3  -9   14.82    1.98
  -6  -3  -9   15.85    2.22
  -6   3   9   18.54    2.07
   6  -3   9   14.47    2.10
   6   3  10    0.11    1.70
  -6  -3  10    0.76    0.32
   6  -3 -10    0.56    1.24
  -6   3 -10    2.03    1.47
  -6   3 -10    1.67    1.89
  -6   3 -10   -0.22    1.12
  -6  -3 -10    0.77    1.10
  -6  -3 -10    0.22    1.44
   6   3 -10    0.45    0.34
  -6   3  10    0.44    1.31
   6  -3  10    3.85    1.87
   6   3  11   -1.02    1.47
  -6  -3  11    0.32    0.43
   6  -3 -11    0.00    0.90
  -6   3 -11   -0.90    1.24
  -6   3 -11    2.22    2.11
  -6   3 -11    0.34    1.34
  -6  -3 -11    0.22    1.65
  -6  -3 -11    1.78    1.55
   6   3 -11    0.33    0.45
  -6   3  11   -0.11    0.87
   6  -3  11   -0.11    1.10
   6   3  12    7.92    2.15
  -6  -3  12   10.62    1.07
   6  -3 -12    6.05    1.68
  -6   3 -12   10.51    2.37
  -6   3 -12   12.19    2.80
  -6  -3 -12    7.49    2.09
  -6  -3 -12    7.11    2.78
   6   3 -12    9.89    1.00
  -6   3  12    6.72    1.95
   6  -3  12    4.77    1.89
   6  -3  12    9.40    2.19
  -6  -3  13    2.03    0.96
   6  -3 -13    2.46    1.34
  -6   3 -13    0.57    1.36
  -6   3 -13    1.12    2.35
  -6  -3 -13    5.62    2.10
   6   3 -13    1.11    0.66
  -6   3  13    3.68    1.73
   6  -3  13    3.27    1.42
  -6  -3  14    6.84    1.28
   6  -3 -14    5.58    1.45
  -6   3 -14    4.52    2.49
  -6  -3 -14    5.41    2.43
   6   3 -14    4.64    0.99
  -6   3  14    2.92    2.05
   6  -3  14    2.72    1.63
  -6  -3  15   -0.43    0.96
   6  -3 -15   -0.89    1.45
  -6   3 -15    1.24    1.58
  -6  -3 -15   -0.22    2.21
   6   3 -15    0.77    0.88
  -6   3  15   -0.22    1.40
   6  -3  15    1.41    1.62
  -6  -3  16    0.85    1.17
   6  -3 -16   -1.11    1.78
  -6   3 -16    3.05    2.14
  -6  -3 -16    0.00    2.32
   6   3 -16   -0.66    0.88
   6  -3 -17    3.33    2.11
  -6   3 -17    5.07    2.25
  -6  -3 -17    6.08    2.88
   6   3 -17    4.84    1.43
   6  -3 -18    0.33    1.44
  -6   3 -18    2.81    2.93
  -6  -3 -18   -0.55    1.88
   6   3 -18    1.54    1.21
   6  -3 -19   -1.11    2.10
  -6   3 -19    1.12    3.04
  -6  -3 -19    2.10    2.32
   6  -3 -20   -1.77    1.55
  -6   3 -20   -3.70    3.14
  -6  -3 -20   -0.22    2.21
   6  -3 -21    3.21    2.32
  -6   3 -21    6.72    4.15
  -6  -3 -21    6.98    3.32
   6   4   0  155.25    6.18
   6   4   0  148.75    6.50
  -6  -4   0  146.69    6.32
  -6  -4   0  153.06    6.91
   6  -4   0  144.70    7.45
   6  -4   0  140.09    7.23
  -6   4   0  164.36    6.84
   6   4   1   91.12    4.17
   6   4   1   87.65    4.82
  -6  -4   1   91.26    3.74
  -6  -4   1   94.78    4.47
   6  -4  -1   95.20    4.87
   6  -4  -1   93.74    5.32
  -6   4  -1   93.29    4.69
  -6  -4  -1   92.69    3.69
  -6  -4  -1   96.63    4.62
   6   4  -1   92.81    3.68
   6   4  -1   90.60    4.48
  -6   4   1   89.35    4.21
   6  -4   1   84.18    5.07
   6  -4   1   94.45    5.41
   6   4   2  607.52   22.08
   6   4   2  591.56   21.32
  -6  -4   2  579.42   18.69
  -6  -4   2  585.13   18.80
   6  -4  -2  586.78   22.26
  -6   4  -2  598.17   21.70
  -6  -4  -2  566.36   20.70
  -6  -4  -2  597.04   21.74
   6   4  -2  561.45   20.29
  -6   4   2  583.08   20.62
   6  -4   2  559.15   21.61
   6  -4   2  563.37   21.64
   6   4   3   86.65    4.42
   6   4   3   93.33    4.92
   6  -4  -3   94.39    4.89
  -6   4  -3   86.34    4.94
  -6   4  -3  104.34    5.94
  -6  -4  -3   91.80    4.66
  -6  -4  -3   99.73    4.75
   6   4  -3   88.33    4.70
  -6   4   3  101.27    4.96
   6  -4   3   88.08    4.83
   6   4   4  230.00    8.97
   6   4   4  234.88   10.07
   6  -4  -4  214.86    9.34
  -6   4  -4  209.81    9.33
  -6   4  -4  241.65    9.38
  -6  -4  -4  219.46    9.33
  -6  -4  -4  234.46   10.17
   6   4  -4  213.31    9.28
  -6   4   4  218.17    8.65
   6  -4   4  232.27   10.55
   6   4   5  160.47    6.93
   6  -4  -5  162.40    7.41
  -6   4  -5  162.51    7.98
  -6   4  -5  162.15    8.62
  -6  -4  -5  166.86    7.60
  -6  -4  -5  167.05    7.63
   6   4  -5  156.86    7.49
  -6   4   5  160.20    7.04
   6  -4   5  159.32    7.61
   6   4   6  438.67   18.19
   6   4   6  443.75   17.72
   6  -4  -6  442.67   18.01
  -6   4  -6  478.06   17.91
  -6   4  -6  448.15   18.61
  -6   4  -6  464.03   20.00
  -6  -4  -6  448.80   18.49
  -6  -4  -6  481.91   17.93
   6   4  -6  438.80   17.35
  -6   4   6  450.34   18.26
   6  -4   6  458.07   17.86
   6   4   7    5.78    1.81
   6  -4  -7    7.61    1.59
  -6   4  -7    8.21    2.03
  -6   4  -7    8.75    2.10
  -6   4  -7    9.11    1.89
  -6  -4  -7   10.65    1.52
  -6  -4  -7   10.27    1.99
   6   4  -7    8.49    1.12
  -6   4   7    8.26    1.74
   6  -4   7   10.11    1.78
   6   4   8   89.82    5.68
   6  -4  -8   96.18    5.56
  -6   4  -8   86.19    4.85
  -6   4  -8   89.50    6.21
  -6   4  -8  102.86    6.46
  -6  -4  -8   90.13    4.91
  -6  -4  -8  102.61    5.42
   6   4  -8   83.50    4.25
  -6   4   8   91.79    5.45
   6  -4   8   93.28    5.09
   6   4   9  105.68    6.24
   6  -4  -9   95.16    5.32
  -6   4  -9   91.48    5.53
  -6   4  -9   94.14    6.98
  -6   4  -9  103.19    5.58
  -6  -4  -9   93.54    5.13
  -6  -4  -9  103.41    5.53
   6   4  -9   81.45    4.70
  -6   4   9   93.56    5.45
   6  -4   9   92.26    5.41
   6   4  10  193.04   10.33
   6  -4 -10  193.67    8.82
  -6   4 -10  182.13    9.27
  -6   4 -10  186.10    9.86
  -6   4 -10  179.63    9.71
  -6  -4 -10  195.99    9.84
  -6  -4 -10  189.67    8.75
  -6   4  10  196.01   10.57
   6  -4  10  185.58    9.68
   6   4  11    1.02    2.04
   6  -4 -11    1.35    1.35
  -6   4 -11   -1.81    1.24
  -6   4 -11    1.22    1.66
  -6   4 -11   -0.11    1.78
  -6  -4 -11    2.51    1.75
  -6  -4 -11    0.11    1.33
   6   4 -11    0.34    0.34
   6   4 -11    0.56    0.33
  -6   4  11   -1.85    1.41
   6  -4  11    1.31    1.75
   6   4  12  242.55   13.27
   6  -4 -12  248.78   12.60
  -6   4 -12  228.02   11.66
  -6   4 -12  227.81   14.07
  -6  -4 -12  235.75   11.52
   6   4 -12  236.20    9.14
   6   4 -12  239.00    9.00
  -6   4  12  244.56   13.69
   6  -4  12  227.74   11.68
   6  -4 -13   19.37    2.69
  -6   4 -13   21.03    3.39
  -6   4 -13   15.73    3.24
  -6  -4 -13   18.97    2.85
   6   4 -13   23.24    1.66
   6   4 -13   21.59    1.63
  -6   4  13   29.46    3.25
   6  -4  13   22.39    2.83
   6  -4 -14   43.13    3.69
  -6   4 -14   40.81    4.52
  -6  -4 -14   43.58    4.17
   6   4 -14   41.74    2.66
   6   4 -14   37.34    2.70
  -6   4  14   44.87    4.44
   6  -4  14   38.36    3.90
   6  -4 -15    1.34    1.90
  -6   4 -15    7.12    2.71
  -6  -4 -15    1.43    1.76
   6   4 -15    2.76    0.88
   6   4 -15    2.04    0.97
   6  -4  15    3.89    1.95
   6  -4 -16  129.11    7.91
  -6   4 -16  138.09   10.06
  -6  -4 -16  126.06    8.37
   6   4 -16  121.14    6.30
   6  -4  16  123.42    8.64
   6  -4 -17    5.22    2.33
  -6   4 -17    9.59    2.71
  -6  -4 -17   11.67    2.86
   6  -4 -18   34.52    4.11
  -6   4 -18   31.88    4.73
  -6  -4 -18   28.10    4.41
   6  -4 -19    6.43    2.77
  -6   4 -19   11.47    3.82
  -6  -4 -19    6.51    3.42
   6  -4 -20   34.56    4.76
  -6   4 -20   38.07    5.05
  -6  -4 -20   39.50    6.07
   6  -4 -21    6.09    2.32
  -6   4 -21    5.83    3.14
[truncated: 245,720 more chars]
