# Supplementary material for: Synthesis, Characterization, and Catalytic Exploration of Mononuclear Mo(VI) Dioxido Complexes of (Z)-1-R-2-(4′,4′-Dimethyl-2′-oxazolin-2′-yl)-eth-1-en-1-ates
Source: Molecules. 2022 Feb 15;27(4):1309. doi: 10.3390/molecules27041309 (PMC8874378; doi:10.3390/molecules27041309)
Supplement: Supplementary file 1 [file molecules-27-01309-s001.zip › molecules-1551548-supplementary/ESI-zipped/k1048_2131174.cif]

 
data_k1048
 
_audit_creation_method            'SHELXL-2018/3'
_shelx_SHELXL_version_number      '2018/3'
_chemical_name_systematic         ?
_chemical_name_common             ?
_chemical_melting_point           ?
_chemical_formula_moiety          'C22 H36 Mo N2 O6'
_chemical_formula_sum
 'C22 H36 Mo N2 O6' 
_chemical_formula_weight          520.47

_vrf_PLAT601_k1048
;
PROBLEM: Structure Contains Solvent Accessible VOIDS of . 329.00 A**3 
RESPONSE: 

During the
refinement of the structure, electron density peaks were located 
that were believed to be highly disordered
solvent molecules (possibly chlorform/hexane/acetone). Attempts 
made to model the solvent molecule were not successful. 
The SQUEEZE (Spek, 2015) option in PLATON (Spek, 2009) indicated there was 
a solvent cavity of volume 329 \%A^3^ containing approximately 76
electrons. In the final cycles of refinement, this contribution to the
electron density was removed from the observed data. The
density, the F(000) value, the molecular weight and the formula are
given without taking into account the results obtained with the
SQUEEZE option PLATON. Similar treatments 
of disordered solvent molecules were carried out in the recent  
structure determination given below.
References:

Spek, A. L. (2015). Acta Cryst. C71, 9--18.
  
Spek, A. L. (2009). <i>Acta Cryst.</i> <b>D65</b>, 148--155.
  
R. Manohar, M. Harikrishna, S. H. Etti, C. Ramanathan and K. Gunasekaran
Acta Cryst. (2019). E75, 562-564
  
R. Vishnupriya, M. Venkateshan, J. Suresh, R. V. Sumesh, R. R. Kumar and 
P. L. N. Lakshman
Acta Cryst. (2019). E75, 189-193

K. B. Polyanskii, K. A. Alekseeva, P. A. Kumandin, Z. Atioglu, M. Akkurt 
and F. A. A. Toze
Acta Cryst. (2019). E75, 342-345
  
T. I. Ayudhya, A. L. Rheingold and N. N. Dingra
Acta Cryst. (2019). E75, 543-546
  
S. Syed Abuthahir, M. NizamMohideen, V. Viswanathan, T. Abiraman 
and S. Balasubramanian
Acta Cryst. (2019). E75, 655-661
;


loop_
 _atom_type_symbol
 _atom_type_description
 _atom_type_scat_dispersion_real
 _atom_type_scat_dispersion_imag
 _atom_type_scat_source
 'C'  'C'   0.0033   0.0016
 'International Tables Vol C Tables 4.2.6.8 and 6.1.1.4'
 'H'  'H'   0.0000   0.0000
 'International Tables Vol C Tables 4.2.6.8 and 6.1.1.4'
 'O'  'O'   0.0106   0.0060
 'International Tables Vol C Tables 4.2.6.8 and 6.1.1.4'
 'N'  'N'   0.0061   0.0033
 'International Tables Vol C Tables 4.2.6.8 and 6.1.1.4'
 'Mo'  'Mo'  -1.6832   0.6857
 'International Tables Vol C Tables 4.2.6.8 and 6.1.1.4'
 
_space_group_crystal_system       trigonal
_space_group_IT_number            165
_space_group_name_H-M_alt         'P -3 c 1'
_space_group_name_Hall            '-P 3 2"c'
 
_shelx_space_group_comment
;
The symmetry employed for this shelxl refinement is uniquely defined
by the following loop, which should always be used as a source of
symmetry information in preference to the above space-group names.
They are only intended as comments.
;
 
loop_
 _space_group_symop_operation_xyz
 'x, y, z'
 '-y, x-y, z'
 '-x+y, -x, z'
 'x-y, -y, -z+1/2'
 '-x, -x+y, -z+1/2'
 'y, x, -z+1/2'
 '-x, -y, -z'
 'y, -x+y, -z'
 'x-y, x, -z'
 '-x+y, y, z-1/2'
 'x, x-y, z-1/2'
 '-y, -x, z-1/2'
 
_cell_length_a                    19.9342(10)
_cell_length_b                    19.9342(10)
_cell_length_c                    11.5030(4)
_cell_angle_alpha                 90
_cell_angle_beta                  90
_cell_angle_gamma                 120
_cell_volume                      3958.6(4)
_cell_formula_units_Z             6
_cell_measurement_temperature     150(2)
_cell_measurement_reflns_used     3021 
_cell_measurement_theta_min       2.7 
_cell_measurement_theta_max       27.5
 
_exptl_crystal_description        'block' 
_exptl_crystal_colour             'orange' 
_exptl_crystal_density_meas       ?
_exptl_crystal_density_method     ?
_exptl_crystal_density_diffrn     1.310          
_exptl_crystal_F_000              1632
_exptl_transmission_factor_min    ?
_exptl_transmission_factor_max    ?
_exptl_crystal_size_max           0.200
_exptl_crystal_size_mid           0.200
_exptl_crystal_size_min           0.100
_exptl_absorpt_coefficient_mu     0.532
_shelx_estimated_absorpt_T_min    0.901
_shelx_estimated_absorpt_T_max    0.949
# Absorption correction 

_exptl_absorpt_correction_type 'multi-scan' 
_exptl_absorpt_correction_T_min  0.897
_exptl_absorpt_correction_T_max  0.949
_exptl_absorpt_process_details
;
multi-scan from symmetry-related measurements 
 Sortav (Blessing 1995)
;
_exptl_absorpt_special_details    ?
_diffrn_ambient_temperature       150(2)
_diffrn_radiation_wavelength      0.71073
_diffrn_radiation_type            MoK\a
_diffrn_radiation_source          'fine-focus sealed tube' 
_diffrn_radiation_monochromator   graphite 
_diffrn_measurement_device_type   'Nonius KappaCCD' 
_diffrn_measurement_method        '\f scans and \w scans with \k offsets' 
_diffrn_detector_area_resol_mean  9 
_diffrn_reflns_number             3021 
_diffrn_reflns_av_R_equivalents   0.049 
_diffrn_reflns_av_sigmaI/netI     0.055  
_diffrn_reflns_limit_h_min        -22 
_diffrn_reflns_limit_h_max        22 
_diffrn_reflns_limit_k_min        -25 
_diffrn_reflns_limit_k_max        25 
_diffrn_reflns_limit_l_min        0 
_diffrn_reflns_limit_l_max        14 
_diffrn_reflns_theta_min          2.704
_diffrn_reflns_theta_max          27.479
_diffrn_reflns_theta_full         25.242
_diffrn_measured_fraction_theta_max   0.995
_diffrn_measured_fraction_theta_full  0.998
_diffrn_reflns_Laue_measured_fraction_max    0.995
_diffrn_reflns_Laue_measured_fraction_full   0.998
_diffrn_reflns_point_group_measured_fraction_max   0.995
_diffrn_reflns_point_group_measured_fraction_full  0.998
_reflns_number_total              3021
_reflns_number_gt                 2090
_reflns_threshold_expression      'I > 2\s(I)'
_reflns_Friedel_coverage          0.000
_reflns_Friedel_fraction_max      .
_reflns_Friedel_fraction_full     .
 
_reflns_special_details
;
 Reflections were merged by SHELXL according to the crystal
 class for the calculation of statistics and refinement.
 
 _reflns_Friedel_fraction is defined as the number of unique
 Friedel pairs measured divided by the number that would be
 possible theoretically, ignoring centric projections and
 systematic absences.
;
 
_computing_data_collection        'Collect (Nonius B.V., 1997-2002)' 
_computing_cell_refinement        'Denzo-SMN (Otwinowski & Minor, 1997)' 
_computing_data_reduction         'Denzo-SMN' 
_computing_structure_solution     'SIR-92 (Altomare et al., 1994)' 
_computing_structure_refinement  'SHELXL-2018/3 (Sheldrick, 2015)' 
_computing_molecular_graphics     'PLATON (Spek, 2009)' 
_computing_publication_material   'SHELXTL (Sheldrick, 2008)'
_refine_special_details           ?
_refine_ls_structure_factor_coef  Fsqd
_refine_ls_matrix_type            full
_refine_ls_weighting_scheme       calc
_refine_ls_weighting_details
'w=1/[\s^2^(Fo^2^)+(0.0912P)^2^] where P=(Fo^2^+2Fc^2^)/3'
_atom_sites_solution_primary      ?
_atom_sites_solution_secondary    ?
_atom_sites_solution_hydrogens    geom
_refine_ls_hydrogen_treatment     constr
_refine_ls_extinction_method      none
_refine_ls_extinction_coef        .
_refine_ls_number_reflns          3021
_refine_ls_number_parameters      146
_refine_ls_number_restraints      0
_refine_ls_R_factor_all           0.0852
_refine_ls_R_factor_gt            0.0522
_refine_ls_wR_factor_ref          0.1511
_refine_ls_wR_factor_gt           0.1352
_refine_ls_goodness_of_fit_ref    1.041
_refine_ls_restrained_S_all       1.041
_refine_ls_shift/su_max           0.000
_refine_ls_shift/su_mean          0.000
 
loop_
 _atom_site_label
 _atom_site_type_symbol
 _atom_site_fract_x
 _atom_site_fract_y
 _atom_site_fract_z
 _atom_site_U_iso_or_equiv
 _atom_site_adp_type
 _atom_site_occupancy
 _atom_site_site_symmetry_order  
 _atom_site_calc_flag
 _atom_site_refinement_flags_posn
 _atom_site_refinement_flags_adp
 _atom_site_refinement_flags_occupancy
 _atom_site_disorder_assembly
 _atom_site_disorder_group
Mo1 Mo 0.000000 0.28370(2) 0.250000 0.03252(19) Uani 1 2 d S T P . .
O1 O 0.07269(19) 0.40030(16) 0.2153(2) 0.0624(9) Uani 1 1 d . . . . .
O2 O -0.02841(18) 0.33181(15) -0.1072(2) 0.0500(8) Uani 1 1 d . . . . .
O3 O -0.07546(18) 0.19210(17) 0.2650(2) 0.0622(9) Uani 1 1 d . . . . .
N1 N -0.02834(17) 0.28548(17) 0.0704(2) 0.0349(7) Uani 1 1 d . . . . .
C1 C 0.0875(2) 0.4484(2) 0.1312(3) 0.0382(8) Uani 1 1 d . . . . .
C2 C 0.1483(2) 0.5326(2) 0.1589(3) 0.0438(9) Uani 1 1 d . . . . .
C3 C 0.1798(4) 0.5827(3) 0.0498(4) 0.097(2) Uani 1 1 d . . . . .
H3A H 0.200849 0.559273 -0.003159 0.146 Uiso 1 1 calc R U . . .
H3B H 0.220974 0.634722 0.071697 0.146 Uiso 1 1 calc R U . . .
H3C H 0.137958 0.586239 0.010978 0.146 Uiso 1 1 calc R U . . .
C4 C 0.1102(3) 0.5656(3) 0.2375(4) 0.0547(11) Uani 1 1 d . . . . .
H4A H 0.089560 0.533072 0.306918 0.082 Uiso 1 1 calc R U . . .
H4B H 0.067921 0.566482 0.195446 0.082 Uiso 1 1 calc R U . . .
H4C H 0.148720 0.618398 0.260659 0.082 Uiso 1 1 calc R U . . .
C5 C 0.2152(2) 0.5335(3) 0.2246(5) 0.0688(14) Uani 1 1 d . . . . .
H5A H 0.239446 0.511390 0.175325 0.103 Uiso 1 1 calc R U . . .
H5B H 0.195629 0.502705 0.295764 0.103 Uiso 1 1 calc R U . . .
H5C H 0.253675 0.586971 0.244762 0.103 Uiso 1 1 calc R U . . .
C6 C 0.0524(2) 0.4246(2) 0.0268(3) 0.0403(9) Uani 1 1 d . . . . .
H6A H 0.063876 0.462030 -0.032463 0.048 Uiso 1 1 calc R U . . .
C7 C -0.0005(2) 0.3466(2) 0.0029(3) 0.0364(8) Uani 1 1 d . . . . .
C8 C -0.0744(3) 0.2495(3) -0.1191(3) 0.0668(14) Uani 1 1 d . . . . .
H8A H -0.047015 0.229479 -0.166888 0.080 Uiso 1 1 calc R U . . .
H8B H -0.124468 0.235199 -0.156815 0.080 Uiso 1 1 calc R U . . .
C9 C -0.0877(2) 0.2165(2) 0.0024(3) 0.0431(9) Uani 1 1 d . . . . .
C10 C -0.1674(3) 0.1940(3) 0.0433(4) 0.0731(15) Uani 1 1 d . . . . .
H10A H -0.176854 0.237243 0.031030 0.110 Uiso 1 1 calc R U . . .
H10B H -0.172130 0.181238 0.126289 0.110 Uiso 1 1 calc R U . . .
H10C H -0.205591 0.148756 -0.000550 0.110 Uiso 1 1 calc R U . . .
C11 C -0.0720(3) 0.1496(3) 0.0087(5) 0.0859(18) Uani 1 1 d . . . . .
H11A H -0.020260 0.166080 -0.022494 0.129 Uiso 1 1 calc R U . . .
H11B H -0.110865 0.106094 -0.037244 0.129 Uiso 1 1 calc R U . . .
H11C H -0.074625 0.133471 0.089799 0.129 Uiso 1 1 calc R U . . .
 
loop_
 _atom_site_aniso_label
 _atom_site_aniso_U_11
 _atom_site_aniso_U_22
 _atom_site_aniso_U_33
 _atom_site_aniso_U_23
 _atom_site_aniso_U_13
 _atom_site_aniso_U_12
Mo1 0.0281(3) 0.0400(3) 0.0255(3) 0.00055(8) 0.00110(16) 0.01403(13)
O1 0.069(2) 0.0460(17) 0.0314(15) 0.0048(12) -0.0111(14) -0.0023(15)
O2 0.0631(18) 0.0499(17) 0.0272(13) -0.0011(11) -0.0108(13) 0.0208(15)
O3 0.062(2) 0.0499(18) 0.0405(15) 0.0093(13) -0.0076(14) 0.0025(15)
N1 0.0311(16) 0.0399(17) 0.0258(14) -0.0046(12) -0.0027(12) 0.0117(14)
C1 0.0341(19) 0.042(2) 0.0350(18) 0.0008(16) 0.0059(15) 0.0160(17)
C2 0.041(2) 0.038(2) 0.0355(19) -0.0009(16) 0.0025(16) 0.0065(17)
C3 0.123(5) 0.048(3) 0.044(2) 0.005(2) 0.011(3) -0.015(3)
C4 0.052(3) 0.050(3) 0.061(2) -0.013(2) -0.010(2) 0.025(2)
C5 0.039(2) 0.051(3) 0.098(4) -0.013(3) -0.005(2) 0.008(2)
C6 0.051(2) 0.037(2) 0.0309(18) 0.0046(16) -0.0008(16) 0.0204(18)
C7 0.036(2) 0.048(2) 0.0229(15) 0.0002(16) -0.0007(14) 0.0197(18)
C8 0.072(3) 0.057(3) 0.035(2) -0.0062(19) -0.008(2) 0.005(2)
C9 0.042(2) 0.039(2) 0.0338(18) -0.0054(16) -0.0075(16) 0.0094(17)
C10 0.045(3) 0.096(4) 0.045(2) -0.001(2) -0.009(2) 0.010(3)
C11 0.106(5) 0.070(3) 0.086(4) -0.043(3) -0.048(3) 0.047(3)
 
_geom_special_details
;
 All esds (except the esd in the dihedral angle between two l.s. planes)
 are estimated using the full covariance matrix.  The cell esds are taken
 into account individually in the estimation of esds in distances, angles
 and torsion angles; correlations between esds in cell parameters are only
 used when they are defined by crystal symmetry.  An approximate (isotropic)
 treatment of cell esds is used for estimating esds involving l.s. planes.
;
 
loop_
 _geom_bond_atom_site_label_1
 _geom_bond_atom_site_label_2
 _geom_bond_distance
 _geom_bond_site_symmetry_2
 _geom_bond_publ_flag
Mo1 O3 1.697(3) . ?
Mo1 O3 1.697(3) 5 ?
Mo1 O1 2.072(3) . ?
Mo1 O1 2.072(3) 5 ?
Mo1 N1 2.147(3) 5 ?
Mo1 N1 2.147(3) . ?
O1 C1 1.288(4) . ?
O2 C7 1.355(4) . ?
O2 C8 1.430(5) . ?
N1 C7 1.311(4) . ?
N1 C9 1.508(4) . ?
C1 C6 1.351(5) . ?
C1 C2 1.534(5) . ?
C2 C4 1.524(6) . ?
C2 C5 1.527(6) . ?
C2 C3 1.530(6) . ?
C3 H3A 0.9800 . ?
C3 H3B 0.9800 . ?
C3 H3C 0.9800 . ?
C4 H4A 0.9800 . ?
C4 H4B 0.9800 . ?
C4 H4C 0.9800 . ?
C5 H5A 0.9800 . ?
C5 H5B 0.9800 . ?
C5 H5C 0.9800 . ?
C6 C7 1.402(5) . ?
C6 H6A 0.9500 . ?
C8 C9 1.511(5) . ?
C8 H8A 0.9900 . ?
C8 H8B 0.9900 . ?
C9 C10 1.496(6) . ?
C9 C11 1.515(6) . ?
C10 H10A 0.9800 . ?
C10 H10B 0.9800 . ?
C10 H10C 0.9800 . ?
C11 H11A 0.9800 . ?
C11 H11B 0.9800 . ?
C11 H11C 0.9800 . ?
 
loop_
 _geom_angle_atom_site_label_1
 _geom_angle_atom_site_label_2
 _geom_angle_atom_site_label_3
 _geom_angle
 _geom_angle_site_symmetry_1
 _geom_angle_site_symmetry_3
 _geom_angle_publ_flag
O3 Mo1 O3 101.5(2) . 5 ?
O3 Mo1 O1 166.67(13) . . ?
O3 Mo1 O1 90.23(16) 5 . ?
O3 Mo1 O1 90.23(16) . 5 ?
O3 Mo1 O1 166.67(13) 5 5 ?
O1 Mo1 O1 78.92(19) . 5 ?
O3 Mo1 N1 99.82(12) . 5 ?
O3 Mo1 N1 90.96(11) 5 5 ?
O1 Mo1 N1 86.16(12) . 5 ?
O1 Mo1 N1 80.70(11) 5 5 ?
O3 Mo1 N1 90.96(11) . . ?
O3 Mo1 N1 99.82(12) 5 . ?
O1 Mo1 N1 80.70(11) . . ?
O1 Mo1 N1 86.15(11) 5 . ?
N1 Mo1 N1 162.96(16) 5 . ?
C1 O1 Mo1 138.7(3) . . ?
C7 O2 C8 107.2(3) . . ?
C7 N1 C9 108.4(3) . . ?
C7 N1 Mo1 126.4(2) . . ?
C9 N1 Mo1 125.2(2) . . ?
O1 C1 C6 121.4(4) . . ?
O1 C1 C2 114.9(3) . . ?
C6 C1 C2 123.8(3) . . ?
C4 C2 C5 108.8(3) . . ?
C4 C2 C3 109.7(4) . . ?
C5 C2 C3 109.0(4) . . ?
C4 C2 C1 107.7(3) . . ?
C5 C2 C1 108.8(3) . . ?
C3 C2 C1 112.7(3) . . ?
C2 C3 H3A 109.5 . . ?
C2 C3 H3B 109.5 . . ?
H3A C3 H3B 109.5 . . ?
C2 C3 H3C 109.5 . . ?
H3A C3 H3C 109.5 . . ?
H3B C3 H3C 109.5 . . ?
C2 C4 H4A 109.5 . . ?
C2 C4 H4B 109.5 . . ?
H4A C4 H4B 109.5 . . ?
C2 C4 H4C 109.5 . . ?
H4A C4 H4C 109.5 . . ?
H4B C4 H4C 109.5 . . ?
C2 C5 H5A 109.5 . . ?
C2 C5 H5B 109.5 . . ?
H5A C5 H5B 109.5 . . ?
C2 C5 H5C 109.5 . . ?
H5A C5 H5C 109.5 . . ?
H5B C5 H5C 109.5 . . ?
C1 C6 C7 122.3(3) . . ?
C1 C6 H6A 118.9 . . ?
C7 C6 H6A 118.9 . . ?
N1 C7 O2 114.5(3) . . ?
N1 C7 C6 130.4(3) . . ?
O2 C7 C6 115.1(3) . . ?
O2 C8 C9 106.5(3) . . ?
O2 C8 H8A 110.4 . . ?
C9 C8 H8A 110.4 . . ?
O2 C8 H8B 110.4 . . ?
C9 C8 H8B 110.4 . . ?
H8A C8 H8B 108.6 . . ?
C10 C9 N1 110.0(3) . . ?
C10 C9 C8 110.4(4) . . ?
N1 C9 C8 101.3(3) . . ?
C10 C9 C11 112.2(4) . . ?
N1 C9 C11 111.4(3) . . ?
C8 C9 C11 111.1(4) . . ?
C9 C10 H10A 109.5 . . ?
C9 C10 H10B 109.5 . . ?
H10A C10 H10B 109.5 . . ?
C9 C10 H10C 109.5 . . ?
H10A C10 H10C 109.5 . . ?
H10B C10 H10C 109.5 . . ?
C9 C11 H11A 109.5 . . ?
C9 C11 H11B 109.5 . . ?
H11A C11 H11B 109.5 . . ?
C9 C11 H11C 109.5 . . ?
H11A C11 H11C 109.5 . . ?
H11B C11 H11C 109.5 . . ?
 
loop_
 _geom_torsion_atom_site_label_1
 _geom_torsion_atom_site_label_2
 _geom_torsion_atom_site_label_3
 _geom_torsion_atom_site_label_4
 _geom_torsion
 _geom_torsion_site_symmetry_1
 _geom_torsion_site_symmetry_2
 _geom_torsion_site_symmetry_3
 _geom_torsion_site_symmetry_4
 _geom_torsion_publ_flag
Mo1 O1 C1 C6 -3.6(6) . . . . ?
Mo1 O1 C1 C2 177.6(3) . . . . ?
O1 C1 C2 C4 -74.5(4) . . . . ?
C6 C1 C2 C4 106.7(4) . . . . ?
O1 C1 C2 C5 43.3(5) . . . . ?
C6 C1 C2 C5 -135.5(4) . . . . ?
O1 C1 C2 C3 164.4(4) . . . . ?
C6 C1 C2 C3 -14.4(6) . . . . ?
O1 C1 C6 C7 -1.5(6) . . . . ?
C2 C1 C6 C7 177.2(4) . . . . ?
C9 N1 C7 O2 -2.8(4) . . . . ?
Mo1 N1 C7 O2 -179.6(2) . . . . ?
C9 N1 C7 C6 176.0(4) . . . . ?
Mo1 N1 C7 C6 -0.8(6) . . . . ?
C8 O2 C7 N1 -6.9(5) . . . . ?
C8 O2 C7 C6 174.1(4) . . . . ?
C1 C6 C7 N1 3.6(7) . . . . ?
C1 C6 C7 O2 -177.6(3) . . . . ?
C7 O2 C8 C9 13.4(5) . . . . ?
C7 N1 C9 C10 -106.3(4) . . . . ?
Mo1 N1 C9 C10 70.6(4) . . . . ?
C7 N1 C9 C8 10.5(4) . . . . ?
Mo1 N1 C9 C8 -172.6(3) . . . . ?
C7 N1 C9 C11 128.7(4) . . . . ?
Mo1 N1 C9 C11 -54.4(4) . . . . ?
O2 C8 C9 C10 102.3(4) . . . . ?
O2 C8 C9 N1 -14.2(5) . . . . ?
O2 C8 C9 C11 -132.6(4) . . . . ?
 
_refine_diff_density_max    1.438
_refine_diff_density_min   -0.745
_refine_diff_density_rms    0.101

_shelx_res_file
;
TITL k1048 in P-3c1
    k1048.res
    created by SHELXL-2018/3 at 15:25:12 on 09-Nov-2021
CELL 0.71073  19.9342  19.9342  11.5030  90.000  90.000 120.000
ZERR    6  0.0010  0.0010  0.0004  0.0000  0.0000  0.0000
LATT  1
SYMM - Y, + X - Y, + Z
SYMM - X + Y, - X, + Z
SYMM + X - Y, - Y, 1/2 - Z
SYMM - X, - X + Y, 1/2 - Z
SYMM + Y, + X, 1/2 - Z
SFAC C  H  O  N  Mo
DISP C    0.00330   0.00160
DISP H    0.00000   0.00000
DISP O    0.01060   0.00600
DISP N    0.00610   0.00330
DISP Mo  -1.68320   0.68570
UNIT   132  216  36   12    6
TEMP -123
SIZE  0.2, 0.2, 0.1
ACTA
BOND $H
CONF
FMAP 2
PLAN  20
L.S.  4

WGHT    0.091200
FVAR      10.15511
MO1   5    0.000000    0.283696    0.250000    10.50000    0.02806    0.04004 =
         0.02546    0.00055    0.00110    0.01403
O1    3    0.072695    0.400297    0.215314    11.00000    0.06850    0.04604 =
         0.03135    0.00482   -0.01110   -0.00229
O2    3   -0.028412    0.331809   -0.107232    11.00000    0.06309    0.04986 =
         0.02717   -0.00109   -0.01075    0.02081
O3    3   -0.075462    0.192104    0.265023    11.00000    0.06209    0.04987 =
         0.04051    0.00933   -0.00758    0.00245
N1    4   -0.028339    0.285482    0.070359    11.00000    0.03108    0.03989 =
         0.02576   -0.00455   -0.00268    0.01175
C1    1    0.087502    0.448413    0.131212    11.00000    0.03406    0.04165 =
         0.03500    0.00080    0.00591    0.01601
C2    1    0.148257    0.532615    0.158920    11.00000    0.04080    0.03754 =
         0.03555   -0.00088    0.00253    0.00652
C3    1    0.179848    0.582714    0.049805    11.00000    0.12320    0.04788 =
         0.04353    0.00475    0.01139   -0.01458
AFIX 137
H3A   2    0.200849    0.559273   -0.003159    11.00000   -1.50000
H3B   2    0.220974    0.634722    0.071697    11.00000   -1.50000
H3C   2    0.137958    0.586239    0.010978    11.00000   -1.50000
AFIX   0
C4    1    0.110221    0.565583    0.237497    11.00000    0.05225    0.05036 =
         0.06066   -0.01292   -0.01025    0.02508
AFIX 137
H4A   2    0.089560    0.533072    0.306918    11.00000   -1.50000
H4B   2    0.067921    0.566482    0.195446    11.00000   -1.50000
H4C   2    0.148720    0.618398    0.260659    11.00000   -1.50000
AFIX   0
C5    1    0.215248    0.533499    0.224569    11.00000    0.03877    0.05115 =
         0.09771   -0.01300   -0.00510    0.00836
AFIX 137
H5A   2    0.239446    0.511390    0.175325    11.00000   -1.50000
H5B   2    0.195629    0.502705    0.295764    11.00000   -1.50000
H5C   2    0.253675    0.586971    0.244762    11.00000   -1.50000
AFIX   0
C6    1    0.052367    0.424608    0.026788    11.00000    0.05070    0.03730 =
         0.03090    0.00457   -0.00084    0.02039
AFIX  43
H6A   2    0.063876    0.462030   -0.032463    11.00000   -1.20000
AFIX   0
C7    1   -0.000492    0.346579    0.002863    11.00000    0.03586    0.04846 =
         0.02292    0.00021   -0.00068    0.01970
C8    1   -0.074432    0.249544   -0.119052    11.00000    0.07237    0.05705 =
         0.03476   -0.00616   -0.00811    0.00523
AFIX  23
H8A   2   -0.047015    0.229479   -0.166888    11.00000   -1.20000
H8B   2   -0.124468    0.235199   -0.156815    11.00000   -1.20000
AFIX   0
C9    1   -0.087654    0.216488    0.002403    11.00000    0.04203    0.03893 =
         0.03385   -0.00539   -0.00748    0.00938
C10   1   -0.167440    0.193991    0.043323    11.00000    0.04502    0.09552 =
         0.04528   -0.00117   -0.00866    0.01007
AFIX 137
H10A  2   -0.176854    0.237243    0.031030    11.00000   -1.50000
H10B  2   -0.172130    0.181238    0.126289    11.00000   -1.50000
H10C  2   -0.205591    0.148756   -0.000550    11.00000   -1.50000
AFIX   0
C11   1   -0.071965    0.149628    0.008669    11.00000    0.10606    0.06965 =
         0.08641   -0.04344   -0.04843    0.04725
AFIX 137
H11A  2   -0.020260    0.166080   -0.022494    11.00000   -1.50000
H11B  2   -0.110865    0.106094   -0.037244    11.00000   -1.50000
H11C  2   -0.074625    0.133471    0.089799    11.00000   -1.50000

AFIX   0
HKLF 4


REM  k1048 in P-3c1
REM wR2 = 0.151059, GooF = S = 1.04150, Restrained GooF = 1.04150 for all data
REM R1 = 0.052247 for 2090 Fo > 4sig(Fo) and 0.085174 for all 3021 data
REM 146 parameters refined using 0 restraints

END

WGHT      0.0912      0.0000

REM Highest difference peak  1.438,  deepest hole -0.745,  1-sigma level  0.101
Q1    1   0.0000  0.4320  0.2500  10.50000  0.05    1.44
Q2    1   0.1474  0.4320  0.2489  11.00000  0.05    0.65
Q3    1   0.2861  0.5700  0.2474  11.00000  0.05    0.55
Q4    1   0.0357  0.4038  0.2039  11.00000  0.05    0.53
Q5    1  -0.0764  0.2224  0.3005  11.00000  0.05    0.50
Q6    1   0.0000  0.0000  0.2500  10.16667  0.05    0.47
Q7    1   0.0078  0.3214  0.1429  11.00000  0.05    0.42
Q8    1  -0.0347  0.0300  0.2784  11.00000  0.05    0.42
Q9    1   0.0000  0.0000 -0.0537  10.33333  0.05    0.39
Q10   1   0.0031  0.0352  0.1949  11.00000  0.05    0.38
Q11   1   0.0281  0.2721  0.1507  11.00000  0.05    0.37
Q12   1  -0.0261  0.0639  0.2435  11.00000  0.05    0.35
Q13   1   0.0348  0.3508  0.1934  11.00000  0.05    0.34
Q14   1  -0.2500  0.1164  0.1634  11.00000  0.05    0.34
Q15   1  -0.0130  0.0698 -0.2276  11.00000  0.05    0.34
Q16   1   0.1511  0.5776  0.0544  11.00000  0.05    0.33
Q17   1  -0.0295 -0.0012  0.1530  11.00000  0.05    0.31
Q18   1  -0.0668  0.3572 -0.0106  11.00000  0.05    0.31
Q19   1  -0.1201  0.1930  0.2015  11.00000  0.05    0.31
Q20   1  -0.1819  0.2186  0.1019  11.00000  0.05    0.31
;
_shelx_res_checksum   86994

_shelx_hkl_file
;
  -1   3   0  371419     904                                                       23244   46.84    0.34  1.0000
   0   3   0 8907602  216880                                                    11642724   43.83    0.14  1.0000
  -2   4   0 3114083   37031                                                     1988513   36.34    0.17  1.0000
  -1   4   0 4751875   78098                                                     6199307   31.77    0.00  1.0000
   0   4   0  374190   14801                                                      748476   26.00    0.15  1.0000
  -2   5   0   71057     905                                                        3850   21.00    0.17  1.0000
  -1   5   0  989463    9514                                                      636067   20.21   -0.03  1.0000
   0   5   0   11012    1305                                                        2549   13.43   -0.23  1.0000
  -3   6   0 2985751   60013                                                     3446303   13.17   -0.04  1.0000
  -2   6   0  356260    4162                                                      244386   10.51   -0.17  1.0000
  -1   6   0  119230    2514                                                       70958    8.12   -0.16  1.0000
   0   6   0   90295    4343                                                      131491    6.37   -0.33  1.0000
  -3   7   0 1327527   20422                                                     1439033    4.87   -0.19  1.0000
  -2   7   0  403324    5588                                                      342112    5.15   -0.34  1.0000
  -1   7   0   30610    2844                                                       38841    2.28   -0.47  1.0000
   0   7   0  680190   14485                                                      696163    1.01   -0.49  1.0000
  -4   8   0  893993   21878                                                      956350    3.33   -0.40  1.0000
  -3   8   0  108337    2748                                                       96242    1.95   -0.49  1.0000
  -2   8   0   25888    2441                                                       22211    1.30   -0.57  1.0000
  -1   8   0  222031    5143                                                      236349    1.54   -0.60  1.0000
   0   8   0  329725    7806                                                      318360    1.02   -0.63  1.0000
  -4   9   0 1853660   25287                                                     1778170    2.88   -0.61  1.0000
  -3   9   0    3518    1651                                                        8060    3.08   -0.68  1.0000
  -2   9   0     453    1257                                                         851    2.14   -0.73  1.0000
  -1   9   0  425436    7403                                                      394221    2.52   -0.77  1.0000
   0   9   0    4394    1906                                                         938    3.96   -0.67  1.0000
  -5  10   0 1974786   38980                                                     1810192    6.14   -0.64  1.0000
  -4  10   0  704660   11703                                                      797097    5.48   -0.70  1.0000
  -3  10   0  906726   14281                                                     1004236    5.13   -0.84  1.0000
  -2  10   0  136759    3872                                                      101392    5.30   -0.76  1.0000
  -1  10   0   30173    1864                                                       14257    5.63   -0.73  1.0000
   0  10   0  584968   17531                                                      690161    6.78   -0.81  1.0000
  -5  11   0    1444    1592                                                        7116    9.31   -0.76  1.0000
  -4  11   0 1012224   16955                                                     1193085    8.85   -0.73  1.0000
  -3  11   0  177744    5484                                                      251336    8.19   -0.70  1.0000
  -2  11   0  131683    3136                                                       81061    8.07   -0.82  1.0000
  -1  11   0   63729    3958                                                      110161    8.16   -0.67  1.0000
   0  11   0 1692729   42478                                                     1915766    8.53   -0.64  1.0000
  -6  12   0   68330    3631                                                       20352   12.35   -0.58  1.0000
  -5  12   0   76131    2163                                                       25238   12.04   -0.55  1.0000
  -4  12   0   18999    1824                                                        1205   11.26   -0.72  1.0000
  -3  12   0   48104    2208                                                       14619   10.18   -0.57  1.0000
  -2  12   0  659243    9259                                                      517006    9.54   -0.57  1.0000
  -1  12   0     224    2185                                                        5393    8.97   -0.73  1.0000
   0  12   0    2247    3725                                                        5688    8.16   -0.50  1.0000
  -6  13   0     959    2020                                                       11403   14.10   -0.59  1.0000
  -5  13   0  579521    7670                                                      402267   13.04   -0.45  1.0000
  -4  13   0      96    2355                                                       13000   11.99   -0.38  1.0000
  -3  13   0   33841    3747                                                       82503   10.60   -0.57  1.0000
  -2  13   0  226728    4673                                                      151525    8.92   -0.44  1.0000
  -1  13   0  406229   10078                                                      314594    7.85   -0.45  1.0000
   0  13   0   71911    9464                                                      111324    6.72   -0.52  1.0000
  -7  14   0 1081196   29128                                                     1380607   13.87   -0.34  1.0000
  -6  14   0   90141    5578                                                      189239   13.82   -0.22  1.0000
  -5  14   0   90589    3819                                                       31452   12.73   -0.42  1.0000
  -4  14   0  615184   15108                                                      789350   10.68   -0.26  1.0000
  -3  14   0  758580   15551                                                      920785    9.09   -0.28  1.0000
  -2  14   0   66267    2962                                                       34707    7.33   -0.48  1.0000
  -1  14   0    5490    3099                                                       16483    5.57   -0.28  1.0000
   0  14   0 1119632   49882                                                     1215173    4.54   -0.23  1.0000
  -7  15   0   98856    6048                                                      192242   12.72   -0.33  1.0000
  -6  15   0  234247    5015                                                      137784   11.57   -0.15  1.0000
  -5  15   0    7412    2027                                                         610   10.52   -0.08  1.0000
  -4  15   0  114457    5779                                                      178536    8.65   -0.31  1.0000
  -3  15   0    4781    3237                                                       17251    6.37   -0.16  1.0000
  -2  15   0  270790    8752                                                      223027    4.94   -0.18  1.0000
  -1  15   0   45460    4753                                                       61521    3.58   -0.28  1.0000
   0  15   0   86712    9058                                                      101094    2.41   -0.06  1.0000
  -8  16   0   30358    4969                                                        6480    9.63   -0.12  1.0000
  -7  16   0  188725    5179                                                      114711    9.81    0.04  1.0000
  -6  16   0  223918    5222                                                      148848    8.96   -0.20  1.0000
  -5  16   0   66998    3735                                                       36001    7.09   -0.03  1.0000
  -4  16   0   55267    3312                                                       32365    5.66   -0.01  1.0000
  -3  16   0  150188    5298                                                      121406    4.01   -0.18  1.0000
  -2  16   0   47175    4408                                                       36799    2.60   -0.01  1.0000
  -1  16   0   70367    4862                                                       61388    1.80   -0.02  1.0000
   0  16   0   97980   10395                                                       92282    0.95   -0.07  1.0000
  -8  17   0     997    2887                                                        9500    6.78   -0.16  1.0000
  -7  17   0  360704   10097                                                      433805    5.95    0.03  1.0000
  -6  17   0   73608    5008                                                      105420    5.47    0.10  1.0000
  -5  17   0     458    2944                                                        2909    4.23   -0.10  1.0000
  -4  17   0    8257    3919                                                       13800    2.73    0.08  1.0000
  -3  17   0  268195    9154                                                      287650    1.89    0.10  1.0000
  -2  17   0   22635    4312                                                       19593    1.07    0.00  1.0000
  -1  17   0    7137    3973                                                        6189    0.59    0.12  1.0000
   0  17   0  110819   13904                                                      111846    0.15    0.09  1.0000
  -9  18   0   26550    5063                                                       17593    3.12   -0.02  1.0000
  -8  18   0    8116    3836                                                       15217    3.41    0.14  1.0000
  -7  18   0  425154   12240                                                      465015    3.07   -0.09  1.0000
  -6  18   0   18268    3616                                                       13003    2.16    0.08  1.0000
  -5  18   0   23511    3612                                                       18570    1.75    0.15  1.0000
  -4  18   0  297410   11207                                                      308545    1.04    0.05  1.0000
  -3  18   0   77338    6438                                                       80345    0.54    0.19  1.0000
  -2  18   0   36460    5211                                                       35489    0.26    0.14  1.0000
  -1  18   0   28854    6076                                                       28744   -0.04    0.11  1.0000
   0  18   0  111970   17545                                                      112981    0.15    0.18  1.0000
  -9  19   0  169368    8528                                                      162373    0.88   -0.13  1.0000
  -8  19   0      19    4170                                                        -501    0.44    0.04  1.0000
  -7  19   0   85958   11126                                                       82112    0.68    0.12  1.0000
  -6  19   0   95915    6244                                                       92749    0.53   -0.02  1.0000
  -5  19   0   21891    4602                                                       21018    0.30    0.16  1.0000
  -4  19   0    2800    4136                                                        2512    0.30    0.19  1.0000
  -3  19   0   48756    9826                                                       48365    0.09    0.12  1.0000
  -2  19   0   32694    6378                                                       31826    0.24    0.18  1.0000
  -1  19   0    4943    6117                                                        4701    0.18    0.15  1.0000
   0  19   0    1911    7412                                                        1702    0.26    0.19  1.0000
 -10  20   0   13571    9790                                                       11028   -1.18   -0.04  1.0000
  -9  20   0    5063    5126                                                        3903   -0.89    0.07  1.0000
  -8  20   0   19204    4879                                                       21363   -0.77   -0.13  1.0000
  -7  20   0      41    3643                                                       -1960   -0.65    0.05  1.0000
  -6  20   0    6617    4475                                                        6553   -0.04    0.14  1.0000
  -5  20   0   49471    6169                                                       48795    0.15    0.06  1.0000
  -4  20   0   10566    5514                                                        9831    0.37    0.15  1.0000
  -3  20   0   19522    5786                                                       20565    0.37    0.13  1.0000
  -2  20   0      16    5795                                                       -1682    0.38    0.15  1.0000
  -1  20   0   70947    7128                                                       66362    0.89    0.19  1.0000
   0  20   0      68    6922                                                       -5150    0.83    0.16  1.0000
 -10  21   0  127886    8309                                                      115670   -1.79   -0.20  1.0000
  -9  21   0   95852    8096                                                      107656   -1.90   -0.05  1.0000
  -8  21   0    9491    5000                                                        7426   -1.15    0.05  1.0000
  -7  21   0  267544   12472                                                      262292   -0.52   -0.06  1.0000
  -6  21   0   11721    6874                                                       11967    0.11    0.09  1.0000
  -5  21   0   28969    8806                                                       27099    0.57    0.10  1.0000
  -4  21   0  106566   15914                                                      110364    0.59    0.07  1.0000
  -3  21   0   88198    9692                                                       93503    0.90    0.12  1.0000
  -2  21   0   13330    6201                                                       11449    0.86    0.11  1.0000
  -1  21   0    3374    6566                                                        4541    0.95    0.21  1.0000
   0  21   0  114156   17049                                                      122923    1.30    0.17  1.0000
 -11  22   0   63470    9261                                                       52657   -2.30   -0.10  1.0000
 -10  22   0    5920    5460                                                        9293   -2.00   -0.02  1.0000
  -9  22   0   70149   13017                                                       78718   -1.61   -0.17  1.0000
  -8  22   0   12015    5378                                                       10034   -0.97    0.01  1.0000
  -7  22   0   19172    6408                                                       19258    0.03    0.08  1.0000
  -6  22   0   99649   11073                                                       96521    0.51    0.00  1.0000
  -5  22   0      74    5789                                                       -3802    0.88    0.06  1.0000
  -4  22   0   36396    9079                                                       39592    0.84    0.05  1.0000
  -3  22   0    5331    5874                                                        4287    0.77    0.12  1.0000
  -2  22   0   34177   14122                                                       30120    1.16    0.12  1.0000
  -1  22   0    2216    8312                                                        3179    0.96    0.09  1.0000
   0  22   0   44092   12847                                                       47395    0.79    0.16  1.0000
 -11  23   0    7799    5829                                                       11512   -1.93   -0.23  1.0000
 -10  23   0    8187    5863                                                       11722   -1.82   -0.10  1.0000
  -9  23   0    9035    5715                                                       10943   -0.98    0.03  1.0000
  -8  23   0    4164    6149                                                        4551   -0.30   -0.05  1.0000
  -7  23   0    8986    5544                                                        8339    0.35    0.05  1.0000
  -6  23   0    8564    6930                                                        7304    0.72    0.04  1.0000
  -5  23   0    9871    7333                                                        8657    0.65    0.02  1.0000
  -4  23   0    7612    7522                                                        6343    0.78    0.05  1.0000
  -3  23   0    1018    6814                                                         676    0.60    0.03  1.0000
  -2  23   0    9701   13324                                                        8611    0.58    0.12  1.0000
 -12  24   0   25755    9966                                                       31461   -1.73   -0.13  1.0000
 -11  24   0     182    5951                                                       -5951   -1.38   -0.04  1.0000
 -10  24   0   58643    7587                                                       54079   -0.98   -0.15  1.0000
  -9  24   0   13521    6653                                                       14601   -0.47    0.01  1.0000
  -8  24   0   12704    7664                                                       12277    0.19    0.06  1.0000
  -7  24   0   64817   11265                                                       66712    0.38   -0.01  1.0000
  -6  24   0    9554    7841                                                       10585    0.53    0.02  1.0000
  -5  24   0    6389    7004                                                        5795    0.39   -0.01  1.0000
  -4  24   0       4    8794                                                       -3050    0.20    0.04  1.0000
 -12  25   0   34347    9402                                                       38192   -1.03   -0.18  1.0000
 -11  25   0  119630   10195                                                      113945   -0.85   -0.06  1.0000
 -10  25   0   23074    7889                                                       22336   -0.25    0.03  1.0000
  -9  25   0   35077   10183                                                       35063    0.01   -0.05  1.0000
  -8  25   0       4   10349                                                       -4332    0.19    0.02  1.0000
  -7  25   0   77270   11811                                                       78869    0.29    0.00  1.0000
  -1   2   1 7527527  122105                                                     7553792    0.49    0.07  1.0000
  -2   3   1  594343    8589                                                      586704   -0.51    0.06  1.0000
  -1   3   1  630857    8349                                                      622200   -0.56    0.14  1.0000
  -3   4   1 4179864   58263                                                     4227753   -1.20    0.14  1.0000
  -2   4   1    9002    1467                                                       12471   -1.79    0.17  1.0000
  -1   4   1 1030129   13305                                                     1006991   -1.17    0.07  1.0000
  -4   5   1  604479    9393                                                      583097   -1.42    0.07  1.0000
  -3   5   1 4375962   57610                                                     4492726   -2.84    0.07  1.0000
  -2   5   1  564453    9245                                                      606461   -2.82    0.16  1.0000
  -1   5   1  621226    8571                                                      600142   -1.38    0.08  1.0000
  -5   6   1  989813   13698                                                      956566   -1.73   -0.08  1.0000
  -4   6   1  372839    5710                                                      334462   -3.31    0.07  1.0000
  -3   6   1  301013    5075                                                      342987   -3.79    0.09  1.0000
  -2   6   1  132163    2911                                                      110175   -3.24    0.00  1.0000
  -1   6   1  811074   10979                                                      783775   -1.57    0.00  1.0000
  -6   7   1 1248209   20175                                                     1287585   -1.79   -0.05  1.0000
  -5   7   1  427771    6702                                                      384529   -3.48   -0.04  1.0000
  -4   7   1  423859    6201                                                      368336   -4.52   -0.07  1.0000
  -3   7   1   12575    1386                                                       23963   -4.37    0.03  1.0000
  -2   7   1  630613    9204                                                      581119   -3.26   -0.01  1.0000
  -1   7   1  176132    3357                                                      163644   -1.55   -0.11  1.0000
  -7   8   1    6073    1613                                                        8798   -1.63   -0.04  1.0000
  -6   8   1 2410130   32263                                                     2517099   -3.49   -0.15  1.0000
  -5   8   1  540199    9702                                                      607799   -4.57   -0.07  1.0000
  -4   8   1  272928    4482                                                      225389   -4.89   -0.08  1.0000
  -3   8   1  406298    7098                                                      463656   -4.46   -0.12  1.0000
  -2   8   1 1875844   25736                                                     1958138   -3.05   -0.02  1.0000
  -1   8   1  239188    4750                                                      251509   -1.27   -0.03  1.0000
  -8   9   1  947352   15380                                                      925604   -1.15   -0.09  1.0000
  -7   9   1  618210    9168                                                      577140   -2.72   -0.07  1.0000
  -6   9   1 1993126   29474                                                     2106051   -4.04   -0.13  1.0000
  -5   9   1  489076    6928                                                      425601   -4.81   -0.22  1.0000
  -4   9   1 2546083   30383                                                     2406704   -4.54   -0.11  1.0000
  -3   9   1 1768695   24195                                                     1866082   -3.70   -0.09  1.0000
  -2   9   1   73518    2757                                                       86616   -2.37   -0.08  1.0000
  -1   9   1 2810552   35573                                                     2786855   -0.73    0.03  1.0000
  -9  10   1  404957    8703                                                      401374   -0.29   -0.01  1.0000
  -8  10   1 1323986   18016                                                     1289849   -1.53   -0.04  1.0000
  -7  10   1  234642    4901                                                      208214   -2.88   -0.18  1.0000
  -6  10   1   59775    3079                                                       78046   -3.58   -0.16  1.0000
  -5  10   1  784860   11732                                                      720282   -3.81   -0.22  1.0000
  -4  10   1    1862    1237                                                          90   -3.45   -0.20  1.0000
  -3  10   1     488    1454                                                        -682   -2.26   -0.02  1.0000
  -2  10   1  261973    5192                                                      251088   -1.10   -0.01  1.0000
  -1  10   1  159474    3995                                                      158794   -0.09   -0.02  1.0000
 -10  11   1  127605    5280                                                      125462    0.31    0.02  1.0000
  -9  11   1  434822    7995                                                      438578   -0.29   -0.08  1.0000
  -8  11   1  125453    4141                                                      132671   -1.03   -0.06  1.0000
  -7  11   1    5134    2055                                                        2808   -1.91   -0.18  1.0000
  -6  11   1  259960    5561                                                      285381   -2.49   -0.28  1.0000
  -5  11   1  801428   13229                                                      838701   -2.11   -0.15  1.0000
  -4  11   1    5565    1480                                                        3647   -1.47   -0.12  1.0000
  -3  11   1   17161    2112                                                       18832   -0.64   -0.06  1.0000
  -2  11   1  991222   14539                                                      986063    0.26    0.07  1.0000
  -1  11   1  162257    4685                                                      158358    0.50    0.02  1.0000
 -11  12   1  157749    5951                                                      162239    0.58   -0.03  1.0000
 -10  12   1  556753    9712                                                      546006    0.74   -0.01  1.0000
  -9  12   1 1120825   16431                                                     1112372    0.41   -0.04  1.0000
  -8  12   1  216713    5152                                                      214012   -0.29   -0.19  1.0000
  -7  12   1   35667    3048                                                       33465   -0.61   -0.17  1.0000
  -6  12   1 1157309   18319                                                     1172953   -0.74   -0.23  1.0000
  -5  12   1    2840    1669                                                        3298   -0.40   -0.18  1.0000
  -4  12   1 1115921   16587                                                     1126125    0.49    0.01  1.0000
  -3  12   1   47272    3019                                                       43511    0.91    0.00  1.0000
  -2  12   1  784720   12436                                                      766699    1.05    0.02  1.0000
  -1  12   1  871951   15119                                                      888840    0.92    0.11  1.0000
 -12  13   1  996643   20112                                                     1010204    0.69    0.04  1.0000
 -11  13   1  383815    9672                                                      396718    1.06    0.04  1.0000
 -10  13   1  123512    5222                                                      115668    1.16   -0.07  1.0000
  -9  13   1  140502    4608                                                      149065    1.16   -0.08  1.0000
  -8  13   1 1363399   21934                                                     1379974    0.73   -0.19  1.0000
  -7  13   1    1224    1864                                                        1035    0.37   -0.25  1.0000
  -6  13   1    1636    2045                                                        1061    0.81   -0.11  1.0000
  -5  13   1  913462   14962                                                      936515    1.23   -0.11  1.0000
  -4  13   1  272817    6864                                                      289367    1.60   -0.05  1.0000
  -3  13   1  196012    5073                                                      180423    1.84    0.09  1.0000
  -2  13   1   47105    3932                                                       53221    1.40    0.05  1.0000
  -1  13   1 1217434   22985                                                     1238174    0.96    0.10  1.0000
 -13  14   1    4539    2964                                                        3732    0.68    0.13  1.0000
 -12  14   1   12789    2598                                                       15343    1.10    0.03  1.0000
 -11  14   1     249    2270                                                        -535    1.62    0.02  1.0000
 -10  14   1    4024    2383                                                        6501    1.76   -0.06  1.0000
  -9  14   1     205    1859                                                       -1859    1.46   -0.19  1.0000
  -8  14   1     189    1823                                                       -1823    1.40   -0.14  1.0000
  -7  14   1  110335    4243                                                      101840    1.34   -0.19  1.0000
  -6  14   1   37122    4706                                                       43279    1.58   -0.16  1.0000
  -5  14   1   40444    2771                                                       32279    2.20   -0.01  1.0000
  -4  14   1      70    1972                                                         865    2.16   -0.06  1.0000
  -3  14   1    7387    2019                                                        4513    1.92    0.03  1.0000
  -2  14   1     228    2298                                                           1    1.60    0.17  1.0000
  -1  14   1  227838    7276                                                      236548    0.93    0.12  1.0000
 -14  15   1      65    4141                                                        -907    0.82    0.08  1.0000
 -13  15   1  487292   11314                                                      469094    1.35    0.09  1.0000
 -12  15   1   42304    3363                                                       35594    1.74    0.09  1.0000
 -11  15   1    3690    2495                                                        1820    1.85   -0.03  1.0000
 -10  15   1   39633    3071                                                       32314    1.99   -0.05  1.0000
  -9  15   1  282370    6285                                                      264318    1.78   -0.15  1.0000
  -8  15   1    8827    2267                                                        6265    1.52   -0.19  1.0000
  -7  15   1     313    2405                                                        1286    1.86   -0.08  1.0000
  -6  15   1  341836    8029                                                      319007    2.04   -0.16  1.0000
  -5  15   1  139386    4636                                                      123696    2.22   -0.12  1.0000
  -4  15   1      72    2713                                                         871    2.36    0.04  1.0000
  -3  15   1   68742    3994                                                       59435    1.89    0.02  1.0000
  -2  15   1  626116   13361                                                      602636    1.53    0.15  1.0000
  -1  15   1   46868    4165                                                       51449    1.06    0.21  1.0000
 -15  16   1  352626   21155                                                      364277    1.00    0.06  1.0000
 -14  16   1   17698    4657                                                       13887    1.55    0.12  1.0000
 -13  16   1   29748    3349                                                       24072    1.77    0.08  1.0000
 -12  16   1  101171    6106                                                      113890    1.99    0.09  1.0000
 -11  16   1  196621    6705                                                      214424    2.01    0.01  1.0000
 -10  16   1   39028    2955                                                       32670    1.74   -0.10  1.0000
  -9  16   1     210    2475                                                         180    1.75   -0.05  1.0000
  -8  16   1  290108    8126                                                      307692    1.66   -0.15  1.0000
  -7  16   1    2648    2528                                                        4652    1.71   -0.16  1.0000
  -6  16   1  288993    8243                                                      267210    2.12   -0.05  1.0000
  -5  16   1  142513    5652                                                      158129    2.07   -0.13  1.0000
  -4  16   1  344795    9143                                                      368952    2.07    0.00  1.0000
  -3  16   1  180750    5744                                                      164456    2.01    0.19  1.0000
  -2  16   1   64441    4110                                                       57403    1.46    0.14  1.0000
  -1  16   1  101584    5890                                                      107814    0.98    0.19  1.0000
 -16  17   1   88092   10948                                                       93442    0.91    0.08  1.0000
 -15  17   1  240117   15959                                                      254567    1.49    0.05  1.0000
 -14  17   1    9064    3925                                                        5958    1.85    0.10  1.0000
 -13  17   1    7046    4209                                                        4257    1.95    0.12  1.0000
 -12  17   1   82676    5121                                                       92296    1.67    0.05  1.0000
 -11  17   1    8714    3699                                                       11928    1.63    0.07  1.0000
 -10  17   1    8217    2593                                                        5727    1.54   -0.03  1.0000
  -9  17   1  124565    6904                                                      133982    1.35   -0.08  1.0000
  -8  17   1  221499    7194                                                      235461    1.50   -0.01  1.0000
  -7  17   1    5910    2676                                                        3964    1.44   -0.14  1.0000
  -6  17   1   14284    3558                                                       18270    1.61   -0.10  1.0000
  -5  17   1  356649    9958                                                      379698    1.95    0.08  1.0000
  -4  17   1   34618    4238                                                       41418    1.79    0.07  1.0000
  -3  17   1   39394    4693                                                       33002    1.72    0.22  1.0000
  -2  17   1   94739    6842                                                      103478    1.41    0.29  1.0000
  -1  17   1  218923   13181                                                      225737    0.74    0.15  1.0000
 -17  18   1   27861    7300                                                       25970    0.59    0.03  1.0000
 -16  18   1  130529   13822                                                      122250    1.19    0.02  1.0000
 -15  18   1   12784    4644                                                        9331    1.69    0.07  1.0000
 -14  18   1    8568    3985                                                       11617    1.56    0.06  1.0000
 -13  18   1   20991    3974                                                       17317    1.36    0.12  1.0000
 -12  18   1   10919    3672                                                        8548    1.23    0.09  1.0000
 -11  18   1      94    3137                                                       -2125    0.99    0.04  1.0000
 -10  18   1   69496    5077                                                       64057    1.08    0.09  1.0000
  -9  18   1   31559    4077                                                       28276    0.98   -0.04  1.0000
  -8  18   1   32396    3938                                                       29392    0.88   -0.06  1.0000
  -7  18   1    1495    3752                                                         784    1.09    0.07  1.0000
  -6  18   1   30146    4383                                                       26547    1.10    0.00  1.0000
  -5  18   1   21382    3730                                                       17550    1.40    0.16  1.0000
  -4  18   1   12638    3651                                                       16417    1.60    0.33  1.0000
  -3  18   1    4676    3875                                                        3198    1.20    0.25  1.0000
  -2  18   1   23523    5037                                                       20798    0.93    0.31  1.0000
  -1  18   1    2501    4694                                                        1994    0.55    0.27  1.0000
 -18  19   1   60564    8724                                                       62063    0.31    0.02  1.0000
 -17  19   1   75987    7362                                                       71610    0.83    0.03  1.0000
 -16  19   1  121662    9492                                                      114262    1.11   -0.01  1.0000
 -15  19   1  110729    9391                                                      118537    1.18    0.03  1.0000
 -14  19   1   17368    5445                                                       14635    1.11    0.06  1.0000
 -13  19   1  310133   22587                                                      303266    0.63    0.07  1.0000
 -12  19   1    1683    3594                                                        1289    0.54    0.15  1.0000
 -11  19   1   25539    5570                                                       27437    0.59    0.08  1.0000
 -10  19   1   95946    6258                                                       93025    0.49    0.03  1.0000
  -9  19   1   32761    5171                                                       30967    0.51    0.11  1.0000
  -8  19   1   49749    5984                                                       51139    0.32    0.02  1.0000
  -7  19   1    2311    4086                                                        1891    0.47    0.11  1.0000
  -6  19   1  199135   10372                                                      191453    0.88    0.31  1.0000
  -5  19   1   62728    6074                                                       58629    0.85    0.25  1.0000
  -4  19   1   61412    6546                                                       66226    0.96    0.37  1.0000
  -3  19   1  123193   10527                                                      117503    0.83    0.43  1.0000
  -2  19   1  109506   10180                                                      107033    0.38    0.26  1.0000
  -1  19   1   29530    8876                                                       30470    0.27    0.28  1.0000
 -19  20   1  131922   10846                                                      133598    0.23    0.03  1.0000
 -18  20   1   62228    8678                                                       64148    0.39    0.00  1.0000
 -17  20   1   58755    7850                                                       55656    0.66   -0.02  1.0000
 -16  20   1   88728   13996                                                       94564    0.99   -0.01  1.0000
 -15  20   1  209650   15500                                                      215725    0.68   -0.02  1.0000
 -14  20   1      15    3993                                                       -2869    0.39    0.08  1.0000
 -13  20   1    4801    3949                                                        4354    0.33    0.09  1.0000
 -12  20   1  167712   10026                                                      168676    0.12    0.10  1.0000
 -11  20   1   62752    6834                                                       63531    0.15    0.17  1.0000
 -10  20   1   73424    6806                                                       73157    0.05    0.07  1.0000
  -9  20   1   27828    7051                                                       27661   -0.06    0.09  1.0000
  -8  20   1  182353    9425                                                      183275    0.10    0.25  1.0000
  -7  20   1   14620    5211                                                       14374    0.10    0.21  1.0000
  -6  20   1      32    5939                                                        -202    0.47    0.33  1.0000
  -5  20   1  216045   11077                                                      222774    0.72    0.47  1.0000
  -4  20   1   51801    6410                                                       53604    0.39    0.34  1.0000
  -3  20   1   16579    5717                                                       15775    0.31    0.40  1.0000
  -2  20   1    3831    6651                                                        4168    0.23    0.37  1.0000
  -1  20   1  137132   11682                                                      137760    0.08    0.19  1.0000
 -20  21   1       3    5494                                                        -276    0.17   -0.02  1.0000
 -19  21   1    9361    6938                                                        8886    0.25   -0.03  1.0000
 -18  21   1    4095    6040                                                        4895    0.61   -0.02  1.0000
 -17  21   1      33   10229                                                       -4760    0.59   -0.05  1.0000
 -16  21   1      29    4931                                                        -583    0.55   -0.01  1.0000
 -15  21   1    1468    5063                                                        1950    0.60    0.01  1.0000
 -14  21   1    6688    4871                                                        6383    0.19    0.05  1.0000
 -13  21   1    1899    4552                                                        1934    0.03    0.16  1.0000
 -12  21   1   18453    5169                                                       18420   -0.01    0.11  1.0000
 -11  21   1    1423    4638                                                        1259   -0.23    0.10  1.0000
 -10  21   1    3884    5887                                                        3585   -0.25    0.21  1.0000
  -9  21   1   18711    7236                                                       17821   -0.34    0.15  1.0000
  -8  21   1    2812    4479                                                        2746   -0.09    0.24  1.0000
  -7  21   1    5994    4399                                                        6773    0.30    0.40  1.0000
  -6  21   1      14    4267                                                        -484    0.24    0.31  1.0000
  -5  21   1    2340    6253                                                        2791    0.41    0.39  1.0000
  -4  21   1    4284    5413                                                        5123    0.43    0.46  1.0000
  -3  21   1      10    6424                                                       -1206    0.09    0.31  1.0000
  -2  21   1   17024    7651                                                       17282    0.09    0.32  1.0000
  -1  21   1    2605    5345                                                        2721    0.10    0.22  1.0000
 -21  22   1   11479    6459                                                       11699    0.11   -0.07  1.0000
 -20  22   1   73915    9269                                                       72126    0.34   -0.06  1.0000
 -19  22   1   58794    9984                                                       57030    0.38   -0.05  1.0000
 -18  22   1    6750    9204                                                        7553    0.49   -0.03  1.0000
 -17  22   1   35184    7325                                                       32429    0.77   -0.04  1.0000
 -16  22   1  158094   12141                                                      154230    0.50   -0.02  1.0000
 -15  22   1    7373    6722                                                        8005    0.37    0.08  1.0000
 -14  22   1    4428    5323                                                        4904    0.35    0.09  1.0000
 -13  22   1   91640    8053                                                       92093   -0.08    0.10  1.0000
 -12  22   1   51022   10451                                                       52526   -0.34    0.20  1.0000
 -11  22   1   15238    5541                                                       14023   -0.52    0.14  1.0000
 -10  22   1   26860    6455                                                       28424   -0.49    0.17  1.0000
  -9  22   1  181070   11272                                                      182406   -0.17    0.31  1.0000
  -8  22   1    7297    6075                                                        7178   -0.07    0.23  1.0000
  -7  22   1    9417    5384                                                        9966    0.28    0.28  1.0000
  -6  22   1  175844   10553                                                      171340    0.54    0.39  1.0000
  -5  22   1    5600    6370                                                        5142    0.31    0.28  1.0000
  -4  22   1    3424    6866                                                        3876    0.36    0.36  1.0000
  -3  22   1   25985    7309                                                       24874    0.35    0.37  1.0000
  -2  22   1  100468   16643                                                      100026    0.07    0.19  1.0000
  -1  22   1   10849    7140                                                       10795    0.03    0.16  1.0000
 -21  23   1   14215    7232                                                       13988    0.10   -0.08  1.0000
 -20  23   1   18178    8237                                                       17422    0.29   -0.06  1.0000
 -19  23   1   63395   15271                                                       66683    0.66   -0.06  1.0000
 -18  23   1   38713    8448                                                       40675    0.51   -0.05  1.0000
 -17  23   1   50418    8373                                                       48205    0.51    0.02  1.0000
 -16  23   1      51    7099                                                       -2157    0.73    0.03  1.0000
 -15  23   1  126121   11051                                                      128767    0.38    0.05  1.0000
 -14  23   1   24214    6803                                                       24008    0.07    0.15  1.0000
 -13  23   1   78141    8359                                                       79522   -0.26    0.12  1.0000
 -12  23   1   62466    7146                                                       59246   -0.68    0.13  1.0000
 -11  23   1   55926    9724                                                       52956   -0.66    0.26  1.0000
 -10  23   1   86481    9155                                                       89482   -0.52    0.20  1.0000
  -9  23   1   29378    6768                                                       29768   -0.12    0.21  1.0000
  -8  23   1  132623    9963                                                      134744    0.28    0.29  1.0000
  -7  23   1    5077    5721                                                        4775    0.22    0.18  1.0000
  -6  23   1   78020    8528                                                       75518    0.46    0.25  1.0000
  -5  23   1   15461    8641                                                       17146    0.66    0.34  1.0000
  -4  23   1   36675    7820                                                       38091    0.36    0.24  1.0000
  -3  23   1   13061    8101                                                       12484    0.25    0.26  1.0000
  -2  23   1       6    7313                                                       -3448    0.15    0.21  1.0000
 -20  24   1    4430    7846                                                        4847    0.32   -0.07  1.0000
 -19  24   1   54529   11268                                                       56475    0.42   -0.02  1.0000
 -18  24   1    1582    7769                                                        1091    0.69   -0.01  1.0000
 -17  24   1      18    6880                                                       -6880    0.44    0.01  1.0000
 -16  24   1   37999   12672                                                       39546    0.40    0.09  1.0000
 -15  24   1   24794    8840                                                       25930    0.36    0.07  1.0000
 -14  24   1    6765    5898                                                        7152   -0.24    0.07  1.0000
 -13  24   1   16477    6691                                                       18213   -0.65    0.19  1.0000
 -12  24   1  114033    9285                                                      108702   -0.82    0.17  1.0000
 -11  24   1    5587    5767                                                        4675   -0.68    0.19  1.0000
 -10  24   1    5606    6080                                                        5968   -0.24    0.28  1.0000
  -9  24   1   62913    9212                                                       62455   -0.10    0.15  1.0000
  -8  24   1   66712    8613                                                       67633    0.18    0.14  1.0000
  -7  24   1    5469    6953                                                        6187    0.48    0.22  1.0000
  -6  24   1    1732    6723                                                        2050    0.37    0.15  1.0000
  -5  24   1   55409   10121                                                       57812    0.51    0.23  1.0000
  -4  24   1   18166   10838                                                       19661    0.54    0.26  1.0000
 -18  25   1      10   17545                                                       -5729    0.32    0.05  1.0000
 -17  25   1      26    9812                                                       -5087    0.52    0.04  1.0000
 -16  25   1    2424    8391                                                        2272    0.16    0.04  1.0000
 -15  25   1       2    7347                                                       -4843   -0.11    0.11  1.0000
 -14  25   1      15    5744                                                       -4021   -0.39    0.09  1.0000
 -13  25   1    2662    5833                                                        3477   -0.76    0.12  1.0000
 -12  25   1   12837    7088                                                       14353   -0.67    0.25  1.0000
 -11  25   1      25    6840                                                        -874   -0.47    0.18  1.0000
 -10  25   1   11900    8278                                                       12226   -0.15    0.14  1.0000
  -9  25   1    8629    7864                                                        8340    0.16    0.17  1.0000
  -8  25   1    5188    7021                                                        5099    0.06    0.06  1.0000
  -7  25   1    9317    8736                                                        8820    0.27    0.10  1.0000
   0   0   2 1297173   50863                                                     2125805  -32.78    4.00  1.0000
  -1   1   2 1052629   29454                                                     1725067  -29.43    3.28  1.0000
   0   1   2 1696056   20676                                                      986882  -31.68    3.02  1.0000
  -2   2   2    3310    1552                                                       53645  -21.97    2.45  1.0000
  -1   2   2   10748    1125                                                       44810  -22.49    3.24  1.0000
   0   2   2    6864    2342                                                       27198  -19.52    2.76  1.0000
  -3   3   2 2058482   45037                                                     2259304   -7.04    2.42  1.0000
  -2   3   2  852093   39485                                                      653894  -11.78    2.33  1.0000
  -1   3   2  101342    3889                                                      203272  -13.50    2.08  1.0000
   0   3   2   20865    1267                                                        6397   -6.30    2.47  1.0000
  -4   4   2 6731471  152950                                                     6484288    4.91    1.62  1.0000
  -3   4   2  303175    9278                                                      317821   -1.36    1.53  1.0000
  -2   4   2  851800   11217                                                      839603   -0.74    2.16  1.0000
  -1   4   2 1596615   18842                                                     1568122    1.15    1.80  1.0000
   0   4   2 1960894   33314                                                     1842201    4.39    1.34  1.0000
  -5   5   2 1763816   54586                                                     2119509   13.09    1.03  1.0000
  -4   5   2  145958    2327                                                       74965   11.19    1.60  1.0000
  -3   5   2 2497534   36723                                                     2790437    9.22    1.47  1.0000
  -2   5   2    1361     858                                                        3934    8.08    1.19  1.0000
  -1   5   2  107864    1453                                                       43983   12.30    1.56  1.0000
   0   5   2 2662718   55765                                                     3189127   15.78    1.17  1.0000
  -6   6   2   64589    6692                                                      202639   20.09    1.15  1.0000
  -5   6   2  402645   12239                                                      659452   18.17    1.14  1.0000
  -4   6   2  217751    6323                                                      383374   15.62    0.94  1.0000
  -3   6   2     466    1452                                                       34191   16.83    1.36  1.0000
  -2   6   2  140823    4586                                                      299372   17.59    1.12  1.0000
  -1   6   2   61850    3379                                                      181809   18.20    0.76  1.0000
   0   6   2  681929   20734                                                     1071497   21.46    1.04  1.0000
  -7   7   2 2460649   39726                                                     1855285   21.16    0.85  1.0000
  -6   7   2   21507    2098                                                        2607   20.25    0.74  1.0000
  -5   7   2  372643   10300                                                      661544   20.78    1.10  1.0000
  -4   7   2 1322683   13494                                                      901932   20.52    1.02  1.0000
  -3   7   2   22352     987                                                        4403   19.88    0.75  1.0000
  -2   7   2  107873    4645                                                      292168   21.72    1.04  1.0000
  -1   7   2   25334    2963                                                      141507   22.25    0.83  1.0000
   0   7   2 2274862   31920                                                     1682823   21.63    0.48  1.0000
  -8   8   2   27421    5850                                                      116812   18.08    0.44  1.0000
  -7   8   2  801974    9680                                                      491978   19.89    0.76  1.0000
  -6   8   2  200059    7721                                                      417646   20.38    0.87  1.0000
  -5   8   2   29449    3100                                                      134072   19.93    0.68  1.0000
  -4   8   2  533587    6439                                                      276196   20.99    0.96  1.0000
  -3   8   2   35339    1278                                                        9719   21.20    0.88  1.0000
  -2   8   2  659722   13475                                                     1028861   20.71    0.59  1.0000
  -1   8   2 1114805   10386                                                      722922   21.07    0.77  1.0000
   0   8   2  566115   15307                                                      315260   19.57    0.62  1.0000
  -9   9   2  116736    8579                                                      223088   13.39    0.30  1.0000
  -8   9   2 1415056   27311                                                     1800793   15.61    0.57  1.0000
  -7   9   2  155443    3767                                                       54519   16.51    0.52  1.0000
  -6   9   2  722050   14476                                                     1040758   17.46    0.74  1.0000
  -5   9   2   81264    4343                                                      209843   17.72    0.81  1.0000
  -4   9   2   20561    1375                                                         811   17.57    0.61  1.0000
  -3   9   2  292000    8014                                                      516427   18.26    0.82  1.0000
  -2   9   2   62141    3724                                                      179084   17.81    0.75  1.0000
  -1   9   2 1112762   20609                                                     1473800   16.31    0.41  1.0000
   0   9   2  180719    8518                                                      320568   14.45    0.51  1.0000
 -10  10   2 1021555   22683                                                      868261    8.09    0.24  1.0000
  -9  10   2  135540    6775                                                      218831   10.21    0.22  1.0000
  -8  10   2   62263    5474                                                      132025   11.66    0.40  1.0000
  -7  10   2 1370261   15476                                                     1103086   12.32    0.61  1.0000
  -6  10   2   81790    2360                                                       27268   12.38    0.48  1.0000
  -5  10   2  941916   17843                                                     1201170   12.85    0.65  1.0000
  -4  10   2  437182    6437                                                      284836   13.06    0.73  1.0000
  -3  10   2  780066    8966                                                      573499   12.90    0.49  1.0000
  -2  10   2   72296    3675                                                      153145   12.54    0.57  1.0000
  -1  10   2  223521    6697                                                      336871   11.02    0.52  1.0000
   0  10   2  836751   16205                                                      687596    8.76    0.23  1.0000
 -11  11   2  824288   22004                                                      748740    4.37    0.05  1.0000
 -10  11   2  370976    7834                                                      307812    5.56    0.06  1.0000
  -9  11   2  321163    7996                                                      398851    6.64    0.34  1.0000
  -8  11   2    9808    2004                                                         871    7.13    0.29  1.0000
  -7  11   2 2142563   26170                                                     1944962    7.08    0.38  1.0000
  -6  11   2  359958    8421                                                      446581    6.99    0.57  1.0000
  -5  11   2   81528    3878                                                      126508    7.18    0.42  1.0000
  -4  11   2 1059257   13220                                                      911637    7.62    0.49  1.0000
  -3  11   2  188146    3621                                                      128889    7.65    0.52  1.0000
  -2  11   2  174417    5514                                                      237248    7.11    0.25  1.0000
  -1  11   2  121446    3118                                                       83877    6.03    0.29  1.0000
   0  11   2 1399443   27038                                                     1296089    4.56    0.30  1.0000
 -12  12   2  313920   12581                                                      339209    2.27   -0.12  1.0000
 -11  12   2     735    2535                                                       -1458    2.77    0.14  1.0000
 -10  12   2   29880    3067                                                       41941    3.27    0.13  1.0000
  -9  12   2  749487   13714                                                      801044    3.00    0.11  1.0000
  -8  12   2   79790    4223                                                       94654    2.58    0.37  1.0000
  -7  12   2     484    1578                                                        -525    2.24    0.29  1.0000
  -6  12   2  574803   10795                                                      604437    1.97    0.32  1.0000
  -5  12   2  212484    7023                                                      233807    2.30    0.45  1.0000
  -4  12   2    9904    1931                                                       16508    2.97    0.21  1.0000
  -3  12   2  281329    6294                                                      315645    3.22    0.19  1.0000
  -2  12   2  238032    6355                                                      268960    3.14    0.26  1.0000
  -1  12   2   13791    2034                                                        8045    2.85    0.07  1.0000
   0  12   2     472    2392                                                       -2392    2.23    0.06  1.0000
 -13  13   2  160572   10414                                                      146132    1.89    0.00  1.0000
 -12  13   2  135787    5968                                                      150206    1.95    0.04  1.0000
 -11  13   2   25007    3107                                                       29223    1.32   -0.05  1.0000
 -10  13   2  554127   11211                                                      544091    0.69    0.21  1.0000
  -9  13   2  396193    7898                                                      397063    0.07    0.16  1.0000
  -8  13   2  101284    3682                                                       94515   -1.12    0.12  1.0000
  -7  13   2  286978    7129                                                      305002   -1.70    0.36  1.0000
  -6  13   2   21714    2458                                                       26042   -1.44    0.20  1.0000
  -5  13   2  118242    3740                                                      111155   -1.08    0.11  1.0000
  -4  13   2   42766    2933                                                       41799   -0.25    0.18  1.0000
  -3  13   2   38143    2332                                                       35730    0.64   -0.02  1.0000
  -2  13   2   65402    3909                                                       70660    1.03    0.01  1.0000
  -1  13   2  303426    7501                                                      319403    1.47    0.11  1.0000
   0  13   2    5366    2898                                                        3224    1.70   -0.08  1.0000
 -14  14   2  373100   16583                                                      347584    2.18   -0.04  1.0000
 -13  14   2   19409    4035                                                       24389    1.72   -0.18  1.0000
 -12  14   2  145264    5626                                                      153226    1.05    0.09  1.0000
 -11  14   2  303170    7749                                                      300003    0.29    0.11  1.0000
 -10  14   2  930800   16348                                                      954180   -1.23   -0.03  1.0000
  -9  14   2  200162    5002                                                      179373   -2.45    0.24  1.0000
  -8  14   2   82608    4306                                                      100666   -3.06    0.17  1.0000
  -7  14   2 1458398   24979                                                     1548716   -3.78    0.07  1.0000
  -6  14   2   31151    3206                                                       44370   -3.50    0.21  1.0000
  -5  14   2   76992    3228                                                       64366   -2.44   -0.02  1.0000
  -4  14   2  578946   11117                                                      602672   -1.58   -0.12  1.0000
  -3  14   2  578743   10835                                                      584382   -0.38    0.03  1.0000
  -2  14   2   82997    6482                                                       87022    0.71   -0.07  1.0000
  -1  14   2   12439    2581                                                       15543    1.35   -0.10  1.0000
   0  14   2  296994   10205                                                      276735    1.95   -0.10  1.0000
 -15  15   2  332596   16747                                                      308574    2.18   -0.24  1.0000
 -14  15   2    7365    5160                                                        4351    2.04   -0.05  1.0000
 -13  15   2   93526    8526                                                      103914    1.69    0.04  1.0000
 -12  15   2     208    2872                                                          93    0.48   -0.11  1.0000
 -11  15   2      78    2146                                                       -1266   -0.89    0.15  1.0000
 -10  15   2   27105    2785                                                       33632   -1.92    0.13  1.0000
  -9  15   2  442538    8227                                                      400398   -3.33   -0.02  1.0000
  -8  15   2    1511    2399                                                       -1100   -3.98    0.22  1.0000
  -7  15   2   41922    3484                                                       58355   -3.78    0.06  1.0000
  -6  15   2  299162    7262                                                      261304   -3.67   -0.13  1.0000
  -5  15   2    3040    2318                                                         874   -2.62    0.00  1.0000
  -4  15   2  256856    6884                                                      268343   -1.15   -0.13  1.0000
  -3  15   2   48237    3418                                                       48427   -0.04   -0.16  1.0000
  -2  15   2  192050    6099                                                      202002    1.15   -0.05  1.0000
  -1  15   2   71629    4169                                                       62310    1.85   -0.18  1.0000
   0  15   2  314987   15406                                                      290998    2.24   -0.29  1.0000
 -16  16   2     406    8276                                                       -7236    2.06   -0.08  1.0000
 -15  16   2  103782    6972                                                      118210    2.22   -0.01  1.0000
 -14  16   2   32198    4681                                                       39951    2.10   -0.18  1.0000
 -13  16   2     180    2930                                                        -232    1.37    0.05  1.0000
 -12  16   2   21825    3310                                                       23168    0.45    0.11  1.0000
 -11  16   2   22439    2977                                                       19531   -1.03   -0.07  1.0000
 -10  16   2     390    2394                                                        1615   -2.09    0.19  1.0000
  -9  16   2   91140    4004                                                       77371   -2.44    0.11  1.0000
  -8  16   2   72270    4729                                                       56687   -3.15   -0.12  1.0000
  -7  16   2    5934    2429                                                        2240   -3.06    0.04  1.0000
  -6  16   2  146513    7501                                                      130260   -2.24   -0.11  1.0000
  -5  16   2  208495    6171                                                      195317   -1.50   -0.23  1.0000
  -4  16   2    7905    2737                                                        7656   -0.14   -0.07  1.0000
  -3  16   2   70633    4662                                                       75967    1.01   -0.15  1.0000
  -2  16   2  141165    6759                                                      154071    1.73   -0.25  1.0000
  -1  16   2     985    2827                                                        2906    2.36   -0.26  1.0000
   0  16   2   24092    7732                                                       31715    2.35   -0.34  1.0000
 -17  17   2  174099   19153                                                      161550    1.57    0.02  1.0000
 -16  17   2    7384    4686                                                       11317    2.11   -0.17  1.0000
 -15  17   2  171853   10230                                                      190317    2.23   -0.03  1.0000
 -14  17   2  244242   10080                                                      224280    2.11    0.07  1.0000
 -13  17   2   49437    4646                                                       43462    1.43   -0.11  1.0000
 -12  17   2  333832   12193                                                      338803    0.44    0.15  1.0000
 -11  17   2       4    2658                                                        -844   -0.12    0.16  1.0000
 -10  17   2  216036    7091                                                      224803   -0.95   -0.09  1.0000
  -9  17   2   24893    3213                                                       21057   -1.30    0.10  1.0000
  -8  17   2   23906    3090                                                       20550   -1.15   -0.04  1.0000
  -7  17   2  345165   17431                                                      361066   -1.36   -0.27  1.0000
  -6  17   2    3825    3078                                                        4764   -0.74   -0.07  1.0000
  -5  17   2  120453    6158                                                      122180    0.26   -0.14  1.0000
  -4  17   2   31932    4191                                                       28577    1.00   -0.25  1.0000
  -3  17   2  157592   10666                                                      143673    1.85   -0.20  1.0000
  -2  17   2   79417    5273                                                       91094    2.05   -0.28  1.0000
  -1  17   2   14993    5057                                                       20798    2.24   -0.38  1.0000
   0  17   2   48663    7822                                                       39168    2.36   -0.41  1.0000
 -18  18   2  146269   12091                                                      137648    1.18   -0.13  1.0000
 -17  18   2   29064    6242                                                       24431    1.46   -0.06  1.0000
 -16  18   2  104907    8788                                                      116036    1.72    0.05  1.0000
 -15  18   2   35511    6111                                                       28143    2.13   -0.13  1.0000
 -14  18   2  351296   12780                                                      329737    1.89    0.06  1.0000
 -13  18   2     607    4382                                                        1587    1.62    0.15  1.0000
 -12  18   2  129417    6780                                                      137017    1.07   -0.06  1.0000
 -11  18   2  522002   14386                                                      512108    0.70    0.17  1.0000
 -10  18   2   71357    5090                                                       67223    0.80    0.08  1.0000
  -9  18   2   44621    4446                                                       46050    0.35   -0.23  1.0000
  -8  18   2   47076    4353                                                       45797    0.31   -0.05  1.0000
  -7  18   2  382591   13398                                                      375354    0.61   -0.12  1.0000
  -6  18   2   15666    4431                                                       17422    0.71   -0.27  1.0000
  -5  18   2   16740    4693                                                       20306    1.35   -0.13  1.0000
  -4  18   2  352033   11210                                                      332649    1.71   -0.20  1.0000
  -3  18   2   69706    5117                                                       60374    1.89   -0.33  1.0000
  -2  18   2   46618    5167                                                       55719    2.08   -0.34  1.0000
  -1  18   2   30002    4906                                                       24981    1.57   -0.34  1.0000
   0  18   2  329386   21258                                                      313712    1.43   -0.39  1.0000
 -19  19   2   21516    8030                                                       22100    0.20   -0.12  1.0000
 -18  19   2      11    6533                                                        -552    0.34    0.03  1.0000
 -17  19   2   40732    6918                                                       45197    1.11   -0.11  1.0000
 -16  19   2   28414    6050                                                       32869    1.31   -0.01  1.0000
 -15  19   2    9824    6101                                                        7172    1.48    0.09  1.0000
 -14  19   2   27906    5915                                                       33713    1.70   -0.10  1.0000
 -13  19   2    3744    4370                                                        5794    1.62    0.13  1.0000
 -12  19   2    4905    4816                                                        7768    1.85    0.15  1.0000
 -11  19   2     290    3471                                                       -1235    1.74   -0.14  1.0000
 -10  19   2    5987    4170                                                        8877    1.73    0.04  1.0000
  -9  19   2   60174    5877                                                       69521    1.89   -0.05  1.0000
  -8  19   2     217    3770                                                       -3770    1.48   -0.29  1.0000
  -7  19   2    5625    4428                                                        8045    1.51   -0.09  1.0000
  -6  19   2   43033    6217                                                       49547    1.56   -0.13  1.0000
  -5  19   2   22157    7331                                                       26628    1.48   -0.28  1.0000
  -4  19   2    1480    5952                                                         498    1.66   -0.23  1.0000
  -3  19   2   69004    9017                                                       75761    1.29   -0.24  1.0000
  -2  19   2   50833    6548                                                       56076    1.17   -0.32  1.0000
  -1  19   2   15741    6690                                                       18252    0.98   -0.37  1.0000
   0  19   2      10    7981                                                       -6766    0.09   -0.31  1.0000
 -20  20   2   15018    8840                                                       17326   -0.93   -0.01  1.0000
 -19  20   2   42917    8452                                                       42402   -0.12   -0.09  1.0000
 -18  20   2    7089    5615                                                        7126    0.03   -0.06  1.0000
 -17  20   2   21301    7664                                                       21167    0.05    0.06  1.0000
 -16  20   2    7316    7399                                                        8430    0.65   -0.11  1.0000
 -15  20   2  191354   17068                                                      198824    0.87    0.03  1.0000
 -14  20   2    6044    6538                                                        8254    1.35    0.11  1.0000
 -13  20   2   10734    5422                                                        7410    1.81   -0.13  1.0000
 -12  20   2  211591   10774                                                      230685    2.08    0.07  1.0000
 -11  20   2   48392    6004                                                       59757    2.51    0.03  1.0000
 -10  20   2   13203    4339                                                        8522    2.35   -0.25  1.0000
  -9  20   2   70203    6887                                                       82397    2.27   -0.03  1.0000
  -8  20   2   84030    8888                                                       96387    2.11   -0.07  1.0000
  -7  20   2    6424    4256                                                        4271    1.53   -0.26  1.0000
  -6  20   2     167    4003                                                        -601    1.32   -0.15  1.0000
  -5  20   2  115053    8218                                                      121116    0.91   -0.16  1.0000
  -4  20   2   17281    6765                                                       19187    0.73   -0.25  1.0000
  -3  20   2    2004    4581                                                        1443    0.70   -0.24  1.0000
  -2  20   2     415    5182                                                         398   -0.02   -0.20  1.0000
  -1  20   2   73797    8690                                                       72448   -0.25   -0.27  1.0000
   0  20   2   26063   15985                                                       27855   -0.51   -0.36  1.0000
 -21  21   2   73824   33838                                                       78496   -0.87   -0.04  1.0000
 -20  21   2    7244    5825                                                        8638   -0.80   -0.09  1.0000
 -19  21   2   26846    7425                                                       23801   -0.98    0.03  1.0000
 -18  21   2   64345    8886                                                       66722   -0.47   -0.07  1.0000
 -17  21   2  162596   11814                                                      166666   -0.51   -0.02  1.0000
 -16  21   2   76553    8602                                                       74944   -0.30    0.08  1.0000
 -15  21   2    8817    7592                                                        7942    0.51   -0.14  1.0000
 -14  21   2  393794   17703                                                      380520    1.09    0.01  1.0000
 -13  21   2   18254    6625                                                       13683    1.86    0.03  1.0000
 -12  21   2   81353    7925                                                       94218    2.23   -0.24  1.0000
 -11  21   2  185597   12012                                                      165777    2.43   -0.01  1.0000
 -10  21   2  267478   12143                                                      241944    2.60   -0.01  1.0000
  -9  21   2  112350    8729                                                      126537    2.11   -0.23  1.0000
  -8  21   2    8212    4277                                                        5536    1.67   -0.07  1.0000
  -7  21   2  378236   17625                                                      366550    0.99   -0.11  1.0000
  -6  21   2    8788    4716                                                        8287    0.32   -0.25  1.0000
  -5  21   2   59703   10785                                                       60627    0.20   -0.17  1.0000
  -4  21   2  153514   10117                                                      155151   -0.21   -0.10  1.0000
  -3  21   2   96615    9782                                                       98298   -0.27   -0.16  1.0000
  -2  21   2   19968    6916                                                       18735   -0.45   -0.25  1.0000
  -1  21   2    6286    6361                                                        8348   -1.23   -0.18  1.0000
   0  21   2  159733   24805                                                      169069   -1.17   -0.20  1.0000
 -22  22   2    7371   10668                                                        8844   -0.84   -0.06  1.0000
 -21  22   2    2851    6958                                                        4280   -1.23    0.03  1.0000
 -20  22   2   42047    8578                                                       38908   -0.80   -0.03  1.0000
 -19  22   2     692    7880                                                        1287   -0.98   -0.04  1.0000
 -18  22   2   52070   15399                                                       58003   -1.30    0.08  1.0000
 -17  22   2    5314    7398                                                        4184   -0.84   -0.07  1.0000
 -16  22   2   24718    8527                                                       23062   -0.55    0.00  1.0000
 -15  22   2   19861    8031                                                       19336    0.19    0.03  1.0000
 -14  22   2   24053    9100                                                       20920    1.08   -0.24  1.0000
 -13  22   2   46379    8430                                                       53373    1.61   -0.06  1.0000
 -12  22   2    1286    7331                                                        3232    2.16   -0.03  1.0000
 -11  22   2   98226    7978                                                       85510    2.16   -0.23  1.0000
 -10  22   2     395    7509                                                       -2287    2.04    0.00  1.0000
  -9  22   2   30554    6693                                                       36321    1.62   -0.03  1.0000
  -8  22   2   29168    6207                                                       26953    0.69   -0.25  1.0000
  -7  22   2   47026    6928                                                       46688    0.08   -0.14  1.0000
  -6  22   2   62702    9632                                                       60260   -0.50   -0.10  1.0000
  -5  22   2    3548    6082                                                        2881   -0.60   -0.15  1.0000
  -4  22   2   69117    9877                                                       71212   -0.40   -0.12  1.0000
  -3  22   2    3449    6271                                                        4479   -0.84   -0.06  1.0000
  -2  22   2   14328    7941                                                       12217   -0.94   -0.13  1.0000
  -1  22   2    3687    6765                                                        5028   -1.04   -0.23  1.0000
   0  22   2    3116    8724                                                        4697   -1.30   -0.09  1.0000
 -21  23   2    5634    8075                                                        4582   -0.75   -0.03  1.0000
 -20  23   2    4104    8970                                                        2766   -1.18    0.07  1.0000
 -19  23   2    7206    7913                                                        8892   -0.97   -0.01  1.0000
 -18  23   2   50888    8644                                                       45691   -1.21    0.02  1.0000
 -17  23   2   12663    8102                                                       10254   -1.16    0.09  1.0000
 -16  23   2    5636    6787                                                        6264   -0.43   -0.14  1.0000
 -15  23   2   45132   11021                                                       45606    0.12   -0.05  1.0000
 -14  23   2   13581    9765                                                       15656    0.88   -0.04  1.0000
 -13  23   2     185    5870                                                        -692    1.37   -0.27  1.0000
 -12  23   2   36273    7024                                                       42413    1.59   -0.02  1.0000
 -11  23   2   60121    8009                                                       68613    1.72    0.03  1.0000
 -10  23   2    9230    6248                                                       11608    1.20   -0.19  1.0000
  -9  23   2   37452    7057                                                       39814    0.62   -0.06  1.0000
  -8  23   2   31331    6792                                                       30793   -0.15   -0.09  1.0000
  -7  23   2      64    8075                                                       -3836   -0.79   -0.21  1.0000
  -6  23   2      55    6396                                                       -1059   -0.76   -0.11  1.0000
  -5  23   2   27473    7497                                                       24924   -0.81   -0.02  1.0000
  -4  23   2   29487   11839                                                       27529   -0.59   -0.06  1.0000
  -3  23   2    7453    7783                                                        6610   -0.51   -0.13  1.0000
  -2  23   2   18209    9891                                                       15745   -0.97   -0.05  1.0000
 -19  24   2   45249   15950                                                       40573   -1.16    0.12  1.0000
 -18  24   2    9913   12887                                                       11797   -0.93   -0.02  1.0000
 -17  24   2   61197   12272                                                       65751   -0.93    0.02  1.0000
 -16  24   2   10646    6925                                                        9611   -0.53    0.03  1.0000
 -15  24   2   20578    8469                                                       20820    0.09   -0.22  1.0000
 -14  24   2   93945   11374                                                       91188    0.47   -0.06  1.0000
 -13  24   2   17033    7082                                                       14693    0.95    0.00  1.0000
 -12  24   2   27486    7262                                                       30692    0.97   -0.17  1.0000
 -11  24   2    9364    6485                                                        7941    0.78    0.03  1.0000
 -10  24   2   81764    9201                                                       79632    0.38    0.01  1.0000
  -9  24   2   15550    8742                                                       14620   -0.38   -0.20  1.0000
  -8  24   2    6264    9351                                                        5153   -0.75   -0.10  1.0000
  -7  24   2   44958    9400                                                       49148   -0.99   -0.04  1.0000
  -6  24   2      71    6145                                                       -2786   -0.86   -0.08  1.0000
  -5  24   2   39094   10270                                                       37437   -0.43   -0.06  1.0000
 -17  25   2      46    7477                                                       -6682   -0.69   -0.11  1.0000
 -16  25   2   16989    7777                                                       15418   -0.63   -0.03  1.0000
 -15  25   2   27538   12953                                                       28162   -0.19    0.00  1.0000
 -14  25   2   54111   12071                                                       53402    0.16   -0.18  1.0000
 -13  25   2    1026    9063                                                        1218    0.29    0.03  1.0000
 -12  25   2   10311    8206                                                       11044    0.36    0.07  1.0000
 -11  25   2  131726   16089                                                      132366   -0.09   -0.12  1.0000
 -10  25   2   35531    8729                                                       37240   -0.46    0.00  1.0000
  -9  25   2   14184   11236                                                       12439   -0.78   -0.01  1.0000
  -8  25   2   17866   12343                                                       20619   -1.01   -0.11  1.0000
  -1   2   3 4881672   61754                                                     4918199   -0.85   -0.01  1.0000
  -2   3   3 2464096   31922                                                     2463315    0.03   -0.10  1.0000
  -1   3   3  373200    5794                                                      373834   -0.05   -0.11  1.0000
  -3   4   3  134653    2806                                                      139663    0.70   -0.11  1.0000
  -2   4   3 1131461   17902                                                     1159782    1.36   -0.08  1.0000
  -1   4   3  425907    6925                                                      434450    0.67   -0.10  1.0000
  -4   5   3 1639361   23873                                                     1609536    1.20   -0.03  1.0000
  -3   5   3  162080    3759                                                      180126    2.24   -0.12  1.0000
  -2   5   3 1659330   44283                                                     1713784    2.15   -0.12  1.0000
  -1   5   3  194582    3339                                                      185475    1.07   -0.01  1.0000
  -5   6   3  629560    9622                                                      607834    1.42   -0.02  1.0000
  -4   6   3   90829    2929                                                       74914    2.84   -0.08  1.0000
  -3   6   3    9078    1026                                                       16435    3.39   -0.06  1.0000
  -2   6   3   37567    1485                                                       48136    2.63   -0.07  1.0000
  -1   6   3  425931    5927                                                      410951    1.19    0.01  1.0000
  -6   7   3  396793    7939                                                      417292    1.65    0.02  1.0000
  -5   7   3  296465    5001                                                      262113    3.33    0.03  1.0000
  -4   7   3   16184    1086                                                        7736    4.03   -0.08  1.0000
  -3   7   3  134462    3810                                                      108309    3.85   -0.08  1.0000
  -2   7   3    3285     939                                                        7309    2.89    0.03  1.0000
  -1   7   3    6558     867                                                        4746    1.24    0.06  1.0000
  -7   8   3   27485    2145                                                       33098    1.65    0.09  1.0000
  -6   8   3  497820    8810                                                      544208    3.30    0.01  1.0000
  -5   8   3   33935    2120                                                       51313    4.35   -0.04  1.0000
  -4   8   3  169498    3263                                                      134427    4.62   -0.02  1.0000
  -3   8   3   30143    1628                                                       44543    3.85   -0.04  1.0000
  -2   8   3  234938    4793                                                      260575    2.64    0.01  1.0000
  -1   8   3   26506    1519                                                       23046    1.13    0.08  1.0000
  -8   9   3  455730   12696                                                      441377    1.10    0.05  1.0000
  -7   9   3    2707    1434                                                        6349    2.83    0.02  1.0000
  -6   9   3  767953   12966                                                      840311    4.14    0.05  1.0000
  -5   9   3  190820    3961                                                      155017    4.43   -0.04  1.0000
  -4   9   3   31019    2082                                                       18451    4.16   -0.04  1.0000
  -3   9   3  595004    9297                                                      646376    3.34    0.03  1.0000
  -2   9   3  328638    5829                                                      350132    1.89    0.00  1.0000
  -1   9   3  920230   12137                                                      909452    0.58    0.00  1.0000
  -9  10   3  175000    5535                                                      171791    0.39    0.04  1.0000
  -8  10   3  382045    7139                                                      359795    1.87    0.09  1.0000
  -7  10   3      23    1642                                                         595    2.99    0.00  1.0000
  -6  10   3  118426    3035                                                       94981    3.69    0.00  1.0000
  -5  10   3  181252    3982                                                      151354    3.76    0.04  1.0000
  -4  10   3    1389    1455                                                         209    2.95   -0.03  1.0000
  -3  10   3   90455    2561                                                       79184    1.98   -0.04  1.0000
  -2  10   3  524110    8158                                                      512326    0.84    0.00  1.0000
  -1  10   3  571970    9018                                                      575489   -0.24   -0.02  1.0000
 -10  11   3   70111    6851                                                       69034   -0.21    0.12  1.0000
  -9  11   3  222015    5535                                                      227691    0.61    0.03  1.0000
  -8  11   3    2050    1639                                                        3782    1.67    0.00  1.0000
  -7  11   3     857    1955                                                        2919    2.54    0.07  1.0000
  -6  11   3     417    1325                                                         719    2.54    0.01  1.0000
  -5  11   3  281459    6374                                                      304634    2.20    0.00  1.0000
  -4  11   3  310477    6277                                                      294660    1.47    0.00  1.0000
  -3  11   3    9445    2043                                                       10089    0.34   -0.07  1.0000
  -2  11   3  433309    7333                                                      428338   -0.39   -0.07  1.0000
  -1  11   3   33212    2141                                                       36080   -0.79   -0.03  1.0000
 -11  12   3   94232    5003                                                       97313   -0.51    0.06  1.0000
 -10  12   3  396290    8225                                                      394743   -0.13    0.02  1.0000
  -9  12   3  472946    9366                                                      480533    0.56    0.08  1.0000
  -8  12   3  415041    8832                                                      401941    1.05    0.01  1.0000
  -7  12   3   32090    2680                                                       37272    1.43    0.04  1.0000
  -6  12   3 2044334   30187                                                     2083034    1.38    0.09  1.0000
  -5  12   3    8606    1856                                                        9596    0.53   -0.03  1.0000
  -4  12   3   93198    3419                                                       94457   -0.21   -0.07  1.0000
  -3  12   3  966257   14533                                                      950333   -0.83   -0.06  1.0000
  -2  12   3  689423   10962                                                      669194   -1.26   -0.08  1.0000
  -1  12   3  165414    5042                                                      173601   -1.02   -0.06  1.0000
 -12  13   3  481059   16380                                                      487314   -0.46    0.00  1.0000
 -11  13   3   49084    3181                                                       50701   -0.38    0.09  1.0000
 -10  13   3  120174    5530                                                      118187   -0.30    0.02  1.0000
  -9  13   3  300256    7245                                                      299547    0.07    0.04  1.0000
  -8  13   3 1397091   22251                                                     1383889    0.57    0.13  1.0000
  -7  13   3   58072    3032                                                       60133    0.43    0.05  1.0000
  -6  13   3   55290    3214                                                       55055    0.05    0.03  1.0000
  -5  13   3 1109031   18316                                                     1120949   -0.58    0.01  1.0000
  -4  13   3  155867    5096                                                      166625   -1.37   -0.09  1.0000
  -3  13   3  272107    5912                                                      256843   -1.52   -0.07  1.0000
  -2  13   3  107355    3761                                                      116597   -1.41   -0.06  1.0000
  -1  13   3  446378    8806                                                      460495   -1.07   -0.05  1.0000
 -13  14   3  611443   14790                                                      618854   -0.48    0.04  1.0000
 -12  14   3   34231    3046                                                       36351   -0.58    0.01  1.0000
 -11  14   3   34183    3363                                                       31845   -0.66    0.01  1.0000
 -10  14   3   94816    3975                                                       97497   -0.44    0.12  1.0000
  -9  14   3    7491    2447                                                        7999   -0.30    0.08  1.0000
  -8  14   3       2    2033                                                        -412   -0.07    0.11  1.0000
  -7  14   3    5493    2278                                                        5339   -0.11    0.13  1.0000
  -6  14   3   21838    2530                                                       24325   -0.84    0.00  1.0000
  -5  14   3     259    2335                                                         848   -1.36   -0.01  1.0000
  -4  14   3   21766    2877                                                       26763   -1.65    0.00  1.0000
  -3  14   3   37876    4318                                                       44613   -1.70   -0.06  1.0000
  -2  14   3   23929    2689                                                       28024   -1.30   -0.04  1.0000
  -1  14   3   47325    2942                                                       51507   -0.96   -0.06  1.0000
 -14  15   3    5549    4000                                                        6639   -0.72    0.00  1.0000
 -13  15   3  448036   10185                                                      436967   -0.85   -0.04  1.0000
 -12  15   3  141260    5782                                                      135145   -0.84    0.05  1.0000
 -11  15   3    8372    2816                                                        6796   -0.93    0.02  1.0000
 -10  15   3  170857    6917                                                      164613   -0.78    0.09  1.0000
  -9  15   3  543692   12357                                                      538707   -0.35    0.17  1.0000
  -8  15   3   62136    3639                                                       60219   -0.40    0.07  1.0000
  -7  15   3   16041    2608                                                       17614   -0.62    0.07  1.0000
  -6  15   3  696920   14476                                                      679901   -1.05    0.09  1.0000
  -5  15   3   54393    3112                                                       47436   -1.58    0.02  1.0000
  -4  15   3   30257    2810                                                       35755   -1.55    0.05  1.0000
  -3  15   3  208723    9994                                                      196001   -1.45    0.00  1.0000
  -2  15   3  341864    9248                                                      327580   -1.26   -0.05  1.0000
  -1  15   3    9595    2678                                                       11339   -0.87   -0.01  1.0000
 -15  16   3  350945   14398                                                      361866   -0.94    0.00  1.0000
 -14  16   3  186289    8278                                                      177037   -1.11    0.01  1.0000
 -13  16   3  241507   10617                                                      230066   -1.21   -0.06  1.0000
 -12  16   3  153821    6467                                                      163543   -1.25   -0.03  1.0000
 -11  16   3  184468    9735                                                      192306   -0.93    0.10  1.0000
 -10  16   3  276697    7647                                                      269415   -0.72    0.05  1.0000
  -9  16   3      21    2421                                                       -1689   -0.47    0.08  1.0000
  -8  16   3  339238    9318                                                      343171   -0.35    0.11  1.0000
  -7  16   3    4569    2613                                                        3695   -0.73    0.02  1.0000
  -6  16   3  221031    6672                                                      212041   -0.99    0.10  1.0000
  -5  16   3  139991    5645                                                      149121   -1.23    0.12  1.0000
  -4  16   3  197351    6814                                                      209268   -1.36    0.02  1.0000
  -3  16   3  278090    7637                                                      266240   -1.16    0.00  1.0000
  -2  16   3     119    2483                                                       -2483   -1.11   -0.07  1.0000
  -1  16   3  206754    7960                                                      214484   -0.86   -0.02  1.0000
 -16  17   3  178531   19220                                                      185728   -0.87    0.07  1.0000
 -15  17   3   87179    6705                                                       94576   -1.26   -0.02  1.0000
 -14  17   3    3858    3392                                                        5891   -1.50   -0.07  1.0000
 -13  17   3   44595    6191                                                       49969   -1.27   -0.01  1.0000
 -12  17   3  600292   16796                                                      616175   -1.04   -0.05  1.0000
 -11  17   3   24434    3605                                                       26922   -0.80    0.01  1.0000
 -10  17   3   25194    3901                                                       24113   -0.35    0.07  1.0000
  -9  17   3  380240   10263                                                      383269   -0.25   -0.03  1.0000
  -8  17   3   70473    4524                                                       71632   -0.22    0.03  1.0000
  -7  17   3    5567    3000                                                        6133   -0.38    0.10  1.0000
  -6  17   3   23837    3520                                                       25965   -0.69    0.05  1.0000
  -5  17   3  115411    5263                                                      120451   -0.76    0.09  1.0000
  -4  17   3   11510    3145                                                       13582   -0.95   -0.01  1.0000
  -3  17   3   31923    3758                                                       28591   -0.98   -0.10  1.0000
  -2  17   3   79694    6415                                                       84082   -0.78   -0.05  1.0000
  -1  17   3  157006    9528                                                      162196   -0.66   -0.06  1.0000
 -17  18   3   13315    5031                                                       11999   -0.60    0.03  1.0000
 -16  18   3   60561    6900                                                       55093   -1.17    0.00  1.0000
 -15  18   3   46200    5668                                                       40826   -1.32    0.00  1.0000
 -14  18   3     148    3201                                                       -3201   -1.24   -0.09  1.0000
 -13  18   3   11329    6806                                                        9245   -1.05   -0.07  1.0000
 -12  18   3   95401    7532                                                       92382   -0.51    0.00  1.0000
 -11  18   3    4777    4018                                                        5088   -0.22   -0.09  1.0000
 -10  18   3    1576    3279                                                        1614   -0.05   -0.06  1.0000
  -9  18   3   95439    7217                                                       96325    0.15    0.00  1.0000
  -8  18   3   18350    3760                                                       18682    0.13   -0.05  1.0000
  -7  18   3    8281    3408                                                        8088    0.11    0.05  1.0000
  -6  18   3  126208   12683                                                      124934   -0.19    0.05  1.0000
  -5  18   3   28666    4852                                                       27196   -0.45   -0.08  1.0000
  -4  18   3   63698    4730                                                       65892   -0.44   -0.08  1.0000
  -3  18   3   25487    5099                                                       23762   -0.56   -0.16  1.0000
  -2  18   3   53752    6621                                                       51706   -0.45   -0.13  1.0000
  -1  18   3    8574    3895                                                        8027   -0.31   -0.02  1.0000
 -18  19   3   61604    8545                                                       63683   -0.43    0.04  1.0000
 -17  19   3   77574    7782                                                       73788   -0.71    0.05  1.0000
 -16  19   3   81660    8494                                                       76141   -1.01   -0.03  1.0000
 -15  19   3   53532    7988                                                       59158   -1.21   -0.04  1.0000
 -14  19   3    2763    4833                                                        3593   -0.76    0.00  1.0000
 -13  19   3  415203   14951                                                      411146   -0.32   -0.10  1.0000
 -12  19   3   38167    5422                                                       37761   -0.11   -0.11  1.0000
 -11  19   3   97204    7130                                                       95960    0.21   -0.06  1.0000
 -10  19   3  179681   13360                                                      182546    0.35   -0.15  1.0000
  -9  19   3  275058   11664                                                      280358    0.52   -0.06  1.0000
  -8  19   3  166613    8509                                                      162329    0.54    0.02  1.0000
  -7  19   3    2943    4043                                                        3379    0.40   -0.06  1.0000
  -6  19   3  353581   13963                                                      356659    0.27   -0.04  1.0000
  -5  19   3       3    3491                                                       -2515   -0.11   -0.13  1.0000
  -4  19   3   36684    5133                                                       37346   -0.17   -0.22  1.0000
  -3  19   3   91609    7316                                                       91659    0.01   -0.15  1.0000
  -2  19   3  136419    8971                                                      135920   -0.06   -0.18  1.0000
  -1  19   3   50356    7456                                                       50784   -0.09   -0.12  1.0000
 -19  20   3   72607    7013                                                       74023   -0.27    0.07  1.0000
 -18  20   3   17713    6880                                                       18799   -0.41    0.01  1.0000
 -17  20   3   30611    7338                                                       27818   -0.84    0.01  1.0000
 -16  20   3   11014    6666                                                       12752   -0.82    0.05  1.0000
 -15  20   3  169777   11111                                                      175029   -0.65   -0.04  1.0000
 -14  20   3      21    8489                                                       -2315   -0.47   -0.06  1.0000
 -13  20   3    9931    4701                                                       10009    0.04   -0.04  1.0000
 -12  20   3  331250   15245                                                      328149    0.28   -0.18  1.0000
 -11  20   3   95753    9149                                                       93578    0.37   -0.15  1.0000
 -10  20   3   56421    6085                                                       59113    0.58   -0.06  1.0000
  -9  20   3   20166    4983                                                       18136    0.76   -0.11  1.0000
  -8  20   3  202069   10860                                                      194751    0.84   -0.03  1.0000
  -7  20   3    7614    8401                                                        8497    0.51   -0.04  1.0000
  -6  20   3   29601    5187                                                       30430    0.25   -0.18  1.0000
  -5  20   3  298388   13002                                                      295715    0.26   -0.16  1.0000
  -4  20   3   38327    5508                                                       37948    0.11   -0.22  1.0000
  -3  20   3   14597    5159                                                       15019    0.19   -0.23  1.0000
  -2  20   3   13575    5790                                                       13116    0.21   -0.13  1.0000
  -1  20   3  150153   10189                                                      150350   -0.02   -0.18  1.0000
 -20  21   3       6    5010                                                       -1554   -0.25    0.07  1.0000
 -19  21   3      19    6834                                                       -2472   -0.45    0.04  1.0000
 -18  21   3   14835    7494                                                       13735   -0.47    0.05  1.0000
 -17  21   3    2787    6121                                                        3449   -0.61    0.00  1.0000
 -16  21   3    4891    5803                                                        3829   -0.83    0.02  1.0000
 -15  21   3    4935    7207                                                        5559   -0.44    0.05  1.0000
 -14  21   3    5699    5023                                                        5888   -0.13   -0.09  1.0000
 -13  21   3       2    5628                                                       -1185   -0.03   -0.13  1.0000
 -12  21   3    1365    7345                                                        1177    0.28   -0.10  1.0000
 -11  21   3      31    4826                                                         -47    0.54   -0.18  1.0000
 -10  21   3    7649    4104                                                        6406    0.76   -0.09  1.0000
  -9  21   3   10615    5572                                                        9121    0.77   -0.01  1.0000
  -8  21   3   27192    5006                                                       25019    0.69   -0.10  1.0000
  -7  21   3    4785    4630                                                        4051    0.57   -0.06  1.0000
  -6  21   3       4    5549                                                        -661    0.18   -0.12  1.0000
  -5  21   3    2556    7495                                                        2414    0.15   -0.22  1.0000
  -4  21   3     488    4733                                                         543    0.34   -0.16  1.0000
  -3  21   3    4047    4781                                                        4282    0.18   -0.23  1.0000
  -2  21   3    7112    7464                                                        6986    0.09   -0.20  1.0000
  -1  21   3    3463    6490                                                        3470    0.00   -0.09  1.0000
 -21  22   3       8    9911                                                       -8863   -0.26    0.11  1.0000
 -20  22   3   48961   12066                                                       47827   -0.27    0.08  1.0000
 -19  22   3    1644   13526                                                        1371   -0.36    0.02  1.0000
 -18  22   3   19536    6742                                                       21437   -0.68    0.04  1.0000
 -17  22   3      31    5645                                                       -1564   -0.56    0.10  1.0000
 -16  22   3  198558   28960                                                      193995   -0.53    0.02  1.0000
 -15  22   3      35    5330                                                        -570   -0.60   -0.01  1.0000
 -14  22   3   19847    8348                                                       20475   -0.23   -0.01  1.0000
 -13  22   3  262408   15596                                                      263312    0.09   -0.16  1.0000
 -12  22   3   40686    6734                                                       41918    0.31   -0.15  1.0000
 -11  22   3   39657    6286                                                       37421    0.59   -0.07  1.0000
 -10  22   3   86549    9885                                                       91075    0.78   -0.13  1.0000
  -9  22   3  185924   13072                                                      192648    0.79   -0.03  1.0000
  -8  22   3   12295    7466                                                       11390    0.43    0.00  1.0000
  -7  22   3   16255    7263                                                       15636    0.25   -0.10  1.0000
  -6  22   3  163940   10945                                                      166170    0.28   -0.06  1.0000
  -5  22   3   11554    5631                                                       11654    0.06   -0.14  1.0000
  -4  22   3    5351    6485                                                        5278    0.06   -0.21  1.0000
  -3  22   3   58605   10635                                                       59180    0.12   -0.13  1.0000
  -2  22   3   88605   15222                                                       88433   -0.02   -0.17  1.0000
  -1  22   3       1    7420                                                       -1360   -0.03   -0.09  1.0000
 -20  23   3   62345   14749                                                       60300   -0.43    0.06  1.0000
 -19  23   3   73812   18137                                                       75646   -0.35    0.09  1.0000
 -18  23   3   15862   11071                                                       16941   -0.44    0.05  1.0000
 -17  23   3   85673    9898                                                       81602   -0.72    0.07  1.0000
 -16  23   3    2442    6684                                                        1960   -0.53    0.10  1.0000
 -15  23   3  164398   13381                                                      167632   -0.41   -0.03  1.0000
 -14  23   3       9   11570                                                       -6952   -0.30   -0.07  1.0000
 -13  23   3   90425    8785                                                       91402    0.17   -0.05  1.0000
 -12  23   3  102352   14268                                                       98793    0.58   -0.17  1.0000
 -11  23   3   54386    7553                                                       51059    0.75   -0.12  1.0000
 -10  23   3   82462   11938                                                       85927    0.61   -0.02  1.0000
  -9  23   3   14757    6266                                                       15972    0.50   -0.06  1.0000
  -8  23   3  120700   10166                                                      117731    0.44    0.03  1.0000
  -7  23   3    3489    8219                                                        3616    0.11    0.01  1.0000
  -6  23   3   77505    9252                                                       77691    0.04   -0.09  1.0000
  -5  23   3   30567    8434                                                       30263    0.09   -0.06  1.0000
  -4  23   3   65671   22180                                                       66306   -0.12   -0.13  1.0000
  -3  23   3   37179    8662                                                       36730   -0.11   -0.13  1.0000
 -19  24   3   96123   30929                                                       99191   -0.51    0.08  1.0000
 -18  24   3      12   12391                                                      -12391   -0.33    0.13  1.0000
 -17  24   3   10568   11974                                                       11436   -0.42    0.05  1.0000
 -16  24   3   62019   12104                                                       65119   -0.63    0.04  1.0000
 -15  24   3   15114   10026                                                       15820   -0.29    0.06  1.0000
 -14  24   3       2    6257                                                        -454    0.10   -0.07  1.0000
 -13  24   3    4653    5855                                                        4128    0.41   -0.11  1.0000
 -12  24   3   23116   13899                                                       21286    0.63   -0.07  1.0000
 -11  24   3   12783    5635                                                       11348    0.68   -0.14  1.0000
 -10  24   3     304    5683                                                         523    0.56   -0.04  1.0000
  -9  24   3    7637    7115                                                        7206    0.25    0.05  1.0000
  -8  24   3   67247    8473                                                       66152    0.22    0.00  1.0000
  -7  24   3    7717    7350                                                        8180    0.27    0.05  1.0000
  -6  24   3       0    7510                                                        -267   -0.06   -0.02  1.0000
  -5  24   3   51323   11870                                                       52196   -0.19   -0.08  1.0000
 -16  25   3   20219   20147                                                       19558   -0.24    0.03  1.0000
 -15  25   3    8580   11549                                                        8336   -0.14    0.01  1.0000
 -14  25   3       9   11725                                                      -11725    0.31    0.02  1.0000
 -13  25   3    6424   11823                                                        7401    0.61   -0.10  1.0000
 -12  25   3    5318   12312                                                        6188    0.59   -0.10  1.0000
 -11  25   3    5315   11512                                                        4835    0.35   -0.02  1.0000
 -10  25   3    4085   13857                                                        4402    0.25   -0.03  1.0000
  -9  25   3    3178    9344                                                        3513    0.30    0.06  1.0000
  -1   1   4  930359   27903                                                     1755401   36.94   -0.25  1.0000
   0   1   4   22281    5759                                                      246765   35.64   -1.05  1.0000
  -2   2   4   22693    4755                                                      180197   28.07   -0.67  1.0000
  -1   2   4  660807    4801                                                      265357   30.55   -0.41  1.0000
   0   2   4 2087671   24692                                                     1352244   28.91    0.06  1.0000
  -3   3   4  533710   15673                                                      822486   18.09    0.03  1.0000
  -2   3   4  373254    3120                                                      151489   22.73    0.29  1.0000
  -1   3   4  456700    4315                                                      219158   21.29   -0.42  1.0000
   0   3   4  571593   19357                                                      853493   17.21    0.06  1.0000
  -4   4   4 1599561   31842                                                     1823747    8.77    0.67  1.0000
  -3   4   4  298018    7791                                                      435217   11.67   -0.09  1.0000
  -2   4   4  144203    2332                                                       65062   12.78    0.16  1.0000
  -1   4   4  711429   14157                                                      916517   11.66    0.62  1.0000
   0   4   4 1376715   35721                                                     1528655    6.46    0.14  1.0000
  -5   5   4   11555    2103                                                       11332   -0.09    0.27  1.0000
  -4   5   4  186852    3246                                                      163917    2.81    0.40  1.0000
  -3   5   4   68778    1977                                                       46034    4.86    0.70  1.0000
  -2   5   4   51668    2346                                                       37113    3.55    0.15  1.0000
  -1   5   4   10076     877                                                        7599    1.34    0.54  1.0000
   0   5   4   50429    3321                                                       56477   -1.36    1.01  1.0000
  -6   6   4  140705    7682                                                      179953   -5.02    0.52  1.0000
  -5   6   4   97797    3241                                                      116707   -2.99    0.79  1.0000
  -4   6   4  138821    4396                                                      157771   -2.53    0.26  1.0000
  -3   6   4  353590    6079                                                      324994   -2.53    0.48  1.0000
  -2   6   4  165783    4366                                                      190347   -2.99    0.91  1.0000
  -1   6   4  592465   10610                                                      674347   -5.29    0.51  1.0000
   0   6   4   11607    1858                                                        8681   -7.11    0.78  1.0000
  -7   7   4 2558032   57246                                                     2363261   -6.38    0.73  1.0000
  -6   7   4    1892    1471                                                       10941   -6.26    0.35  1.0000
  -5   7   4  481025    8262                                                      565602   -6.00    0.44  1.0000
  -4   7   4  492566    7576                                                      417546   -5.74    0.77  1.0000
  -3   7   4  524264    9257                                                      434841   -6.65    0.40  1.0000
  -2   7   4   33484    2197                                                       64853   -7.37    0.65  1.0000
  -1   7   4    4885    1139                                                        6009   -7.81    1.02  1.0000
   0   7   4  967696   16182                                                      810232   -8.60    0.62  1.0000
  -8   8   4  159830    6101                                                      202661   -5.16    0.36  1.0000
  -7   8   4  505322    9606                                                      426841   -5.90    0.35  1.0000
  -6   8   4  467798    8336                                                      552441   -6.09    0.60  1.0000
  -5   8   4  184602    2926                                                      133589   -6.57    0.30  1.0000
  -4   8   4  290135    4554                                                      221475   -6.99    0.46  1.0000
  -3   8   4    2819    1153                                                       15125   -7.17    0.82  1.0000
  -2   8   4   72302    2863                                                      118490   -7.75    0.50  1.0000
  -1   8   4  150811    2578                                                       98179   -7.71    0.62  1.0000
   0   8   4    6729    1850                                                         754   -6.81    0.85  1.0000
  -9   9   4   40138    8055                                                       49232   -2.22    0.25  1.0000
  -8   9   4  456677    9126                                                      503402   -3.46    0.42  1.0000
  -7   9   4   33254    2420                                                       49186   -4.05    0.20  1.0000
  -6   9   4   15515    2303                                                       28283   -4.48    0.24  1.0000
  -5   9   4  499405   11247                                                      567037   -4.76    0.57  1.0000
  -4   9   4  991823   16419                                                     1095562   -5.21    0.35  1.0000
  -3   9   4   51441    3110                                                       78486   -5.48    0.45  1.0000
  -2   9   4   16382    1132                                                        5731   -5.32    0.71  1.0000
  -1   9   4  545013    8954                                                      617709   -4.90    0.42  1.0000
   0   9   4  109513    6366                                                      133899   -3.60    0.41  1.0000
 -10  10   4  859923   23680                                                      870604    0.58    0.29  1.0000
  -9  10   4  204989    4840                                                      207307   -0.26    0.20  1.0000
  -8  10   4    8551    3469                                                       10328   -0.95    0.08  1.0000
  -7  10   4  832942   13374                                                      810430   -1.28    0.29  1.0000
  -6  10   4  622400   10251                                                      602972   -1.28    0.19  1.0000
  -5  10   4 1091668   18246                                                     1122002   -1.48    0.25  1.0000
  -4  10   4   21860    1745                                                       17154   -1.78    0.53  1.0000
  -3  10   4 1297787   16256                                                     1253136   -2.03    0.32  1.0000
  -2  10   4  236684    4807                                                      255336   -1.93    0.33  1.0000
  -1  10   4   94925    3276                                                      102125   -1.18    0.51  1.0000
   0  10   4 1691197   31883                                                     1692798    0.06    0.27  1.0000
 -11  11   4  883218   22511                                                      931113    2.57    0.22  1.0000
 -10  11   4  190565    8082                                                      208671    2.08    0.06  1.0000
  -9  11   4  203869    5127                                                      189912    1.61    0.15  1.0000
  -8  11   4  171842    5032                                                      187781    1.93    0.08  1.0000
  -7  11   4  846492   15707                                                      887076    2.23    0.04  1.0000
  -6  11   4  276608    6109                                                      253016    2.35    0.30  1.0000
  -5  11   4     521    1762                                                        -313    2.33    0.22  1.0000
  -4  11   4 1796120   27505                                                     1845544    1.87    0.21  1.0000
  -3  11   4  240631    5086                                                      255190    1.49    0.42  1.0000
  -2  11   4  420766    6904                                                      402139    1.48    0.26  1.0000
  -1  11   4  189347    5457                                                      205071    1.81    0.19  1.0000
   0  11   4  736820   17674                                                      780449    2.56    0.27  1.0000
 -12  12   4     762    2525                                                       -2525    2.83    0.08  1.0000
 -11  12   4    7094    2468                                                        3191    2.84    0.11  1.0000
 -10  12   4  286030    6351                                                      251685    3.39    0.12  1.0000
  -9  12   4  251308    5615                                                      214313    3.94   -0.04  1.0000
  -8  12   4   82562    5465                                                      109757    4.51    0.10  1.0000
  -7  12   4  282050    5788                                                      228225    5.47    0.10  1.0000
  -6  12   4   67483    3280                                                       41604    5.73    0.05  1.0000
  -5  12   4     443    2806                                                        1086    5.31    0.26  1.0000
  -4  12   4   81949    2878                                                       57475    4.77    0.22  1.0000
  -3  12   4  329097    6152                                                      285011    4.08    0.16  1.0000
  -2  12   4  299169    5708                                                      260939    3.70    0.29  1.0000
  -1  12   4   22916    1762                                                       13791    3.48    0.15  1.0000
   0  12   4   27838    3095                                                       18288    3.24    0.03  1.0000
 -13  13   4     527    3665                                                        1738    1.92    0.09  1.0000
 -12  13   4   66640    6985                                                       53477    2.75    0.20  1.0000
 -11  13   4  275010    6345                                                      239004    3.64    0.00  1.0000
 -10  13   4   83663    4173                                                      110322    4.40    0.05  1.0000
  -9  13   4    4008    2301                                                       14282    5.79    0.11  1.0000
  -8  13   4  441002    7783                                                      355789    6.93   -0.05  1.0000
  -7  13   4     321    2319                                                        3070    7.50    0.09  1.0000
  -6  13   4   46425    4038                                                       84924    7.78    0.12  1.0000
  -5  13   4  356423    6576                                                      277920    7.16    0.05  1.0000
  -4  13   4      48    1550                                                        3662    6.17    0.23  1.0000
  -3  13   4  219145    6028                                                      269885    5.26    0.19  1.0000
  -2  13   4   32079    2643                                                       18890    4.27    0.06  1.0000
  -1  13   4  275155    5785                                                      239902    3.56    0.08  1.0000
   0  13   4   39621    5306                                                       50888    2.72    0.04  1.0000
 -14  14   4 1456424   60890                                                     1479137    0.96    0.24  1.0000
 -13  14   4   10652    3119                                                        7303    1.82    0.07  1.0000
 -12  14   4  160418    5015                                                      140143    2.68    0.05  1.0000
 -11  14   4  613840   13228                                                      678003    4.09    0.17  1.0000
 -10  14   4  198168    6799                                                      249321    5.56   -0.01  1.0000
  -9  14   4  166528    5253                                                      117540    6.69    0.04  1.0000
  -8  14   4  127678    8071                                                      189343    7.98    0.10  1.0000
  -7  14   4  610537   15315                                                      746113    8.45   -0.07  1.0000
  -6  14   4   43492    3817                                                       82699    8.10    0.08  1.0000
  -5  14   4  150031    5066                                                       99178    7.42    0.17  1.0000
  -4  14   4  411785    9360                                                      492362    6.15    0.05  1.0000
  -3  14   4  560223   11833                                                      634348    4.92    0.09  1.0000
  -2  14   4  106842    4329                                                       85084    3.61    0.04  1.0000
  -1  14   4   69176    3563                                                       81436    2.29   -0.07  1.0000
   0  14   4  863886   22182                                                      893096    1.60   -0.04  1.0000
 -15  15   4  279545   16153                                                      282406    0.27    0.11  1.0000
 -14  15   4   83980    8000                                                       87858    0.68    0.06  1.0000
 -13  15   4  334510   10393                                                      318386    1.44    0.22  1.0000
 -12  15   4  150364    6420                                                      172579    2.84    0.03  1.0000
 -11  15   4  433604   10462                                                      488201    4.12    0.04  1.0000
 -10  15   4  170974    5974                                                      128246    5.67    0.18  1.0000
  -9  15   4   24248    2610                                                        7968    6.85   -0.05  1.0000
  -8  15   4   61322    4808                                                      102163    7.38   -0.01  1.0000
  -7  15   4    3377    2392                                                         319    7.75    0.11  1.0000
  -6  15   4   91085    3376                                                       53419    7.25   -0.02  1.0000
  -5  15   4   18637    2668                                                        5735    6.23    0.07  1.0000
  -4  15   4   76647    4104                                                      105496    4.92    0.09  1.0000
  -3  15   4   13119    2434                                                        6738    3.33   -0.09  1.0000
  -2  15   4  266085    6367                                                      244228    2.22   -0.09  1.0000
  -1  15   4   28878    3011                                                       32056    0.93   -0.03  1.0000
   0  15   4   37915    4751                                                       37664   -0.06   -0.07  1.0000
 -16  16   4   12190    6553                                                       12368   -0.09    0.06  1.0000
 -15  16   4  246889   10720                                                      249499   -0.27    0.25  1.0000
 -14  16   4   79061    6113                                                       77160    0.35    0.08  1.0000
 -13  16   4  143994    7335                                                      135534    1.16    0.03  1.0000
 -12  16   4  179090   10012                                                      159890    2.39    0.20  1.0000
 -11  16   4    1394    3228                                                       -3228    3.83   -0.01  1.0000
 -10  16   4  232014    7392                                                      189959    4.70   -0.02  1.0000
  -9  16   4    2922    2392                                                        -776    5.54    0.13  1.0000
  -8  16   4     692    2299                                                        1149    5.92   -0.07  1.0000
  -7  16   4   85026    5827                                                       55168    5.82    0.01  1.0000
  -6  16   4   18121    2400                                                        6752    5.38    0.14  1.0000
  -5  16   4   32254    3096                                                       19264    4.20   -0.06  1.0000
  -4  16   4   92750    4104                                                       75917    2.98   -0.09  1.0000
  -3  16   4   19481    3212                                                       15489    1.55   -0.06  1.0000
  -2  16   4   61294    4649                                                       59830    0.31   -0.14  1.0000
  -1  16   4   90551    6354                                                       90955   -0.07   -0.12  1.0000
   0  16   4   30469    4921                                                       33583   -0.89   -0.02  1.0000
 -17  17   4  248713   12821                                                      243403   -0.56    0.25  1.0000
 -16  17   4   58337    6739                                                       60024   -0.36    0.13  1.0000
 -15  17   4     179    4379                                                         269   -0.31    0.04  1.0000
 -14  17   4  364968   15959                                                      362168   -0.24    0.22  1.0000
 -13  17   4    5218    7133                                                        6402    0.81    0.02  1.0000
 -12  17   4   41203    4206                                                       34645    1.73   -0.04  1.0000
 -11  17   4   92163    6153                                                      107966    2.56    0.14  1.0000
 -10  17   4   21346    4037                                                       31298    3.19   -0.09  1.0000
  -9  17   4   11159    3372                                                        5279    3.42   -0.06  1.0000
  -8  17   4   16604    3211                                                        8516    3.75    0.15  1.0000
  -7  17   4   78335    8595                                                       99290    3.62   -0.05  1.0000
  -6  17   4   96854    6251                                                      116634    3.11   -0.06  1.0000
  -5  17   4   12362    2784                                                        8250    2.09    0.00  1.0000
  -4  17   4      63    3412                                                        -116    0.80   -0.17  1.0000
  -3  17   4  422620   12789                                                      424894    0.18   -0.18  1.0000
  -2  17   4   19478    4710                                                       21428   -0.70   -0.07  1.0000
  -1  17   4   45229    6112                                                       50689   -1.28   -0.08  1.0000
   0  17   4  244281   12787                                                      235226   -0.94   -0.13  1.0000
 -18  18   4  282291   18067                                                      282106   -0.02    0.22  1.0000
 -17  18   4    5783    4913                                                        5805    0.01    0.09  1.0000
 -16  18   4   33768    6151                                                       36445   -0.74    0.23  1.0000
 -15  18   4  123286    7822                                                      119806   -0.51    0.08  1.0000
 -14  18   4  155629    8266                                                      154275   -0.18   -0.01  1.0000
 -13  18   4    4007    4068                                                        3802    0.16    0.16  1.0000
 -12  18   4   11495    4078                                                        9848    0.86   -0.09  1.0000
 -11  18   4  460136   15460                                                      474199    1.06   -0.12  1.0000
 -10  18   4    5913    4385                                                        7933    1.24    0.12  1.0000
  -9  18   4   14463    3980                                                       11251    1.48   -0.09  1.0000
  -8  18   4   24857    4592                                                       30218    1.66   -0.06  1.0000
  -7  18   4  253652    9922                                                      270223    1.66    0.09  1.0000
  -6  18   4   11270    3665                                                        9215    1.06   -0.14  1.0000
  -5  18   4   35035    5627                                                       33184    0.52   -0.19  1.0000
  -4  18   4  189921    8819                                                      186833   -0.36   -0.08  1.0000
  -3  18   4   55772    5681                                                       51024   -1.05   -0.14  1.0000
  -2  18   4   21959    5258                                                       24363   -0.80   -0.16  1.0000
  -1  18   4    2776    5486                                                        1701   -1.22   -0.07  1.0000
   0  18   4  281653   17395                                                      268058   -1.33   -0.07  1.0000
 -19  19   4    6201   13597                                                        7343    0.71    0.21  1.0000
 -18  19   4   23246    6023                                                       23592   -0.12    0.28  1.0000
 -17  19   4   48797    8547                                                       48841   -0.01    0.16  1.0000
 -16  19   4   29566    6846                                                       29752   -0.06    0.06  1.0000
 -15  19   4   24201    5495                                                       25966   -0.57    0.23  1.0000
 -14  19   4    7583    4298                                                        7907   -0.19    0.02  1.0000
 -13  19   4   66799    7330                                                       67259   -0.09   -0.08  1.0000
 -12  19   4   22479    5173                                                       23247   -0.26    0.12  1.0000
 -11  19   4    5578    5601                                                        5932   -0.23   -0.11  1.0000
 -10  19   4   53705    5714                                                       54906   -0.26   -0.11  1.0000
  -9  19   4   42553    6238                                                       42569   -0.01    0.13  1.0000
  -8  19   4       5    3932                                                       -1671    0.19   -0.12  1.0000
  -7  19   4   18627    5383                                                       17752    0.34   -0.16  1.0000
  -6  19   4   56811    5606                                                       56679    0.03   -0.03  1.0000
  -5  19   4    4151    4307                                                        4897   -0.56   -0.17  1.0000
  -4  19   4      70    4307                                                         179   -0.53   -0.19  1.0000
  -3  19   4   14958    5305                                                       17296   -0.94   -0.07  1.0000
  -2  19   4   30394    9427                                                       34321   -1.12   -0.09  1.0000
  -1  19   4   17536    4891                                                       18549   -0.38   -0.16  1.0000
   0  19   4      25    7974                                                       -1799   -0.51   -0.07  1.0000
 -20  20   4    2069    6315                                                        2498    0.44    0.32  1.0000
 -19  20   4   51617    7399                                                       48786    0.64    0.26  1.0000
 -18  20   4    3721    9121                                                        2824    0.80    0.14  1.0000
 -17  20   4   44546    6775                                                       44828    0.06    0.25  1.0000
 -16  20   4   15568    6904                                                       14928    0.26    0.13  1.0000
 -15  20   4   55317    6806                                                       54333    0.21    0.04  1.0000
 -14  20   4   55890    7596                                                       54179   -0.38    0.23  1.0000
 -13  20   4    5781    5509                                                        6555   -0.51    0.00  1.0000
 -12  20   4   31063    6311                                                       34276   -0.91   -0.06  1.0000
 -11  20   4     141    6178                                                         -36   -1.21    0.18  1.0000
 -10  20   4    7581    6464                                                        5821   -1.11   -0.08  1.0000
  -9  20   4     494    6154                                                         904   -0.80   -0.13  1.0000
  -8  20   4   52574    6139                                                       54618   -0.45    0.04  1.0000
  -7  20   4    7480    4582                                                        6847   -0.38   -0.17  1.0000
  -6  20   4    7613    4609                                                        7409   -0.12   -0.20  1.0000
  -5  20   4   69676    6737                                                       71651   -0.38   -0.04  1.0000
  -4  20   4   15468    5436                                                       17240   -0.71   -0.10  1.0000
  -3  20   4   23084    6819                                                       22415   -0.22   -0.17  1.0000
  -2  20   4      14    4430                                                        -715   -0.37   -0.08  1.0000
  -1  20   4   45667    6863                                                       46686   -0.24   -0.04  1.0000
   0  20   4   17570    7887                                                       19185    0.61   -0.09  1.0000
 -21  21   4   57446   22889                                                       61433    0.83    0.27  1.0000
 -20  21   4    3856    6144                                                        5398    1.15    0.22  1.0000
 -19  21   4   14681    7904                                                       13554    0.48    0.27  1.0000
 -18  21   4  126097   11526                                                      132075    0.85    0.18  1.0000
 -17  21   4   49143    7727                                                       53930    1.08    0.10  1.0000
 -16  21   4   17388    6694                                                       16289    0.42    0.28  1.0000
 -15  21   4    2566    4921                                                        2927    0.35    0.13  1.0000
 -14  21   4  189063   17685                                                      187487   -0.19    0.07  1.0000
 -13  21   4    1365    5598                                                        2151   -1.03    0.31  1.0000
 -12  21   4   35419    6305                                                       40481   -1.34    0.06  1.0000
 -11  21   4  135596   14135                                                      124853   -1.53   -0.02  1.0000
 -10  21   4  151504   13746                                                      141034   -1.41    0.17  1.0000
  -9  21   4   33187    8584                                                       37155   -1.08   -0.11  1.0000
  -8  21   4      25    4569                                                       -2359   -0.48   -0.16  1.0000
  -7  21   4  239215   11826                                                      238058   -0.12    0.02  1.0000
  -6  21   4       2    4800                                                       -4800   -0.12   -0.10  1.0000
  -5  21   4   26957    5518                                                       26324    0.20   -0.15  1.0000
  -4  21   4   88135    8711                                                       87569   -0.10   -0.04  1.0000
  -3  21   4  106280    8635                                                      104650   -0.26   -0.06  1.0000
  -2  21   4   32002    7955                                                       30304    0.50   -0.11  1.0000
  -1  21   4    7077    7410                                                        7936    0.51   -0.02  1.0000
   0  21   4  173195   15631                                                      177651    0.54    0.06  1.0000
 -21  22   4    4378   10982                                                        4925    0.40    0.24  1.0000
 -20  22   4   28540   12636                                                       26069    0.76    0.22  1.0000
 -19  22   4   14254    9744                                                       17128    1.17    0.14  1.0000
 -18  22   4   25376   12208                                                       27815    0.75    0.23  1.0000
 -17  22   4    5445   12803                                                        3942    1.12    0.15  1.0000
 -16  22   4   22485    6283                                                       19675    0.99    0.11  1.0000
 -15  22   4   23146    7582                                                       23326    0.04    0.36  1.0000
 -14  22   4   15566    5559                                                       14561   -0.43    0.21  1.0000
 -13  22   4   60742   14471                                                       65841   -1.04    0.17  1.0000
 -12  22   4    6247    6432                                                        8858   -1.52    0.38  1.0000
 -11  22   4   38523    6929                                                       32927   -1.52    0.07  1.0000
 -10  22   4    7100    6390                                                        9288   -1.26   -0.04  1.0000
  -9  22   4   30034    6737                                                       32643   -0.76    0.12  1.0000
  -8  22   4    9816    4669                                                        9264   -0.29   -0.07  1.0000
  -7  22   4   18439    5479                                                       19488    0.39   -0.10  1.0000
  -6  22   4   27599    8984                                                       26126    0.46    0.04  1.0000
  -5  22   4    5987    5463                                                        5805    0.12   -0.04  1.0000
  -4  22   4      14    9539                                                        -172    0.37   -0.10  1.0000
  -3  22   4       4    5391                                                         -68    0.20   -0.01  1.0000
  -2  22   4   41427   11015                                                       40289    0.29    0.05  1.0000
  -1  22   4    6006   11470                                                        7501    0.94    0.00  1.0000
 -19  23   4   12355   12220                                                       10527    0.87    0.13  1.0000
 -18  23   4    8172   10637                                                        6111    1.25    0.08  1.0000
 -17  23   4   15227   10464                                                       13450    0.76    0.25  1.0000
 -16  23   4    4092   10955                                                        3259    0.70    0.18  1.0000
 -15  23   4       6    8811                                                       -1828    0.14    0.21  1.0000
 -14  23   4   36379   23150                                                       39060   -0.71    0.49  1.0000
 -13  23   4    3224    8811                                                        4408   -1.00    0.28  1.0000
 -12  23   4   19653   11563                                                       23145   -1.23    0.17  1.0000
 -11  23   4   15260   10541                                                       18248   -1.19    0.32  1.0000
 -10  23   4      64    8215                                                         205   -0.88    0.04  1.0000
  -9  23   4   23945    7820                                                       24645   -0.23   -0.03  1.0000
  -8  23   4   12938    8091                                                       12139    0.36    0.13  1.0000
  -7  23   4     444    7169                                                         259    0.51    0.00  1.0000
  -6  23   4      50    6535                                                       -2175    0.72   -0.06  1.0000
  -5  23   4   49322   11260                                                       47836    0.34    0.03  1.0000
  -4  23   4   11111   11860                                                       11164   -0.03    0.04  1.0000
 -17  24   4   52587   14921                                                       56588    0.87    0.10  1.0000
 -16  24   4   52688   22180                                                       51643    0.23    0.36  1.0000
 -15  24   4       8   14471                                                       -2601    0.01    0.29  1.0000
 -14  24   4   55246   14590                                                       53256   -0.45    0.28  1.0000
 -13  24   4   16166   21967                                                       18355   -0.82    0.50  1.0000
 -12  24   4   28959   13024                                                       31679   -0.81    0.23  1.0000
 -11  24   4      40    9728                                                        -285   -0.64    0.10  1.0000
 -10  24   4   58583   21636                                                       57670   -0.20    0.24  1.0000
  -9  24   4    8637    7933                                                        8299    0.19    0.05  1.0000
  -8  24   4   14336    9598                                                       12770    0.69    0.00  1.0000
  -7  24   4   97649   13284                                                      102307    0.75    0.11  1.0000
  -1   2   5 5229021   62458                                                     5288641    1.33   -0.10  1.0000
  -2   3   5 2937451   38976                                                     2952073    0.44   -0.10  1.0000
  -1   3   5  413734    6980                                                      419499    0.46   -0.10  1.0000
  -3   4   5   86922    2329                                                       88281   -0.23   -0.09  1.0000
  -2   4   5 2074115   30474                                                     2088336   -0.50   -0.10  1.0000
  -1   4   5  405173    6871                                                      406631   -0.12   -0.11  1.0000
  -4   5   5  364714    6911                                                      358339   -0.54   -0.10  1.0000
  -3   5   5 1369071   21656                                                     1401130   -1.39   -0.12  1.0000
  -2   5   5  292241    6894                                                      306250   -1.31   -0.12  1.0000
  -1   5   5  650231    9131                                                      644908   -0.34   -0.14  1.0000
  -5   6   5 3105845   48910                                                     3075068   -0.90   -0.13  1.0000
  -4   6   5  155971    6413                                                      171629   -1.99   -0.12  1.0000
  -3   6   5    5820    1275                                                        3114   -2.16   -0.11  1.0000
  -2   6   5  782543   13244                                                      754150   -1.66   -0.12  1.0000
  -1   6   5  284444    5297                                                      278480   -0.57   -0.15  1.0000
  -6   7   5   17535    1175                                                       20590   -1.14   -0.14  1.0000
  -5   7   5      21    1928                                                         657   -2.26   -0.13  1.0000
  -4   7   5   29003    2423                                                       20278   -2.86   -0.08  1.0000
  -3   7   5  103541    3212                                                       87543   -2.65   -0.09  1.0000
  -2   7   5   42055    2457                                                       35669   -1.66   -0.13  1.0000
  -1   7   5  103383    2929                                                      107405   -0.64   -0.12  1.0000
  -7   8   5    9965    1730                                                        7986   -1.08   -0.14  1.0000
  -6   8   5 2234929   34987                                                     2306213   -2.42   -0.11  1.0000
  -5   8   5  304798    7542                                                      339764   -3.16   -0.07  1.0000
  -4   8   5  204414    5018                                                      178942   -2.98   -0.04  1.0000
  -3   8   5  594819   11397                                                      632493   -2.46   -0.04  1.0000
  -2   8   5  522614    9040                                                      544599   -1.54   -0.10  1.0000
  -1   8   5   17326    1873                                                       18314   -0.38   -0.11  1.0000
  -8   9   5 1205810   18368                                                     1189059   -0.78   -0.11  1.0000
  -7   9   5     429    1272                                                        -316   -2.12   -0.12  1.0000
  -6   9   5  461547   10087                                                      499059   -2.77   -0.05  1.0000
  -5   9   5  823991   14948                                                      772596   -2.95    0.02  1.0000
  -4   9   5  497590    9272                                                      462161   -2.62    0.00  1.0000
  -3   9   5  568166   11012                                                      593476   -1.70   -0.03  1.0000
  -2   9   5      70    1106                                                        -706   -0.86    0.00  1.0000
  -1   9   5  369682    7275                                                      370185    0.04   -0.01  1.0000
  -9  10   5  213179    5463                                                      211554   -0.18   -0.14  1.0000
  -8  10   5  487272    8191                                                      470259   -1.26   -0.10  1.0000
  -7  10   5    2872    2296                                                        1074   -2.14   -0.03  1.0000
  -6  10   5  150612    4392                                                      132408   -2.48    0.01  1.0000
  -5  10   5  214296    6184                                                      196569   -2.01    0.04  1.0000
  -4  10   5   24953    2606                                                       20666   -1.46    0.07  1.0000
  -3  10   5    4123    1909                                                        5102   -0.74    0.04  1.0000
  -2  10   5  656110   10500                                                      659655    0.22    0.03  1.0000
  -1  10   5  125873    6201                                                      130814    0.70    0.12  1.0000
 -10  11   5   29241    2996                                                       28009    0.38   -0.13  1.0000
  -9  11   5  418399    7919                                                      424321   -0.47   -0.09  1.0000
  -8  11   5    4115    1615                                                        5938   -1.32   -0.06  1.0000
  -7  11   5    6071    1975                                                        8608   -1.52    0.00  1.0000
  -6  11   5  271979    8930                                                      286387   -1.40    0.06  1.0000
  -5  11   5  239749    6133                                                      249213   -0.98    0.05  1.0000
  -4  11   5    3989    1220                                                        4091   -0.08    0.08  1.0000
  -3  11   5   10556    1547                                                        9443    0.56    0.16  1.0000
  -2  11   5  351341    6651                                                      338784    1.09    0.14  1.0000
  -1  11   5  103184    2982                                                       95166    1.30    0.10  1.0000
 -11  12   5  185737    5595                                                      190090    0.52   -0.09  1.0000
 -10  12   5  184953    4750                                                      184813    0.02   -0.13  1.0000
  -9  12   5  462393    8838                                                      467909   -0.41   -0.07  1.0000
  -8  12   5  221393    5030                                                      214205   -0.79   -0.01  1.0000
  -7  12   5    2532    2249                                                        1704   -0.93   -0.01  1.0000
  -6  12   5  935577   18546                                                      941486   -0.31    0.03  1.0000
  -5  12   5    6720    2376                                                        7243    0.32    0.13  1.0000
  -4  12   5  221375    5929                                                      230064    0.93    0.15  1.0000
  -3  12   5  357667    6962                                                      339178    1.60    0.17  1.0000
  -2  12   5  175890    5001                                                      162326    1.68    0.23  1.0000
  -1  12   5  226368    5419                                                      239595    1.40    0.16  1.0000
 -12  13   5  464924    9700                                                      470628    0.43   -0.08  1.0000
 -11  13   5   51693    3584                                                       53017    0.30   -0.10  1.0000
 -10  13   5  230177    5698                                                      229385    0.09   -0.07  1.0000
  -9  13   5  111529    4153                                                      109420   -0.32   -0.08  1.0000
  -8  13   5  459356   10629                                                      455454   -0.29   -0.05  1.0000
  -7  13   5       1    2069                                                        -801   -0.08    0.02  1.0000
  -6  13   5   38923    4366                                                       40376    0.37    0.04  1.0000
  -5  13   5 1000182   18434                                                     1025255    1.27    0.13  1.0000
  -4  13   5  279552    8888                                                      298117    1.77    0.24  1.0000
  -3  13   5   52204    2598                                                       43962    1.92    0.22  1.0000
  -2  13   5  126221    6067                                                      139157    1.82    0.16  1.0000
  -1  13   5  659531   12529                                                      679252    1.23    0.21  1.0000
 -13  14   5    6850    2539                                                        7598    0.45   -0.01  1.0000
 -12  14   5  114987    5315                                                      117962    0.45   -0.04  1.0000
 -11  14   5   33081    2553                                                       32097    0.28   -0.10  1.0000
 -10  14   5   84058    3814                                                       85441    0.24   -0.09  1.0000
  -9  14   5   27206    2902                                                       27565    0.11   -0.06  1.0000
  -8  14   5   36885    4128                                                       37056   -0.05   -0.07  1.0000
  -7  14   5   14812    3758                                                       15970    0.48    0.00  1.0000
  -6  14   5   43388    2916                                                       39021    1.10    0.12  1.0000
  -5  14   5     254    2030                                                       -1793    1.63    0.15  1.0000
  -4  14   5   12125    2417                                                        8171    2.03    0.18  1.0000
  -3  14   5   38902    3044                                                       32035    1.87    0.24  1.0000
  -2  14   5   41662    2722                                                       48049    1.54    0.20  1.0000
  -1  14   5   88451    4960                                                       94841    1.08    0.13  1.0000
 -14  15   5    7423    3013                                                        8638    0.70    0.04  1.0000
 -13  15   5  442876   11508                                                      434869    0.62   -0.01  1.0000
 -12  15   5   88174    4475                                                       84495    0.64   -0.02  1.0000
 -11  15   5   66673    6388                                                       70097    0.67   -0.05  1.0000
 -10  15   5  150266    6625                                                      147656    0.35   -0.11  1.0000
  -9  15   5  177902    7338                                                      175527    0.29   -0.08  1.0000
  -8  15   5      15    2851                                                       -2225    0.40    0.00  1.0000
  -7  15   5   30403    3141                                                       28054    0.70    0.02  1.0000
  -6  15   5  369910    9608                                                      353572    1.39    0.08  1.0000
  -5  15   5   48840    4304                                                       41683    1.72    0.16  1.0000
  -4  15   5    9212    2066                                                        6272    1.74    0.16  1.0000
  -3  15   5  149562    4768                                                      137809    1.59    0.16  1.0000
  -2  15   5  424833    9245                                                      408858    1.26    0.23  1.0000
  -1  15   5   23892    2714                                                       21063    0.97    0.19  1.0000
 -15  16   5  240255    9599                                                      248466    0.85    0.05  1.0000
 -14  16   5      92    3333                                                       -1902    0.98    0.09  1.0000
 -13  16   5  205413    8063                                                      195839    1.09    0.06  1.0000
 -12  16   5  135351   11659                                                      141754    0.88   -0.03  1.0000
 -11  16   5   56488    4391                                                       60012    0.75   -0.05  1.0000
 -10  16   5  258287    8298                                                      252639    0.57   -0.04  1.0000
  -9  16   5   34847    3638                                                       35907    0.29   -0.04  1.0000
  -8  16   5  301282   10792                                                      306839    0.52    0.03  1.0000
  -7  16   5      76    2627                                                       -2627    0.89    0.09  1.0000
  -6  16   5   74625    7992                                                       68341    1.20    0.06  1.0000
  -5  16   5  135044    7649                                                      145310    1.40    0.08  1.0000
  -4  16   5  209699    9231                                                      221468    1.29    0.17  1.0000
  -3  16   5   38893    3329                                                       34342    1.21    0.21  1.0000
  -2  16   5    4164    3229                                                        2929    1.06    0.18  1.0000
  -1  16   5  126643    5849                                                      132570    0.84    0.19  1.0000
 -16  17   5   85344    6490                                                       90204    0.84    0.09  1.0000
 -15  17   5   36287    4435                                                       41268    1.29    0.12  1.0000
 -14  17   5    2646    2824                                                        4087    1.28    0.10  1.0000
 -13  17   5     279    5051                                                         712    1.19    0.09  1.0000
 -12  17   5  130417   10475                                                      137987    1.06    0.03  1.0000
 -11  17   5   32682    6604                                                       34813    0.60   -0.03  1.0000
 -10  17   5    7516    3284                                                        6885    0.38    0.02  1.0000
  -9  17   5   93128   11431                                                       95299    0.36    0.09  1.0000
  -8  17   5  201735    8728                                                      205368    0.41    0.05  1.0000
  -7  17   5   27059    4510                                                       24984    0.66    0.05  1.0000
  -6  17   5   48136    4410                                                       51604    0.80    0.07  1.0000
  -5  17   5  399713   13984                                                      410792    0.89    0.08  1.0000
  -4  17   5    5978    3290                                                        7367    0.87    0.15  1.0000
  -3  17   5      68    3393                                                       -3393    0.80    0.25  1.0000
  -2  17   5   40518    5505                                                       43798    0.81    0.25  1.0000
  -1  17   5  134188    6957                                                      138606    0.61    0.14  1.0000
 -17  18   5      52    5115                                                       -5115    0.74    0.06  1.0000
 -16  18   5   58197    7041                                                       53026    1.12    0.11  1.0000
 -15  18   5     181    4234                                                       -1717    1.37    0.17  1.0000
 -14  18   5   13461    5054                                                       17017    1.48    0.13  1.0000
 -13  18   5   54655   12075                                                       50024    1.04    0.06  1.0000
 -12  18   5   20493    4444                                                       18695    0.66    0.06  1.0000
 -11  18   5      22    3494                                                       -3494    0.47    0.10  1.0000
 -10  18   5   53546    8731                                                       52578    0.21    0.08  1.0000
  -9  18   5   70674    8908                                                       69810    0.16    0.12  1.0000
  -8  18   5       5    4338                                                       -4338    0.20    0.11  1.0000
  -7  18   5   70719   10479                                                       69289    0.28    0.02  1.0000
  -6  18   5   27457    5843                                                       26426    0.32    0.04  1.0000
  -5  18   5   68010    5705                                                       66151    0.36    0.15  1.0000
  -4  18   5   17879    4395                                                       16561    0.52    0.22  1.0000
  -3  18   5      24    3520                                                       -1563    0.45    0.24  1.0000
  -2  18   5   77280    6320                                                       75193    0.38    0.24  1.0000
  -1  18   5    6460    5564                                                        5934    0.34    0.23  1.0000
 -18  19   5   28082    6601                                                       29597    0.46    0.04  1.0000
 -17  19   5  100793    8674                                                       95582    0.85    0.13  1.0000
 -16  19   5   79586    7483                                                       72143    1.38    0.13  1.0000
 -15  19   5   57023    7617                                                       63537    1.36    0.10  1.0000
 -14  19   5     115    4440                                                       -2541    1.09    0.11  1.0000
 -13  19   5  207821   11839                                                      200368    0.84    0.10  1.0000
 -12  19   5    5162    8322                                                        5742    0.40    0.07  1.0000
 -11  19   5   11891    4290                                                       12346    0.20    0.15  1.0000
 -10  19   5  126286    8332                                                      124997    0.18    0.19  1.0000
  -9  19   5   81092    7149                                                       80719    0.06    0.09  1.0000
  -8  19   5   51247    6258                                                       50746   -0.12    0.05  1.0000
  -7  19   5     188    4478                                                         152   -0.14    0.05  1.0000
  -6  19   5  165817   10181                                                      165138    0.08    0.06  1.0000
  -5  19   5       3    3693                                                       -2577    0.11    0.15  1.0000
  -4  19   5   11828    5263                                                       12079    0.10    0.24  1.0000
  -3  19   5   24991    5662                                                       24438    0.17    0.28  1.0000
  -2  19   5   54380    5997                                                       54105    0.05    0.24  1.0000
  -1  19   5   47348    6149                                                       47853    0.11    0.25  1.0000
 -19  20   5   84977   16197                                                       87068    0.36    0.05  1.0000
 -18  20   5   12181    9558                                                       13881    0.76    0.07  1.0000
 -17  20   5   15925    9440                                                       13535    1.01    0.09  1.0000
 -16  20   5   35744    6291                                                       40377    1.21    0.11  1.0000
 -15  20   5  159672   11780                                                      170068    1.31    0.08  1.0000
 -14  20   5    5348    6837                                                        4194    0.86    0.04  1.0000
 -13  20   5    1305    4393                                                         988    0.48    0.10  1.0000
 -12  20   5  140640    9747                                                      143914    0.44    0.17  1.0000
 -11  20   5  102228    9362                                                      104336    0.33    0.14  1.0000
 -10  20   5   26935    5410                                                       26616    0.09    0.14  1.0000
  -9  20   5   48705    6238                                                       48261   -0.11    0.10  1.0000
  -8  20   5  247402   16275                                                      245874   -0.16   -0.02  1.0000
  -7  20   5   18379    5440                                                       19062   -0.26    0.01  1.0000
  -6  20   5       3    6113                                                       -6113   -0.15    0.09  1.0000
  -5  20   5  200981   12932                                                      201918    0.10    0.16  1.0000
  -4  20   5   17523    7154                                                       17396   -0.07    0.22  1.0000
  -3  20   5    5084    5438                                                        5264   -0.14    0.27  1.0000
  -2  20   5   15707    6179                                                       15724   -0.01    0.33  1.0000
  -1  20   5   64731    7649                                                       65069    0.05    0.31  1.0000
 -20  21   5      21   12509                                                      -10601    0.47   -0.04  1.0000
 -19  21   5   18614   12037                                                       20083    0.54    0.04  1.0000
 -18  21   5    9180   12011                                                       10654    0.76    0.11  1.0000
 -17  21   5     131   13809                                                       -5462    1.17    0.06  1.0000
 -16  21   5     120    8656                                                        -910    1.12    0.01  1.0000
 -15  21   5    3227    9500                                                        4337    0.93    0.03  1.0000
 -14  21   5    5204    8087                                                        4095    0.84    0.06  1.0000
 -13  21   5    1467    9386                                                        1953    0.60    0.07  1.0000
 -12  21   5    9309   11420                                                       10162    0.44    0.15  1.0000
 -11  21   5      18    7357                                                       -5462    0.40    0.18  1.0000
 -10  21   5    5344    8950                                                        5019    0.23    0.06  1.0000
  -9  21   5       3   14046                                                       -3944   -0.18    0.01  1.0000
  -8  21   5       8    9884                                                       -5253   -0.30   -0.01  1.0000
  -7  21   5       0   11445                                                       -8844   -0.02   -0.03  1.0000
  -6  21   5       1    5697                                                       -4340   -0.07    0.06  1.0000
  -5  21   5    5741    6205                                                        5895   -0.09    0.15  1.0000
  -4  21   5       5    8805                                                       -8323    0.02    0.23  1.0000
  -3  21   5       8    5729                                                       -1781   -0.10    0.28  1.0000
  -2  21   5    1540    7189                                                        1551    0.00    0.32  1.0000
  -1  21   5    4574   10407                                                        5069    0.13    0.38  1.0000
 -20  22   5   52335   13043                                                       50301    0.46    0.05  1.0000
 -19  22   5   13012   18184                                                       11454    0.72    0.04  1.0000
 -18  22   5    9666    9926                                                        8277    0.76    0.03  1.0000
 -17  22   5   31714   11216                                                       28730    0.88    0.03  1.0000
 -16  22   5   18745   12036                                                       16015    1.06   -0.02  1.0000
 -15  22   5    7992    9004                                                        6560    0.86   -0.05  1.0000
 -14  22   5   15590   16198                                                       17248    0.66    0.04  1.0000
 -13  22   5   49420   11014                                                       46388    0.70    0.12  1.0000
 -12  22   5   54770   12742                                                       51885    0.64    0.09  1.0000
 -11  22   5   16666    9547                                                       17416    0.29    0.11  1.0000
 -10  22   5   30297   10482                                                       30088    0.06    0.07  1.0000
  -9  22   5  119688   14603                                                      119420    0.04   -0.07  1.0000
  -8  22   5     792    9991                                                         697   -0.18   -0.06  1.0000
  -7  22   5       2   24474                                                      -10028   -0.13   -0.02  1.0000
  -6  22   5   88147   10494                                                       87197    0.16    0.03  1.0000
  -5  22   5   15693    7692                                                       15686    0.00    0.13  1.0000
  -4  22   5   33304   15252                                                       33181   -0.04    0.20  1.0000
  -3  22   5    3155    9068                                                        2995    0.13    0.30  1.0000
  -2  22   5   37137   13808                                                       36672    0.11    0.31  1.0000
 -18  23   5   11372   19461                                                       12926    0.72   -0.01  1.0000
 -17  23   5   35915   12368                                                       33437    0.69   -0.07  1.0000
 -16  23   5    5133   10124                                                        4210    0.69   -0.05  1.0000
 -15  23   5  122099   17115                                                      127675    0.81   -0.02  1.0000
 -14  23   5   14888   10818                                                       13248    0.71   -0.03  1.0000
 -13  23   5   29063   15559                                                       27477    0.48    0.07  1.0000
 -12  23   5   51804   13874                                                       53658    0.41    0.13  1.0000
 -11  23   5   41418   12119                                                       42853    0.36    0.02  1.0000
 -10  23   5   39569   15228                                                       39601   -0.01   -0.01  1.0000
  -9  23   5       1    9008                                                       -7112   -0.10   -0.04  1.0000
  -8  23   5  123324   21731                                                      124156    0.12   -0.10  1.0000
  -7  23   5       0    9196                                                       -6237   -0.03   -0.02  1.0000
  -6  23   5   26884   16789                                                       26910   -0.01    0.05  1.0000
  -5  23   5   12526   12745                                                       13067    0.24    0.12  1.0000
 -15  24   5    5500   19674                                                        6195    0.47   -0.06  1.0000
 -14  24   5    1900   10476                                                        1528    0.46    0.02  1.0000
 -13  24   5    5444   12824                                                        6027    0.39    0.00  1.0000
 -12  24   5   35412   12506                                                       35874    0.12    0.06  1.0000
 -11  24   5       1   10637                                                      -10637    0.09    0.06  1.0000
 -10  24   5       6   12489                                                      -12489    0.24   -0.07  1.0000
  -9  24   5       1   14992                                                       -7756   -0.03   -0.07  1.0000
   0   0   6 3101124  149822                                                     4150939  -28.34    0.47  1.0000
  -1   1   6  218085   13026                                                      523434  -26.30    0.86  1.0000
   0   1   6   10376    4034                                                      125884  -25.95    0.66  1.0000
  -2   2   6  747326    9854                                                      438568  -20.74    0.53  1.0000
  -1   2   6  503858    4262                                                      238250  -22.75    0.28  1.0000
   0   2   6   25182    1939                                                        1991  -20.76    0.69  1.0000
  -3   3   6 2556484   60807                                                     3012625  -14.03    0.13  1.0000
  -2   3   6  160157    2459                                                       56776  -16.62    0.58  1.0000
  -1   3   6   48841    1007                                                        4720  -16.02    0.39  1.0000
   0   3   6 1105908   25949                                                     1394964  -13.27    0.05  1.0000
  -4   4   6 1920311   37486                                                     2116742   -7.10    0.35  1.0000
  -3   4   6  581094   11064                                                      728911   -9.38    0.28  1.0000
  -2   4   6  394043    5758                                                      278168  -10.29    0.04  1.0000
  -1   4   6  225780    5749                                                      314867   -8.82    0.36  1.0000
   0   4   6 1851284   36542                                                     1997858   -5.42    0.09  1.0000
  -5   5   6  393184    8731                                                      376206   -1.41    0.12  1.0000
  -4   5   6   88119    2215                                                       69584   -3.39   -0.05  1.0000
  -3   5   6  734191   12665                                                      663681   -4.33    0.30  1.0000
  -2   5   6  313877    4675                                                      276435   -3.54    0.13  1.0000
  -1   5   6   90269    1986                                                       78932   -2.00   -0.22  1.0000
   0   5   6  128692    7366                                                      130885    0.31    0.01  1.0000
  -6   6   6    7733    1443                                                        5083    1.72   -0.09  1.0000
  -5   6   6  808494   14023                                                      818989    0.59    0.18  1.0000
  -4   6   6   20524    1712                                                       21641    0.39    0.11  1.0000
  -3   6   6  327794    7503                                                      322266    0.50   -0.14  1.0000
  -2   6   6   30883    2295                                                       35222    1.22    0.07  1.0000
  -1   6   6  105684    2626                                                      123699    2.74   -0.14  1.0000
   0   6   6    5753    2033                                                        1471    3.90   -0.43  1.0000
  -7   7   6 2943702   61154                                                     2866340    2.32    0.15  1.0000
  -6   7   6  313183    7310                                                      287085    2.44    0.12  1.0000
  -5   7   6  107954    4121                                                      124491    2.49   -0.07  1.0000
  -4   7   6 1139070   18032                                                     1086048    2.57    0.12  1.0000
  -3   7   6  691898   11275                                                      639381    3.30   -0.04  1.0000
  -2   7   6  475495   10885                                                      528631    3.85   -0.35  1.0000
  -1   7   6    1142     892                                                        5746    4.31   -0.16  1.0000
   0   7   6 1218105   22565                                                     1117849    4.77   -0.24  1.0000
  -8   8   6  222964   16043                                                      237558    1.56    0.18  1.0000
  -7   8   6   96446    7865                                                       83991    2.13    0.06  1.0000
  -6   8   6  326461    9390                                                      350859    2.14    0.20  1.0000
  -5   8   6  328875    7397                                                      360005    2.72    0.11  1.0000
  -4   8   6  304769    6400                                                      271630    3.17   -0.18  1.0000
  -3   8   6   83663    3199                                                       65823    3.35   -0.07  1.0000
  -2   8   6  722610   14601                                                      787099    3.81   -0.18  1.0000
  -1   8   6  288103    5961                                                      249753    3.80   -0.38  1.0000
   0   8   6  175689    5193                                                      150646    3.18   -0.17  1.0000
  -9   9   6  291645   17377                                                      291696    0.00    0.14  1.0000
  -8   9   6  300534    7090                                                      303742    0.29    0.25  1.0000
  -7   9   6     698    2008                                                         986    0.76    0.27  1.0000
  -6   9   6   85829    5107                                                       92662    1.17    0.05  1.0000
  -5   9   6  386880   16279                                                      401361    1.18    0.08  1.0000
  -4   9   6   34141    3345                                                       40149    1.60   -0.05  1.0000
  -3   9   6   61207    3397                                                       70337    1.83   -0.28  1.0000
  -2   9   6   15605    2343                                                       20121    1.75   -0.13  1.0000
  -1   9   6  261395    5697                                                      278007    1.64   -0.13  1.0000
   0   9   6   54336    5010                                                       57508    0.69   -0.26  1.0000
 -10  10   6  648029   17237                                                      677858   -1.88    0.15  1.0000
  -9  10   6   54511    3386                                                       48528   -1.36    0.28  1.0000
  -8  10   6    5282    2279                                                        4183   -0.92    0.22  1.0000
  -7  10   6  549950   12060                                                      567814   -1.23    0.25  1.0000
  -6  10   6  251607    7576                                                      263585   -1.21    0.15  1.0000
  -5  10   6  134161    4679                                                      126522   -1.08   -0.12  1.0000
  -4  10   6  104263    4931                                                      111412   -1.11   -0.07  1.0000
  -3  10   6  760790   14991                                                      773859   -0.76   -0.07  1.0000
  -2  10   6   42998    1975                                                       40076   -0.73   -0.22  1.0000
  -1  10   6  274923    5730                                                      263620   -1.12   -0.10  1.0000
   0  10   6  616388   15648                                                      644418   -1.81   -0.05  1.0000
 -11  11   6  447854   14567                                                      483879   -2.71    0.12  1.0000
 -10  11   6  144527    5320                                                      162182   -2.32    0.17  1.0000
  -9  11   6   77514    4641                                                       63979   -2.63    0.24  1.0000
  -8  11   6   25581    3300                                                       35568   -2.96    0.28  1.0000
  -7  11   6  864066   19456                                                      924471   -3.28    0.08  1.0000
  -6  11   6   27315    3916                                                       16120   -3.93    0.02  1.0000
  -5  11   6  305397    7562                                                      264745   -3.90   -0.02  1.0000
  -4  11   6  678397   14729                                                      736990   -3.57   -0.18  1.0000
  -3  11   6  109923    5018                                                      132275   -3.29   -0.09  1.0000
  -2  11   6  152457    4987                                                      130537   -2.99   -0.04  1.0000
  -1  11   6  268910    6537                                                      302333   -3.20   -0.16  1.0000
   0  11   6  698198   18093                                                      756349   -3.49   -0.09  1.0000
 -12  12   6   72402    5116                                                       60737   -2.32    0.05  1.0000
 -11  12   6   13144    2312                                                       20168   -2.80    0.06  1.0000
 -10  12   6   70824    5924                                                       54564   -3.35    0.20  1.0000
  -9  12   6  484077   10930                                                      434617   -3.74    0.15  1.0000
  -8  12   6    9074    2821                                                        2304   -4.85    0.09  1.0000
  -7  12   6   65899    4838                                                       40390   -5.72    0.06  1.0000
  -6  12   6  258372    7437                                                      201906   -6.04   -0.13  1.0000
  -5  12   6   14467    2818                                                        3979   -6.06   -0.12  1.0000
  -4  12   6   14799    2949                                                        4689   -5.45   -0.05  1.0000
  -3  12   6  674172   13003                                                      598065   -4.89   -0.16  1.0000
  -2  12   6   77845    4629                                                       55764   -4.39   -0.11  1.0000
  -1  12   6   42793    3122                                                       28326   -3.95   -0.03  1.0000
   0  12   6   22289    3440                                                       12452   -3.86   -0.10  1.0000
 -13  13   6  121047   10548                                                      111291   -1.47   -0.07  1.0000
 -12  13   6   71754    4278                                                       59605   -2.44    0.05  1.0000
 -11  13   6    8105    1961                                                        3717   -3.00    0.09  1.0000
 -10  13   6    5124    1164                                                        1208   -4.04    0.04  1.0000
  -9  13   6    7367    3324                                                       18866   -5.28    0.07  1.0000
  -8  13   6   96786    4544                                                       62476   -6.27   -0.07  1.0000
  -7  13   6    8887    2853                                                         555   -7.28   -0.15  1.0000
  -6  13   6  250080   10042                                                      328537   -7.49   -0.09  1.0000
  -5  13   6  157406    6045                                                      107745   -7.02   -0.20  1.0000
  -4  13   6   80101    4429                                                       49409   -6.22   -0.17  1.0000
  -3  13   6  438416   12256                                                      509179   -5.27   -0.07  1.0000
  -2  13   6   33249    2480                                                       18837   -4.62   -0.13  1.0000
  -1  13   6   72553    3512                                                       54897   -3.59   -0.09  1.0000
   0  13   6    7805    3973                                                       13087   -2.67    0.00  1.0000
 -14  14   6  203487   22038                                                      209647   -0.69   -0.04  1.0000
 -13  14   6   25136    2877                                                       29152   -1.25    0.02  1.0000
 -12  14   6   32578    4944                                                       25467   -2.14   -0.03  1.0000
 -11  14   6  248769    9676                                                      284358   -3.54    0.05  1.0000
 -10  14   6  454849   10640                                                      517601   -4.62   -0.03  1.0000
  -9  14   6   60558    7563                                                       35136   -6.01   -0.16  1.0000
  -8  14   6   26121    5874                                                       53770   -7.20   -0.11  1.0000
  -7  14   6 1166047   41470                                                     1333199   -7.66   -0.22  1.0000
  -6  14   6   35444    5732                                                       68765   -7.58   -0.26  1.0000
  -5  14   6   59760    4279                                                       31655   -6.82   -0.15  1.0000
  -4  14   6  506000   13960                                                      590912   -5.88   -0.20  1.0000
  -3  14   6  226917    8240                                                      271626   -4.59   -0.15  1.0000
  -2  14   6  103558    4664                                                       83517   -3.36    0.00  1.0000
  -1  14   6     638    2227                                                         -79   -2.59   -0.03  1.0000
   0  14   6  211021   11833                                                      222533   -1.27   -0.04  1.0000
 -15  15   6       3    4308                                                       -2706    0.19   -0.02  1.0000
 -14  15   6   79056    4700                                                       78921    0.03   -0.10  1.0000
 -13  15   6   95824    6009                                                       88869   -1.17    0.01  1.0000
 -12  15   6   14153    2166                                                        9621   -2.14    0.03  1.0000
 -11  15   6  215654    6970                                                      247444   -3.39   -0.10  1.0000
 -10  15   6   17619    2404                                                        7164   -4.93   -0.07  1.0000
  -9  15   6  134600    7944                                                       95536   -5.92   -0.18  1.0000
  -8  15   6   35362    5619                                                       64237   -6.70   -0.29  1.0000
  -7  15   6   15372    3737                                                        3228   -6.97   -0.19  1.0000
  -6  15   6  501129   13939                                                      414132   -6.60   -0.27  1.0000
  -5  15   6     759    3709                                                        6700   -5.58   -0.28  1.0000
  -4  15   6   40283    3798                                                       58876   -4.30   -0.09  1.0000
  -3  15   6    5329    2885                                                       11006   -3.27   -0.06  1.0000
  -2  15   6   59934    3331                                                       51832   -1.76   -0.02  1.0000
  -1  15   6    5042    2617                                                        5963   -0.64    0.07  1.0000
   0  15   6  130048   13787                                                      132331   -0.32    0.05  1.0000
 -16  16   6    6291    6621                                                        7841    0.95   -0.12  1.0000
 -15  16   6   22202    4725                                                       23198    0.34   -0.06  1.0000
 -14  16   6   28247    4922                                                       28384    0.04    0.02  1.0000
 -13  16   6   14037    4462                                                       12885   -0.51   -0.04  1.0000
 -12  16   6   54057    4002                                                       45219   -2.04    0.03  1.0000
 -11  16   6   85521    4371                                                       68693   -3.11   -0.04  1.0000
 -10  16   6   60919    4320                                                       43000   -4.04   -0.21  1.0000
  -9  16   6   40132    5270                                                       23117   -4.95   -0.14  1.0000
  -8  16   6   25119    5174                                                       11324   -5.33   -0.24  1.0000
  -7  16   6   16363    5280                                                        5835   -5.27   -0.34  1.0000
  -6  16   6   28653    3451                                                       15118   -4.74   -0.19  1.0000
  -5  16   6   17699    2768                                                        9017   -3.90   -0.17  1.0000
  -4  16   6   55233    4332                                                       44770   -2.40   -0.11  1.0000
  -3  16   6   11719    6130                                                        9525   -1.10    0.07  1.0000
  -2  16   6   44573    6660                                                       42385   -0.54    0.08  1.0000
  -1  16   6    6576    3678                                                        7573    0.61    0.06  1.0000
   0  16   6     130    4882                                                       -4539    1.16    0.13  1.0000
 -17  17   6   71431   17214                                                       69378    0.40   -0.07  1.0000
 -16  17   6    5632    5931                                                        6427    0.53   -0.02  1.0000
 -15  17   6   35119    5532                                                       38994    1.03   -0.07  1.0000
 -14  17   6  105845    7607                                                      104729    0.17    0.04  1.0000
 -13  17   6  102819    7156                                                      106131   -0.53    0.08  1.0000
 -12  17   6   42203    3327                                                       37464   -1.22   -0.06  1.0000
 -11  17   6    5708    3304                                                        9616   -2.31   -0.01  1.0000
 -10  17   6  278899    9007                                                      308476   -2.80   -0.10  1.0000
  -9  17   6    2097    1451                                                         240   -3.10   -0.27  1.0000
  -8  17   6   26504    3522                                                       16650   -3.46   -0.16  1.0000
  -7  17   6  264250    9837                                                      300540   -3.50   -0.20  1.0000
  -6  17   6     734    2671                                                       -2531   -2.77   -0.22  1.0000
  -5  17   6   58680    8200                                                       50868   -1.71    0.00  1.0000
  -4  17   6   30304    6497                                                       33569   -0.94    0.05  1.0000
  -3  17   6   46720    5434                                                       45304    0.34    0.05  1.0000
  -2  17   6    1170    5454                                                        1974    1.04    0.14  1.0000
  -1  17   6   34261    4791                                                       37557    0.89    0.16  1.0000
   0  17   6   56577    8365                                                       49347    1.61    0.16  1.0000
 -18  18   6  106365   21896                                                      105935    0.07   -0.03  1.0000
 -17  18   6   10500    6826                                                        8838    0.87   -0.07  1.0000
 -16  18   6   39170    8570                                                       41058    0.48    0.00  1.0000
 -15  18   6      25    4943                                                        -256    0.50    0.07  1.0000
 -14  18   6  233966   11740                                                      228149    0.62    0.00  1.0000
 -13  18   6      14    6751                                                       -2002   -0.37    0.10  1.0000
 -12  18   6   62777    5599                                                       58954   -0.80    0.06  1.0000
 -11  18   6  196198    9980                                                      203660   -0.85   -0.14  1.0000
 -10  18   6  129114    8903                                                      138126   -1.26   -0.06  1.0000
  -9  18   6   62019    6290                                                       54621   -1.57   -0.12  1.0000
  -8  18   6   32122    4509                                                       38329   -1.69   -0.23  1.0000
  -7  18   6  289605   14555                                                      307269   -1.66   -0.03  1.0000
  -6  18   6   43328    7941                                                       37908   -1.38    0.01  1.0000
  -5  18   6    4718    3454                                                        4347   -0.28    0.01  1.0000
  -4  18   6  170957    9267                                                      166059    0.61    0.14  1.0000
  -3  18   6   20472    5467                                                       18606    0.68    0.14  1.0000
  -2  18   6   15199    6744                                                       18813    1.42    0.13  1.0000
  -1  18   6   25950    4083                                                       20970    1.66    0.21  1.0000
   0  18   6  162841   16652                                                      154085    1.12    0.25  1.0000
 -19  19   6   16601   14093                                                       17735    0.44   -0.06  1.0000
 -18  19   6       1    8255                                                       -1665   -0.07   -0.02  1.0000
 -17  19   6    4736    9946                                                        4751    0.01    0.04  1.0000
 -16  19   6   40903   18255                                                       43879    0.74    0.00  1.0000
 -15  19   6     871   11437                                                         780    0.16    0.08  1.0000
 -14  19   6   16707    9851                                                       16716    0.00    0.11  1.0000
 -13  19   6   49656   15441                                                       50692    0.24   -0.04  1.0000
 -12  19   6   17280   18278                                                       17087   -0.08    0.04  1.0000
 -11  19   6    9761    8673                                                        9805    0.02   -0.03  1.0000
 -10  19   6    2867   13313                                                        2984    0.13   -0.18  1.0000
  -9  19   6  139007   14375                                                      136984   -0.28    0.00  1.0000
  -8  19   6      49    8635                                                       -5773   -0.72    0.02  1.0000
  -7  19   6    2853    7324                                                        2340   -0.53   -0.01  1.0000
  -6  19   6   30681   12603                                                       30426   -0.08    0.17  1.0000
  -5  19   6   12170   10357                                                       12412    0.10    0.16  1.0000
  -4  19   6    1616    7237                                                         986    0.90    0.10  1.0000
  -3  19   6   41815    9064                                                       47111    1.28    0.17  1.0000
  -2  19   6   37523    9506                                                       40896    0.87    0.20  1.0000
  -1  19   6     171    5801                                                       -1841    1.33    0.21  1.0000
   0  19   6   47029   20809                                                       52542    1.26    0.23  1.0000
 -20  20   6    1307   13573                                                        1561   -0.34   -0.05  1.0000
 -19  20   6   33830   12530                                                       32333   -0.42   -0.02  1.0000
 -18  20   6    6145   11381                                                        6594    0.29    0.00  1.0000
 -17  20   6    1799    8820                                                        2036   -0.28    0.06  1.0000
 -16  20   6    4943    9004                                                        4513   -0.33    0.09  1.0000
 -15  20   6   26716   10512                                                       27386    0.21   -0.01  1.0000
 -14  20   6       2    7936                                                       -1246   -0.13    0.06  1.0000
 -13  20   6    5658    8830                                                        5411    0.17    0.01  1.0000
 -12  20   6   39351   11022                                                       42518    0.81   -0.17  1.0000
 -11  20   6   26331    9345                                                       28821    0.77   -0.03  1.0000
 -10  20   6   17644    8656                                                       16171    0.58   -0.01  1.0000
  -9  20   6   43059   13407                                                       44699    0.40   -0.06  1.0000
  -8  20   6   45486   10214                                                       45882    0.09    0.18  1.0000
  -7  20   6   16322    8460                                                       16924   -0.24    0.21  1.0000
  -6  20   6       4    7844                                                       -6560    0.17    0.13  1.0000
  -5  20   6   73438   13593                                                       76585    0.58    0.20  1.0000
  -4  20   6      56    8228                                                         130    0.39    0.16  1.0000
  -3  20   6    4733    8643                                                        3590    0.90    0.13  1.0000
  -2  20   6   13217    7982                                                       15631    1.02    0.18  1.0000
  -1  20   6    9977    9279                                                       10734    0.37    0.20  1.0000
   0  20   6   11360   16127                                                       12485    0.53    0.17  1.0000
 -19  21   6   10408   16434                                                        9651   -0.39    0.02  1.0000
 -18  21   6   52642   12391                                                       55363   -0.60    0.06  1.0000
 -17  21   6   64476   18160                                                       65073   -0.12    0.03  1.0000
 -16  21   6    2683   10647                                                        2040   -0.68    0.07  1.0000
 -15  21   6   23368   13440                                                       24908   -0.51    0.04  1.0000
 -14  21   6  130885   24379                                                      128662    0.32   -0.14  1.0000
 -13  21   6   22525   11185                                                       21136    0.48   -0.08  1.0000
 -12  21   6   39290   11381                                                       42607    0.84   -0.10  1.0000
 -11  21   6   46895   10684                                                       42207    1.15   -0.20  1.0000
 -10  21   6  188264   18415                                                      180997    0.87    0.06  1.0000
  -9  21   6   58745   14921                                                       60514    0.37    0.15  1.0000
  -8  21   6   18404   13573                                                       17888    0.20    0.11  1.0000
  -7  21   6  305542   27098                                                      304234    0.11    0.26  1.0000
  -6  21   6       8    8605                                                       -8605   -0.20    0.21  1.0000
  -5  21   6   30637   11936                                                       31471    0.24    0.12  1.0000
  -4  21   6   84473   11643                                                       81226    0.57    0.16  1.0000
  -3  21   6   64321   11086                                                       63322    0.20    0.14  1.0000
  -2  21   6   22622   10549                                                       23979    0.45    0.13  1.0000
 -18  22   6   22465   22889                                                       24450   -0.67    0.08  1.0000
 -17  22   6      79   10248                                                      -10248   -0.91    0.08  1.0000
 -16  22   6   62078   29061                                                       60490   -0.33   -0.03  1.0000
 -15  22   6   30570   13218                                                       31931   -0.39   -0.02  1.0000
 -14  22   6   17971   15606                                                       17673    0.12   -0.11  1.0000
 -13  22   6   20866   11232                                                       23326    0.86   -0.30  1.0000
 -12  22   6   35657   14718                                                       38965    0.88   -0.13  1.0000
 -11  22   6   56625   11862                                                       52988    0.80   -0.05  1.0000
 -10  22   6   12973   11993                                                       14639    0.73   -0.06  1.0000
  -9  22   6   63462   19248                                                       65594    0.42    0.18  1.0000
  -8  22   6    9490   20548                                                        9746   -0.14    0.21  1.0000
  -7  22   6    7446   11748                                                        7779   -0.20    0.12  1.0000
  -6  22   6   27373   11993                                                       27284   -0.04    0.19  1.0000
  -5  22   6    5779   11185                                                        5480   -0.21    0.15  1.0000
  -4  22   6   57341   11003                                                       56239    0.23    0.09  1.0000
 -16  23   6   11150   15086                                                        9884   -0.63    0.02  1.0000
 -15  23   6       5   14345                                                      -14087    0.14   -0.18  1.0000
 -14  23   6   26400   10664                                                       27128    0.23   -0.15  1.0000
 -13  23   6    5553   10128                                                        6234    0.46   -0.19  1.0000
 -12  23   6      53   10127                                                       -8957    0.69   -0.28  1.0000
 -11  23   6    5180    9949                                                        5979    0.55   -0.02  1.0000
 -10  23   6       6   12239                                                      -11773    0.24    0.07  1.0000
  -9  23   6       0   18231                                                        -754    0.03    0.02  1.0000
  -8  23   6    6205    9701                                                        5987   -0.15    0.17  1.0000
  -7  23   6      30   11333                                                       -2434   -0.54    0.14  1.0000
  -1   2   7  267352    5837                                                      280319   -1.28    0.15  1.0000
  -2   3   7  785804   11517                                                      796316   -0.61    0.06  1.0000
  -1   3   7  481855    9244                                                      491164   -0.69    0.10  1.0000
  -3   4   7   40064    2423                                                       40417   -0.09    0.09  1.0000
  -2   4   7   83850    2747                                                       84954    0.19    0.15  1.0000
  -1   4   7  413765    6928                                                      412141   -0.13    0.09  1.0000
  -4   5   7   69184    2381                                                       67383    0.35    0.14  1.0000
  -3   5   7  339190    7110                                                      349031    0.86    0.11  1.0000
  -2   5   7 1137805   17255                                                     1152020    0.68    0.15  1.0000
  -1   5   7   17994    1965                                                       17560    0.15    0.17  1.0000
  -5   6   7 1653639   26324                                                     1639039    0.58    0.11  1.0000
  -4   6   7  264272    6507                                                      251587    1.28    0.16  1.0000
  -3   6   7  190323    5868                                                      203538    1.52    0.17  1.0000
  -2   6   7  143921    4084                                                      136118    1.06    0.15  1.0000
  -1   6   7  760392   10450                                                      757313    0.18    0.20  1.0000
  -6   7   7  185285    8635                                                      191523    0.74    0.17  1.0000
  -5   7   7   29217    3490                                                       23907    1.67    0.17  1.0000
  -4   7   7   52916    3022                                                       44070    2.06    0.13  1.0000
  -3   7   7     277    1869                                                       -1863    1.69    0.18  1.0000
  -2   7   7  166340    4431                                                      157669    1.10    0.19  1.0000
  -1   7   7    1492    1797                                                        1287    0.28    0.18  1.0000
  -7   8   7   86585    4209                                                       91700    0.88    0.17  1.0000
  -6   8   7  908470   19390                                                      942699    1.82    0.15  1.0000
  -5   8   7  217492    6068                                                      237274    2.12    0.17  1.0000
  -4   8   7   44673    2679                                                       36466    2.09    0.14  1.0000
  -3   8   7  302919    8939                                                      320809    1.64    0.15  1.0000
  -2   8   7  691154   12436                                                      703959    0.78    0.22  1.0000
  -1   8   7   48030    2721                                                       47291    0.17    0.13  1.0000
  -8   9   7  851174   18497                                                      838639    0.70    0.17  1.0000
  -7   9   7   16877    2381                                                       13133    1.57    0.21  1.0000
  -6   9   7  135321    5356                                                      150639    2.07    0.15  1.0000
  -5   9   7  260013    8498                                                      239517    2.10    0.10  1.0000
  -4   9   7  538724   10839                                                      517269    1.51    0.16  1.0000
  -3   9   7  422119    9472                                                      434979    1.00    0.13  1.0000
  -2   9   7   96411    3836                                                       98705    0.38    0.12  1.0000
  -1   9   7  728301   13462                                                      733346   -0.31    0.10  1.0000
  -9  10   7   25254    2794                                                       24344    0.28    0.22  1.0000
  -8  10   7  363485    8686                                                      348749    1.26    0.20  1.0000
  -7  10   7    8546    2580                                                        5502    1.88    0.15  1.0000
  -6  10   7     264    2540                                                        -849    1.66    0.16  1.0000
  -5  10   7  150488    5013                                                      140757    1.30    0.10  1.0000
  -4  10   7   67559    3620                                                       63129    0.89    0.10  1.0000
  -3  10   7    3258    2030                                                        3388    0.11    0.13  1.0000
  -2  10   7  209655    7509                                                      213013   -0.37   -0.01  1.0000
  -1  10   7  934317   15115                                                      948528   -0.75   -0.06  1.0000
 -10  11   7  177090    9098                                                      177146    0.00    0.20  1.0000
  -9  11   7  478524   11812                                                      491329    0.94    0.21  1.0000
  -8  11   7    2226    2766                                                        3684    1.38    0.23  1.0000
  -7  11   7   20565    3863                                                       24816    1.45    0.16  1.0000
  -6  11   7  375163   14627                                                      389978    1.23    0.12  1.0000
  -5  11   7   23225    4543                                                       24590    0.44    0.15  1.0000
  -4  11   7   14926    2768                                                       15104   -0.07    0.02  1.0000
  -3  11   7   22545    2912                                                       21009   -0.53   -0.03  1.0000
  -2  11   7  309921    7726                                                      297989   -1.11   -0.04  1.0000
  -1  11   7    3325    1473                                                        2205   -1.09   -0.19  1.0000
 -11  12   7  105634   10341                                                      105864   -0.04    0.17  1.0000
 -10  12   7  256921   15550                                                      262740    0.58    0.26  1.0000
  -9  12   7   37484    3919                                                       41875    1.11    0.22  1.0000
  -8  12   7  290993    9334                                                      275847    1.45    0.19  1.0000
  -7  12   7    3872    4504                                                        2765    0.99    0.22  1.0000
  -6  12   7  640300   16225                                                      647651    0.47    0.11  1.0000
  -5  12   7    2646    2806                                                        2650    0.00    0.04  1.0000
  -4  12   7  228342    7202                                                      235768   -0.79    0.01  1.0000
  -3  12   7  524163   11264                                                      507684   -1.17   -0.18  1.0000
  -2  12   7  647734   21420                                                      627145   -1.32   -0.16  1.0000
  -1  12   7  119525    4319                                                      127655   -1.18   -0.10  1.0000
 -12  13   7  349600    9028                                                      349817   -0.02    0.15  1.0000
 -11  13   7   88951    9650                                                       86377    0.44    0.20  1.0000
 -10  13   7   44049    5256                                                       48447    1.04    0.22  1.0000
  -9  13   7   57830    5096                                                       52500    1.15    0.27  1.0000
  -8  13   7  659487   16288                                                      642520    1.07    0.20  1.0000
  -7  13   7    4683    3751                                                        5939    0.87    0.16  1.0000
  -6  13   7   16336    3570                                                       16418    0.03    0.15  1.0000
  -5  13   7  811781   20624                                                      822066   -0.58   -0.06  1.0000
  -4  13   7  145754    9813                                                      152997   -0.96   -0.14  1.0000
  -3  13   7   25533    3419                                                       21449   -1.36   -0.12  1.0000
  -2  13   7  106107    5229                                                      114268   -1.25   -0.22  1.0000
  -1  13   7  449237   10568                                                      461384   -0.92   -0.13  1.0000
 -13  14   7       2    1847                                                       -1847   -0.10    0.08  1.0000
 -12  14   7   23806    4505                                                       22592    0.41    0.14  1.0000
 -11  14   7     406    3531                                                         175    0.70    0.23  1.0000
 -10  14   7   23287    6144                                                       26155    0.93    0.22  1.0000
  -9  14   7    7850    3508                                                        5824    1.26    0.22  1.0000
  -8  14   7      85    4269                                                       -4269    0.91    0.26  1.0000
  -7  14   7   43226    4934                                                       45028    0.44    0.12  1.0000
  -6  14   7   10777    3999                                                       10800   -0.01    0.04  1.0000
  -5  14   7   16584    4812                                                       14731   -0.76   -0.01  1.0000
  -4  14   7    3307    3563                                                        2909   -1.04   -0.19  1.0000
  -3  14   7     102    3344                                                       -2777   -1.03   -0.15  1.0000
  -2  14   7     952    1997                                                         460   -0.97   -0.07  1.0000
  -1  14   7   53264    3757                                                       56373   -0.68   -0.16  1.0000
 -14  15   7   15924    4890                                                       16537   -0.25    0.02  1.0000
 -13  15   7  305399    8870                                                      306134    0.06    0.10  1.0000
 -12  15   7   56577    6713                                                       58152    0.33    0.14  1.0000
 -11  15   7   10140    4338                                                        8605    0.81    0.18  1.0000
 -10  15   7  115832    7836                                                      122072    0.92    0.27  1.0000
  -9  15   7  171236   14683                                                      179128    0.96    0.21  1.0000
  -8  15   7      91    6412                                                       -3938    0.96    0.19  1.0000
  -7  15   7     845    4938                                                        1033    0.31    0.18  1.0000
  -6  15   7  210376   12530                                                      208376   -0.22   -0.01  1.0000
  -5  15   7   33610    9872                                                       31906   -0.48   -0.05  1.0000
  -4  15   7   16546    4295                                                       18411   -0.72   -0.03  1.0000
  -3  15   7   30380    4372                                                       28095   -0.68   -0.16  1.0000
  -2  15   7  197424    9399                                                      191977   -0.63   -0.09  1.0000
  -1  15   7      32    5788                                                        -940   -0.58   -0.03  1.0000
 -15  16   7  271130   14747                                                      276234   -0.50    0.01  1.0000
 -14  16   7    7985    7568                                                        7305   -0.40    0.03  1.0000
 -13  16   7  140205    9315                                                      140614    0.05    0.05  1.0000
 -12  16   7  130198   10735                                                      127879    0.33    0.16  1.0000
 -11  16   7  107362   10020                                                      103659    0.58    0.18  1.0000
 -10  16   7   95941   16660                                                      102362    1.04    0.20  1.0000
  -9  16   7   11099    7809                                                       13174    0.96    0.26  1.0000
  -8  16   7  212614   12167                                                      206296    0.70    0.15  1.0000
  -7  16   7      21    5427                                                       -2592    0.45    0.13  1.0000
  -6  16   7   53306    7114                                                       53243   -0.02    0.14  1.0000
  -5  16   7   34482    6172                                                       35198   -0.20   -0.03  1.0000
  -4  16   7   78952   10330                                                       80199   -0.23   -0.04  1.0000
  -3  16   7   49302    8771                                                       47861   -0.33   -0.02  1.0000
  -2  16   7   14913    5711                                                       13889   -0.43   -0.13  1.0000
  -1  16   7  176070   10972                                                      180177   -0.50   -0.08  1.0000
 -16  17   7   82628   11419                                                       86408   -0.67    0.03  1.0000
 -15  17   7   11008    9760                                                       12262   -0.60   -0.02  1.0000
 -14  17   7    3079    7143                                                        2641   -0.42    0.02  1.0000
 -13  17   7   10926    7920                                                       11271   -0.17    0.06  1.0000
 -12  17   7   95535   11983                                                       92975    0.42    0.11  1.0000
 -11  17   7   37110    9166                                                       34413    0.73    0.21  1.0000
 -10  17   7    7504    6288                                                        9086    0.88    0.17  1.0000
  -9  17   7   17297    7338                                                       14735    1.03    0.18  1.0000
  -8  17   7  135441   13413                                                      130004    0.76    0.24  1.0000
  -7  17   7    6193    8146                                                        7001    0.51    0.13  1.0000
  -6  17   7    1209    7519                                                        1477    0.39    0.13  1.0000
  -5  17   7   81921   10472                                                       80550    0.24    0.11  1.0000
  -4  17   7   23578   16694                                                       23251    0.11   -0.07  1.0000
  -3  17   7    9871    6447                                                        9692   -0.09   -0.07  1.0000
  -2  17   7   27802    7651                                                       28583   -0.24   -0.04  1.0000
  -1  17   7  120775   11924                                                      123027   -0.33   -0.11  1.0000
 -17  18   7      22    9946                                                        -420   -0.48    0.02  1.0000
 -16  18   7   69473   14767                                                       65905   -0.70    0.00  1.0000
 -15  18   7    6428    9652                                                        5206   -0.82   -0.01  1.0000
 -14  18   7   11261    9368                                                       12140   -0.42   -0.01  1.0000
 -13  18   7   20901   22227                                                       20952    0.01    0.08  1.0000
 -12  18   7   26652    9211                                                       27901    0.38    0.10  1.0000
 -11  18   7      69    7184                                                         -12    0.84    0.13  1.0000
 -10  18   7      84   10302                                                       -5479    0.91    0.21  1.0000
  -9  18   7   30324    9026                                                       33298    0.85    0.14  1.0000
  -8  18   7   11095   10655                                                        9419    0.86    0.20  1.0000
  -7  18   7   11372    7338                                                        9786    0.80    0.26  1.0000
  -6  18   7   31497   11945                                                       33934    0.69    0.10  1.0000
  -5  18   7     305   12745                                                         497    0.49    0.05  1.0000
  -4  18   7    4331    8227                                                        3914    0.33    0.01  1.0000
  -3  18   7    2604    7557                                                        2736    0.14   -0.12  1.0000
  -2  18   7       1    7757                                                       -1698   -0.02   -0.09  1.0000
  -1  18   7   24389    7303                                                       24191   -0.06   -0.05  1.0000
 -18  19   7   74747   37077                                                       76592   -0.34    0.03  1.0000
 -17  19   7   68875   20359                                                       65260   -0.72    0.04  1.0000
 -16  19   7   42798   12793                                                       39608   -0.81   -0.02  1.0000
 -15  19   7   54343   11736                                                       57733   -0.73    0.00  1.0000
 -14  19   7    5127    8399                                                        4503   -0.46    0.01  1.0000
 -13  19   7  124212   14209                                                      125366    0.17    0.04  1.0000
 -12  19   7      28   12793                                                       -5783    0.53    0.13  1.0000
 -11  19   7   34514   15015                                                       32372    0.60    0.08  1.0000
 -10  19   7   41928   10291                                                       44820    0.71    0.14  1.0000
  -9  19   7  123301   14747                                                      129025    0.82    0.24  1.0000
  -8  19   7    9646    8111                                                        7985    0.90    0.17  1.0000
  -7  19   7   10121   10215                                                       11943    0.88    0.19  1.0000
  -6  19   7  138535   24379                                                      144673    0.83    0.17  1.0000
  -5  19   7   10597    9637                                                       11848    0.61   -0.02  1.0000
  -4  19   7   22045    8147                                                       21046    0.35   -0.04  1.0000
  -3  19   7   38536   18000                                                       39856    0.34   -0.04  1.0000
  -2  19   7  143934   14605                                                      145538    0.22   -0.13  1.0000
  -1  19   7   17019    8821                                                       16894    0.06   -0.14  1.0000
 -19  20   7   38600   13472                                                       40105   -0.39    0.08  1.0000
 -18  20   7    3024   15938                                                        3575   -0.49    0.02  1.0000
 -17  20   7    8522   10769                                                        7235   -0.75    0.01  1.0000
 -16  20   7    7983   11492                                                        9754   -0.97    0.01  1.0000
 -15  20   7  112219   14399                                                      116577   -0.66   -0.01  1.0000
 -14  20   7       4    9388                                                       -4819   -0.21    0.05  1.0000
 -13  20   7    3540    8477                                                        3639    0.08    0.03  1.0000
 -12  20   7   39479    9631                                                       38332    0.29    0.07  1.0000
 -11  20   7   51585   24119                                                       49946    0.37    0.15  1.0000
 -10  20   7   22904   11507                                                       24140    0.41    0.10  1.0000
  -9  20   7   13786   10192                                                       12417    0.60    0.19  1.0000
  -8  20   7  124331   16003                                                      118052    0.92    0.25  1.0000
  -7  20   7    6602    7965                                                        5266    0.90    0.11  1.0000
  -6  20   7   30037   35824                                                       32116    0.60    0.08  1.0000
  -5  20   7  111201   15018                                                      107559    0.56    0.05  1.0000
  -4  20   7   81367   11015                                                       78790    0.47   -0.07  1.0000
  -3  20   7   45836    9387                                                       47255    0.34   -0.09  1.0000
  -2  20   7   20733    9482                                                       19932    0.29   -0.12  1.0000
  -1  20   7   59991   11199                                                       60023    0.00   -0.19  1.0000
 -17  21   7   37538   16592                                                       40596   -0.79   -0.01  1.0000
 -16  21   7   10356   13833                                                        8891   -0.77    0.01  1.0000
 -15  21   7      33   12141                                                        -541   -0.59    0.01  1.0000
 -14  21   7    8607   10144                                                        8971   -0.20    0.02  1.0000
 -13  21   7   15297   14330                                                       15373    0.03    0.09  1.0000
 -12  21   7   29553   11639                                                       29737   -0.06    0.04  1.0000
 -11  21   7   27924   20383                                                       28186   -0.08    0.10  1.0000
 -10  21   7     325    9189                                                         445    0.27    0.19  1.0000
  -9  21   7   12840   13248                                                       11630    0.56    0.12  1.0000
  -8  21   7    3777    8955                                                        3081    0.61    0.17  1.0000
  -7  21   7    9511    9982                                                        8188    0.73    0.16  1.0000
  -6  21   7      29   24710                                                       -1449    0.55    0.02  1.0000
  -5  21   7     544   11320                                                         413    0.31    0.01  1.0000
  -4  21   7      19    8742                                                       -8742    0.45   -0.02  1.0000
  -3  21   7    9439   10829                                                       10091    0.34   -0.12  1.0000
 -15  22   7   13955   11248                                                       14698   -0.32    0.04  1.0000
 -14  22   7   14411   16410                                                       13867   -0.23    0.02  1.0000
 -13  22   7   74443   13954                                                       72989   -0.28    0.05  1.0000
 -12  22   7   24313   11842                                                       23715   -0.20    0.12  1.0000
 -11  22   7    1030    9721                                                        1115   -0.15    0.06  1.0000
 -10  22   7   13604   12509                                                       13602   -0.01    0.13  1.0000
  -9  22   7  119882   20525                                                      123289    0.49    0.18  1.0000
  -8  22   7    9752   10283                                                       10900    0.58    0.08  1.0000
  -7  22   7      10   14259                                                      -14259    0.31    0.10  1.0000
  -6  22   7   83833   15261                                                       86193    0.41    0.08  1.0000
   0   0   8 4963717  183636                                                     5162000    4.52   -0.14  1.0000
  -1   1   8  153803   12233                                                      178034    3.05   -0.23  1.0000
   0   1   8   65538    5364                                                       82679    3.23   -0.10  1.0000
  -2   2   8    3350    2136                                                        3815    0.39   -0.09  1.0000
  -1   2   8  835394   18380                                                      809056    1.49   -0.08  1.0000
   0   2   8  505518   13165                                                      505730   -0.01   -0.17  1.0000
  -3   3   8  973781   22478                                                      914050   -3.15   -0.07  1.0000
  -2   3   8   28066    2183                                                       35425   -2.12   -0.18  1.0000
  -1   3   8  234060    6087                                                      255230   -2.19   -0.03  1.0000
   0   3   8 1358465   25442                                                     1273863   -3.78    0.01  1.0000
  -4   4   8  880321   17014                                                      757584   -6.95   -0.21  1.0000
  -3   4   8   64537    2205                                                       39870   -5.58   -0.08  1.0000
  -2   4   8  273455    6381                                                      328265   -5.13   -0.04  1.0000
  -1   4   8  208308    4009                                                      155133   -6.41   -0.10  1.0000
   0   4   8  424648    9047                                                      329243   -7.99    0.08  1.0000
  -5   5   8   56019    5266                                                      106481   -9.19   -0.17  1.0000
  -4   5   8   53267    2975                                                       97016   -8.27   -0.11  1.0000
  -3   5   8   69229    3325                                                      118658   -8.34   -0.18  1.0000
  -2   5   8   24219    2299                                                       57678   -8.68   -0.01  1.0000
  -1   5   8      27    1733                                                        8659   -9.49    0.08  1.0000
   0   5   8  314552    9465                                                      445246  -10.91    0.03  1.0000
  -6   6   8      80    4397                                                       10580   -9.71   -0.20  1.0000
  -5   6   8  216302    7226                                                      315781   -9.92   -0.28  1.0000
  -4   6   8   79483    5134                                                      144020  -10.00   -0.15  1.0000
  -3   6   8  211851    4631                                                      130622  -10.13   -0.05  1.0000
  -2   6   8  131733    5508                                                      220817  -10.96   -0.07  1.0000
  -1   6   8   76121    3433                                                      150210  -11.46    0.12  1.0000
   0   6   8   51949    1737                                                       13143  -11.62    0.15  1.0000
  -7   7   8 1000299   29410                                                      828529   -9.21   -0.36  1.0000
  -6   7   8   21367    2008                                                        2639   -9.71   -0.28  1.0000
  -5   7   8   38657    4382                                                       85961   -9.90   -0.20  1.0000
  -4   7   8  358235    7134                                                      245338  -10.58   -0.23  1.0000
  -3   7   8  290354    5152                                                      186672  -10.96   -0.03  1.0000
  -2   7   8  111277    5194                                                      195084  -11.09    0.08  1.0000
  -1   7   8   12379    1378                                                       -1378  -11.40    0.00  1.0000
   0   7   8   61516    1874                                                       20511  -10.96    0.08  1.0000
  -8   8   8    2022    6058                                                       14395   -7.73   -0.36  1.0000
  -7   8   8   57522    4431                                                       25782   -8.12   -0.30  1.0000
  -6   8   8   88438    6273                                                      146725   -8.77   -0.37  1.0000
  -5   8   8    8296    1906                                                        -256   -9.33   -0.23  1.0000
  -4   8   8    3808    3068                                                        1101   -9.53   -0.09  1.0000
  -3   8   8    9397    1738                                                        -155   -9.94   -0.11  1.0000
  -2   8   8    9307    2716                                                       -1529   -9.89    0.04  1.0000
  -1   8   8     448    1954                                                        5199   -9.52    0.03  1.0000
   0   8   8  318919    6180                                                      228145   -8.93   -0.13  1.0000
  -9   9   8   38055    9908                                                       62579   -5.64   -0.28  1.0000
  -8   9   8  214528    8363                                                      275482   -6.31   -0.39  1.0000
  -7   9   8   38191    4618                                                       69045   -6.89   -0.36  1.0000
  -6   9   8    9319    2680                                                        1341   -7.03   -0.26  1.0000
  -5   9   8  352925   10076                                                      444361   -7.43   -0.25  1.0000
  -4   9   8  130071    6030                                                      189280   -7.63   -0.07  1.0000
  -3   9   8      34    2176                                                        6043   -7.54   -0.02  1.0000
  -2   9   8   73634    4544                                                      119193   -7.57   -0.15  1.0000
  -1   9   8  154671    7728                                                      213398   -7.04   -0.07  1.0000
   0   9   8  219074    5977                                                      167313   -6.05   -0.08  1.0000
 -10  10   8  342294   22464                                                      299975   -3.82   -0.27  1.0000
  -9  10   8   50803    4026                                                       73337   -4.65   -0.34  1.0000
  -8  10   8    3388    2512                                                       10947   -4.75   -0.30  1.0000
  -7  10   8  379057   10497                                                      323089   -4.84   -0.34  1.0000
  -6  10   8   54704    5162                                                       34408   -4.96   -0.19  1.0000
  -5  10   8  378905   10480                                                      439082   -4.83   -0.08  1.0000
  -4  10   8  143625    4763                                                      109148   -4.98   -0.16  1.0000
  -3  10   8   91105    3612                                                       64126   -4.99   -0.08  1.0000
  -2  10   8  177107    8367                                                      219035   -4.83   -0.11  1.0000
  -1  10   8   73927    6014                                                       99631   -4.48   -0.23  1.0000
   0  10   8   11551    2137                                                        5558   -3.40   -0.11  1.0000
 -11  11   8  586464   24921                                                      546263   -2.73   -0.22  1.0000
 -10  11   8   14595    2276                                                        8299   -3.04   -0.21  1.0000
  -9  11   8   37300    3928                                                       49771   -3.06   -0.29  1.0000
  -8  11   8  118551    5334                                                       98552   -3.11   -0.24  1.0000
  -7  11   8  240528    8334                                                      215978   -2.63   -0.11  1.0000
  -6  11   8   19233    3596                                                       26124   -2.35   -0.11  1.0000
  -5  11   8     523    2460                                                         -22   -2.34   -0.01  1.0000
  -4  11   8  471124   11309                                                      439134   -2.43   -0.04  1.0000
  -3  11   8  220198    7129                                                      196471   -2.66   -0.21  1.0000
  -2  11   8   15919    2976                                                       22664   -2.50   -0.12  1.0000
  -1  11   8    7798    2266                                                        4421   -2.23   -0.11  1.0000
   0  11   8 1190942   28902                                                     1154141   -1.74   -0.18  1.0000
 -12  12   8    9635    7340                                                        6166   -2.03   -0.11  1.0000
 -11  12   8   13144    5035                                                       17667   -1.87   -0.17  1.0000
 -10  12   8   56829    5492                                                       67064   -2.10   -0.21  1.0000
  -9  12   8   27658    4052                                                       33468   -1.70   -0.12  1.0000
  -8  12   8      93    3148                                                        -249   -0.99   -0.09  1.0000
  -7  12   8   34714    4083                                                       36573   -0.51    0.05  1.0000
  -6  12   8   22989    4121                                                       23288   -0.11    0.11  1.0000
  -5  12   8   32435    3814                                                       33166   -0.21   -0.02  1.0000
  -4  12   8   15878    3229                                                       14651   -0.51    0.01  1.0000
  -3  12   8      72    2623                                                        -229   -0.87   -0.06  1.0000
  -2  12   8  460076   11461                                                      473959   -1.04   -0.19  1.0000
  -1  12   8    2722    2491                                                        1962   -0.81   -0.05  1.0000
   0  12   8      90    2814                                                        -122   -0.97   -0.03  1.0000
 -13  13   8   26694   10972                                                       21944   -1.56   -0.06  1.0000
 -12  13   8  132514    7761                                                      144822   -1.69   -0.16  1.0000
 -11  13   8   69425    7637                                                       77221   -1.47   -0.13  1.0000
 -10  13   8    1618    9593                                                        1069   -0.77   -0.10  1.0000
  -9  13   8   31370    4362                                                       32225   -0.25    0.01  1.0000
  -8  13   8  128232    6915                                                      123558    0.67    0.15  1.0000
  -7  13   8    1042    4037                                                        2128    1.41    0.15  1.0000
  -6  13   8   11094    3878                                                        8260    1.49    0.22  1.0000
  -5  13   8  233952    8708                                                      223535    1.11    0.16  1.0000
  -4  13   8   62777    4518                                                       60063    0.56   -0.02  1.0000
  -3  13   8    7174    4205                                                        7545    0.22    0.02  1.0000
  -2  13   8   82824    5974                                                       84831   -0.35   -0.02  1.0000
  -1  13   8  114096    5981                                                      119421   -0.80   -0.11  1.0000
   0  13   8    9495   10452                                                        7851   -0.91    0.02  1.0000
 -14  14   8  673855   42894                                                      644357   -1.86   -0.07  1.0000
 -13  14   8     314    7784                                                       -7784   -1.82   -0.08  1.0000
 -12  14   8   73953   10528                                                       79747   -1.07   -0.10  1.0000
 -11  14   8  328888   13830                                                      319959   -0.80   -0.09  1.0000
 -10  14   8  184136   11475                                                      183845   -0.04    0.05  1.0000
  -9  14   8   86397    6444                                                       79767    1.18    0.13  1.0000
  -8  14   8    1015    6362                                                        2556    1.91    0.27  1.0000
  -7  14   8  515520   17886                                                      548528    2.31    0.32  1.0000
  -6  14   8   11086    5195                                                       16151    2.23    0.22  1.0000
  -5  14   8   13317    4576                                                        9714    1.71    0.25  1.0000
  -4  14   8  329639   12700                                                      339259    0.85    0.15  1.0000
  -3  14   8  375685   11150                                                      376984    0.11   -0.03  1.0000
  -2  14   8    8655    6003                                                        9259   -0.33    0.03  1.0000
  -1  14   8     156    5547                                                       -5547   -1.28    0.01  1.0000
   0  14   8  628596   31473                                                      600461   -1.84   -0.04  1.0000
 -15  15   8   89178   18302                                                       77843   -2.01    0.00  1.0000
 -14  15   8    8074    9155                                                        5693   -1.48    0.00  1.0000
 -13  15   8  170688   15328                                                      183288   -1.53   -0.11  1.0000
 -12  15   8    6296    8109                                                        4577   -1.20   -0.08  1.0000
 -11  15   8  201235   10565                                                      200702   -0.06    0.00  1.0000
 -10  15   8      47    5397                                                       -5397    0.69    0.13  1.0000
  -9  15   8   29992    6245                                                       24914    1.56    0.26  1.0000
  -8  15   8  100797    8696                                                      116141    2.38    0.28  1.0000
  -7  15   8   60794    7836                                                       73489    2.50    0.38  1.0000
  -6  15   8   81485   11444                                                       70515    2.03    0.36  1.0000
  -5  15   8    7723    4956                                                        5609    1.33    0.20  1.0000
  -4  15   8   34124    8696                                                       36392    0.61    0.20  1.0000
  -3  15   8      28    4264                                                       -1060   -0.54    0.08  1.0000
  -2  15   8  194965   11285                                                      206903   -1.36   -0.05  1.0000
  -1  15   8   26882    5272                                                       21898   -1.64    0.05  1.0000
   0  15   8   65055    9421                                                       53896   -2.35    0.04  1.0000
 -16  16   8     110   12532                                                       -5770   -1.07    0.07  1.0000
 -15  16   8   48191   11153                                                       55178   -1.58   -0.01  1.0000
 -14  16   8   60531   13951                                                       70169   -1.93   -0.06  1.0000
 -13  16   8    4595    7871                                                        6274   -1.17   -0.06  1.0000
 -12  16   8   61672   15985                                                       65662   -0.81   -0.05  1.0000
 -11  16   8   65301   14897                                                       66055   -0.15    0.07  1.0000
 -10  16   8   48442    9184                                                       44314    0.98    0.17  1.0000
  -9  16   8   51051   13857                                                       44483    1.54    0.30  1.0000
  -8  16   8  110240   12087                                                       98832    1.80    0.37  1.0000
  -7  16   8   14914    8959                                                       10754    1.88    0.32  1.0000
  -6  16   8   37573    9455                                                       32133    1.49    0.37  1.0000
  -5  16   8   90982   11882                                                       88251    0.46    0.27  1.0000
  -4  16   8    3141    7683                                                        3726   -0.52    0.08  1.0000
  -3  16   8   49527    6980                                                       54488   -1.12    0.09  1.0000
  -2  16   8   37040    7585                                                       45287   -2.09    0.02  1.0000
  -1  16   8   39698    8478                                                       49859   -2.47   -0.03  1.0000
   0  16   8   30044    9501                                                       37796   -2.16    0.06  1.0000
 -17  17   8   90495   16221                                                       86214   -0.74    0.00  1.0000
 -16  17   8   10715   10627                                                       13889   -1.47   -0.02  1.0000
 -15  17   8   14127    8862                                                       16978   -1.17    0.00  1.0000
 -14  17   8  167422   14401                                                      155873   -1.47   -0.08  1.0000
 -13  17   8    2412   12793                                                        1238   -1.43   -0.08  1.0000
 -12  17   8   33119    9572                                                       34653   -0.43    0.00  1.0000
 -11  17   8       1    7507                                                        -621   -0.01    0.12  1.0000
 -10  17   8  156187   16580                                                      158804    0.33    0.24  1.0000
  -9  17   8   10373    7741                                                        8605    0.92    0.27  1.0000
  -8  17   8     133    8272                                                       -2198    1.13    0.36  1.0000
  -7  17   8  149266   27926                                                      155936    0.86    0.35  1.0000
  -6  17   8   19451    9252                                                       20538    0.39    0.21  1.0000
  -5  17   8   38974   13620                                                       39867   -0.24    0.21  1.0000
  -4  17   8    5611   10735                                                        3782   -1.38    0.09  1.0000
  -3  17   8  130140   10867                                                      116055   -2.06   -0.03  1.0000
  -2  17   8    5779    5824                                                        9204   -2.05    0.05  1.0000
  -1  17   8   17389    6895                                                       24451   -2.51    0.00  1.0000
   0  17   8   37181   21967                                                       28495   -2.46   -0.06  1.0000
 -18  18   8   71418   18822                                                       67912   -0.68   -0.07  1.0000
 -17  18   8   19405   11919                                                       18733   -0.25    0.01  1.0000
 -16  18   8   25756   13828                                                       28378   -0.82   -0.05  1.0000
 -15  18   8   35016   11555                                                       29946   -1.44   -0.10  1.0000
 -14  18   8   90479   15330                                                       85495   -0.86   -0.07  1.0000
 -13  18   8    2911    9662                                                        3809   -0.80   -0.05  1.0000
 -12  18   8    9081   10215                                                       10484   -0.73    0.06  1.0000
 -11  18   8  204994   30953                                                      203468   -0.18    0.15  1.0000
 -10  18   8   41040    9878                                                       40727   -0.09    0.27  1.0000
  -9  18   8   58512   12813                                                       58674   -0.04    0.30  1.0000
  -8  18   8   15532    9482                                                       16108    0.22    0.23  1.0000
  -7  18   8  253799   19680                                                      256110    0.23    0.25  1.0000
  -6  18   8      22    8347                                                       -1499   -0.46    0.16  1.0000
  -5  18   8   21911   11918                                                       25380   -1.16    0.02  1.0000
  -4  18   8  115864   15776                                                      106348   -1.47    0.07  1.0000
  -3  18   8   64232    9234                                                       54156   -2.13    0.00  1.0000
  -2  18   8   17572    6798                                                       23956   -2.28   -0.05  1.0000
  -1  18   8     339    6516                                                       -4457   -1.89    0.01  1.0000
   0  18   8  133230   16299                                                      118584   -2.12   -0.07  1.0000
 -18  19   8   17651   10255                                                       17628    0.01   -0.05  1.0000
 -17  19   8    2875   11685                                                        3573   -0.63   -0.13  1.0000
 -16  19   8   10498   18822                                                       10960   -0.23   -0.09  1.0000
 -15  19   8     316   10902                                                         530   -0.54   -0.12  1.0000
 -14  19   8    3754    9424                                                        4827   -0.84   -0.10  1.0000
 -13  19   8   41682   12516                                                       43004   -0.33    0.00  1.0000
 -12  19   8   26644   10146                                                       28296   -0.51    0.12  1.0000
 -11  19   8   10040   10404                                                       11706   -0.82    0.22  1.0000
 -10  19   8   26731   10227                                                       28633   -0.59    0.21  1.0000
  -9  19   8   30057   12154                                                       31422   -0.41    0.23  1.0000
  -8  19   8   13029   10647                                                       14000   -0.43    0.16  1.0000
  -7  19   8    8557    9795                                                        9457   -0.49    0.03  1.0000
  -6  19   8   21395   11250                                                       23200   -0.62    0.06  1.0000
  -5  19   8   39491   11075                                                       44668   -1.29   -0.01  1.0000
  -4  19   8   17075    8162                                                       13099   -1.66   -0.06  1.0000
  -3  19   8   21474   11495                                                       25881   -1.47    0.02  1.0000
  -2  19   8   27186   10839                                                       33322   -1.81   -0.04  1.0000
  -1  19   8    1640    6474                                                        3281   -1.78   -0.08  1.0000
 -17  20   8   16393   16694                                                       16694    0.12   -0.13  1.0000
 -16  20   8   12068   20123                                                       12831   -0.34   -0.18  1.0000
 -15  20   8   33423   13604                                                       32893    0.15   -0.11  1.0000
 -14  20   8   41440   15854                                                       41022   -0.11   -0.04  1.0000
 -13  20   8    7235   14140                                                        6290   -0.59    0.07  1.0000
 -12  20   8   30263   13715                                                       32152   -0.55    0.15  1.0000
 -11  20   8      67    8451                                                       -3582   -0.81    0.22  1.0000
 -10  20   8   18730   11020                                                       16226   -0.98    0.19  1.0000
  -9  20   8   13978   11396                                                       15691   -0.72    0.06  1.0000
  -8  20   8   46256   11833                                                       48173   -0.45    0.04  1.0000
  -7  20   8   23175   15985                                                       21304   -0.64   -0.03  1.0000
  -6  20   8      72    9225                                                       -8908   -0.86   -0.11  1.0000
  -5  20   8   26127    9907                                                       28703   -0.80   -0.02  1.0000
  -4  20   8   25187    9295                                                       29011   -1.19   -0.06  1.0000
  -3  20   8   10130   12425                                                        7691   -1.33   -0.08  1.0000
 -15  21   8       1   13053                                                      -13053   -0.05   -0.10  1.0000
 -14  21   8  106790   16417                                                      107496    0.11    0.02  1.0000
 -13  21   8    3202   19815                                                        2872   -0.33    0.13  1.0000
 -12  21   8   20850   11416                                                       23259   -0.84    0.19  1.0000
 -11  21   8   79772   15281                                                       75490   -0.79    0.14  1.0000
 -10  21   8   54748   14324                                                       51571   -0.71    0.10  1.0000
  -9  21   8    8921   11339                                                       10258   -0.70    0.01  1.0000
  -8  21   8   12307   19674                                                       13576   -0.57   -0.11  1.0000
  -7  21   8  148166   19073                                                      145781   -0.32   -0.07  1.0000
  -6  21   8   19023   16718                                                       17645   -0.52   -0.10  1.0000
  -1   2   9  939711   17331                                                      961837    1.16    0.08  1.0000
  -2   3   9  151718    4658                                                      156814    0.66    0.05  1.0000
  -1   3   9  100539    3852                                                      104845    0.69   -0.03  1.0000
  -3   4   9    3461    1654                                                        3192    0.24   -0.01  1.0000
  -2   4   9  139518    4275                                                      138461    0.14    0.06  1.0000
  -1   4   9      10    2049                                                       -1142    0.32    0.01  1.0000
  -4   5   9   54278    4323                                                       54133   -0.04    0.06  1.0000
  -3   5   9  460390    8715                                                      464039   -0.28    0.00  1.0000
  -2   5   9  203795    4961                                                      205694   -0.21   -0.05  1.0000
  -1   5   9  112515    3515                                                      113321    0.12    0.01  1.0000
  -5   6   9  509114   11890                                                      507243   -0.13   -0.01  1.0000
  -4   6   9  136816    4519                                                      132503   -0.60   -0.05  1.0000
  -3   6   9   60707    3153                                                       64399   -0.76    0.01  1.0000
  -2   6   9   29959    2548                                                       28724   -0.37   -0.05  1.0000
  -1   6   9  145388    3694                                                      145986    0.09   -0.09  1.0000
  -6   7   9     858    3647                                                        1011   -0.26   -0.05  1.0000
  -5   7   9      65    1644                                                       -1025   -0.82    0.00  1.0000
  -4   7   9   67854    3588                                                       63158   -0.94   -0.05  1.0000
  -3   7   9    1732    1705                                                        1138   -0.81   -0.07  1.0000
  -2   7   9   40895    2563                                                       39235   -0.42   -0.06  1.0000
  -1   7   9   55098    2630                                                       55749    0.14   -0.14  1.0000
  -7   8   9      11    4840                                                       -2306   -0.34   -0.03  1.0000
  -6   8   9  471035   13897                                                      481294   -0.76   -0.07  1.0000
  -5   8   9  255747   10804                                                      265763   -1.00   -0.05  1.0000
  -4   8   9   87915    4510                                                       82053   -1.03   -0.02  1.0000
  -3   8   9  153611    5244                                                      157766   -0.54   -0.11  1.0000
  -2   8   9  585818   11021                                                      588093   -0.15   -0.12  1.0000
  -1   8   9     878    2335                                                        1008    0.21   -0.10  1.0000
  -8   9   9  328270   14853                                                      325703   -0.23   -0.12  1.0000
  -7   9   9     894    3302                                                         509   -0.75   -0.07  1.0000
  -6   9   9  398117   12091                                                      411116   -1.05   -0.01  1.0000
  -5   9   9  202075    6594                                                      195692   -0.73   -0.08  1.0000
  -4   9   9  358315    8806                                                      352748   -0.48   -0.08  1.0000
  -3   9   9  154172    5283                                                      155935   -0.23   -0.09  1.0000
  -2   9   9    2849    2277                                                        2525    0.32   -0.15  1.0000
  -1   9   9  182823    5031                                                      187055    0.51   -0.05  1.0000
  -9  10   9  198346   15761                                                      197261   -0.12   -0.12  1.0000
  -8  10   9  159773    7058                                                      153647   -0.79   -0.06  1.0000
  -7  10   9    5068    2703                                                        6270   -0.82   -0.10  1.0000
  -6  10   9   93108    5509                                                       89361   -0.63   -0.06  1.0000
  -5  10   9  176949    9479                                                      173304   -0.45   -0.04  1.0000
  -4  10   9    2770    2282                                                        2592    0.17   -0.15  1.0000
  -3  10   9      21    2468                                                        -760    0.46   -0.08  1.0000
  -2  10   9   48551    3772                                                       51666    0.72   -0.04  1.0000
  -1  10   9  188500    5364                                                      196733    0.96   -0.03  1.0000
 -10  11   9    3360    5409                                                        3441   -0.07   -0.10  1.0000
  -9  11   9   12859    5516                                                       14269   -0.61   -0.14  1.0000
  -8  11   9   87624    5658                                                       92792   -0.88   -0.08  1.0000
  -7  11   9   16222    8157                                                       14099   -0.88   -0.04  1.0000
  -6  11   9   30199    4756                                                       30817   -0.17   -0.14  1.0000
  -5  11   9  205305    7265                                                      203131    0.25   -0.10  1.0000
  -4  11   9    2683    2725                                                        3167    0.46   -0.06  1.0000
  -3  11   9     105    2800                                                       -1689    1.05   -0.08  1.0000
  -2  11   9  128468    5602                                                      120112    1.21    0.06  1.0000
  -1  11   9   17174    2356                                                       14394    1.13    0.07  1.0000
 -11  12   9       2    8672                                                       -8258   -0.01   -0.14  1.0000
 -10  12   9  231727   15136                                                      237400   -0.60   -0.10  1.0000
  -9  12   9  190738    8700                                                      200472   -1.13   -0.06  1.0000
  -8  12   9   30106    4314                                                       27295   -0.84   -0.15  1.0000
  -7  12   9    3036    3029                                                        2582   -0.44   -0.12  1.0000
  -6  12   9  315132   13869                                                      316738   -0.14   -0.11  1.0000
  -5  12   9    4718    3965                                                        3915    0.63   -0.16  1.0000
  -4  12   9  216443    7561                                                      225348    0.97   -0.01  1.0000
  -3  12   9  103383    5103                                                       96341    1.14    0.05  1.0000
  -2  12   9  192265    9925                                                      180435    1.40    0.02  1.0000
  -1  12   9  164909    9898                                                      173382    1.05    0.12  1.0000
 -12  13   9  426518   25295                                                      425582   -0.07   -0.07  1.0000
 -11  13   9    2506    7807                                                        1872   -0.69   -0.05  1.0000
 -10  13   9   64100   12509                                                       68894   -0.95   -0.13  1.0000
  -9  13   9   50827    6576                                                       46344   -1.04   -0.10  1.0000
  -8  13   9  172964    8506                                                      164665   -1.03   -0.10  1.0000
  -7  13   9   58394    9113                                                       59610   -0.25   -0.23  1.0000
  -6  13   9       7    5150                                                       -2314    0.25   -0.13  1.0000
  -5  13   9  357528   11791                                                      363246    0.49   -0.05  1.0000
  -4  13   9   45717    8109                                                       50396    1.10   -0.04  1.0000
  -3  13   9   73021    6742                                                       66869    1.19    0.10  1.0000
  -2  13   9   87496   10040                                                       93625    1.04    0.05  1.0000
  -1  13   9  498858   19005                                                      510032    0.81   -0.02  1.0000
 -13  14   9    6637    7408                                                        6444   -0.12   -0.02  1.0000
 -12  14   9   71712   11266                                                       69192   -0.49   -0.08  1.0000
 -11  14   9      70    8283                                                        -711   -0.86   -0.06  1.0000
 -10  14   9   29253    9034                                                       25122   -1.28   -0.06  1.0000
  -9  14   9   69314   12130                                                       64275   -1.00   -0.21  1.0000
  -8  14   9      50    6073                                                       -6073   -0.70   -0.18  1.0000
  -7  14   9    1701    7369                                                        1326   -0.50   -0.17  1.0000
  -6  14   9   54079    9519                                                       55392    0.29   -0.21  1.0000
  -5  14   9    8972    7748                                                        7851    0.63   -0.02  1.0000
  -4  14   9    1037    4505                                                         661    0.67    0.03  1.0000
  -3  14   9    4845    4107                                                        3749    0.86   -0.04  1.0000
  -2  14   9    1701    5453                                                        2245    0.66    0.03  1.0000
  -1  14   9      20    5630                                                        -526    0.45   -0.04  1.0000
 -14  15   9       1    8774                                                       -8774    0.06   -0.06  1.0000
 -13  15   9  208650   28588                                                      211099   -0.27   -0.03  1.0000
 -12  15   9   67331   13839                                                       71500   -0.81   -0.01  1.0000
 -11  15   9      83    7565                                                       -6897   -0.93   -0.13  1.0000
 -10  15   9   18242    8477                                                       21110   -1.04   -0.13  1.0000
  -9  15   9  193840   16378                                                      204649   -1.24   -0.17  1.0000
  -8  15   9    9838    6791                                                        8859   -0.68   -0.31  1.0000
  -7  15   9    8770    7884                                                        8283   -0.28   -0.21  1.0000
  -6  15   9  294025   34121                                                      295130   -0.10   -0.14  1.0000
  -5  15   9   43640    8204                                                       42138    0.38   -0.16  1.0000
  -4  15   9   10310    5496                                                       11084    0.38   -0.01  1.0000
  -3  15   9   45845    6308                                                       44758    0.26   -0.05  1.0000
  -2  15   9  161851   10883                                                      159310    0.33   -0.12  1.0000
  -1  15   9       8    5442                                                       -1958    0.28   -0.04  1.0000
 -15  16   9   75026   15370                                                       76390    0.26   -0.05  1.0000
 -14  16   9    3642    8255                                                        3770   -0.11    0.00  1.0000
 -13  16   9   69637   12489                                                       71508   -0.36   -0.07  1.0000
 -12  16   9   43592   10333                                                       40964   -0.65   -0.06  1.0000
 -11  16   9   64341   11275                                                       58837   -1.13   -0.08  1.0000
 -10  16   9  181300   17499                                                      190189   -1.05   -0.26  1.0000
  -9  16   9      97    8092                                                       -4948   -0.98   -0.23  1.0000
  -8  16   9  175701   15816                                                      167852   -0.96   -0.25  1.0000
  -7  16   9   36538    8984                                                       38015   -0.39   -0.35  1.0000
  -6  16   9   87667   15748                                                       88626   -0.16   -0.18  1.0000
  -5  16   9   83810   10559                                                       82716   -0.19   -0.14  1.0000
  -4  16   9   94280   17283                                                       94135   -0.02   -0.17  1.0000
  -3  16   9   51434    6951                                                       51483   -0.01   -0.06  1.0000
  -2  16   9    4862    5231                                                        4758    0.09   -0.11  1.0000
  -1  16   9   86753    9063                                                       88073    0.23   -0.13  1.0000
 -16  17   9   55439   19106                                                       56635    0.26   -0.06  1.0000
 -15  17   9   37419   11596                                                       38277    0.23   -0.06  1.0000
 -14  17   9       0    9231                                                       -9231    0.02   -0.02  1.0000
 -13  17   9   10268   10215                                                        9338   -0.48    0.00  1.0000
 -12  17   9   61079   11615                                                       57807   -0.68   -0.14  1.0000
 -11  17   9      83    9430                                                       -1871   -0.92   -0.15  1.0000
 -10  17   9   13423    9366                                                       10754   -1.25   -0.18  1.0000
  -9  17   9  123430   34429                                                      116780   -0.98   -0.35  1.0000
  -8  17   9   44087   14661                                                       40908   -0.78   -0.29  1.0000
  -7  17   9      60    8115                                                       -1497   -0.74   -0.28  1.0000
  -6  17   9   14915   10624                                                       13874   -0.44   -0.32  1.0000
  -5  17   9  100314   12481                                                       97912   -0.39   -0.14  1.0000
  -4  17   9      13    7509                                                       -7509   -0.35   -0.12  1.0000
  -3  17   9   10354    6242                                                       10656   -0.15   -0.15  1.0000
  -2  17   9       0    6994                                                        -549   -0.01   -0.06  1.0000
  -1  17   9   20272    8273                                                       20548    0.10   -0.09  1.0000
 -17  18   9       7   14767                                                       -6270    0.25   -0.10  1.0000
 -16  18   9   37433   14873                                                       35949    0.40   -0.07  1.0000
 -15  18   9       4   11295                                                         -89    0.21    0.01  1.0000
 -14  18   9       0   18018                                                       -3944    0.04   -0.05  1.0000
 -13  18   9       9   10036                                                       -6631   -0.30   -0.04  1.0000
 -12  18   9   10036   11033                                                       11726   -0.83   -0.06  1.0000
 -11  18   9    4845    9020                                                        6185   -0.90   -0.23  1.0000
 -10  18   9    5657   16481                                                        7118   -0.93   -0.20  1.0000
  -9  18   9   75216   18420                                                       80858   -1.03   -0.25  1.0000
  -8  18   9   19405    9319                                                       21659   -0.80   -0.39  1.0000
  -7  18   9    7792   10372                                                        6618   -0.72   -0.27  1.0000
  -6  18   9   33103   10256                                                       35596   -0.68   -0.22  1.0000
  -5  18   9   11526    9110                                                       12571   -0.48   -0.21  1.0000
  -4  18   9   17100   14092                                                       16231   -0.34   -0.07  1.0000
  -3  18   9   10882    7476                                                       11351   -0.23   -0.09  1.0000
  -2  18   9    9352    6728                                                        9648   -0.15   -0.10  1.0000
  -1  18   9   12109    7507                                                       11954   -0.07   -0.03  1.0000
 -16  19   9   40988   18255                                                       39158    0.47   -0.05  1.0000
 -15  19   9   54994   12334                                                       56944    0.42    0.00  1.0000
 -14  19   9    9779    9877                                                        9806   -0.01    0.05  1.0000
 -13  19   9  104434   15454                                                      106437   -0.31   -0.08  1.0000
 -12  19   9      30   12296                                                       -8150   -0.56   -0.07  1.0000
 -11  19   9    3777   10896                                                        2898   -0.78   -0.11  1.0000
 -10  19   9   44424   13419                                                       47291   -0.68   -0.29  1.0000
  -9  19   9   37565   13005                                                       40223   -0.68   -0.24  1.0000
  -8  19   9   30284   16600                                                       27680   -0.78   -0.26  1.0000
  -7  19   9    7421    9442                                                        8697   -0.69   -0.30  1.0000
  -6  19   9  154357   20055                                                      158624   -0.55   -0.13  1.0000
  -5  19   9    7402    9033                                                        6807   -0.38   -0.10  1.0000
  -4  19   9   10417   11537                                                        9811   -0.30   -0.11  1.0000
  -3  19   9   31711   12971                                                       32756   -0.30   -0.03  1.0000
 -14  20   9       1   20809                                                      -17687    0.10    0.03  1.0000
 -13  20   9   24959   12750                                                       25829   -0.28    0.02  1.0000
 -12  20   9   42205   15536                                                       40899   -0.32   -0.15  1.0000
 -11  20   9   27381   13407                                                       26477   -0.28   -0.12  1.0000
 -10  20   9    8440   10106                                                        9083   -0.35   -0.16  1.0000
  -9  20   9   34187   13029                                                       32562   -0.45   -0.29  1.0000
  -8  20   9   40341   13416                                                       38230   -0.54   -0.16  1.0000
  -7  20   9      22    9884                                                       -4219   -0.46   -0.14  1.0000
  -6  20   9      13   13384                                                       -4114   -0.34   -0.14  1.0000
   0   0  10  874591   52022                                                     1113733  -12.30   -0.62  1.0000
  -1   1  10   42243    6093                                                      103262  -11.86   -0.69  1.0000
   0   1  10    5425    3126                                                        1904  -11.53   -0.91  1.0000
  -2   2  10    9541    2710                                                       -1461   -9.98   -0.86  1.0000
  -1   2  10   16216    1810                                                         544  -10.66   -0.55  1.0000
   0   2  10  165114    5625                                                       94503  -10.13   -0.63  1.0000
  -3   3  10   95688    9107                                                      150155   -8.00   -0.46  1.0000
  -2   3  10   83330    2789                                                       40441   -8.97   -0.57  1.0000
  -1   3  10    6964    1962                                                        -907   -8.52   -0.78  1.0000
   0   3  10    6840    3623                                                       24393   -7.59   -0.46  1.0000
  -4   4  10 1141427   91722                                                     1268783   -5.94   -0.42  1.0000
  -3   4  10   96923    8273                                                      140833   -6.53   -0.66  1.0000
  -2   4  10   47557    2273                                                       22824   -6.86   -0.39  1.0000
  -1   4  10  508912   17075                                                      601492   -6.37   -0.50  1.0000
   0   4  10   98479    5911                                                      131724   -5.00   -0.69  1.0000
  -5   5  10    3076    2555                                                        8984   -4.06   -0.45  1.0000
  -4   5  10   25921    1925                                                       13036   -4.80   -0.24  1.0000
  -3   5  10  467048    9093                                                      401496   -5.10   -0.36  1.0000
  -2   5  10   58562    3350                                                       38854   -4.58   -0.58  1.0000
  -1   5  10   11554    1963                                                       21666   -4.07   -0.35  1.0000
   0   5  10   59544    4327                                                       44264   -3.44   -0.48  1.0000
  -6   6  10   21857    6033                                                       32560   -3.34   -0.10  1.0000
  -5   6  10  280595    7646                                                      244228   -3.64   -0.19  1.0000
  -4   6  10   64008    3810                                                       47787   -3.52   -0.39  1.0000
  -3   6  10   12673    2756                                                       21624   -3.53   -0.20  1.0000
  -2   6  10   50205    3031                                                       36834   -3.29   -0.36  1.0000
  -1   6  10  144089    4507                                                      125075   -2.64   -0.55  1.0000
   0   6  10   63697    2793                                                       52321   -2.43   -0.29  1.0000
  -7   7  10 1308603   39600                                                     1377343   -3.04   -0.08  1.0000
  -6   7  10   14785    3502                                                       22805   -3.01   -0.23  1.0000
  -5   7  10   60011    3643                                                       45861   -3.16   -0.04  1.0000
  -4   7  10  829983   18360                                                      885116   -3.05   -0.16  1.0000
  -3   7  10  416738    9768                                                      451190   -2.67   -0.38  1.0000
  -2   7  10    8101    2393                                                        4140   -2.62   -0.20  1.0000
  -1   7  10    1431    1782                                                        3985   -2.58   -0.32  1.0000
   0   7  10  947105   20130                                                      991732   -2.31   -0.36  1.0000
  -8   8  10    3289    8323                                                        7283   -2.89   -0.17  1.0000
  -7   8  10   18707   12178                                                       28308   -3.23   -0.01  1.0000
  -6   8  10  262979    9980                                                      231551   -3.24   -0.03  1.0000
  -5   8  10   44748    2804                                                       33221   -3.00   -0.18  1.0000
  -4   8  10  271774    8272                                                      303515   -3.03   -0.03  1.0000
  -3   8  10   59213    3196                                                       45655   -3.04   -0.19  1.0000
  -2   8  10  153080    4828                                                      132411   -2.80   -0.30  1.0000
  -1   8  10   66572    3408                                                       81588   -2.83   -0.02  1.0000
   0   8  10   57908    7332                                                       73071   -3.04   -0.06  1.0000
  -9   9  10  123704   16694                                                      103192   -3.12   -0.04  1.0000
  -8   9  10   32175    9080                                                       21854   -3.24   -0.03  1.0000
  -7   9  10   20158    5021                                                       11886   -3.38   -0.10  1.0000
  -6   9  10   22491    2923                                                       13064   -3.66    0.06  1.0000
  -5   9  10  132166    4638                                                      107461   -3.66   -0.04  1.0000
  -4   9  10   79939    3858                                                       61703   -3.52   -0.17  1.0000
  -3   9  10  128237    4304                                                      104181   -3.62    0.02  1.0000
  -2   9  10   19356    2811                                                       10714   -3.66   -0.04  1.0000
  -1   9  10  177127    4556                                                      150278   -3.40   -0.01  1.0000
   0   9  10  181189    9528                                                      152907   -3.56    0.27  1.0000
 -10  10  10   92650   15654                                                      110522   -2.88   -0.04  1.0000
  -9  10  10   25045   16907                                                       16425   -3.08   -0.11  1.0000
  -8  10  10   26158    8915                                                       15786   -3.72    0.01  1.0000
  -7  10  10  334435   13176                                                      381141   -4.01    0.00  1.0000
  -6  10  10   47772    4900                                                       67119   -4.15   -0.09  1.0000
  -5  10  10   39361    4333                                                       24151   -4.42    0.05  1.0000
  -4  10  10  173022    7563                                                      211209   -4.47   -0.03  1.0000
  -3  10  10  545987   14262                                                      608474   -4.22    0.00  1.0000
  -2  10  10    2410    2831                                                        7988   -4.12    0.27  1.0000
  -1  10  10   31237    5876                                                       18542   -4.18    0.20  1.0000
   0  10  10  343288   21731                                                      391370   -4.08    0.23  1.0000
 -11  11  10  391373   35469                                                      422935   -2.53   -0.11  1.0000
 -10  11  10   30984   12201                                                       42610   -3.12   -0.05  1.0000
  -9  11  10   68451   17829                                                       52006   -3.44   -0.03  1.0000
  -8  11  10   68121   10741                                                       89912   -3.98   -0.09  1.0000
  -7  11  10  318162   14107                                                      372195   -4.72    0.00  1.0000
  -6  11  10   86155    5814                                                       59845   -5.01   -0.06  1.0000
  -5  11  10   10692    3238                                                        2996   -4.99   -0.06  1.0000
  -4  11  10  140914   14535                                                      179518   -4.96    0.17  1.0000
  -3  11  10    1468    4084                                                        7210   -4.82    0.15  1.0000
  -2  11  10  142915    7315                                                      112213   -4.42    0.24  1.0000
  -1  11  10   69206    6879                                                       92788   -4.27    0.44  1.0000
   0  11  10  428496   26498                                                      486062   -4.37    0.29  1.0000
 -12  12  10    3032   14093                                                        1040   -2.34   -0.11  1.0000
 -11  12  10    1232    7827                                                        3533   -2.50   -0.04  1.0000
 -10  12  10   32546    7918                                                       22853   -3.00   -0.08  1.0000
  -9  12  10   82801   10989                                                       62070   -3.96   -0.06  1.0000
  -8  12  10    2006    6602                                                       -6602   -4.59   -0.10  1.0000
  -7  12  10   29603    7375                                                       14846   -5.14   -0.14  1.0000
  -6  12  10  129572    8430                                                       93362   -5.58   -0.01  1.0000
  -5  12  10    5937    4410                                                         552   -5.52   -0.02  1.0000
  -4  12  10   24474    7406                                                       11396   -5.10    0.10  1.0000
  -3  12  10  129774    7480                                                       98418   -4.78    0.35  1.0000
  -2  12  10   86873    7436                                                       62457   -4.61    0.28  1.0000
  -1  12  10     558    5092                                                        3564   -4.09    0.33  1.0000
   0  12  10   56350   12958                                                       40762   -3.65    0.43  1.0000
 -13  13  10     186   14613                                                      -12012   -1.40   -0.08  1.0000
 -12  13  10   88924   17380                                                       78528   -1.84   -0.07  1.0000
 -11  13  10     696   14542                                                      -14542   -2.70   -0.09  1.0000
 -10  13  10    1540    7713                                                        4952   -3.19   -0.09  1.0000
  -9  13  10    9993    8891                                                        3698   -4.04   -0.15  1.0000
  -8  13  10   32501    8973                                                       16985   -5.12   -0.13  1.0000
  -7  13  10   33646    9669                                                       56740   -5.61   -0.17  1.0000
  -6  13  10    5107    6283                                                       16000   -5.64   -0.10  1.0000
  -5  13  10   12570    4395                                                        3506   -5.46    0.10  1.0000
  -4  13  10    9610    7686                                                        2549   -5.12    0.10  1.0000
  -3  13  10   56763   10383                                                       79638   -4.51    0.24  1.0000
  -2  13  10    1513    4762                                                        6041   -3.97    0.41  1.0000
  -1  13  10   65238    6483                                                       48736   -3.57    0.25  1.0000
   0  13  10     719    6889                                                       -2069   -2.74    0.27  1.0000
 -14  14  10  175037   22464                                                      180609   -0.67   -0.10  1.0000
 -13  14  10     208   12769                                                       -1728   -1.47   -0.14  1.0000
 -12  14  10    7415    7713                                                        4863   -1.68   -0.07  1.0000
 -11  14  10  114782   14379                                                      130418   -2.29   -0.10  1.0000
 -10  14  10  138519   20572                                                      164695   -3.45   -0.15  1.0000
  -9  14  10   90368   11538                                                       67046   -4.27   -0.19  1.0000
  -8  14  10   19449    9903                                                       35622   -5.05   -0.19  1.0000
  -7  14  10  311145   23121                                                      374979   -5.59   -0.11  1.0000
  -6  14  10    2896    9843                                                       -6763   -5.51   -0.13  1.0000
  -5  14  10   13695    6357                                                        4651   -5.01    0.00  1.0000
  -4  14  10  176789   15338                                                      215331   -4.47    0.20  1.0000
  -3  14  10  131109   10310                                                      160786   -3.99    0.15  1.0000
  -2  14  10   22980    5572                                                       14719   -3.12    0.26  1.0000
  -1  14  10      16    8297                                                         631   -2.27    0.33  1.0000
   0  14  10  122827   15419                                                      135555   -1.82    0.11  1.0000
 -15  15  10   21662   14093                                                       23504   -0.62   -0.20  1.0000
 -14  15  10      28    9208                                                       -4786   -0.53   -0.10  1.0000
 -13  15  10   29323   11043                                                       26660   -0.81   -0.08  1.0000
 -12  15  10   21977    9410                                                       17430   -1.66   -0.15  1.0000
 -11  15  10   33052   12438                                                       41211   -2.17   -0.14  1.0000
 -10  15  10    8822    8371                                                        4063   -3.09   -0.17  1.0000
  -9  15  10   65888   11331                                                       46308   -4.25   -0.18  1.0000
  -8  15  10   48979   12465                                                       71987   -4.81   -0.22  1.0000
  -7  15  10    5541    8187                                                       15075   -4.96   -0.15  1.0000
  -6  15  10  137001   26933                                                      104433   -4.82   -0.05  1.0000
  -5  15  10     434    6569                                                        4024   -4.39   -0.08  1.0000
  -4  15  10   27544    7237                                                       40364   -3.59    0.09  1.0000
  -3  15  10   12919    5018                                                        7584   -2.74    0.24  1.0000
  -2  15  10   21448    6630                                                       15821   -2.13    0.11  1.0000
  -1  15  10    7144    7141                                                        9436   -1.30    0.16  1.0000
   0  15  10   16245    9692                                                       18141   -0.75    0.16  1.0000
 -16  16  10       2   19863                                                      -19863   -0.12   -0.09  1.0000
 -15  16  10    6427   11761                                                        6281   -0.09   -0.07  1.0000
 -14  16  10    5236   13647                                                        4427   -0.59   -0.16  1.0000
 -13  16  10      33   10791                                                        -611   -0.58   -0.11  1.0000
 -12  16  10     114   13265                                                       -6592   -1.09   -0.11  1.0000
 -11  16  10    9098    8618                                                        5493   -2.17   -0.19  1.0000
 -10  16  10     785    7536                                                       -2357   -2.86   -0.21  1.0000
  -9  16  10   14593   11360                                                        7401   -3.56   -0.18  1.0000
  -8  16  10   18522    8058                                                        9174   -4.13   -0.15  1.0000
  -7  16  10    1678   10783                                                       -7188   -4.19   -0.21  1.0000
  -6  16  10    9301    7191                                                        3495   -3.82   -0.10  1.0000
  -5  16  10   20842    8642                                                       12803   -3.20    0.03  1.0000
  -4  16  10   20303    8245                                                       13827   -2.56   -0.02  1.0000
  -3  16  10   10694    5700                                                        7657   -1.63    0.13  1.0000
  -2  16  10    5326    5838                                                        4160   -0.88    0.17  1.0000
  -1  16  10    7420    5944                                                        6326   -0.68   -0.01  1.0000
   0  16  10      13    8040                                                       -3140   -0.37    0.05  1.0000
 -16  17  10      17   13053                                                       -1040   -0.40   -0.14  1.0000
 -15  17  10   50549   12495                                                       50542    0.00   -0.08  1.0000
 -14  17  10   41781   11577                                                       41852   -0.02   -0.05  1.0000
 -13  17  10    2848    9229                                                        3651   -0.71   -0.17  1.0000
 -12  17  10   66037   12309                                                       60894   -1.04   -0.17  1.0000
 -11  17  10    6883   12958                                                        9837   -1.67   -0.16  1.0000
 -10  17  10   65545   22227                                                       78600   -2.49   -0.20  1.0000
  -9  17  10    6244   12911                                                        2601   -2.87   -0.22  1.0000
  -8  17  10     912   16458                                                      -16458   -3.09   -0.15  1.0000
  -7  17  10  121618   21045                                                      143721   -3.11   -0.11  1.0000
  -6  17  10    6534   15110                                                       11747   -2.82   -0.16  1.0000
  -5  17  10    7705   10333                                                        4537   -2.10   -0.01  1.0000
  -4  17  10   12298    8676                                                       15198   -1.27    0.09  1.0000
  -3  17  10   39695    7987                                                       42957   -0.82   -0.02  1.0000
  -2  17  10      12    6517                                                       -2913   -0.34    0.06  1.0000
  -1  17  10    4618    6437                                                        4532   -0.07    0.06  1.0000
 -14  18  10   92053   16720                                                       92785   -0.12   -0.07  1.0000
 -13  18  10   20659   11601                                                       19415   -0.45   -0.07  1.0000
 -12  18  10   11675   10130                                                        9310   -1.18   -0.19  1.0000
 -11  18  10   99828   14907                                                      108766   -1.41   -0.21  1.0000
 -10  18  10       5    9165                                                         346   -1.69   -0.16  1.0000
  -9  18  10     406   11010                                                      -11010   -2.06   -0.16  1.0000
  -8  18  10    9418   24545                                                       14093   -2.22   -0.18  1.0000
  -7  18  10   80038   11553                                                       92083   -2.10   -0.07  1.0000
  -6  18  10   11047    7599                                                        7860   -1.69   -0.02  1.0000
  -5  18  10   18902    9736                                                       15734   -1.23   -0.08  1.0000
  -4  18  10   76589   12862                                                       79936   -0.62    0.05  1.0000
 -12  19  10      62   14519                                                      -14519   -0.80   -0.10  1.0000
 -11  19  10   13416   21234                                                       16032   -1.10   -0.18  1.0000
 -10  19  10     125   10114                                                       -5860   -1.13   -0.18  1.0000
  -9  19  10   20667   11587                                                       17273   -1.26   -0.08  1.0000
  -8  19  10     181   18539                                                      -18539   -1.38   -0.06  1.0000
  -7  19  10     176   11294                                                       -7143   -1.36   -0.10  1.0000
  -1   2  11  679202   14510                                                      695241   -0.99   -0.05  1.0000
  -2   3  11  549596   13381                                                      559631   -0.69    0.03  1.0000
  -1   3  11   94319    4320                                                       97849   -0.58   -0.03  1.0000
  -3   4  11   29512    2809                                                       28654   -0.26   -0.05  1.0000
  -2   4  11  290439    8294                                                      287694   -0.26    0.00  1.0000
  -1   4  11  122657    5740                                                      119896   -0.41    0.07  1.0000
  -4   5  11  473208   11906                                                      475070   -0.14   -0.01  1.0000
  -3   5  11  423986   10711                                                      423817   -0.02    0.08  1.0000
  -2   5  11  309322   12168                                                      309830    0.05    0.01  1.0000
  -1   5  11   77575    4089                                                       78957   -0.25    0.03  1.0000
  -5   6  11  705495   19596                                                      707743   -0.14    0.04  1.0000
  -4   6  11  180337    6924                                                      177997    0.28    0.02  1.0000
  -3   6  11    2717    3078                                                        2996    0.26    0.05  1.0000
  -2   6  11  199553    6962                                                      199377    0.02    0.07  1.0000
  -1   6  11  268437    7369                                                      270673   -0.22    0.03  1.0000
  -6   7  11   10793    4125                                                       10682   -0.05    0.00  1.0000
  -5   7  11   66133    4339                                                       67170    0.21    0.05  1.0000
  -4   7  11      13    2545                                                       -2545    0.36    0.08  1.0000
  -3   7  11    1865    2619                                                        2215    0.40    0.02  1.0000
  -2   7  11    2107    4068                                                        2067   -0.04    0.04  1.0000
  -1   7  11   35308    4655                                                       36500   -0.32    0.08  1.0000
  -7   8  11       2    3422                                                        -378   -0.13    0.05  1.0000
  -6   8  11  430589   18170                                                      432525    0.15    0.05  1.0000
  -5   8  11   22404    3046                                                       23811    0.47    0.01  1.0000
  -4   8  11   16777    3044                                                       16084    0.28    0.04  1.0000
  -3   8  11   54820    4405                                                       55148    0.07    0.05  1.0000
  -2   8  11  294892    9634                                                      293796   -0.10    0.03  1.0000
  -1   8  11    3294    4071                                                        3770   -0.41    0.07  1.0000
  -8   9  11  205667   12565                                                      206629   -0.11    0.06  1.0000
  -7   9  11       6    6000                                                       -5201    0.26   -0.01  1.0000
  -6   9  11   21969    4795                                                       22580    0.21    0.02  1.0000
  -5   9  11  109579    7085                                                      108452    0.17    0.02  1.0000
  -4   9  11   65190    4801                                                       64251    0.19    0.00  1.0000
  -3   9  11   40675    4366                                                       39649   -0.27    0.06  1.0000
  -2   9  11    8748    4234                                                        7946   -0.45    0.06  1.0000
  -1   9  11  321337   12833                                                      326965   -0.51    0.04  1.0000
  -9  10  11   38506    9196                                                       38667   -0.04    0.05  1.0000
  -8  10  11   65133    7953                                                       64296    0.17    0.03  1.0000
  -7  10  11    4551    5056                                                        4205    0.27   -0.01  1.0000
  -6  10  11   13471    6348                                                       12720    0.34   -0.05  1.0000
  -5  10  11   76380    7134                                                       77106   -0.14    0.03  1.0000
  -4  10  11    3012    2899                                                        3346   -0.31    0.05  1.0000
  -3  10  11      14    3457                                                       -1726   -0.38    0.03  1.0000
  -2  10  11   12775    4205                                                       14552   -0.78    0.07  1.0000
  -1  10  11  146558   10984                                                      152185   -0.75    0.03  1.0000
 -10  11  11   23743   13053                                                       23457   -0.10    0.09  1.0000
  -9  11  11   62700   10113                                                       64267    0.32    0.01  1.0000
  -8  11  11      38    5528                                                       -3606    0.63   -0.06  1.0000
  -7  11  11       5    6380                                                       -3565    0.23   -0.01  1.0000
  -6  11  11   95803    9321                                                       95725   -0.01    0.00  1.0000
  -5  11  11   22622    3938                                                       22488   -0.05    0.01  1.0000
  -4  11  11      33    6100                                                       -1144   -0.58    0.08  1.0000
  -3  11  11    4610    4804                                                        3670   -0.75    0.05  1.0000
  -2  11  11   29574    5589                                                       26833   -0.84    0.02  1.0000
  -1  11  11    6839    4837                                                        5444   -0.92    0.05  1.0000
 -11  12  11    7959    9010                                                        7940    0.01    0.04  1.0000
 -10  12  11  119790   14819                                                      123493    0.55   -0.03  1.0000
  -9  12  11   74029   20076                                                       77364    0.62   -0.02  1.0000
  -8  12  11  103432    9806                                                       99745    0.59   -0.04  1.0000
  -7  12  11   32898    6754                                                       34861    0.55   -0.03  1.0000
  -6  12  11  174253   15009                                                      173298   -0.12    0.08  1.0000
  -5  12  11    1982    5236                                                        2278   -0.33    0.08  1.0000
  -4  12  11   20192    5465                                                       21219   -0.37    0.05  1.0000
  -3  12  11   76900    9728                                                       72276   -0.87    0.07  1.0000
  -2  12  11  125546    9049                                                      119549   -0.88    0.03  1.0000
  -1  12  11   17842    5483                                                       19741   -0.71    0.04  1.0000
 -12  13  11  143952   19390                                                      143008    0.13    0.00  1.0000
 -11  13  11    9270    9440                                                        8457    0.44   -0.01  1.0000
 -10  13  11   17838    8801                                                       20025    0.82   -0.07  1.0000
  -9  13  11   94322   13248                                                       87740    1.12   -0.09  1.0000
  -8  13  11  337616   23639                                                      330651    0.62    0.03  1.0000
  -7  13  11    2323    6156                                                        2657    0.34    0.06  1.0000
  -6  13  11       9    6148                                                       -1238    0.29    0.08  1.0000
  -5  13  11  229036   16588                                                      231961   -0.32    0.15  1.0000
  -4  13  11   19728    5776                                                       20983   -0.46    0.08  1.0000
  -3  13  11   15879    5070                                                       14770   -0.46    0.05  1.0000
  -2  13  11   31195    7560                                                       33424   -0.64    0.09  1.0000
  -1  13  11   97379    9203                                                       99692   -0.38    0.05  1.0000
 -13  14  11   12444   18775                                                       12238    0.10    0.00  1.0000
 -12  14  11      23   12524                                                       -6003    0.49   -0.08  1.0000
 -11  14  11      99    8063                                                       -6033    1.01   -0.12  1.0000
 -10  14  11    1795    7904                                                        2704    0.99   -0.04  1.0000
  -9  14  11      96   20619                                                      -11822    1.00   -0.02  1.0000
  -8  14  11    6445    6051                                                        8197    1.05    0.04  1.0000
  -7  14  11   10794    7092                                                       11582    0.38    0.19  1.0000
  -6  14  11   21034    7438                                                       20561    0.17    0.16  1.0000
  -5  14  11       5    7598                                                       -1381    0.18    0.12  1.0000
  -4  14  11       8    5660                                                        -572   -0.24    0.14  1.0000
  -3  14  11       4    5303                                                        -428   -0.19    0.08  1.0000
  -2  14  11    6138    7870                                                        6272   -0.09    0.09  1.0000
  -1  14  11    3082    6231                                                        3236   -0.14    0.11  1.0000
 -14  15  11       1   12012                                                       -3121    0.10   -0.03  1.0000
 -13  15  11   49626   11968                                                       51865    0.51   -0.09  1.0000
 -12  15  11   38229   13131                                                       41024    0.72   -0.07  1.0000
 -11  15  11   10734   19484                                                        8961    1.03   -0.09  1.0000
 -10  15  11   28972   13753                                                       33806    1.40   -0.06  1.0000
  -9  15  11  196057   18862                                                      205016    1.02    0.10  1.0000
  -8  15  11     178    9732                                                         475    0.87    0.15  1.0000
  -7  15  11      74    6441                                                       -4814    0.87    0.18  1.0000
  -6  15  11  156521   14261                                                      158818    0.29    0.27  1.0000
  -5  15  11   10038   11886                                                       10530    0.24    0.18  1.0000
  -4  15  11      14    7023                                                       -4015    0.36    0.12  1.0000
  -3  15  11   45214    7063                                                       45898    0.16    0.14  1.0000
  -2  15  11   79413    9095                                                       80446    0.18    0.10  1.0000
  -1  15  11       1    5235                                                       -3519    0.03    0.10  1.0000
 -14  16  11       6    9390                                                       -6963    0.25   -0.03  1.0000
 -13  16  11   17316   26815                                                       18892    0.61   -0.09  1.0000
 -12  16  11    9479   10109                                                        7538    1.09   -0.11  1.0000
 -11  16  11  124400   16858                                                      117130    1.07    0.00  1.0000
 -10  16  11   43590   11010                                                       48683    1.22    0.03  1.0000
  -9  16  11   20888   21211                                                       25094    1.42    0.09  1.0000
  -8  16  11  149780   13168                                                      143051    0.89    0.27  1.0000
  -7  16  11    6605   11547                                                        7846    0.73    0.27  1.0000
  -6  16  11   40913    8774                                                       44133    0.79    0.24  1.0000
  -5  16  11   72481   11243                                                       70039    0.46    0.25  1.0000
  -4  16  11   32298   11113                                                       30479    0.52    0.14  1.0000
  -3  16  11   46417   11961                                                       48644    0.52    0.10  1.0000
  -2  16  11     113    6191                                                          70    0.23    0.11  1.0000
 -12  17  11    4214   19201                                                        3121    0.93   -0.05  1.0000
 -11  17  11   16837   12143                                                       13589    1.36   -0.04  1.0000
 -10  17  11    5206   12012                                                        6980    1.16    0.12  1.0000
  -9  17  11   46600   22369                                                       41849    1.15    0.16  1.0000
  -8  17  11   29002   11447                                                       25051    1.23    0.22  1.0000
  -7  17  11    9477    9153                                                       10935    0.78    0.34  1.0000
  -6  17  11    3988    9877                                                        3133    0.74    0.26  1.0000
  -5  17  11   44570   10274                                                       41271    0.81    0.18  1.0000
   0   0  12  466597   34240                                                      450506   -1.23    0.28  1.0000
  -1   1  12   98237    5876                                                       85715   -2.13    0.40  1.0000
   0   1  12    6467    3670                                                        4699   -1.22    0.15  1.0000
  -2   2  12   55131    5464                                                       62764   -1.62    0.13  1.0000
  -1   2  12   88410    5319                                                       98029   -1.62    0.21  1.0000
   0   2  12   36485    5027                                                       46766   -2.60    0.31  1.0000
  -3   3  12  495462   15684                                                      464462   -2.30    0.20  1.0000
  -2   3  12   40113    3740                                                       51602   -2.76    0.31  1.0000
  -1   3  12   35415    3831                                                       43176   -2.01    0.05  1.0000
   0   3  12  112620    6377                                                       96684   -2.54    0.13  1.0000
  -4   4  12  298630   15939                                                      263444   -3.42    0.27  1.0000
  -3   4  12  143923    6528                                                      126593   -2.42    0.06  1.0000
  -2   4  12  107095    8860                                                      124051   -2.56    0.13  1.0000
  -1   4  12   48320    4744                                                       34599   -3.48    0.22  1.0000
   0   4  12  738272   27934                                                      688471   -3.02    0.03  1.0000
  -5   5  12  134407   25041                                                      155386   -2.83    0.03  1.0000
  -4   5  12   17486    4108                                                       25774   -2.90    0.12  1.0000
  -3   5  12   64436    5204                                                       83332   -3.58    0.21  1.0000
  -2   5  12   95026    5753                                                      113810   -2.98    0.01  1.0000
  -1   5  12   19001    4526                                                       28760   -3.26    0.15  1.0000
   0   5  12    2929    5016                                                        8532   -3.94    0.28  1.0000
  -6   6  12   18422    7283                                                       11823   -2.77    0.08  1.0000
  -5   6  12  105666    7637                                                      128653   -3.45    0.16  1.0000
  -4   6  12   26584    5159                                                       36777   -2.94   -0.01  1.0000
  -3   6  12  142280    6296                                                      119734   -3.20    0.10  1.0000
  -2   6  12   20467    6082                                                       32618   -3.85    0.22  1.0000
  -1   6  12  116452    8430                                                      138644   -3.19    0.08  1.0000
   0   6  12   44669    6657                                                       32868   -3.09    0.25  1.0000
  -7   7  12  425744   30622                                                      390806   -2.81    0.12  1.0000
  -6   7  12    9533    6377                                                        5489   -2.41   -0.01  1.0000
  -5   7  12   20735    5165                                                       29230   -2.77    0.05  1.0000
  -4   7  12  143971    7560                                                      119217   -3.51    0.13  1.0000
  -3   7  12  216013    8884                                                      189867   -2.98    0.01  1.0000
  -2   7  12   23946    5664                                                       33583   -2.93    0.19  1.0000
  -1   7  12    3072    4148                                                        7614   -3.26    0.26  1.0000
   0   7  12  542314   26452                                                      506080   -2.57    0.09  1.0000
  -8   8  12    9167    7023                                                        6142   -1.81    0.01  1.0000
  -7   8  12    2720    5304                                                        1061   -2.02    0.05  1.0000
  -6   8  12   28625    7536                                                       38022   -2.65    0.08  1.0000
  -5   8  12    6806    4710                                                       11146   -2.36   -0.06  1.0000
  -4   8  12    2911    5329                                                        6021   -2.54    0.08  1.0000
  -3   8  12    4168    5721                                                        1311   -2.90    0.18  1.0000
  -2   8  12   79301    7060                                                       92105   -2.25    0.05  1.0000
  -1   8  12    1440    5550                                                         618   -2.07    0.17  1.0000
   0   8  12  163122   20714                                                      145370   -2.32    0.12  1.0000
  -9   9  12   36161    9695                                                       42277   -1.59    0.04  1.0000
  -8   9  12  107096    8865                                                      119678   -1.92    0.08  1.0000
  -7   9  12     220    4377                                                       -2778   -1.52   -0.03  1.0000
  -6   9  12    5515    6909                                                        8380   -1.78    0.02  1.0000
  -5   9  12   28917    7596                                                       37007   -2.29    0.06  1.0000
  -4   9  12   43370    7742                                                       51012   -1.80   -0.03  1.0000
  -3   9  12     259    7120                                                       -7120   -1.64    0.13  1.0000
  -2   9  12   42419    5891                                                       50408   -1.91    0.11  1.0000
  -1   9  12  137039   13293                                                      148566   -1.56   -0.09  1.0000
   0   9  12   11570   11374                                                        8916   -1.36    0.00  1.0000
 -10  10  12  107667   16198                                                       98151   -1.52    0.04  1.0000
  -9  10  12    3841    5307                                                        5352   -1.15    0.00  1.0000
  -8  10  12   11073    5026                                                       13646   -1.19    0.03  1.0000
  -7  10  12  161139    9828                                                      149668   -1.49    0.03  1.0000
  -6  10  12   25160    7052                                                       21690   -1.16   -0.07  1.0000
  -5  10  12  106327    9907                                                      114091   -1.20    0.04  1.0000
  -4  10  12    6190    5372                                                        4189   -1.44    0.05  1.0000
  -3  10  12  197939   13179                                                      188845   -1.06   -0.09  1.0000
  -2  10  12   48955    6639                                                       53363   -1.00    0.01  1.0000
  -1  10  12    7779    5195                                                       10237   -1.33   -0.09  1.0000
   0  10  12  142281   14424                                                      134179   -1.11   -0.26  1.0000
 -11  11  12  150109   21849                                                      143532   -0.88    0.03  1.0000
 -10  11  12   28726    6776                                                       25410   -1.03    0.02  1.0000
  -9  11  12   35959    7190                                                       40147   -1.10    0.04  1.0000
  -8  11  12   26050    7598                                                       24086   -0.64   -0.02  1.0000
  -7  11  12  204559   14526                                                      198786   -0.66    0.02  1.0000
  -6  11  12   13217    6807                                                       15310   -0.90    0.02  1.0000
  -5  11  12      34    6185                                                        -628   -0.59   -0.09  1.0000
  -4  11  12  155999   13263                                                      151788   -0.55    0.01  1.0000
  -3  11  12   58419    8757                                                       54443   -0.86   -0.08  1.0000
  -2  11  12   52956   10552                                                       56736   -0.82   -0.25  1.0000
  -1  11  12   11278    5171                                                        9767   -0.75   -0.12  1.0000
   0  11  12  216779   31237                                                      208681   -0.89   -0.21  1.0000
 -12  12  12   28064   15606                                                       30693   -0.79    0.05  1.0000
 -11  12  12   10768    8639                                                       12629   -0.89    0.04  1.0000
 -10  12  12   12589   10195                                                       13732   -0.51    0.03  1.0000
  -9  12  12   37051    8379                                                       38799   -0.46    0.04  1.0000
  -8  12  12      20   11259                                                       -1557   -0.45    0.03  1.0000
  -7  12  12   38399    8419                                                       38732   -0.09   -0.04  1.0000
  -6  12  12   41119    7709                                                       41494   -0.10    0.03  1.0000
  -5  12  12    9627   10055                                                       10312   -0.35   -0.04  1.0000
  -4  12  12    2098    7775                                                        2420   -0.30   -0.18  1.0000
  -3  12  12      11   14333                                                       -4455   -0.33   -0.09  1.0000
  -2  12  12   63224    9514                                                       66469   -0.65   -0.20  1.0000
  -1  12  12    8952    7164                                                       10535   -0.79   -0.31  1.0000
   0  12  12   37820   19059                                                       40439   -0.68   -0.13  1.0000
 -13  13  12   16532   19768                                                       15086   -0.60    0.09  1.0000
 -12  13  12   23462   12122                                                       24569   -0.37    0.09  1.0000
 -11  13  12     973   12659                                                        1284   -0.48    0.05  1.0000
 -10  13  12      16    6467                                                       -6467   -0.41    0.05  1.0000
  -9  13  12   17185    7219                                                       17052    0.05    0.03  1.0000
  -8  13  12   22198    8344                                                       21657    0.19    0.05  1.0000
  -7  13  12    7530    6633                                                        7278    0.15    0.00  1.0000
  -6  13  12    5580    7664                                                        5961    0.26   -0.09  1.0000
  -5  13  12   38628    9201                                                       37971    0.17   -0.02  1.0000
  -4  13  12   23205   11720                                                       23577   -0.12   -0.14  1.0000
  -3  13  12      15    6375                                                        -446   -0.29   -0.27  1.0000
  -2  13  12      14    8444                                                       -6739   -0.36   -0.13  1.0000
  -1  13  12   44381   10635                                                       47208   -0.67   -0.21  1.0000
   0  13  12   18631   12627                                                       16115   -0.98   -0.25  1.0000
 -12  14  12      14    9386                                                       -3702   -0.37    0.07  1.0000
 -11  14  12   66598   16718                                                       66108   -0.10    0.08  1.0000
 -10  14  12  128617   12724                                                      128374   -0.04    0.07  1.0000
  -9  14  12    2757    7832                                                        2572    0.18    0.04  1.0000
  -8  14  12   10106    7345                                                       11219    0.55   -0.01  1.0000
  -7  14  12  162694   16968                                                      167404    0.59    0.04  1.0000
  -6  14  12   20565    8421                                                       21737    0.41   -0.04  1.0000
  -5  14  12   19540    8493                                                       18812    0.27   -0.14  1.0000
  -4  14  12   92106   14412                                                       93160    0.18   -0.05  1.0000
  -3  14  12  134409   12933                                                      133374   -0.14   -0.17  1.0000
  -2  14  12   18477    7780                                                       20046   -0.57   -0.25  1.0000
 -10  15  12    7116   13414                                                        6697    0.26    0.06  1.0000
  -9  15  12   23135    9138                                                       21781    0.46    0.05  1.0000
  -8  15  12   11286    7993                                                       12590    0.61   -0.01  1.0000
  -7  15  12    9907   11266                                                       11270    0.68   -0.04  1.0000
  -6  15  12   45525   13674                                                       42973    0.62    0.04  1.0000
  -5  15  12    8943    9009                                                        8232    0.40   -0.07  1.0000
  -1   2  13  119512    8571                                                      125293    0.85   -0.15  1.0000
  -2   3  13  123679    9379                                                      126587    0.42   -0.09  1.0000
  -1   3  13   62685    7198                                                       64938    0.46   -0.08  1.0000
  -3   4  13    3862    5226                                                        3540    0.28   -0.05  1.0000
  -2   4  13   42854    6560                                                       41651    0.31   -0.12  1.0000
  -1   4  13   12340    5622                                                       11889    0.21   -0.08  1.0000
  -4   5  13   19605    6741                                                       20298    0.26   -0.08  1.0000
  -3   5  13  100553    9888                                                      100687   -0.02   -0.07  1.0000
  -2   5  13  162480   14687                                                      161720    0.10   -0.05  1.0000
  -1   5  13   17821   17380                                                       18637    0.31   -0.08  1.0000
  -5   6  13  216667   12842                                                      218221    0.17   -0.03  1.0000
  -4   6  13   30761    8708                                                       30826    0.02   -0.05  1.0000
  -3   6  13    5117    4855                                                        5119    0.01   -0.08  1.0000
  -2   6  13   38304    7052                                                       38478    0.05   -0.03  1.0000
  -1   6  13  192897   13828                                                      195936    0.35   -0.01  1.0000
  -6   7  13      10    6518                                                        -557    0.32   -0.01  1.0000
  -5   7  13       2   13726                                                       -5363    0.12   -0.06  1.0000
  -4   7  13       2    9930                                                        -182   -0.15   -0.04  1.0000
  -3   7  13       1    5305                                                       -3853    0.08   -0.01  1.0000
  -2   7  13    8420    5608                                                        7869    0.31   -0.03  1.0000
  -1   7  13    4467    5627                                                        4961    0.37   -0.01  1.0000
  -7   8  13    3032    5478                                                        2642    0.38   -0.01  1.0000
  -6   8  13  332263   18191                                                      330853    0.13    0.00  1.0000
  -5   8  13   32710    8214                                                       32260    0.13   -0.01  1.0000
  -4   8  13     835    6001                                                         912    0.14   -0.03  1.0000
  -3   8  13   43284    7224                                                       42636    0.16    0.01  1.0000
  -2   8  13   97236    9968                                                       94299    0.49    0.02  1.0000
  -1   8  13      21    5677                                                       -3938    0.47   -0.01  1.0000
  -8   9  13  198859   13469                                                      201713    0.33    0.01  1.0000
  -7   9  13      11    5812                                                       -1734    0.35    0.03  1.0000
  -6   9  13   27963    8227                                                       27132    0.26    0.01  1.0000
  -5   9  13   68019   24970                                                       68578    0.11    0.03  1.0000
  -4   9  13   67907    9739                                                       70057    0.42    0.03  1.0000
  -3   9  13   11330    6826                                                       10278    0.52    0.01  1.0000
  -2   9  13   16619    7643                                                       15387    0.50    0.03  1.0000
  -1   9  13   96911    9997                                                      100244    0.54    0.03  1.0000
  -9  10  13   48189    9128                                                       49799    0.37    0.00  1.0000
  -8  10  13   49501   12840                                                       50741    0.28    0.03  1.0000
  -7  10  13       2    8538                                                       -3633    0.15    0.06  1.0000
  -6  10  13    4065    6111                                                        4618    0.43    0.07  1.0000
  -5  10  13   44469    8511                                                       46442    0.47    0.04  1.0000
  -4  10  13   10988    9497                                                       11824    0.40    0.05  1.0000
  -3  10  13      48    5901                                                        -167    0.71    0.05  1.0000
  -2  10  13   24757    8168                                                       26873    0.67    0.03  1.0000
  -1  10  13   66838   14022                                                       69585    0.54    0.05  1.0000
 -10  11  13   14586   12849                                                       13983    0.26    0.01  1.0000
  -9  11  13   24925    8010                                                       24618    0.10    0.03  1.0000
  -8  11  13    2735    7521                                                        2476    0.26    0.07  1.0000
  -7  11  13    6202    9974                                                        6706    0.32    0.08  1.0000
  -6  11  13   27467    9623                                                       26594    0.27    0.10  1.0000
  -5  11  13   19036    9221                                                       17348    0.64    0.08  1.0000
  -4  11  13      36   10077                                                       -8655    0.62    0.05  1.0000
  -3  11  13   10733    9332                                                        9663    0.54    0.07  1.0000
  -2  11  13    5413    7065                                                        4394    0.74    0.06  1.0000
  -1  11  13     141   10638                                                         287    0.53    0.04  1.0000
  -9  12  13   39768   15114                                                       39673    0.02    0.07  1.0000
  -8  12  13   34175   17209                                                       33993   -0.05    0.10  1.0000
  -7  12  13     607    7518                                                         427    0.41    0.10  1.0000
  -6  12  13   98919   12176                                                       96114    0.46    0.08  1.0000
  -5  12  13       9    9343                                                       -8410    0.30    0.08  1.0000
  -4  12  13   17444   13722                                                       19070    0.61    0.06  1.0000
  -3  12  13   38280    8533                                                       36143    0.57    0.05  1.0000
  -3   3  14   77603   16552                                                       79735   -0.39    0.06  1.0000
  -2   3  14    6367   10877                                                        4162   -1.57    0.06  1.0000
  -1   3  14    3786   10925                                                        2601   -1.08    0.06  1.0000
   0   3  14   48429   14046                                                       49846   -0.33    0.10  1.0000
  -4   4  14   94081   17073                                                      102009   -1.30    0.01  1.0000
  -3   4  14   15092   16079                                                       17618   -1.01    0.01  1.0000
  -2   4  14   15507   10404                                                       14519   -0.42    0.08  1.0000
  -1   4  14    6205    7590                                                        8440   -1.35    0.07  1.0000
   0   4  14  133333   19721                                                      139607   -0.87    0.00  1.0000
  -5   5  14      68    8796                                                       -4682   -0.84   -0.03  1.0000
  -4   5  14      11    7201                                                       -1245   -0.34    0.03  1.0000
  -3   5  14   15397   10877                                                       12438   -1.29    0.03  1.0000
  -2   5  14   66421   10090                                                       61932   -0.91    0.00  1.0000
  -1   5  14    5113    7835                                                        4682   -0.32    0.03  1.0000
   0   5  14   10943   13999                                                       13478   -1.19   -0.04  1.0000
  -6   6  14       9    9837                                                        -520   -0.31    0.02  1.0000
  -5   6  14   14567   13455                                                       11981   -1.15    0.00  1.0000
  -4   6  14      68   21471                                                        -258   -0.84   -0.03  1.0000
  -3   6  14       9   13999                                                      -10877   -0.30    0.03  1.0000
  -2   6  14   16277    8016                                                       13532   -1.15   -0.01  1.0000
  -1   6  14   21679    8237                                                       19027   -0.95   -0.11  1.0000
   0   6  14    4010   13999                                                        4682   -0.52   -0.07  1.0000
  -7   7  14  326108   30598                                                      336816   -0.95    0.00  1.0000
  -6   7  14    3376    7501                                                        4352   -0.81   -0.04  1.0000
  -5   7  14    9816    8685                                                        9239   -0.30    0.02  1.0000
  -4   7  14  146067   15286                                                      153803   -1.02    0.00  1.0000
  -3   7  14   74275   13725                                                       78847   -0.84   -0.08  1.0000
  -2   7  14    6724    7501                                                        5952   -0.49   -0.05  1.0000
  -1   7  14    8424    7959                                                       10781   -1.24   -0.07  1.0000
   0   7  14   67842   19674                                                       73492   -1.08   -0.16  1.0000
  -7   8  14       8    7691                                                           0   -0.28    0.01  1.0000
  -6   8  14   62538   11440                                                       58070   -0.93    0.00  1.0000
  -5   8  14    5237    8965                                                        4291   -0.70   -0.05  1.0000
  -4   8  14   29990   10192                                                       31079   -0.32   -0.01  1.0000
  -3   8  14     115   10617                                                      -10617   -1.10   -0.05  1.0000
  -2   8  14   30589    8955                                                       26908   -1.11   -0.15  1.0000
  -1   8  14   14297    8957                                                       16032   -0.72   -0.05  1.0000
  -5   9  14   44580   11258                                                       41478   -0.77   -0.01  1.0000
  -4   9  14      62    9340                                                       -9340   -0.80   -0.11  1.0000

;
_shelx_hkl_checksum   55924
